# Supplementary material for: DeepCarc: Deep Learning-Powered Carcinogenicity Prediction Using Model-Level Representation
Source: Front Artif Intell. 2021 Nov 18;4:757780. doi: 10.3389/frai.2021.757780 (PMC8636933; doi:10.3389/frai.2021.757780)
Supplement: Supplementary file 2 [file Table2.XLSX]

## Sheet: Mol2vec
NAME	OVERALL	label	usage	f0	f1	f10	f100	f101	f102	f103	f104	f105	f106	f107	f108	f109	f11	f110	f111	f112	f113	f114	f115	f116	f117	f118	f119	f12	f120	f121	f122	f123	f124	f125	f126	f127	f128	f129	f13	f130	f131	f132	f133	f134	f135	f136	f137	f138	f139
Allantoin	negative	0	training	1.20759	-0.946568	1.02867	-0.94891	-1.46718	-2.61492	-2.4867	2.20958	-4.35652	-2.55717	2.73342	2.23985	-2.43721	4.42233	-2.15948	1.14887	0.498286	-1.62705	-1.50599	-1.19925	3.59004	2.52534	-0.237277	-0.547988	-1.81845	-3.0054	1.73509	-0.348061	6.13714	0.273	-5.32882	-4.55748	0.561246	-1.56666	0.10374	1.72789	1.80596	-3.46673	0.924648	6.58029	0.945082	4.56146	-1.3923	0.588456	1.71065	-3.29693
Benzene	cancer-liver	1	training	-0.388579	-0.670347	-2.71185	-0.856141	-3.14549	-1.58617	-3.23586	1.22275	-2.81326	1.00197	1.08047	0.350792	-1.40878	-1.09086	-3.59989	0.862826	1.07215	0.451825	0.0732131	-1.25535	2.26838	2.2679	-1.49344	0.56947	-3.30632	-3.24345	0.405485	-0.915429	1.21234	0.253287	-0.795669	-2.60464	-0.760146	-1.52291	-0.731697	-0.663551	0.45749	0.964737	3.27855	3.40103	-1.1646	2.83308	4.67298	-0.232848	2.23474	-0.928763
Catechol	cancer-other	1	training	0.405123	0.386961	-2.69966	-1.78521	-3.77542	-3.22913	-4.1988	-0.537773	-3.29741	1.18184	2.21139	0.523146	-1.25203	-0.861322	-4.73288	1.02192	1.3229	-0.0806665	0.743207	-2.01804	2.16636	2.30455	-2.43125	0.434664	-2.38842	-2.66907	0.506751	-0.634582	3.51605	0.699487	-1.7933	-3.82889	-0.648144	-2.16702	-0.736363	-0.742826	-0.176364	0.255419	4.4422	4.26404	0.0949135	3.27173	3.55317	0.310508	2.83552	0.334288
Kepone	cancer-liver	1	training	-8.32776	-5.86589	10.9168	-1.6885	-8.96928	0.424641	-1.19972	-9.71224	4.27277	-1.34724	8.08937	-11.3795	-17.5389	-4.03756	-10.2222	0.257235	8.97041	4.11844	9.10792	1.65629	6.98115	3.1465	-1.50477	6.62266	-4.95832	-5.05402	2.32878	12.9572	-1.78835	14.6331	-4.92043	-11.5537	2.30294	-2.5895	-5.21835	-8.34634	-11.6039	-0.188416	3.96581	6.44285	6.91708	12.704	10.5231	0.416508	-7.35787	-5.84308
Coumarin	cancer-liver	1	training	0.388097	-1.18939	-3.27304	-2.14867	-3.65102	-1.94123	-6.31348	1.03044	-3.31225	1.41628	1.78586	0.636797	-2.0278	-0.929718	-5.74088	0.286876	1.05138	-0.12311	-0.483905	-3.07778	2.46144	4.23516	-3.44033	0.483648	-4.22037	-4.27563	1.00178	-1.28014	4.03692	1.42907	-2.4412	-4.95545	-0.975985	-3.19866	-0.835931	0.0768041	0.701278	0.462572	6.10144	6.19295	-1.20395	5.49877	7.7184	0.461748	4.06196	-1.19001
Formaldehyde	cancer-other	1	training	-0.0823425	-0.264418	-0.107445	0.128847	-0.441022	-0.234803	0.00544769	0.110124	-0.832864	-0.959332	0.436436	0.144541	-0.459215	0.06315	-0.2469	0.138019	-0.101513	0.110937	0.244941	-0.0949319	0.748025	-0.0165835	0.0551007	-0.105552	-0.254774	-0.805479	0.296738	0.00723997	0.27037	0.546146	-1.27619	-0.546579	0.39691	-0.111282	0.236822	0.427171	-0.309504	0.438679	0.419011	0.135389	-0.189418	0.787064	0.686192	0.107355	0.0604982	-0.336525
alpha-1,2,3,4,5,6-Hexachlorocyclohexane	cancer-liver	1	training	2.34824	-5.53419	5.10689	5.10984	-0.462027	1.98296	-2.57666	-2.18608	0.219671	-2.39947	4.20706	-5.1039	-0.666472	4.14041	-5.37176	-3.82307	-0.55617	2.14412	-5.31819	6.63427	9.37403	2.18954	9.21519	-4.91281	-6.03447	-0.83272	2.92401	1.46015	1.02473	5.88196	-0.382024	-5.10405	1.00075	-1.72115	-3.88146	-1.53677	-7.33698	-5.24097	5.76289	6.91327	11.3874	9.41793	0.629955	5.14477	-3.6304	-0.177464
Indole-3-acetic acid	negative	0	training	-0.518274	-1.71555	-2.81873	-1.82956	-4.61908	-4.33318	-5.27244	3.25003	-4.64948	0.0894359	1.60017	1.38595	-2.58813	0.667346	-6.07476	1.35437	2.76688	-0.677706	0.486096	-3.37813	4.82844	3.36811	-2.94155	0.945621	-4.32142	-5.81122	1.47119	-1.51321	3.93048	1.25717	-2.82918	-5.45034	-0.881088	-4.13448	-0.632261	0.847538	0.811461	0.30719	4.95726	7.38336	-1.67873	6.38957	3.8897	-1.94091	3.94773	-1.41948
Naphthalene	cancer-other	1	training	-0.120867	-1.34879	-3.93445	-1.81981	-4.48518	-2.7202	-5.62401	1.35633	-3.12418	1.58836	1.47251	0.888166	-1.63706	-1.7178	-5.82194	1.09692	1.70113	0.501563	-0.187272	-2.14933	3.51043	3.22655	-3.00175	1.2119	-5.29377	-4.64987	0.479774	-1.21402	2.64671	0.762909	-1.21174	-4.61458	-0.969833	-2.06833	-0.732976	-0.31113	0.825782	1.16694	5.02085	5.0873	-1.99243	4.524	7.98819	-0.125345	4.03442	-1.23758
Parathion	cancer-other	1	training	0.791063	0.193441	-2.79568	-3.54115	-3.37662	-7.14049	-7.49374	2.29214	-5.68522	-5.42944	5.49321	3.62655	-7.67476	1.76816	-5.28121	4.15957	-0.98308	-0.912316	2.17704	-3.72339	6.50114	4.60042	-0.0465464	2.07729	-1.84361	-5.05343	2.57427	-2.32334	4.69077	3.66227	-1.23194	-3.54334	0.106228	-6.45511	2.08554	0.00423096	-1.35092	1.36796	8.08219	8.15895	0.895472	6.5587	7.79079	-0.0221778	5.86527	-3.92716
2,3,4,5,6-Pentachlorophenol	cancer-liver	1	training	1.71643	-1.7257	-1.22707	-2.22442	-5.46815	-0.885196	-5.34851	3.11965	-0.588005	1.67266	2.92865	-0.445022	-3.40767	-0.829179	-6.41959	0.688909	1.51693	0.232787	1.23196	-1.78768	1.56096	3.90672	-2.12142	2.93418	-7.14124	-3.38103	-0.0808892	-3.47209	2.91513	4.23528	0.698016	-5.99184	2.09854	-0.508887	-2.92837	-1.43474	-4.23204	-3.58011	4.21917	3.45039	0.633231	7.45332	5.52664	1.74263	4.27029	0.197142
PhIP.HCl	cancer-other	1	training	2.87468	-2.15095	-3.02456	-4.6816	-4.45548	-2.84007	-8.36463	3.65473	-2.41723	1.16366	1.3046	0.174115	-1.62497	-0.90837	-9.39143	-1.41306	1.61257	0.919326	0.887405	-4.26003	5.01637	6.81722	-1.23339	3.01989	-6.30206	-6.81523	0.153031	-2.15542	3.93263	0.990744	-5.13028	-5.68006	-0.698697	-1.77189	-0.510575	1.02832	-1.48719	2.00419	6.44764	6.38677	-3.5839	6.65297	9.14172	-0.321583	5.54103	-1.99515
3-Methylcholanthrene	cancer-other	1	training	2.37831	-3.34516	-4.33082	-5.1745	-7.36363	-3.13278	-11.8739	3.86944	-6.50904	2.72792	2.64895	0.249571	-2.57501	-2.38933	-9.82253	1.21264	1.83875	1.35437	1.12356	-5.70031	5.84999	8.09597	-4.51119	2.76626	-8.35558	-8.40627	0.878567	-1.50962	5.77904	3.18311	-4.87626	-8.52574	-1.62116	-6.04129	-0.00731242	0.0876901	1.41454	0.940251	8.25279	8.62475	-4.16044	9.83857	12.3883	-0.347114	6.71316	-3.48439
5,5-Diphenylhydantoin	cancer-liver	1	training	0.444162	-2.58204	-3.48747	-4.87298	-6.82849	-3.71392	-6.69421	2.51737	-7.00227	1.11559	3.73399	2.49076	-6.72993	0.768978	-7.57241	3.37573	3.19418	2.01513	-0.566698	-3.56531	6.61874	5.18726	-3.43692	2.91741	-5.13871	-9.44644	2.51676	-1.83261	5.65961	2.47528	-4.41928	-7.89726	-0.0701676	-2.11074	-2.91063	-1.63601	0.82575	0.302726	8.11311	8.11634	-3.33572	9.93163	9.90629	1.36101	5.97791	-5.25286
8-Hydroxyquinoline	negative	0	training	1.21534	-1.35337	-3.13971	-2.62074	-3.77968	-2.96775	-6.21425	0.982316	-3.11099	2.07911	2.52512	0.616089	-0.774475	-1.49201	-6.41494	0.3995	1.12852	0.454023	0.130989	-3.15014	3.42094	2.96108	-2.60204	1.37337	-4.20921	-4.2962	0.877893	-1.24436	3.18396	0.487361	-2.35703	-4.66702	-0.667601	-1.86745	-0.685255	0.150673	-0.177116	0.854955	5.16472	4.50229	-1.29293	4.64721	6.32667	0.883725	3.16788	-0.721655
Acetohexamide	negative	0	training	1.67193	-3.95588	-0.397387	-1.3929	-4.83654	-4.51075	-7.81519	4.71311	-7.59849	-4.42645	2.57579	-0.0738664	-5.83076	-1.99461	-8.45005	5.00632	1.79861	-3.05176	-1.77376	-3.94528	6.32321	5.04509	-1.4369	5.20346	-8.86565	-5.69954	0.315843	-1.09424	5.57511	3.74705	-9.18431	-6.85094	-1.33055	-5.09876	-1.39953	2.724	1.03019	2.1261	7.12224	8.77296	-0.302553	12.9833	3.99114	-1.15236	9.11318	-2.45623
Salbutamol	cancer-other	1	training	0.034945	0.503778	-2.30638	-5.17915	-6.67992	-4.47768	-6.82314	2.67687	-5.77475	-5.38806	3.67323	2.62798	-4.43753	0.817326	-7.96324	3.07857	4.13737	-4.56119	1.23892	-3.1607	5.08583	5.95735	-3.61863	3.58447	-1.49936	-5.51536	1.49432	-2.23976	7.17399	2.91105	-4.75715	-6.6509	-0.22922	-4.12341	-2.16519	0.626765	-4.81195	2.22765	4.40455	9.46405	0.937407	7.28494	7.60785	-0.750131	6.80077	-0.333516
Phenazone	cancer-other	1	training	1.3257	-2.14569	-1.29962	-5.2931	-4.97944	-4.06338	-5.17109	3.98138	-3.89374	-1.11943	2.96698	0.112618	-2.65485	-0.627966	-6.41122	-0.554443	2.26762	-0.334347	2.13674	-3.38514	2.34976	6.34226	-2.89432	2.40584	-4.3642	-5.21266	0.348217	-0.7913	1.87787	2.26501	-6.49431	-5.35781	-0.543338	-2.64795	-1.8368	-0.23615	-1.69472	1.0646	4.53897	6.41809	-1.21418	7.99772	5.8196	-1.48792	5.09427	-4.38462
Aspirin	negative	0	training	-0.306554	-0.537264	-2.81805	-1.26607	-3.71358	-3.68888	-4.76926	1.50114	-6.23427	-1.0359	3.53949	2.90794	-3.82567	0.390569	-5.0689	2.66369	2.59234	-1.39188	1.65587	-3.13351	4.02204	3.45027	-2.24828	2.50771	-4.07361	-5.08986	1.49538	-0.569858	2.81764	1.69735	-5.49899	-2.73816	0.294782	-4.34547	-0.0108453	0.804697	-0.326623	-0.0748143	4.97978	7.4969	0.438512	7.09802	4.56224	-1.39215	4.37342	-1.25474
Atrazine	cancer-other	1	training	3.0947	-3.13979	0.825628	-4.71247	-2.23096	-3.06429	-4.81853	3.60858	-2.62537	-2.77826	1.23481	0.565831	0.0797834	2.59056	-5.44762	-0.000262737	4.05053	-1.43108	2.0999	-3.49423	6.65444	4.38593	1.27593	6.38618	-3.053	-3.59722	-1.87343	-2.48196	2.40027	2.39001	-5.53458	-5.49709	-1.04817	0.346762	0.193594	2.87796	-3.94145	1.57625	3.96671	5.80484	0.0342149	6.19279	2.34567	0.00620535	3.20839	-1.69043
Azathioprine	cancer-other	1	training	5.79636	-3.86237	-0.41445	-5.35655	-4.83152	-1.88392	-7.7604	6.45954	-0.584432	0.964743	-0.139983	-0.141864	-1.14098	-0.795454	-7.54971	-4.54792	-1.29498	-0.404053	-1.04401	-7.41224	5.54714	4.46587	-0.495911	1.12685	-7.25616	-7.55296	2.04776	-2.45884	3.51336	1.52391	-5.4498	-6.17375	2.23342	-4.66623	2.20362	0.514724	-2.87864	1.77727	6.64782	6.96275	-2.18773	8.87436	5.75753	3.27775	2.32455	-3.46509
Azinphosmethyl	cancer-other	1	training	-0.0641322	-2.22145	-1.92694	-6.39049	-5.58106	-5.36487	-4.92316	1.94961	-3.25033	-2.84456	5.46545	3.29495	-3.50036	0.447861	-8.37555	2.39896	-1.80015	2.87367	2.18332	-1.72437	7.79846	7.11691	0.7622	2.63071	-2.08417	-6.65184	2.90121	0.524734	2.84743	2.51428	-4.30011	-5.64922	0.110873	-5.36558	4.64015	-0.798741	-1.80493	3.14045	8.28291	8.06059	0.218562	6.51323	9.43627	0.26253	4.81469	-4.30541
Azobenzene	cancer-liver	1	training	0.520242	-0.148544	-5.17336	-1.62352	-4.66512	-3.49389	-6.91784	0.593892	-4.721	1.22542	0.114709	1.12626	-2.67754	-0.952049	-8.17727	0.875844	3.30974	1.58596	1.96188	-4.31837	3.746	2.64183	-3.29854	2.37772	-9.09796	-5.18864	0.931009	-3.12457	1.94011	1.70121	-0.108959	-4.34147	-0.977089	-2.16924	-1.34787	-2.64586	0.521079	0.715892	7.69844	5.90185	-2.32152	5.2544	10.3153	2.11391	4.8646	-3.89699
Benzo(a)pyrene	cancer-other	1	training	0.974801	-2.36443	-6.1434	-3.85585	-7.49196	-4.36668	-11.9627	2.89844	-5.5814	3.13682	2.69298	1.3412	-2.47125	-2.92014	-10.8096	0.493345	2.93058	1.38387	0.758686	-4.79456	5.48607	7.04814	-5.60836	2.45623	-9.46165	-9.21108	1.31735	-2.0265	5.65834	2.04779	-2.37486	-8.95639	-1.63774	-4.4757	-1.23105	-0.0754963	1.71555	1.10486	8.7384	9.10049	-4.32771	8.83755	14.4506	0.365768	7.28506	-2.91733
Butyl benzyl phthalate	cancer-other	1	training	-0.375664	-1.96254	-6.54486	-2.90913	-6.14399	-5.92719	-9.63555	3.26042	-8.41611	-2.0256	3.72603	2.42556	-7.30839	1.57328	-8.24427	5.15568	6.60316	-1.95599	3.62816	-5.59302	8.04662	6.60339	-0.455387	4.97126	-7.37211	-9.69316	2.14853	-3.07884	3.46659	4.11398	-7.31593	-7.75206	-1.39889	-6.84417	-0.415724	1.60634	-0.15095	1.78997	9.39434	13.6172	0.612909	11.1293	9.59233	-2.705	7.99501	-1.92612
Caffeine	negative	0	training	3.78013	-1.36901	0.74167	-4.581	-4.04601	-4.38656	-5.45247	4.69797	-1.21265	-3.36161	1.77229	0.635799	-2.15469	0.57298	-4.40733	-3.16502	-0.697736	1.19873	0.554454	-1.40658	1.14785	7.46141	-0.134099	1.24277	-3.6672	-4.8799	2.86581	0.132313	2.58418	3.03704	-8.98218	-4.50465	-0.405025	-4.64561	-2.82955	0.930628	-2.74285	2.8145	4.03053	4.94545	-0.147957	8.30798	3.60623	-2.20925	4.76271	-3.98422
Celiprolol	negative	0	training	-1.74503	0.386367	-2.18915	-4.5313	-5.73998	-8.0784	-8.26307	4.64773	-9.40666	-9.26054	4.37651	5.72306	-7.92605	3.69661	-7.50742	7.34596	8.45948	-6.28917	4.35448	-5.65623	6.57895	8.78995	-2.83206	9.27278	-4.17177	-9.52756	1.45571	-5.0161	7.27898	4.74227	-12.2425	-8.42063	-1.37163	-5.78626	0.277277	1.94086	-6.54965	2.31452	5.99268	14.0512	1.30904	12.209	7.76732	-2.37098	10.2855	-2.7323
Chlorambucil	cancer-other	1	training	0.363779	-3.26124	-2.116	-1.38026	-5.72207	-7.61271	-6.15336	0.621688	-5.21914	-3.4731	-0.475975	-1.51689	-8.21979	3.11561	-6.71519	5.23721	3.99273	-0.371576	3.48485	-4.26715	0.951538	5.93098	2.20857	4.49902	-6.82963	-7.83506	0.739409	-3.31941	4.12741	5.1484	-6.16801	-11.0346	0.476341	-3.71427	-0.0688681	2.21381	-2.30585	3.06441	5.22216	9.91096	1.41724	11.1442	7.49441	-2.47688	2.27779	-1.54045
Isopropyl-N-(3-chlorophenyl) carbamate	negative	0	training	-0.0540761	-1.42054	-2.04386	-2.96063	-3.81498	-4.11315	-6.00956	2.32622	-4.23954	-1.70915	3.18766	2.08086	-3.46494	0.372922	-6.07655	3.09901	3.96354	-2.26093	2.85857	-1.50094	5.01816	4.49382	-0.130678	4.83932	-3.83705	-4.49291	0.201588	-2.98144	2.95013	3.673	-4.83257	-3.7813	0.829428	-3.19117	0.195671	0.0855599	-0.473671	-0.846193	4.46328	7.67751	0.579425	7.6269	6.08291	-1.35643	5.94398	-1.72797
O,O-Diethyl-o-(3,5,6-trichloro-2-pyridyl)phosphorothiolate	negative	0	training	2.02703	-2.68858	-0.960022	-4.35677	-2.23619	-5.9259	-6.95803	2.32228	-3.26892	-3.89133	5.36014	1.99705	-5.5732	2.28789	-5.9959	3.81639	-0.865375	-0.670041	2.61242	-2.61748	6.87806	4.69477	0.651191	3.99634	-2.0157	-4.1753	1.98981	-3.36029	4.68479	4.88436	-0.940758	-4.79552	-0.213973	-3.62327	1.27872	0.247662	-5.19904	-0.185203	7.20134	6.43262	1.24037	6.39233	6.92622	-0.539495	5.04947	-2.68759
Cimetidine	negative	0	training	1.01452	-2.0813	-0.399583	-6.31487	-0.430051	-3.2318	-5.03403	4.10316	-1.99265	-3.76454	-0.94414	-0.117326	-1.27769	1.76494	-5.29643	1.03999	5.00788	-0.107954	2.50143	-4.44514	4.40691	3.41176	1.96017	4.52073	-3.85895	-7.12487	-1.89036	-1.82825	3.07762	0.670081	-3.1275	-5.99007	0.728785	-1.79082	3.27774	0.961334	-1.87388	-0.0869516	1.90746	7.20137	-1.26302	7.46197	0.647739	0.459416	5.0448	-1.26057
Ciprofibrate	cancer-liver	1	training	-1.5485	-1.89918	1.80312	-3.41576	-6.09596	-4.48177	-5.23129	1.93004	-4.02415	-3.41258	4.92251	0.274913	-7.83308	-0.653101	-8.25917	2.70883	3.17291	-1.63842	3.28681	-0.309068	6.7007	3.47102	-2.99302	3.47908	-5.24632	-7.21093	2.43714	0.42595	2.94005	4.66087	-4.60452	-5.56944	1.51267	-4.93125	0.493267	-1.60263	-4.12287	0.436885	5.29551	7.64476	0.700859	9.7991	10.2554	-1.48851	5.01842	-2.12905
Clofibrate	cancer-liver	1	training	0.210065	-0.275936	-2.47274	-3.85375	-3.65216	-5.03374	-6.31141	3.74392	-4.12955	-3.73596	3.40674	2.89662	-6.11022	0.456352	-5.30562	3.62785	3.28565	-2.70989	2.18487	-2.31355	4.64705	4.06628	-1.1644	4.42895	-4.25487	-6.61167	0.362677	-3.10951	3.21377	4.86804	-3.87269	-4.23308	1.19155	-4.14514	0.0309375	0.0137975	-2.87591	-0.687776	4.34147	7.38252	0.70251	7.99115	8.67426	-2.35054	7.14269	0.104996
Cyclophosphamide	cancer-other	1	training	5.21638	-4.44878	3.43034	-0.911197	0.539941	-4.71191	-3.58256	3.15379	-3.23433	-3.52762	-0.252654	-4.97166	-7.49287	4.05399	-2.48667	7.3131	-2.95245	3.85236	-0.0692572	-2.26907	-2.76097	5.7054	3.12038	5.01723	-3.61895	-5.94823	1.13292	-0.124957	7.95397	6.76415	-4.77337	-8.90161	0.798037	-3.53546	-0.951526	0.672131	-2.95937	3.84856	3.00079	2.43441	3.72257	10.2735	4.46525	-2.64392	-0.878258	-5.52773
Chrysazin	cancer-liver	1	training	1.77853	-0.138726	-5.24778	-3.49283	-8.12788	-3.74162	-8.47708	0.520789	-6.60544	1.71494	3.59244	0.945148	-3.58995	0.518116	-8.09921	0.469107	3.1022	0.970753	1.52968	-5.4248	4.35731	6.41074	-4.33765	0.615559	-5.99649	-7.82067	1.68311	-0.102319	8.43049	3.19104	-4.02837	-6.8077	-0.471985	-3.54243	-2.01157	-1.05028	0.235555	0.55046	9.27746	7.89391	-1.76213	7.68225	9.35761	1.53512	6.65067	-0.902857
Dapsone	cancer-other	1	training	1.02166	-0.727917	-4.46864	-1.28941	-4.23427	-1.44676	-6.63397	0.0843858	-4.49877	0.100402	-0.112041	1.26386	-2.51771	-2.0678	-11.0608	-0.775487	0.940745	0.137531	0.4481	-3.94148	5.79664	4.49507	-0.613562	1.61101	-9.41749	-6.84227	0.235847	-2.60178	5.45671	1.99538	-2.91748	-5.6524	-0.260401	-1.80823	-0.0556978	0.329341	0.769385	-0.671132	6.41816	6.88202	-2.45021	7.66912	9.76404	1.60862	8.0254	-0.414991
Diazepam	negative	0	training	1.17928	-2.51278	-1.14431	-5.29344	-7.65804	-2.69896	-8.33839	2.25204	-5.79395	1.15792	2.52958	1.08237	-5.11435	-1.57957	-9.59614	1.45128	1.2685	2.74145	-0.813192	-4.95429	5.89012	7.42981	-3.35123	2.96406	-8.0486	-8.6794	0.918937	-1.68567	4.06199	4.01308	-4.92461	-7.83476	-0.357939	-2.09776	-1.48539	-0.193167	-0.727125	2.84151	7.91086	6.8282	-2.52316	10.0194	10.0985	-0.304081	7.81578	-3.29341
Diazinon	negative	0	training	0.874619	-1.25821	-0.35949	-7.27038	-0.712337	-6.94379	-6.09668	2.39123	-6.55339	-6.5757	6.41363	3.58348	-4.15051	4.25921	-5.71774	4.41536	1.25446	-2.13854	4.22018	-2.45232	7.99352	7.29855	1.69952	3.88649	2.50364	-4.14324	0.323258	-2.87292	4.40506	4.53084	-5.11951	-3.8772	-1.72553	-5.77776	2.31956	2.35489	-4.06152	1.70724	6.49058	8.2229	1.84578	6.02988	5.01473	-2.71604	6.28076	-3.07144
p,p'-DDE	cancer-liver	1	training	-1.43042	-2.8368	-3.99974	-2.02903	-6.80026	-3.11317	-8.51536	3.47821	-3.08419	-0.39778	4.22408	0.796726	-4.01792	-2.2993	-11.105	2.95511	3.56043	0.740607	1.13751	-3.20895	5.15467	4.18987	-4.09715	4.56893	-11.4299	-8.59425	-0.962178	-3.22974	4.00767	5.67146	0.264776	-8.48075	2.52836	-2.04008	0.538543	-1.09173	-1.81415	-1.69301	7.05995	8.15601	-1.6892	10.4721	11.7655	0.39071	5.81492	-1.33122
DDT	cancer-liver	1	training	0.318202	-1.80576	-3.89222	-2.40736	-5.16442	-7.05641	-7.25368	5.40224	-3.23287	1.75123	3.28613	-2.25183	-5.67202	-3.87423	-12.3814	1.63496	3.39984	1.22504	0.70957	0.0890332	6.42412	4.17667	-1.83328	6.28515	-10.0023	-6.71757	-2.63592	-2.18367	6.45485	5.06042	0.234009	-9.11735	1.80756	-2.03876	-2.08513	-2.29261	-1.12375	-2.74422	7.90083	8.88224	0.641466	11.5569	14.5926	-1.37176	5.77945	-0.68989
Dichlorvos	cancer-other	1	training	-2.18386	-2.84761	1.96745	-2.96817	-2.4498	-5.30663	-1.60556	1.75323	-3.40171	-4.9832	4.11317	3.023	-4.51068	1.57491	-4.2424	2.89061	-0.860122	0.887661	2.25654	-0.484771	4.00802	2.4672	-0.0617871	3.28421	-1.82992	-3.4185	1.0928	-0.300098	-0.0926828	5.06337	0.572073	-1.38003	1.18235	-5.23735	4.10732	-2.46821	-1.3253	0.429945	3.58188	3.28578	1.67425	5.55383	5.58316	0.396811	4.17934	-2.27366
1,2-Dimethyl-5-nitroimidazole	cancer-other	1	training	1.71033	-0.88157	-0.768628	-3.71615	-2.53877	-2.26575	-5.076	4.37477	0.311455	-1.2264	1.29031	-1.3668	-3.30605	0.373411	-3.06624	-1.71766	0.000518948	-1.02485	-0.299265	-2.68798	0.391684	1.95339	-0.345123	1.09215	-3.88216	-3.99326	1.1881	-0.813457	2.04491	3.5279	-4.66587	-1.97453	1.48012	-2.72277	0.123248	0.750668	-2.26872	1.78448	3.39295	4.09427	-1.62437	6.32411	4.0406	1.09178	3.03277	-1.90898
Tetraethylthiuram disulfide	negative	0	training	-2.8501	1.86076	0.673169	-2.05359	0.656094	-5.65319	-1.4774	4.01338	-5.85611	-1.74944	0.119685	3.05984	-3.6849	1.81973	-2.88175	3.43094	1.12979	0.384464	5.18716	-2.46978	3.05103	3.59319	0.0660247	3.49826	-0.369831	-6.83695	-2.91395	-2.98472	4.50235	0.570272	-9.50717	-10.2583	-0.590871	0.689035	8.23759	3.40418	-6.20564	0.536575	5.90896	5.77478	3.17756	8.37268	-2.32759	-2.49049	3.22433	-3.17973
Endosulfan	negative	0	training	-2.52325	-10.8036	8.29992	-1.21635	-0.775647	0.885786	-2.7771	-1.66226	5.12182	-3.29156	8.80571	-6.73787	-11.7879	-0.520461	-9.61626	4.54958	4.98907	-0.636699	-1.27982	-0.253375	6.30211	9.12536	-2.66603	0.710695	-6.00213	-2.39068	0.612382	8.22751	1.31761	11.4347	-0.105453	-6.00185	0.0631946	-4.65117	-5.7347	-3.98287	-9.85875	-0.614275	4.66576	9.06545	9.76334	10.6377	8.60601	-0.77629	-5.14284	-4.03343
Enflurane	negative	0	training	3.38228	-3.45824	1.52712	-1.86192	0.939378	-1.84577	-3.63409	1.65008	1.33117	-1.64451	3.17299	0.686663	-6.14829	-0.451283	-6.50698	4.11768	0.57764	-1.83886	2.76917	0.856659	3.90077	3.84636	-3.58948	6.49493	-1.68844	-4.52822	1.82401	-1.96001	2.84588	0.733532	1.49789	-2.94499	3.44718	0.545396	4.09603	-0.791232	-2.24486	-3.53814	3.56002	3.90477	-2.26419	6.63096	7.45299	-3.39455	5.35312	-1.68357
Estazolam	negative	0	training	1.43262	-2.90639	-2.73911	-5.93935	-7.80641	-1.62009	-9.35074	2.98987	-4.0254	1.83056	3.07674	-0.896064	-3.71123	-4.03074	-10.9559	0.553478	0.645661	2.73155	-1.10483	-6.07269	8.00676	7.35766	-3.85966	3.9998	-9.97707	-8.61858	0.460932	-2.11957	4.46827	3.00813	-4.07692	-7.23808	-0.780347	-2.63517	0.359501	0.703562	-2.19482	3.18264	7.7295	6.0579	-1.93635	10.5183	12.249	1.2638	7.43145	-0.919328
Ethoxyquin	negative	0	training	-0.991436	-0.348521	-0.648931	-6.97242	-2.21591	-2.43053	-3.46495	3.27751	-4.94338	-1.58902	5.45181	0.728095	-5.4489	1.00572	-5.60646	3.02235	2.9484	-0.5671	2.34622	-3.16506	6.22668	5.47806	-2.80491	0.848562	-1.60365	-5.29814	1.03393	0.0479075	3.67384	5.39873	-5.77206	-4.82128	-0.646781	-2.11947	-0.832913	0.137526	-1.70834	0.350578	5.45521	8.24169	-1.94085	7.93479	5.61289	-0.162278	6.71808	-2.67885
Fenthion	cancer-other	1	training	0.461504	-1.10922	-0.0105718	-6.0555	-3.7713	-5.98018	-5.2905	1.42408	-3.89665	-3.84131	4.21359	4.28536	-4.75686	1.17382	-5.62331	2.58082	-0.134253	0.653235	3.26137	-1.2364	7.589	5.28112	0.834502	2.42895	-0.195731	-5.57728	1.50961	-0.617148	1.82129	3.5505	-2.40194	-3.56052	0.267806	-5.65727	5.21192	-2.2468	-0.202148	1.68148	5.87441	7.44116	0.652865	6.74002	6.84582	0.334618	6.55598	-4.04987
Fenvalerate	negative	0	training	-0.0921655	-2.60533	-9.18407	-7.61248	-10.1845	-6.48517	-12.5546	5.67559	-9.22037	-0.32551	7.67815	4.29986	-6.55572	0.406724	-17.2673	5.98801	7.96709	-1.83641	4.20111	-6.54027	11.9573	10.5827	-2.56017	7.84014	-7.17647	-12.4575	0.272106	-5.86325	6.3021	6.75461	-5.34749	-10.0631	0.647501	-7.86073	1.07307	-1.51445	-0.0374695	0.581306	10.8307	15.5564	-1.92266	16.402	17.6851	-0.880448	11.3569	-2.7674
Gemfibrozil	negative	0	training	-0.40751	-0.0356572	-1.16891	-4.57165	-4.29946	-4.82856	-6.33015	4.45472	-4.86552	-5.58418	4.02572	1.07129	-6.0212	1.80701	-5.63192	4.31932	4.15632	-3.41717	3.72449	-2.91859	3.46639	5.26415	-2.03627	3.17247	-3.6406	-7.14087	0.679621	-2.37356	3.75956	5.63919	-7.84623	-6.57434	0.747559	-5.03467	0.671138	2.02355	-2.86522	1.5289	5.60234	9.16277	-0.236822	9.30935	7.71343	-1.11266	6.75299	-0.703174
Heptachlor	cancer-liver	1	training	-3.77301	-9.45342	3.88257	-2.4208	-4.05438	0.0699311	-2.6513	-3.12968	4.26866	-1.79561	7.6191	-8.26144	-10.0473	-0.29459	-10.728	1.31624	6.13148	-0.116179	3.62592	1.37593	6.42999	4.75811	0.753217	0.311842	-6.68378	-1.68543	-0.208188	4.92769	0.420855	10.7596	-0.48136	-8.25225	-1.2177	-1.69829	-4.83123	-5.46528	-9.79146	-3.26996	6.3233	7.81144	9.99214	9.24107	7.40246	-0.410359	-6.65023	-4.48661
Hexachlorophene	negative	0	training	3.08437	-1.97162	-2.97951	-5.28388	-8.51275	-3.6611	-11.4172	3.27261	-2.22843	2.90605	3.58133	-1.33982	-5.10449	-1.32684	-11.3694	0.848671	1.93332	0.321165	2.81419	-3.74109	2.4871	6.74623	-4.00068	3.41439	-8.90942	-6.31084	0.763781	-5.70123	6.78309	7.02548	-1.71628	-9.72138	1.87452	-1.38694	-2.78908	-1.51049	-6.24072	-3.89033	8.34265	7.26718	-0.233533	12.1382	9.41712	1.72683	6.12169	0.831302
Isophosphamide	cancer-other	1	training	3.32218	-7.04861	3.39291	0.0243437	1.0726	-5.53253	-3.82603	3.73783	-4.06614	-3.73112	-0.25363	-5.23009	-8.72096	4.20577	-2.67638	5.75483	-2.74716	1.26939	0.766377	-3.32576	-1.66258	4.69874	4.00131	6.39301	-4.16751	-5.67585	1.61081	2.3255	7.56265	5.05996	-4.41225	-6.91374	1.59455	-4.46304	-1.06828	1.46359	-3.00696	5.10015	2.58652	3.54163	3.12522	9.71389	5.01862	-4.47915	0.387359	-5.33524
Compound LY171883	cancer-liver	1	training	-0.154904	-1.76283	-2.12957	-5.22149	-3.7665	-7.44915	-7.67919	2.63188	-7.72851	-2.14058	0.871553	-0.63926	-5.17596	0.402896	-7.39114	4.27062	5.37902	-2.56805	2.99374	-6.9086	7.25583	8.61629	-0.186929	3.31769	-6.07054	-8.15223	1.79785	-3.54779	3.54601	4.81784	-8.42497	-9.52812	-1.15982	-4.68297	1.27788	3.22453	-3.87934	3.13607	8.97283	12.231	1.90253	9.80376	3.476	-2.28949	5.68057	-0.394346
Malathion	negative	0	training	-0.0836093	0.649168	-1.33718	-4.89024	-2.46299	-6.57331	-2.73671	2.45626	-7.48531	-6.76707	5.97021	6.24322	-8.70945	5.87683	-4.89275	4.85859	2.1687	-2.2433	4.84559	-3.16426	9.90834	6.38335	4.65389	5.70433	2.87708	-6.19785	2.78851	0.464864	2.7272	4.53253	-6.01609	-3.62271	0.413071	-7.34556	5.0305	1.49594	-1.11089	1.05403	5.36291	10.0341	3.61529	6.30138	3.52587	-4.23162	5.63525	-2.98137
Nitrogen mustard	cancer-other	1	training	1.58825	-2.19607	1.02131	-0.689607	-1.5353	-4.19686	-2.22671	0.297266	-0.184301	-1.8511	-1.69022	-1.44917	-5.26337	2.90546	-1.83042	2.08585	0.86879	0.520404	2.17354	-1.35088	-2.16007	3.14035	2.30603	3.06154	-2.31754	-3.04096	-0.377407	-2.92417	2.36885	3.685	-2.57864	-6.2385	0.685432	-1.65371	-0.0307706	0.368496	-1.90644	2.03529	0.525294	2.59445	1.19531	5.26082	3.77829	-1.43099	-0.429152	-0.72325
Hexamethylenetetramine	negative	0	training	-1.60185	-1.62869	2.09754	-2.75929	-4.81766	-5.88539	0.632955	2.04842	-4.286	-3.28856	0.588447	-2.21607	-5.58279	-1.56565	-4.03581	3.94859	-1.86698	-3.10122	1.12215	1.67332	1.77399	-1.55969	-0.669292	6.57384	-0.125085	0.100894	-0.434716	-0.855244	6.54492	-0.634794	-2.12895	-0.126745	0.314583	-3.14052	-2.55562	-3.77796	-5.03862	3.70607	2.27197	1.39174	3.48051	6.75893	-1.24091	-2.21937	5.37704	-5.55531
8-Methoxypsoralen	cancer-other	1	training	0.440714	-2.40202	-1.8134	-4.46525	-3.41285	-3.97952	-9.09494	1.27454	-4.65095	1.7252	2.94268	0.760072	-2.85931	-0.805548	-6.41592	0.0173988	2.36561	-0.144819	1.66781	-4.14956	3.35514	7.65025	-4.30793	1.68864	-3.37625	-5.59489	1.16391	-1.90034	5.70171	2.66632	-3.97578	-5.7056	-1.68283	-4.03282	-0.532333	-0.816572	-0.107602	0.660673	8.07371	8.30598	-0.960089	8.0803	8.9702	0.122858	5.86141	-1.512
Methoxychlor	negative	0	training	-0.273503	-2.02978	-3.00286	-3.65826	-3.69816	-9.49179	-8.08553	4.96963	-5.25731	0.483311	3.77295	-0.931579	-6.06738	-2.03486	-11.7833	2.80092	5.02783	1.04441	2.55992	-0.13099	8.34216	6.19074	-1.9485	6.98694	-8.08037	-7.86817	-1.92564	-1.95976	6.11069	5.46511	-1.72929	-7.97619	0.762427	-4.16667	-0.27887	-2.55083	0.846491	-0.765287	8.49536	11.1182	2.03503	11.5487	15.473	-2.37336	7.82208	-1.55428
Metronidazole	cancer-liver	1	training	1.58013	-1.87884	-1.43385	-2.92325	-3.50255	-2.34218	-5.74888	3.52608	-0.440617	-2.08949	1.7906	-1.88114	-4.63881	0.816642	-3.76838	-0.118052	-0.182621	-1.55222	-0.507169	-3.58928	0.979041	2.22807	-0.067926	1.7724	-3.81697	-5.24398	2.11228	-1.32738	3.19967	3.32816	-5.46832	-3.79106	1.38753	-2.85752	0.349837	1.5308	-2.34544	2.77445	4.1695	5.62166	-0.0450197	6.77044	4.61542	1.41987	1.85071	-1.85146
Nalidixic acid	cancer-other	1	training	2.22614	-1.83276	-1.91041	-3.66126	-4.60483	-3.29967	-6.98623	2.73396	-6.42007	-2.48099	3.26575	2.11262	-2.78786	0.922515	-5.963	0.862085	3.33981	-0.699865	2.94434	-4.32341	3.86822	5.25355	-2.5129	2.03014	-5.06017	-5.74064	2.09873	-1.4126	3.48807	2.04375	-8.16534	-6.28078	-0.571196	-5.37414	-1.17559	2.81045	-1.69843	0.449872	5.37453	7.15952	-1.28525	8.17198	3.9153	-1.47497	5.66684	-1.78608
Trinitroglycerin	cancer-liver	1	training	-0.510456	-2.02379	-1.3603	-1.52793	-5.72406	-1.01335	-7.03422	4.18986	1.74232	-3.69793	1.78042	2.68778	-10.9842	4.47305	-1.05137	2.57456	-2.76491	-6.41446	1.27141	-6.67022	-1.6797	0.81216	-0.0605617	-1.94785	-1.75444	-7.41711	7.26201	-3.93935	3.68878	6.82382	0.0402345	1.36084	5.58075	-5.68256	3.00987	-1.7263	-2.79805	0.0749283	5.40886	10.5983	0.88974	10.6183	6.02771	3.29401	3.58384	-5.13669
Oxazepam	cancer-liver	1	training	1.67017	-1.87981	-3.31617	-5.4563	-7.84584	-1.01933	-8.0456	3.15264	-5.64818	0.77636	3.13346	2.19353	-4.52021	1.70106	-10.4955	0.476995	2.07702	1.85279	-1.47311	-3.02174	7.42069	8.36928	-3.12356	2.04735	-6.38432	-6.86357	1.21367	-2.12242	6.62108	2.70803	-3.61341	-8.50411	0.135876	-1.55367	-1.54667	-0.221883	-1.12676	-0.553106	6.25841	8.50354	-0.797955	9.91587	9.72627	2.74712	6.5622	-4.26691
1,4-Benzoquinone	cancer-liver	1	training	-0.559791	-1.70586	1.40082	-2.60125	-3.21349	-2.35776	1.33893	-1.40518	-1.70156	1.11705	1.74308	3.65433	-0.883746	-0.161747	-3.95092	2.2471	-1.65924	-1.88105	-0.224465	-1.68644	1.99636	3.28833	-2.03769	-2.70917	-2.38965	-1.97416	2.04213	1.49393	2.87135	3.63777	-2.99393	-2.70941	-2.97123	0.671156	-0.170691	0.924975	-0.0735851	-0.751221	3.90176	5.35553	-0.995658	2.53363	4.53256	1.24968	0.56248	-2.39334
Patulin	negative	0	training	-0.629728	-3.43962	1.33605	-2.12237	-4.33386	0.951583	-0.398367	0.843906	-4.11948	-0.989646	4.18561	0.881223	-4.31131	2.16648	-5.86108	1.16397	-1.55869	0.38071	-0.116649	-2.85559	4.08213	6.91747	-2.35688	-2.1868	-0.479518	-2.93404	2.21946	1.87412	5.63561	1.42176	-3.27359	-1.70781	-2.19452	-1.52493	0.546328	-1.04172	-2.90922	1.46668	4.92556	3.90698	1.50282	5.07998	3.43276	0.49597	1.09235	-2.76089
Phenacetin	cancer-other	1	training	-0.508376	-1.33121	-1.95459	-1.34254	-1.71945	-4.54353	-5.72515	2.40738	-4.70666	-1.90165	2.12732	1.44597	-3.34802	0.647671	-4.17798	3.60637	3.51608	-2.31621	1.84163	-2.71036	5.18662	3.92249	-1.12314	3.98817	-4.3999	-5.03257	0.304748	-1.83985	2.64523	2.0977	-4.75481	-4.23893	0.311019	-3.42449	0.858741	1.56141	0.0354057	1.12293	4.12682	7.17083	-0.280591	6.02003	5.1498	-1.59215	5.06409	-0.92365
Phenobarbital	cancer-liver	1	training	0.215344	-1.25815	-1.1521	-3.89063	-4.11551	-2.3113	-4.81348	1.4928	-5.84407	-1.49065	3.94775	2.31966	-6.55865	3.05226	-4.8714	3.54105	2.5785	0.35108	0.614481	-3.29845	5.36705	5.74246	-1.50086	2.62674	-2.55941	-6.5853	3.17467	-1.93978	4.45596	2.38071	-5.99975	-8.27502	0.565404	-2.73052	-2.89952	-0.263602	0.542148	0.362792	6.37619	6.93466	-2.37939	9.16421	5.88842	1.4206	3.94562	-4.4532
Prazepam	negative	0	training	1.204	-3.84322	-0.454618	-5.42035	-8.3612	-2.47704	-9.41402	3.17373	-5.91031	0.59755	3.75692	-0.416179	-6.0855	-2.07996	-10.835	4.35089	0.159792	2.05894	-1.82985	-5.46447	5.78337	7.26208	-3.5034	3.41821	-8.78756	-8.77277	1.11205	-1.01445	5.51748	4.22674	-6.59254	-9.16427	-0.866475	-3.03177	-2.17225	1.11834	-0.242266	4.05101	9.73394	7.15752	-2.10292	11.7468	10.109	-1.16653	7.73319	-3.75698
Praziquantel	negative	0	training	3.74955	-6.53088	2.57382	-3.98893	-9.08133	-3.7635	-9.14176	5.1844	-6.80804	-2.22917	3.00074	-1.74418	-6.89647	-2.43352	-7.59675	5.36458	-2.28752	-1.40866	-3.29056	-3.37463	5.66509	6.61921	-1.28202	3.43037	-6.19435	-4.95778	1.29133	1.55009	6.47473	2.42956	-9.77177	-7.45279	-1.62959	-6.26173	-1.4304	3.08857	1.9486	5.549	9.38579	5.58893	0.243653	14.2304	4.02595	-4.59097	7.09574	-7.37871
Procarbazine	cancer-other	1	training	-0.490614	-0.921062	-1.38712	-2.85569	-3.8583	-5.46436	-6.77214	3.87828	-4.71617	-4.23928	3.79689	2.58683	-2.09811	1.98939	-7.40736	2.39289	5.30754	-3.32982	2.72798	-3.37807	6.12918	4.31529	-2.08151	6.0746	-4.30216	-4.25713	-0.422644	-2.08863	4.34944	2.44213	-5.71264	-6.10135	-1.46462	-2.41968	1.3007	1.37452	-0.171449	-0.37801	3.03598	9.93504	-1.78478	7.70823	5.22231	-1.21966	6.40121	-1.76248
Propazine	negative	0	training	2.82347	-3.44586	0.91457	-5.88483	-3.72279	-4.11194	-4.96958	3.87884	-3.51022	-2.69172	2.34029	1.75767	-0.0625226	3.11799	-7.03714	0.143375	5.04563	-1.92461	2.62978	-2.99018	6.82639	4.95305	1.43297	7.6931	-2.78174	-2.80931	-1.57338	-2.93885	2.3776	3.68662	-6.43318	-5.62982	-1.22843	-0.305206	-0.0492252	1.97647	-2.8379	1.29175	4.24904	7.49032	0.242708	7.29339	3.16862	-0.00302157	3.3304	-2.08002
Propyl gallate	negative	0	training	0.770328	0.90476	-2.99367	-3.16029	-3.16506	-5.55204	-6.12975	-0.757053	-5.54535	-0.35434	4.09082	0.724511	-3.89672	0.977264	-5.43226	2.86168	4.13734	-1.83567	3.21048	-4.01886	3.62063	4.43795	-1.58026	2.33982	-1.85259	-4.38472	1.2191	-1.72562	5.44635	2.87779	-6.06922	-6.10677	-0.540609	-4.79861	-0.702319	0.448989	-1.28465	0.416541	6.71466	8.41111	2.05816	6.40073	2.91418	-0.833951	5.0496	1.10959
Saccharin, sodium	cancer-other	1	training	3.3226	0.930816	-2.25318	-2.23344	-3.8447	-1.78146	-1.62772	2.25808	-4.87173	-0.938466	1.74406	2.8464	-2.82617	1.24266	-5.59572	-0.916899	1.80134	1.64004	1.14146	-0.330848	1.74568	4.64465	-0.856219	0.361102	-4.6393	-5.03751	2.16677	-0.0149559	5.7117	2.85676	-4.74673	-3.97641	-1.89866	-1.6222	-2.03748	-0.85191	-2.36956	-1.67058	4.96441	7.23048	-2.44797	6.97749	3.02654	1.04044	2.53585	-4.55708
Safrole	cancer-liver	1	training	1.15572	-2.09129	-1.87213	-2.27602	-1.32067	-3.19455	-7.26846	1.10786	-5.63131	-0.720165	1.94119	1.87189	-4.32514	-1.17694	-5.7093	1.21589	1.11576	0.0825648	1.44798	-2.91407	4.08503	2.95385	-2.19985	2.46109	-2.25413	-4.53313	0.176223	-0.982623	2.98488	1.60131	-6.1343	-4.53819	0.675368	-1.93343	1.5796	-1.3503	-2.00742	2.66695	3.494	3.58512	-0.719982	6.83363	7.86265	0.73913	2.6625	-2.75644
Simazine	negative	0	training	3.36592	-2.83372	0.736685	-3.54012	-0.739126	-2.01664	-4.66747	3.33832	-1.74052	-2.86481	0.129333	-0.626011	0.222089	2.06313	-3.85811	-0.143901	3.05542	-0.937554	1.57003	-3.99829	6.48248	3.8188	1.11888	5.07926	-3.32425	-4.38513	-2.17348	-2.02506	2.42294	1.0934	-4.63598	-5.36436	-0.867915	0.99873	0.436412	3.77944	-5.045	1.86075	3.68439	4.11936	-0.174278	5.09218	1.52271	0.0154322	3.08638	-1.30083
Sulfamethazine	cancer-other	1	training	2.93022	-2.09386	-2.04052	-5.73937	-3.04336	-2.23509	-7.69419	2.24836	-4.50926	-1.84482	0.359993	-0.419129	-1.21769	-0.669658	-9.90236	-1.2219	2.89198	-1.52192	1.86425	-4.7818	5.68096	5.35671	-0.636477	3.23901	-7.76384	-6.58481	-1.63541	-3.71749	4.5324	2.59217	-6.43523	-6.19788	-0.230455	-0.99198	0.0797981	1.85559	-1.17429	1.2237	6.37113	6.8477	-3.30444	8.89624	6.86232	1.71641	7.47083	0.318803
Sulfisoxazole	negative	0	training	2.54067	-2.26961	-2.8555	-4.88031	-2.55829	-1.84107	-6.55086	2.41291	-5.41869	-1.29906	0.00431781	0.187513	-1.02968	-1.22708	-9.77563	-1.68681	1.84343	-0.97362	0.621456	-4.34841	5.24977	6.14856	-0.218878	1.00691	-6.96048	-5.54946	-0.664815	-3.55142	5.29751	4.44741	-4.96646	-5.51029	-0.932384	-2.64927	-0.350313	-0.0235958	-1.70422	-0.0536248	5.91376	7.71824	-3.02815	9.23512	6.05707	1.80124	7.15179	-0.780428
Temazepam, pharmaceutical grade	negative	0	training	1.68458	-2.97891	-1.81567	-5.84763	-8.36797	-2.32373	-8.45057	3.28556	-6.14234	-0.0277011	3.02277	1.77912	-5.59785	0.873752	-10.9489	0.153332	2.33701	1.92598	-0.968647	-3.36618	7.07069	9.2582	-2.42101	2.56759	-7.33329	-7.2795	0.687804	-1.72569	5.77391	3.74962	-4.82018	-8.66456	-0.501747	-2.25669	-1.66672	-0.375244	-2.07169	1.13581	7.37244	8.30353	-0.72206	10.3525	10.2126	1.20836	8.2533	-4.83728
Terbutaline	cancer-other	1	training	-0.252856	1.7272	-2.18614	-5.56153	-5.86897	-5.32759	-7.17914	1.8086	-6.1806	-4.46893	3.98509	2.15648	-4.66424	0.148221	-7.27247	2.68832	4.25996	-4.00422	1.49211	-2.90217	3.63049	5.41685	-4.28171	3.69633	-1.05358	-4.29626	0.371578	-1.79142	6.97465	3.02421	-4.70657	-5.47985	0.137634	-4.26984	-1.75376	0.016232	-4.56963	1.1001	4.8697	8.90028	0.212431	6.91459	6.78601	-0.0281408	6.31347	0.449117
Thio-TEPA	cancer-other	1	training	2.20672	-1.80698	3.5626	-0.617147	-3.20226	-4.65332	0.0495028	1.89309	-5.02434	-1.87698	2.00184	0.696584	-6.44651	0.941994	-4.57286	4.5538	-4.68284	-0.227286	-1.74498	1.58063	3.35503	1.84896	1.36501	4.26361	0.558144	-2.82976	0.752252	3.74881	4.32698	1.02904	-3.08212	-1.86972	-1.4495	-5.67443	-0.78802	2.17649	-0.165742	4.86955	3.41257	1.63268	0.652102	5.3687	3.08836	-3.71323	4.33338	-4.14536
[4-Chloro-6-(2,3-xylidino)-2-pyrimidinylthio]acetic acid	cancer-liver	1	training	2.44319	-1.61887	-2.67321	-5.50394	-5.87936	-3.6794	-7.82685	3.45483	-3.88698	-1.3446	2.13658	-0.555174	-2.24708	0.598314	-9.86623	0.743035	5.74945	-2.79397	3.37987	-5.00828	6.81837	5.97839	-0.989208	4.3386	-8.32331	-7.81273	-1.07027	-2.36727	3.32047	2.5575	-7.20677	-8.09789	1.51816	-3.38052	1.79126	2.56597	-1.55479	-1.07594	6.18238	8.37962	-1.79906	9.84337	5.90366	0.28509	5.10756	-1.33786
Mitomycin-C	cancer-other	1	training	-0.0357184	-2.81469	2.26879	-3.84798	-5.9779	-2.23199	-2.23585	1.46227	-5.1752	-3.10298	6.17069	2.51533	-9.42786	10.5793	-5.69193	2.40427	0.876427	0.201543	3.11749	-5.97544	6.38326	4.4834	1.03776	-0.168361	-2.90427	-9.38939	3.44787	5.85421	8.89926	4.58736	-8.54396	-4.22157	0.798828	-3.76171	2.34693	2.43223	-1.15703	2.22251	8.98998	10.5677	3.30506	9.62246	3.68833	-3.69491	7.12354	-4.12683
Hydrocortisone	negative	0	training	0.126324	-4.96392	4.93988	-5.10176	-7.17807	-3.19375	0.216257	5.75968	-4.06154	-4.26145	11.2849	-0.179379	-12.4496	2.14615	-13.8955	6.97372	-2.38994	-4.94012	-1.88267	-3.85722	10.7253	9.07663	-3.28371	0.19932	4.34584	-4.61684	7.35771	3.8889	7.32499	1.77377	-11.4186	-5.10218	-0.0333314	-6.38127	-1.98799	5.23833	-6.77136	9.09806	6.8248	12.6209	4.81787	13.2783	5.61065	-2.2522	1.76665	-7.18303
Prednisolone	cancer-liver	1	training	-0.404775	-5.00415	4.54347	-5.40531	-7.04869	-4.04343	1.39572	4.84279	-3.62941	-3.59994	11.7676	2.73896	-11.5908	0.946909	-14.609	7.18116	-2.25204	-6.44675	-1.15478	-4.15921	10.2965	8.05223	-3.30095	-0.822215	3.85858	-4.18292	7.75851	4.68051	8.15514	3.62446	-10.976	-5.36351	-1.4801	-4.90003	-2.04216	5.51639	-6.72135	8.13913	6.41602	14.5117	4.87063	12.9479	7.56101	-1.21347	1.0266	-7.1401
Estradiol	cancer-other	1	training	0.0589115	-3.06465	4.70252	-4.9397	-4.99406	-3.74834	-6.7956	4.24653	-2.98785	-1.44057	6.46207	-1.63587	-7.67025	0.105408	-9.8436	4.80111	-0.844324	-2.13039	-1.8649	-2.72388	7.23889	7.5413	-2.54384	0.441827	-0.397434	-2.77107	2.0932	0.545889	6.54618	2.18177	-6.83466	-5.11821	-2.02263	-5.70539	-1.93964	1.90075	-2.99867	4.45484	8.68861	6.60075	3.01912	11.1831	5.05145	-0.760139	4.59174	-4.15234
Reserpine	cancer-other	1	training	1.58647	-12.439	2.94491	-12.0421	-8.05338	-12.5422	-17.0971	7.52571	-9.68163	-5.14751	9.41579	6.62978	-13.0125	3.16905	-12.6859	6.51925	5.06766	-2.96939	5.99695	-4.55766	17.2148	17.0197	-2.27559	8.05831	-4.43727	-13.9688	3.94743	-1.03421	10.6124	6.017	-14.8841	-5.98548	-3.42035	-14.0008	1.93494	1.50023	-2.58438	5.82354	14.7661	19.6729	7.29184	23.1174	13.5004	-3.77499	15.2819	-8.88365
Piperonyl butoxide	negative	0	training	-1.4942	-3.03147	-3.60012	-5.32785	0.676789	-6.71379	-11.8768	1.79211	-6.56786	-4.76383	2.26274	-1.9317	-10.7574	4.48443	-5.9858	8.14561	5.52719	-3.66621	5.55768	-4.83377	7.57807	8.61937	3.45731	6.05353	-1.91362	-9.96608	3.30164	-3.61513	5.44669	5.33745	-9.12081	-10.0577	-1.63196	-5.75224	1.95581	1.99038	-2.88453	7.47995	8.73123	12.4933	3.99875	11.619	7.46989	-3.67934	7.68135	-3.56216
Prednisone	negative	0	training	0.567597	-3.83531	4.28998	-6.93271	-7.02781	-2.67234	1.40447	4.58355	-4.47703	-3.38281	11.6392	1.97208	-11.9348	2.22514	-14.2751	7.33482	-1.80004	-6.45713	-1.20336	-4.77014	10.375	7.92485	-2.21938	0.127253	2.38833	-5.12485	7.74059	4.74373	8.20665	4.22327	-11.2659	-5.98103	-2.35288	-4.55957	-2.12431	4.39686	-5.65707	6.02913	7.40051	13.4309	3.57768	14.7733	7.02027	-2.3951	3.1375	-7.42079
Dibenz(a,h)anthracene	cancer-other	1	training	0.772397	-2.96303	-7.43744	-4.23985	-8.44116	-5.24742	-13.341	3.45471	-6.11949	4.04627	2.99316	1.33723	-3.4712	-2.77622	-12.3488	1.1885	3.77888	1.33484	0.899804	-5.16067	6.67569	7.21901	-6.18789	2.73234	-10.7066	-9.68118	0.980958	-2.36813	6.52837	2.33316	-3.03432	-9.8255	-1.54946	-4.72565	-1.22346	0.0890119	1.36059	1.73438	10.1884	10.3627	-5.0688	9.59367	16.3792	0.555077	8.68233	-2.97302
N-Hydroxy-2-acetylaminofluorene	cancer-liver	1	training	1.94957	-0.300936	-3.45958	-3.65542	-6.46862	-5.07064	-6.93609	1.83564	-5.41978	0.348463	1.95286	1.75148	-4.29233	-1.33447	-8.3975	2.87153	1.68059	0.881258	0.940292	-4.53278	4.03804	5.5605	-2.69661	3.48181	-6.02103	-5.24564	-0.0280021	-1.73933	4.10657	2.57397	-6.68455	-7.5186	-0.149473	-3.08781	-0.576512	-0.261373	-0.177375	2.56145	6.46759	6.5529	-0.176388	7.85983	10.0181	-0.544796	5.01327	-1.24924
2-Acetylaminofluorene	cancer-liver	1	training	1.3169	-1.52943	-2.82977	-2.59484	-4.87986	-4.25314	-8.10352	3.31604	-5.69624	-0.250448	2.39079	1.22192	-3.21704	-1.3319	-7.15446	1.97352	3.00309	-1.03284	1.00532	-4.26902	6.20884	5.01849	-2.25566	4.17034	-7.69312	-6.12521	0.367828	-1.75227	5.01163	2.2159	-5.08872	-6.27622	-0.76617	-2.97499	0.939123	0.534003	0.529961	2.00643	6.05086	7.41028	-2.16934	7.85001	9.14399	-0.906618	6.34569	-1.56191
Pilocarpine	negative	0	training	2.09964	-2.48481	1.61003	-2.98028	-2.74909	-3.70664	-6.56037	3.89094	-3.61527	-1.07411	2.02721	-0.816239	-4.49827	0.300542	-6.15356	0.440936	0.0457675	-0.915894	-2.40005	-3.57731	3.75754	5.79839	-1.77841	-0.413426	-1.65446	-2.74804	0.950543	0.014211	5.62963	1.27469	-6.79218	-6.71385	-1.47573	-4.09113	-0.000466034	2.20111	-4.56849	5.27753	3.94276	5.1808	1.49254	8.97964	3.16566	-2.16949	3.66627	-3.43189
3'-Methyl-4-dimethylaminoazobenzene	cancer-liver	1	training	1.86917	0.103216	-5.17591	-4.80311	-4.21601	-4.64634	-8.33849	0.598254	-3.96777	0.756158	0.0464104	1.93265	-3.43021	-0.587082	-9.26739	0.894613	4.27308	1.33184	4.10827	-4.41942	2.84948	3.9357	-3.47787	4.30915	-8.32634	-6.35225	-0.0314456	-5.12293	2.52738	3.68692	-4.02862	-6.35722	-0.526328	-2.47981	-0.344819	-2.07489	-0.237231	1.24178	7.74492	5.93406	-2.38227	7.42894	10.6708	2.07004	6.2726	-3.80014
Carbon tetrachloride	cancer-liver	1	training	1.30915	0.429236	0.940049	1.29692	0.779514	-3.80405	0.510723	2.95048	0.675323	0.420952	0.569233	-3.3006	-2.76179	-1.7466	-2.82162	0.0710728	0.663593	1.57047	-0.146125	3.52049	1.81512	0.106575	1.72135	3.30242	-3.79184	-0.58017	-1.58714	1.18255	3.43478	1.83427	1.64949	-2.92011	1.51655	0.456727	-0.422721	-1.05128	-0.30171	-2.96607	3.15927	1.18149	2.82681	3.53149	4.43232	-1.03595	0.117384	-0.190515
Chloramphenicol	negative	0	training	0.132906	-0.461278	-2.44266	-1.98127	-8.48813	-6.46083	-6.81717	3.87961	-5.62395	-1.51273	2.59642	2.08614	-8.13365	3.00844	-10.6212	5.76703	4.31274	-4.62814	0.765177	-5.69561	6.66463	4.72486	-0.911959	5.05007	-4.42036	-6.80306	2.95073	-1.51889	7.80362	3.50853	-3.97544	-8.02341	0.8223	-5.65009	0.779158	-1.04135	-1.34792	0.232892	5.34769	11.8049	-0.504919	10.6716	9.40479	-0.441601	4.35582	-1.49109
1,1-Dimethylhydrazine	cancer-liver	1	training	0.242144	0.918692	-1.18892	-0.674409	-0.865416	-1.50807	-0.218492	0.692999	0.414042	-0.270376	0.134986	1.32637	-0.454468	-0.750763	-1.82722	0.770467	-0.681376	-0.531894	1.11449	-0.355209	-0.315158	1.04551	-0.247741	1.66068	0.231772	-1.54364	0.936977	-1.47605	0.635929	1.13617	-2.61639	-1.80846	0.101597	-0.483557	0.913232	0.576667	-0.0744828	0.951057	0.946636	0.569122	-0.498854	0.91879	1.65612	-0.250369	0.688782	-0.87717
Sucrose	negative	0	training	2.21457	-9.3126	-1.58149	-1.58917	-3.91104	-4.90835	-1.89418	1.25297	-1.81233	-6.26144	6.89409	0.945675	-9.51337	1.97743	-7.7339	3.51779	-7.10404	0.506057	-1.03367	-2.06036	13.734	10.225	-1.24691	-1.99602	9.08107	-2.62155	5.87604	0.942365	13.6325	-1.71908	-6.91629	-5.93347	6.22061	-9.81817	-4.72559	3.95739	-9.87127	9.46209	4.11544	8.90256	14.587	5.91907	7.54468	3.7661	-7.2705	-6.71695
7,12-Dimethylbenz(a)anthracene	cancer-other	1	training	1.2368	-1.85064	-5.40421	-4.38031	-7.26863	-3.58557	-11.197	4.55348	-7.21209	2.20647	2.56755	0.816043	-3.1293	-1.33181	-10.5516	0.371222	3.25622	1.38577	2.66418	-5.5497	5.55096	8.2543	-4.25893	1.62789	-8.40221	-9.25536	0.832806	-2.72648	4.49803	3.55005	-3.87623	-8.45278	-1.75072	-5.40467	-1.5498	-0.349862	0.91214	0.709574	8.24682	8.94016	-4.42285	9.78093	12.0076	0.340864	7.45744	-2.69749
4-Dimethylaminoantipyrine	negative	0	training	1.65462	-1.9972	-2.00292	-5.92979	-6.0738	-5.41274	-6.19764	4.26098	-3.7381	-0.700572	2.97622	0.817488	-2.53923	-0.510143	-7.9743	-1.41651	3.62343	0.27398	3.06124	-3.14153	1.76706	7.14364	-3.09807	3.38557	-4.22669	-5.70342	0.416687	-2.71247	2.58989	4.17936	-9.3472	-6.93051	-0.726813	-3.06717	-2.08553	-0.646412	-1.04155	1.83497	5.33007	6.94272	-1.75996	8.77355	6.92595	-1.46536	5.86583	-4.72234
Promethazine.HCl	negative	0	training	-1.24872	-2.27049	-2.93178	-5.11333	-7.96017	-5.28441	-9.4102	0.830211	-5.83998	0.455447	2.44955	3.67576	-6.11375	0.437855	-10.0829	2.36245	2.26846	0.574793	2.42794	-2.73592	4.73304	7.64156	-2.45901	3.79391	-4.31638	-9.58605	1.90793	-4.53689	3.5961	5.06157	-7.0639	-7.80938	-0.895788	-3.16632	-1.60113	-2.5013	-2.93644	2.89279	6.5137	8.86371	-2.51947	9.27296	10.7628	-1.17333	6.41676	-3.82216
p-Nitrobenzoic acid	cancer-other	1	training	0.485286	0.386606	-2.69716	-1.08645	-5.03293	-2.99655	-5.91968	2.23255	-4.15948	-0.754814	2.40621	0.822208	-4.05575	-0.571016	-5.56745	1.02694	1.58057	-1.19897	0.290649	-3.67912	2.7252	1.95647	-3.08105	1.02153	-5.82444	-4.82334	1.92539	-0.953073	2.38193	1.41049	-2.97354	-3.18957	1.36208	-3.55077	0.217859	-0.266004	0.516557	-0.621377	5.47199	6.22326	-1.39831	6.85791	5.48454	1.22126	4.10952	-1.1907
Carbaryl	cancer-other	1	training	0.277342	-1.69142	-3.83878	-3.20968	-4.35315	-5.06301	-8.21815	3.17228	-4.87209	-0.23205	3.13517	2.6511	-2.97245	-0.326384	-6.03987	1.29406	3.52438	-0.970875	0.842473	-3.17392	5.21877	4.56771	-2.59982	3.71149	-5.44883	-6.12158	0.262984	-1.29879	4.59113	2.36573	-4.12164	-4.6756	-0.466955	-3.6994	0.0229967	-0.303255	0.696034	-0.133877	4.8815	7.68529	-1.81517	7.40099	8.25291	-1.10409	6.40543	-1.89254
Hexachloroethane	cancer-liver	1	training	1.96232	0.0933143	2.90666	2.2993	1.3295	-6.12092	1.09462	3.9154	1.65673	-0.23357	1.67458	-6.51075	-4.18217	-2.37954	-4.56724	0.487353	1.66458	1.78752	-0.840852	6.05519	2.37831	-0.317895	2.56338	5.87273	-6.37209	-0.629786	-4.26572	1.46678	5.18228	3.07465	3.29507	-5.58382	2.85968	1.27002	-1.05447	-2.60993	-1.33246	-4.82493	4.22165	2.09952	5.3185	5.529	6.51013	-2.741	0.117604	-0.5819
MER-25	negative	0	training	-0.674822	-1.56526	-7.81581	-6.2397	-8.92539	-9.08884	-11.5128	3.69034	-8.97937	-4.39401	3.96142	2.12039	-9.05528	0.895817	-15.1086	6.61493	6.2968	-0.0639054	4.31097	-4.89485	8.81632	10.3375	-4.52192	7.28113	-6.88562	-14.7718	0.999357	-9.16018	7.15332	5.80816	-7.94956	-12.8859	-2.67057	-6.95382	1.44959	-0.523804	-3.97348	5.63318	11.0248	13.8711	-0.527244	13.3222	18.6736	-0.721653	11.9971	-3.02138
Norethynodrel	negative	0	training	2.45959	-3.85578	4.3073	-8.11885	-6.25196	-1.49323	-1.13455	2.45769	-0.89136	-2.70643	5.78694	1.83587	-8.95715	0.324265	-10.1415	8.4861	-2.27608	-1.40397	-2.89096	-1.86794	7.83252	7.01544	-1.39434	4.01343	1.92766	-4.17569	3.26583	2.39848	5.21542	2.75976	-9.64346	-2.57605	-2.1108	-4.78692	0.546828	1.84358	-2.3756	6.70286	5.18266	6.13293	0.788457	13.7408	5.60597	-4.30368	5.15061	-5.87125
Trenimon	cancer-other	1	training	3.13055	-4.57321	0.632983	-1.35997	-8.66995	-1.36521	-2.9507	2.91388	-4.43362	-0.650942	3.45774	-0.582644	-6.09748	2.25257	-5.90042	3.24395	-2.29779	0.469442	-1.19348	-1.90537	3.55046	4.77702	0.641911	2.37363	-4.57652	-7.2664	2.0857	2.28921	5.01012	1.82822	-7.67453	-4.31124	-2.77406	-3.90129	-0.312228	2.73879	-1.13718	3.63212	7.37758	2.69553	-1.32977	8.58722	4.20037	-4.58767	4.61595	-5.483
Mestranol	negative	0	training	1.99271	-3.57006	2.13939	-9.48234	-5.04227	-3.7706	-5.72933	2.60114	-1.75994	-2.325	5.8739	2.41444	-8.97058	0.590787	-10.8091	8.7777	1.31302	-1.16798	-0.0149981	-2.06917	9.3445	8.51777	-2.35932	5.08207	0.847116	-6.06929	2.82559	0.518389	6.06572	3.46758	-8.24933	-3.10943	-2.09708	-4.78076	0.36717	0.680011	-2.38707	7.79542	6.30002	8.30488	1.09907	13.4702	9.87923	-2.57641	7.30059	-5.29215
p,p'-DDD	cancer-liver	1	training	-0.647003	-2.53489	-4.32548	-3.42381	-6.77319	-4.07855	-7.20528	4.11544	-4.04155	2.1538	3.11806	2.10847	-5.07814	-0.0779856	-12.85	3.09683	3.84672	-0.709305	1.22559	-3.05176	5.18936	5.19083	-1.58496	4.88633	-6.91352	-7.17065	-0.695999	-3.09046	4.84085	5.47209	-2.01444	-8.77628	0.545558	-3.48267	-1.33748	-1.59401	-1.62898	-0.973412	5.82205	7.78703	-1.26653	10.5978	12.7045	-1.3464	5.24845	-0.362578
l-Tryptophan	negative	0	training	-0.878838	-0.673162	-3.41124	-2.66662	-5.13344	-5.47991	-5.82156	3.5806	-5.13279	-0.123392	1.34711	2.46407	-3.23699	0.979595	-8.14115	2.66559	3.7222	-2.12193	1.40869	-4.43254	6.27247	3.99127	-2.21145	1.42513	-2.70321	-6.21961	1.57458	-2.06598	5.22587	0.611228	-3.77328	-6.15367	-0.960443	-4.48431	-0.117234	0.568185	0.925421	-1.29772	5.43476	8.60423	-2.58385	5.12702	3.7616	-2.02145	3.9202	-0.717084
Diphenyl-p-phenylenediamine	negative	0	training	0.908147	-1.70682	-6.11575	-3.68108	-8.02148	-4.14509	-9.63884	3.62706	-5.70528	1.60621	2.59	1.64763	-3.01355	-1.85718	-10.6983	1.76498	4.5724	-0.0511083	1.60666	-5.25728	8.23015	5.84174	-3.32846	5.21503	-11.5891	-9.64652	0.202153	-3.59319	4.6983	1.1729	-2.87319	-7.9075	-1.08043	-2.67326	0.255751	0.0271726	1.08649	1.90384	9.63871	9.89181	-4.39162	8.01302	15.0218	0.0600879	8.3168	-3.07845
Methyl bromide	negative	0	training	-0.152791	0.0312099	0.251267	-0.468423	-0.132394	-0.591197	-0.402358	0.239193	-0.296716	-0.120985	0.20255	0.0778823	-0.24323	-0.188652	-0.702145	-0.087269	0.115655	0.0363215	0.343375	-0.0460008	0.251262	0.223918	-0.487499	-0.220023	-0.282018	0.165828	0.223704	0.128511	0.398818	0.388464	-0.589705	-0.723609	-0.179778	-0.228814	-0.132227	-0.0106147	-0.0922204	-0.127093	0.283469	0.428694	0.0777239	0.642339	0.514497	-0.164616	0.705621	0.0910341
Pentachloroethane	cancer-liver	1	training	1.72278	0.0833345	2.16795	1.10485	0.634013	-4.56458	0.559453	3.42476	0.384169	1.29417	1.0728	-2.58031	-4.12434	-1.33916	-4.34255	0.851704	1.74533	0.436095	0.296541	2.75558	2.30481	0.936474	2.13964	4.108	-4.42882	-0.986685	-2.35521	1.31388	4.53724	3.62791	1.26892	-4.32346	0.892003	-0.427423	0.154207	-1.40321	-1.00412	-3.1277	2.55297	2.23027	2.67672	5.15773	5.47779	-3.15459	0.204982	0.147203
Triamcinolone acetonide	cancer-liver	1	training	-1.53158	-7.91631	7.67276	-8.79178	-6.31731	-4.00597	1.72122	8.03422	-3.43333	-3.82035	15.8574	2.28555	-14.725	1.40303	-16.96	5.86417	-1.71443	-7.33543	1.38206	-3.67299	13.7377	14.3571	-4.79811	-1.0269	5.10724	-4.45146	10.1034	7.7886	10.0698	6.32102	-15.6829	-6.76232	-4.49898	-5.52235	-3.9229	7.62418	-10.2435	9.63134	8.02956	17.7368	6.48347	17.1915	10.6685	-0.0356505	2.44621	-7.98565
Gibberellic acid	negative	0	training	-1.21983	-3.21022	6.08864	-5.60874	-7.93786	-2.11865	1.26004	5.0259	-6.13699	-4.0511	10.6661	1.36588	-12.2083	2.08282	-12.4812	4.02552	-0.438092	-2.73404	1.99354	-2.86849	11.8067	7.32577	-1.29374	0.688459	4.88818	-3.82362	6.89886	5.66176	6.64484	4.28082	-13.1843	-6.66036	-1.70775	-5.85564	-3.7429	2.99411	-7.56415	6.02416	7.4446	9.88412	4.48572	14.4618	6.82393	-3.26509	3.31695	-7.29759
4,4'-Sulfonylbisacetanilide	cancer-other	1	training	-0.614851	-2.66534	-3.98585	-0.519926	-4.89004	-5.5557	-7.93524	3.22961	-8.33264	-2.25478	2.22403	2.60077	-4.17642	-1.25481	-10.4241	3.00032	4.59457	-2.83962	1.37605	-3.9522	8.94293	6.08414	-1.59073	6.41327	-11.0646	-8.81151	0.722782	-3.00653	5.84741	3.62289	-7.89738	-7.41453	0.0834295	-4.914	1.04859	1.8981	-0.134259	0.733128	7.1285	11.7593	-2.22876	12.2136	9.72776	0.344946	10.0714	-1.09348
Hexachlorocyclopentadiene	negative	0	training	-1.82626	-4.36399	1.54063	-1.77884	-5.08933	0.382346	-2.62769	-2.46754	1.42651	1.25772	3.7887	-4.90862	-5.51583	1.85321	-6.05206	0.0232708	3.06846	0.619803	2.45341	-0.532411	2.23313	3.09039	-0.891171	2.582	-6.87691	-3.93152	-1.38681	2.58632	0.597134	7.07824	0.0549657	-6.67718	0.433456	0.272995	-2.94157	-4.57274	-5.87341	-3.89722	5.36544	3.26135	4.40939	5.31881	5.6787	-0.422426	-1.73566	-1.40854
Carbromal	negative	0	training	-1.32132	1.67747	-0.54657	0.47324	-1.89323	-4.60931	-0.921737	4.10278	-4.44919	-5.44453	3.71838	1.51739	-3.21546	1.35755	-2.18539	3.53525	2.77426	-4.24427	2.17035	-2.88784	2.69809	1.91802	0.170052	3.08736	-2.13234	-2.904	-0.138133	-0.146462	5.22135	2.15582	-3.02124	-5.72078	2.14896	-0.924283	1.76958	1.62681	-1.99964	-0.878051	0.560666	6.60851	-0.224665	3.06315	1.88485	-1.69342	3.71355	-0.715045
Ethyl methylphenylglycidate	negative	0	training	-0.705401	-1.41856	-1.74862	-3.06818	-2.78124	-2.65696	-4.47094	3.26598	-4.82208	-0.653369	4.74257	1.31035	-5.59319	0.807338	-6.16056	2.65577	2.68919	-0.845825	2.59685	-3.67295	6.12786	4.82887	-1.27259	1.713	-0.935374	-4.83854	1.90413	-0.255829	3.11296	2.38417	-6.01046	-4.26522	-0.385816	-4.05082	-2.03731	1.32787	-1.67757	2.80565	5.73508	7.97694	1.46085	8.02288	5.66886	-0.506011	5.2306	-1.90906
Tricresyl phosphate	negative	0	training	1.21227	-2.19152	-6.67622	-6.96814	-8.24231	-6.50694	-11.1838	1.96297	-8.65741	-3.16483	6.51792	3.49276	-7.18058	0.842347	-12.3419	4.95628	2.13797	-1.74012	3.01048	-4.90218	10.7307	8.07239	-2.46822	2.98572	-6.84651	-9.55249	0.338872	-4.76583	4.85115	5.7387	-3.8889	-9.00854	-2.38717	-8.03379	1.49805	-0.956387	0.470036	2.08905	11.7704	13.2723	-1.93625	12.6288	15.4088	1.25493	10.3601	-3.99154
Isophorone	cancer-other	1	training	-0.0696842	-0.57078	2.88286	-4.36027	-2.85884	0.245536	0.236838	3.64909	-2.94486	-1.79607	4.12424	-0.860421	-3.80887	0.857413	-3.99897	1.8891	0.323378	-0.155956	-0.422646	-1.88062	4.48509	4.39539	-2.16311	0.356874	0.0687792	-2.38327	2.24456	0.932599	0.941519	2.48825	-5.61879	-3.36178	-1.11687	-1.65787	-0.301282	0.125973	-3.0295	1.04869	3.42139	3.78652	-0.59083	5.73684	1.16026	-0.3863	3.52572	-2.7099
Bisphenol A	negative	0	training	0.499532	1.26816	-5.36888	-3.95215	-7.1268	-5.5462	-8.82621	1.70422	-5.68139	-1.44929	3.52549	2.22735	-5.15259	-3.36222	-9.01916	1.90343	3.044	-2.03478	0.854772	-3.36241	4.09566	5.05887	-5.50506	2.83858	-3.98169	-6.28218	-0.469884	-2.88115	5.86057	3.31365	-3.21084	-7.15599	0.442799	-4.4598	-0.45973	-0.933553	-2.07616	0.172669	7.09387	8.26663	-1.48856	6.91692	11.2685	0.609938	7.22169	0.0636467
2-Naphthylamino,1-sulfonic acid	negative	0	training	1.9957	-1.54428	-3.04915	-0.391033	-4.27252	-2.4107	-5.84636	2.37778	-4.88188	-0.365318	0.837226	0.949924	-2.30822	-0.586585	-9.17892	-0.351221	1.10986	-1.21746	0.313503	-2.62559	3.84461	4.17879	-1.4324	1.23744	-7.13627	-5.44489	1.58473	-1.04942	4.44038	1.86922	-3.84645	-5.19186	-1.50251	-1.45563	-2.24554	0.347887	-0.0608878	-0.21091	5.74676	6.26065	-1.75033	7.52135	7.78939	2.14046	6.29236	0.462413
Dicyclopentadiene dioxide	negative	0	training	-0.22407	-7.60502	3.66297	-0.375599	-0.582112	-1.20002	-2.25567	3.01513	2.40133	-3.19617	4.87157	-1.04725	-4.40712	2.1721	-4.4058	2.61718	-4.87678	-1.41707	-1.66108	-0.435283	5.50224	4.79499	-0.142834	-0.653071	0.930455	-2.17713	1.92902	3.48735	4.80937	-4.34823	-2.99822	0.601363	-1.09028	-3.8572	-2.56125	1.9073	-3.19383	5.55327	4.48632	3.34592	6.06335	6.13724	4.74853	2.7381	-1.58989	-3.52625
1-Amino-2-methylanthraquinone	cancer-liver	1	training	1.88623	-0.560404	-4.03689	-2.73911	-6.93793	-1.86359	-7.83944	2.0051	-5.39236	1.10084	2.95574	1.11332	-3.43331	1.32662	-8.08998	-0.440332	2.82646	0.514973	2.15364	-6.2183	4.79715	6.25445	-2.43405	1.2941	-7.18302	-8.47352	0.887731	-0.177801	6.2249	3.66402	-4.40511	-6.35588	0.0133071	-2.6845	-1.22008	-0.306891	0.602069	0.0897805	8.65777	6.98593	-3.37488	8.08253	9.78737	1.23653	6.77232	-2.02655
Pentachloronitrobenzene	cancer-liver	1	training	2.20642	-1.85226	-0.72187	-1.98326	-6.7818	-0.470079	-6.85972	4.80321	-0.586418	1.11557	2.93805	-0.77717	-4.9296	-0.0922365	-6.2315	-0.0446025	0.781889	-0.366793	0.431948	-3.16589	0.848022	3.22558	-2.00614	3.02554	-9.20516	-4.58663	0.56786	-3.34959	2.00133	4.80622	0.678331	-5.31535	3.70173	-1.26201	-1.89292	-2.1132	-4.14161	-3.53572	5.2531	4.4091	-0.22265	9.95208	6.90828	3.89223	4.38273	-1.19365
n-Propyl isome	negative	0	training	0.376371	-4.24408	0.387385	-4.53239	-1.56728	-5.59078	-10.9908	1.69389	-8.10239	-2.80714	6.409	0.310992	-10.3361	2.12137	-6.66098	5.49697	4.47412	-5.19219	3.36268	-4.07113	9.1913	9.29592	2.41652	4.06932	-1.10307	-7.09766	2.6107	-1.70549	6.59945	5.3699	-11.3427	-8.2443	-1.37014	-6.79098	1.6526	2.51713	-3.68075	6.98802	7.88385	11.7124	5.64777	14.748	3.70647	-3.48089	8.26792	-4.70276
9,10-Anthraquinone	negative	0	training	0.807361	-0.876526	-5.38643	-2.3987	-7.44576	-2.35972	-7.81803	2.11302	-5.39907	1.3031	2.65614	1.30591	-3.80451	0.0244148	-7.68939	0.60086	2.95707	0.967609	0.688127	-4.80371	4.68458	5.64349	-3.29793	1.55415	-7.22119	-8.15539	1.39403	-0.558201	5.65459	2.60085	-2.98182	-5.86787	-0.824509	-2.96583	-2.03651	-0.740897	0.853853	1.30021	8.5429	7.11319	-3.20669	7.51596	10.9763	1.01462	6.42453	-2.15635
Diphenylacetonitrile	negative	0	training	-0.391449	-1.30455	-6.86853	-3.9296	-6.7571	-2.78599	-7.0902	3.36859	-4.53856	1.30497	3.37378	1.33636	-1.57927	-1.54083	-9.38571	2.27402	4.26619	0.734634	1.63203	-4.00232	5.58568	5.79341	-2.39853	2.80101	-5.9353	-6.90502	-0.283806	-2.31438	2.24879	2.33748	-1.1594	-7.00846	0.203199	-3.50441	-0.288443	-1.21879	0.792721	0.430389	5.95544	6.2851	-3.02054	8.76114	9.98655	-0.0683741	5.42372	-1.98779
N-Nitrosodiphenylamine	cancer-other	1	training	0.4689	-0.277848	-5.74038	-2.01888	-6.29674	-4.09622	-7.0195	0.912467	-4.10522	0.691051	0.875231	2.34273	-3.61634	-2.04138	-8.6939	2.64348	2.02193	2.54292	1.13267	-3.26152	3.11675	4.47216	-2.87796	3.66766	-7.04404	-6.41756	0.0335489	-4.26145	2.26581	0.819283	-3.55872	-6.6529	-0.832363	-3.88505	-2.26391	-1.4405	-0.747477	1.60145	6.57817	6.80938	-2.59624	7.00125	9.88825	1.18493	3.50986	-3.22898
Carbazole	cancer-liver	1	training	0.411748	-1.90449	-3.96747	-2.60954	-5.11623	-2.67196	-7.28755	3.62818	-4.25017	1.85977	1.55006	1.76171	-2.12378	-0.839508	-6.8329	0.843533	2.15122	0.802237	1.3722	-2.89516	4.44405	4.56511	-3.07477	1.0759	-5.67705	-6.59264	0.358304	-1.11785	3.87947	1.83442	-1.97451	-5.71739	-1.7992	-3.49087	-0.856803	-0.362777	0.751847	-0.293011	6.43537	6.71047	-3.02001	6.10046	7.7304	0.314663	4.17947	-2.06328
1-Naphthalene acetic acid	negative	0	training	-0.254332	-1.20259	-4.12459	-1.57647	-5.59758	-4.07275	-6.33379	2.11402	-5.6002	0.408404	2.29204	0.835001	-3.22754	-0.439187	-7.16795	1.97087	2.90582	-0.697408	0.461659	-3.47993	4.8161	3.92332	-2.90028	1.91872	-5.60088	-6.07424	1.51164	-1.19165	3.82327	1.3003	-3.27061	-5.66814	-0.298257	-3.6491	-0.703638	0.997858	0.62951	0.88919	5.82349	8.07139	-1.59344	6.86823	6.95719	-1.14461	4.71609	-1.3694
Hexachlorobutadiene	cancer-other	1	training	-4.69534	-2.4369	3.79588	1.6678	0.182897	-1.85968	-1.95678	4.49138	-2.48212	-2.77444	5.16869	-1.39749	-3.09169	-0.230628	-5.23825	3.4446	4.15855	-0.882046	0.347248	-0.749311	1.70018	-2.3494	-0.70721	3.85274	-10.0613	-4.82203	-1.86033	0.432766	0.395878	7.47073	3.34323	-7.30311	6.73432	-2.14746	3.15634	-1.54349	-1.52316	-2.2062	1.23744	4.62874	-1.17566	8.34099	4.34273	0.236058	0.692369	-1.86549
o-Toluenesulfonamide	cancer-other	1	training	0.294277	-0.452707	-2.42336	-1.40999	-2.72104	-1.7527	-4.14177	0.540122	-3.71229	-1.32261	0.835646	-0.258264	-2.26521	-0.479934	-6.80492	-0.809049	1.81578	-2.34952	0.72973	-1.77609	2.96272	2.91227	-0.591018	0.471659	-6.27217	-4.00692	0.434545	-1.5767	2.73761	2.15547	-2.87539	-3.30299	-0.4354	-1.00601	-1.17178	0.0215358	0.332784	-0.835412	3.00014	4.74653	-0.889773	6.16148	4.4911	1.09752	5.26327	0.301567
di-tert-Butyl-4-hydroxymethyl phenol	negative	0	training	1.19509	2.59676	-1.72161	-6.78881	-4.90305	-4.57114	-6.20828	3.88073	-4.42733	-5.32806	4.21645	2.62967	-5.68404	-2.60457	-6.12133	1.98539	4.31746	-5.15654	2.87954	-1.38908	2.36513	5.43735	-4.32813	2.79151	-1.26703	-4.22441	0.596013	-3.31746	5.59831	5.81764	-6.40536	-6.48392	1.11567	-4.17428	-1.19288	-0.267017	-5.52661	1.57238	3.79959	7.9327	-0.73934	7.93802	9.6554	-0.206767	8.58328	1.46419
1-Chloro-2-nitrobenzene	cancer-liver	1	training	0.567473	-0.528782	-2.08263	-1.47606	-4.8388	-2.15862	-6.16606	2.3427	-1.80057	0.804444	1.30676	-0.139726	-3.43011	-0.947002	-5.05142	0.379665	0.21993	-0.299433	0.0314309	-2.77445	1.2427	1.77597	-2.54213	1.18611	-5.39068	-3.99616	1.44944	-1.50707	2.25431	2.11581	-0.893302	-2.94254	1.42774	-2.10907	0.0512714	-1.36142	-0.573111	-0.556948	4.9647	4.36702	-1.76681	6.08352	5.99034	2.01181	3.24079	-1.31252
2-sec-Butyl-4,6-dinitrophenol	negative	0	training	0.319991	2.20306	-0.836866	-3.76278	-5.84401	-4.48993	-9.15067	3.05885	-5.08031	-0.365774	3.29255	0.599905	-5.81835	0.150572	-5.94206	1.14053	1.78433	-3.47677	2.06822	-5.3859	1.92775	3.26398	-3.16121	1.9127	-4.81719	-4.53445	2.61832	-2.3504	4.65151	4.51392	-4.46422	-4.58141	2.7769	-4.85617	0.597545	-0.646124	-1.88603	0.199547	7.32396	8.52551	-1.86945	9.44971	5.50762	2.72113	5.69071	-1.61436
Michler's ketone	cancer-liver	1	training	1.79302	-0.816389	-6.14223	-5.07576	-5.92325	-5.82766	-9.04424	2.88501	-4.28948	1.05443	2.07224	4.27859	-4.03239	-1.87146	-10.099	1.21506	4.30893	1.24693	3.3225	-3.18416	2.75746	5.887	-3.65068	6.01293	-6.35513	-9.21575	-0.383313	-5.80666	4.2488	3.88314	-8.52819	-8.63444	-0.826097	-3.46144	0.0294351	-0.777405	0.24145	2.29749	6.6909	7.89248	-1.24326	9.17806	11.163	-1.16375	7.42415	-1.73248
2-Naphthylamine	cancer-liver	1	training	0.378277	-0.743332	-3.14071	-1.80403	-3.6109	-2.3694	-5.82695	0.900407	-2.78008	1.56792	0.959415	0.842561	-1.601	-1.62985	-6.24358	0.424951	1.33646	0.0529072	0.352502	-2.75405	3.42969	3.27765	-2.40504	1.11225	-5.79315	-4.37889	0.0772595	-1.23578	3.45179	0.582373	-1.4485	-4.77138	-0.381588	-1.51729	0.1982	0.0734519	0.865742	0.7078	4.95497	4.76899	-2.10779	4.08341	7.95002	-0.0197296	4.29132	-1.04882
Benzoguanamine	negative	0	training	2.41435	-2.14257	-2.06571	-3.43431	-2.74241	-1.74654	-5.92809	2.57594	-2.45803	0.605448	0.0406662	0.150239	1.15425	-1.57642	-8.67497	-1.79535	1.38226	1.81166	0.60349	-4.53301	5.4042	4.8704	0.771765	2.5046	-5.00749	-5.20349	-0.181187	-2.12371	3.91886	0.231786	-2.94001	-4.85151	-0.317805	0.281246	0.697501	1.8435	-1.15904	0.379737	6.58838	4.14209	-2.62436	4.776	6.55413	-0.749538	3.31171	-1.12596
3,3'-Dimethoxybenzidine-4,4'-diisocyanate	cancer-other	1	training	1.23228	1.24082	0.263846	-8.65901	-3.58094	-3.87292	-9.04799	-0.281939	-6.71079	-1.30364	3.32851	3.02266	-3.74535	0.849331	-10.5835	4.77134	7.31673	0.880855	7.67966	-4.32955	5.1936	7.12102	0.258469	7.37458	-7.12071	-9.23093	2.71158	-6.59713	3.87499	5.25448	0.488743	-2.03779	-1.46811	-8.47396	0.616385	-5.41636	-2.23967	1.09643	7.94624	10.1222	-2.90089	10.6455	13.0297	4.14499	12.1723	-5.1613
3,3'-Dichlorobenzidine	cancer-other	1	training	2.00709	-1.34026	-2.19276	-2.67445	-4.91148	-2.19974	-8.93322	2.00566	-1.72719	1.59425	1.13029	-0.21014	-2.69452	-1.22905	-9.97249	-0.395338	1.02418	0.222261	1.93065	-4.67225	3.82454	4.65514	-1.682	2.79192	-7.94075	-5.99835	0.00535289	-2.54625	4.65832	2.75396	-1.72831	-5.79441	0.472154	-0.0506184	0.87058	-0.524707	-1.25424	-1.36658	5.80384	5.5549	-2.57359	6.99342	9.73	1.14244	5.52735	-0.257269
Biphenyl	negative	0	training	0.0494375	-1.37296	-4.95451	-2.18906	-5.54066	-2.64567	-6.55068	1.94216	-4.08825	1.33663	1.70759	0.578256	-2.5737	-1.87182	-7.77955	1.12198	2.34263	1.00657	0.32484	-2.94947	4.58784	4.60181	-3.23587	1.49787	-6.16186	-5.95117	0.378744	-1.91488	2.71951	1.27626	-1.5744	-4.64975	-1.4026	-2.39766	-0.983524	-0.728051	0.791256	1.38486	5.92604	6.01561	-2.62673	5.27091	9.41692	0.257238	4.7697	-1.29521
5-Nitro-2-furanmethanediol diacetate	negative	0	training	-0.780104	-0.482665	-2.3162	-2.69827	-4.46695	-4.08171	-6.01859	2.49026	-6.81413	0.207399	4.22067	3.57714	-6.04711	0.492061	-4.42872	2.81402	1.75646	-3.8279	2.66792	-5.38246	2.36575	5.3194	-0.29506	3.82853	-3.55906	-6.00496	1.89489	-2.2351	3.82545	3.19106	-6.15358	-1.32274	2.79347	-6.58993	1.92434	-0.0249757	-1.91724	-0.547525	6.40523	9.92568	1.58526	9.99614	5.83971	-0.387783	4.64261	-1.75465
4-Aminodiphenyl	cancer-liver	1	training	0.577297	-0.870109	-4.37833	-2.01995	-4.88	-2.35736	-6.67227	1.51314	-3.64577	1.1751	1.08588	0.756902	-2.46867	-1.8808	-8.3864	0.461643	1.94349	0.61224	0.770498	-3.6826	4.67386	4.49069	-2.62004	1.39584	-6.80099	-5.76762	-0.0483689	-1.87208	3.48275	1.12343	-1.62971	-4.88937	-0.84816	-1.82206	-0.0736986	-0.300354	0.972807	0.783273	5.82831	5.7517	-2.67644	4.91311	9.50939	0.323957	5.15026	-1.10714
p-Phenylphenol	negative	0	training	0.500108	-0.657294	-4.94509	-2.61649	-5.86494	-3.54925	-7.24594	0.922336	-4.41259	1.18194	2.13794	0.419997	-2.80935	-1.87511	-8.25052	1.20503	2.49072	0.690614	0.474723	-3.36814	4.50243	4.7175	-3.78195	1.5209	-5.58635	-5.59467	0.131886	-1.86825	3.84954	1.49658	-1.85029	-5.31993	-1.13565	-2.80246	-0.838784	-0.63956	0.591639	0.932594	6.50389	6.44841	-2.06895	5.48432	8.8477	0.504584	4.77758	-0.642285
Phenothiazine	negative	0	training	0.272634	-1.33785	-3.79875	-2.68648	-5.44788	-2.80507	-6.51379	0.649802	-5.30703	2.21651	1.05428	3.72131	-3.21003	0.608196	-6.40375	0.750432	0.444721	0.736163	-0.209754	-1.52086	5.12181	4.61049	-2.9794	1.28579	-5.99958	-7.08104	0.278323	-2.64636	2.53549	2.86333	-1.53572	-5.60107	-0.541379	-0.884128	-0.822878	-1.90025	-0.304552	-0.580058	5.06471	5.05685	-2.46257	7.4436	9.03005	0.924333	3.84279	-2.66762
Benzidine	cancer-liver	1	training	1.10516	-0.36726	-3.80216	-1.85084	-4.21934	-2.06906	-6.79386	1.08412	-3.2033	1.01358	0.464179	0.935548	-2.36364	-1.88979	-8.99326	-0.198693	1.54435	0.217909	1.21616	-4.41572	4.75988	4.37956	-2.0042	1.2938	-7.44013	-5.58407	-0.475481	-1.82927	4.246	0.970599	-1.68503	-5.129	-0.293721	-1.24646	0.836127	0.127343	1.15436	0.181686	5.73057	5.48779	-2.72615	4.55531	9.60187	0.390676	5.53082	-0.919062
sym.-dibeta-Naphthyl-p-phenylenediamine	negative	0	training	1.38614	-2.85849	-8.12582	-5.91508	-10.2736	-6.28817	-14.5779	3.84042	-6.52387	3.06114	3.59129	2.27388	-3.60806	-2.91719	-14.7719	2.2099	5.89928	-0.0602832	1.27392	-6.78841	10.3807	8.08349	-6.38334	6.50465	-15.2845	-12.2845	0.399925	-4.3195	7.65071	2.13674	-4.06822	-11.7617	-1.43219	-3.81322	0.295895	0.645784	1.53989	2.59314	13.187	13.1556	-6.17858	11.2293	21.3909	0.352888	11.6689	-3.69472
2,4-Dichlorophenoxyacetic acid,isopropyl ester	negative	0	training	-0.354707	-2.19324	-2.53316	-4.15529	-4.49647	-4.23579	-7.34124	1.43927	-3.22422	-1.74327	3.67596	1.72011	-5.03387	1.35848	-6.67888	3.76485	3.33175	-1.93251	3.19142	-2.01081	4.25923	5.22772	-0.676762	5.02746	-3.82611	-5.46472	1.06523	-3.17369	3.82453	5.08973	-5.00845	-3.72519	1.35948	-3.64052	-0.312441	-0.0575563	-1.04151	-1.06588	5.43563	8.83683	2.29129	9.63522	6.5407	-1.26224	5.77306	-1.58704
Butyl p-hydroxybenzoate	negative	0	training	-0.244837	-0.513618	-3.39128	-1.8835	-3.24598	-4.71235	-5.64881	0.896917	-5.32463	-1.72146	2.23731	0.603143	-4.57193	0.78305	-4.83986	3.32205	4.08396	-1.61861	2.56239	-3.88855	4.21364	4.25411	-0.380293	2.89939	-3.01592	-5.6336	0.702787	-1.7791	2.97847	2.69795	-5.02001	-5.77557	-0.657248	-4.3433	-0.162703	1.3237	-0.462631	0.978159	5.82749	8.29347	1.3913	6.56428	4.11093	-1.53088	4.56727	-0.344619
Novadelox	negative	0	training	-0.723125	-2.45439	-6.35523	-1.86994	-6.0761	-3.78788	-8.10149	3.05224	-6.87771	-0.856131	4.21709	3.13842	-5.48793	0.202579	-7.77284	2.68419	3.75038	-0.626446	1.69249	-3.33016	6.59527	5.20951	-2.62944	3.16041	-7.41178	-8.84522	0.571209	-2.01366	3.58437	1.36552	-3.94457	-5.29204	-0.858676	-5.91283	-0.225574	0.348993	1.33954	1.1327	7.72749	11.2568	-0.154376	9.62087	10.9167	-1.7614	6.06864	-2.16132
6-Nitrobenzimidazole	cancer-liver	1	training	1.08105	-1.17462	-1.63493	-3.29337	-3.56637	-2.62059	-6.89233	3.65995	-1.68346	1.2943	0.843207	0.319295	-2.33796	-0.78637	-5.43296	-0.749001	0.288554	-0.501031	-0.547389	-4.07266	2.99375	2.41906	-2.55459	0.143567	-5.07879	-4.75059	1.25021	-2.23753	3.1502	1.50593	-2.28856	-3.29867	0.492992	-3.60861	0.4513	-0.0799886	-0.189521	-0.0150253	5.36817	4.99811	-2.11195	6.27758	5.41787	1.78157	2.86329	-1.72521
Dihydrosafrole	cancer-liver	1	training	0.0752355	-1.91787	-2.14515	-2.39867	-0.382233	-3.43592	-7.08316	0.540648	-4.91893	-0.139941	2.03303	-0.22306	-4.28628	-0.346023	-5.89883	1.92539	1.81783	-1.53335	1.95137	-3.55448	3.6077	4.80107	-0.883028	1.92182	-2.05918	-3.14946	0.483713	-1.13696	3.20676	1.64367	-3.8773	-5.21465	-0.823275	-2.72168	0.697814	-0.159859	-1.73928	3.37028	4.33186	5.26338	-0.332839	7.55719	5.84746	-1.1136	3.59694	-2.03826
2,4-Dichlorophenoxyacetic acid, n-butyl ester	negative	0	training	-0.599021	-2.33398	-3.20711	-3.06284	-3.26219	-4.65186	-7.48838	1.77863	-3.40413	-2.49749	2.17449	0.0412576	-6.34605	1.73078	-5.27913	4.30868	3.49508	-1.92005	3.16854	-3.44299	4.30129	5.36519	-0.115811	4.84809	-4.78188	-7.01956	1.54336	-2.6989	3.47421	4.93801	-5.29547	-5.97803	0.967613	-3.76735	-0.148217	1.33071	-1.75895	0.525258	6.22045	9.05546	2.25879	9.56496	5.77866	-1.50379	5.41023	-1.11775
Sulfallate	cancer-other	1	training	-1.30809	0.950772	1.05094	0.343824	-1.55543	-3.836	-0.086963	2.68419	-4.58808	-3.57793	2.47039	0.998649	-3.23878	0.611181	-2.58479	3.07339	2.49581	0.983579	2.993	-2.69125	2.24441	1.94738	-0.519337	2.3157	-2.76489	-6.3621	-1.5558	-0.846655	2.16033	2.57661	-6.98639	-7.35312	0.182259	0.2365	5.44573	3.20811	-4.33123	0.570001	3.51621	3.95315	1.12968	5.91939	1.01972	-1.31801	1.5519	-2.99912
1H-Benzotriazole	cancer-other	1	training	0.982325	-1.297	-1.83253	-2.91749	-2.59192	-1.86706	-4.09762	2.30561	-2.56135	1.62012	0.751752	-0.0896925	0.164473	-1.7121	-5.02481	0.659322	1.75275	0.521842	-0.232074	-2.44656	4.35904	3.23619	-0.93569	0.879694	-4.01	-3.66496	0.867369	-1.88938	1.59987	1.02275	-1.66142	-3.43281	0.335696	-0.921339	0.178066	0.0955628	-1.21914	0.223895	4.82968	3.9059	-1.29811	3.83071	3.4135	-0.249788	2.29306	-0.739259
N-Cyclohexyl-2-benzothiazole sulfenamide	negative	0	training	1.52559	-3.07754	0.752161	-3.24821	-4.7149	-1.77478	-6.46128	4.14633	-3.26128	1.97568	1.64067	-1.62788	-2.19385	-1.59004	-7.83631	2.76731	0.884926	0.785535	-1.38177	-2.99762	5.71482	4.45892	-0.138217	2.87828	-4.7946	-5.06189	0.332165	0.601485	1.9935	1.95173	-5.70812	-6.08199	0.651352	-4.8192	0.581937	1.3467	1.39617	1.417	6.25693	3.59455	-1.73065	8.88336	6.38426	0.363918	5.44696	-3.7748
5-Chloro-o-toluidine	cancer-liver	1	training	0.948808	-0.502824	-1.06888	-2.27321	-2.54635	-1.47975	-4.93091	1.334	-1.45497	0.608929	0.979318	0.0554801	-1.50347	-0.252747	-4.71218	0.0325774	0.865508	-0.294752	1.67143	-2.68931	2.28906	2.7561	-0.708195	1.18501	-4.18314	-3.45395	-0.40306	-1.26908	2.32499	1.84474	-1.86972	-3.62831	0.515777	-0.60391	0.314005	-0.137901	-0.693058	-0.794716	3.30412	3.33121	-1.36851	4.75004	4.60333	0.176552	3.21097	-0.311588
Styrene oxide	cancer-other	1	training	-0.0833228	-2.06134	-0.835317	-1.61095	-2.63793	-1.97716	-4.53849	1.54635	-3.0401	1.11209	1.50802	0.288872	-2.38871	-0.666635	-4.41813	1.0489	0.492571	0.184328	-0.293828	-1.58451	2.95028	3.38511	-2.34519	0.400055	-3.20073	-3.64552	-0.02655	-0.610625	3.28614	0.356507	-1.96051	-2.63611	-1.25362	-1.8771	-0.681516	0.111339	-0.803146	2.27254	4.1097	3.61862	-0.068004	4.65218	5.85884	0.256783	2.85994	-1.51034
4,4'-Thiobis(6-tert-butyl-m-cresol)	negative	0	training	2.25883	2.74597	-2.45505	-10.8047	-6.6613	-6.36591	-10.3438	4.45554	-6.2948	-3.52803	4.99012	3.92842	-5.66521	-2.84323	-8.62786	2.17033	6.89527	-5.20802	5.60263	-3.32882	3.9513	6.97177	-6.22662	3.20865	-3.87927	-7.12038	-0.595864	-2.70917	6.37771	7.53044	-11.2065	-8.7524	2.74524	-6.39362	1.2708	-1.33431	-5.63981	-0.0192881	7.5734	10.9262	-2.92104	12.6548	11.5514	1.50809	11.9355	1.19647
2,4-Dichlorophenylbenzene sulfonate	negative	0	training	1.01705	-2.91208	-5.12052	-3.5151	-4.83362	-3.0124	-8.62479	1.72296	-3.62283	-0.101102	2.88448	0.109993	-4.19926	-1.09501	-11.1456	1.5033	0.937719	0.782165	0.534404	-2.79046	6.11025	5.00049	-3.1569	2.94551	-8.49618	-6.84155	1.34137	-3.96035	5.17002	5.12602	-2.59217	-5.79248	-0.364652	-3.22379	-2.09442	-2.29001	-1.10071	-0.511698	8.0562	7.72176	-1.63094	10.9793	10.0483	1.41961	7.2104	-0.429822
o-Aminoazotoluene	cancer-liver	1	training	1.92938	0.385307	-3.07308	-3.473	-3.62267	-3.53703	-8.03528	0.952452	-4.23245	0.521795	0.535877	1.30657	-2.26923	0.749685	-8.34909	0.0587515	3.94449	0.182532	4.12809	-6.47055	4.10714	3.36514	-2.15398	2.4209	-8.927	-5.08634	0.106821	-2.99404	2.88543	2.99291	-2.77831	-5.38643	-0.249013	-2.02422	0.380203	-1.84107	-0.133235	-0.59095	7.53762	6.36619	-3.39443	6.83488	9.31754	2.52521	5.88942	-3.42107
Tetramethylthiuram monosulfide	negative	0	training	-0.0201726	2.75639	0.833635	-3.3713	-2.1282	-3.78552	-2.14936	3.70234	-0.608188	-0.000475258	1.21563	4.67271	-1.65952	-1.15413	-1.77854	-0.693184	-2.02338	1.78008	2.61506	-0.375712	-0.266143	2.02773	-2.76158	4.22218	-1.62639	-4.53563	-0.519012	-1.58055	3.74091	2.55031	-6.08423	-5.68334	1.38264	0.251338	6.1164	1.40673	-1.31368	0.174333	3.07542	3.28383	1.48684	5.0938	1.48587	-1.83077	1.93427	-2.82075
Furfural	cancer-liver	1	training	-0.211411	-1.22157	-1.23697	-1.83179	-2.97417	-1.12585	-4.03663	0.695074	-3.24308	-0.0182763	0.825393	0.790849	-2.10059	-1.29063	-2.642	-0.692738	0.339733	-0.0478455	0.974824	-1.44574	2.40742	3.68691	-2.89814	1.60205	-2.34487	-1.59104	0.416716	-0.577776	1.34156	1.12978	-1.81256	-2.16637	-0.190579	-1.90183	-0.489935	-1.50727	-0.770492	-0.336674	3.01915	3.1386	0.0168578	4.08938	2.91127	0.192567	1.67072	-0.73576
2,6-Dichloro-4-nitroaniline	negative	0	training	1.39296	-0.305942	-0.874059	-1.63002	-4.3794	-1.57856	-6.99247	2.06595	-0.793683	0.919134	1.72679	-0.773061	-3.61517	-0.544789	-5.98125	-0.458339	-0.328402	-0.909133	0.962651	-3.45906	0.775487	2.06396	-1.71856	1.90861	-6.128	-4.19461	1.14569	-1.80345	2.83328	3.20085	-1.28136	-3.42147	2.76497	-1.23826	0.750236	-1.44808	-1.74815	-2.03325	5.56194	3.65625	-1.49228	6.82518	5.7095	2.42589	3.29654	-1.00405
5-Nitro-o-toluidine	cancer-liver	1	training	1.13543	0.65437	-1.04019	-2.2109	-3.43264	-2.18246	-6.23405	2.22287	-2.2638	0.214317	1.21627	0.196507	-2.9212	-0.0858761	-4.48862	-0.464984	0.511473	-1.15381	1.21094	-4.3202	1.5548	2.36642	-1.27309	0.33384	-5.32893	-3.91706	0.691246	-0.979883	2.73671	1.88951	-2.35813	-2.85532	1.48983	-2.18893	1.4646	-0.558117	0.13768	-0.581503	4.8077	4.46524	-2.16384	5.92553	5.3969	1.66417	3.74248	-1.11913
5-Nitro-o-anisidine	cancer-liver	1	training	0.556899	0.107566	-0.780115	-2.41178	-3.29349	-3.17789	-6.9659	1.96189	-2.45482	-0.0839308	1.4558	0.689294	-3.49274	-0.0864528	-4.699	0.0725586	0.779548	-0.878864	1.47287	-3.70797	2.13743	2.94202	-1.45937	1.26549	-5.14076	-4.5492	1.41451	-1.18201	2.68097	1.90588	-1.9953	-2.26926	1.73278	-2.44149	1.84398	-1.47249	0.285473	-0.0341432	5.22671	5.09491	-0.80987	6.14927	6.45673	1.38624	4.64102	-1.60766
4-Vinylcyclohexene	cancer-other	1	training	1.29341	-0.595481	3.1273	-1.08004	-2.25948	-1.74625	-0.427521	2.56662	-3.51544	-3.04741	1.33688	0.293684	-3.22862	-2.3101	-2.49393	3.20809	-0.246084	0.357316	-0.455395	-1.04598	2.89328	1.12643	-1.69491	0.710834	-2.50052	-1.82357	-0.682038	1.15007	2.11106	0.186457	-4.33967	-1.82224	0.397497	-1.99255	-0.0308182	0.0923684	-1.46536	0.907546	1.95877	-0.264937	1.4569	5.50479	2.19644	-1.16477	-0.205212	-3.40114
N,N-Dinitrosopentamethylenetetramine	negative	0	training	-1.342	-1.59264	2.80483	-0.20588	-4.44728	-6.78988	0.854712	-0.335179	-5.04898	-1.01889	-0.409489	-0.581648	-7.76936	-3.06834	-5.23407	4.54271	-1.25041	-3.94175	3.76708	2.35036	1.74361	-2.98441	-0.503227	7.54508	-1.16115	-0.405541	-1.51488	-2.09549	5.6611	-1.2648	-4.45971	-1.39173	-0.766802	-6.09386	-6.32614	-2.94555	-6.47786	2.6767	1.9722	1.8682	4.23932	8.73342	-0.504835	-2.55486	5.98423	-7.06526
4,4'-Methylenebis(N,N-dimethyl) benzenamine	cancer-liver	1	training	1.66856	-0.854723	-5.77396	-6.1958	-5.85346	-5.59044	-8.81959	2.22835	-3.24939	0.810203	1.19006	2.81532	-3.81302	-1.95109	-10.4501	1.77927	3.18221	1.32845	3.02076	-2.59899	2.85705	6.42286	-2.44485	5.136	-5.04711	-8.81237	-0.390863	-6.15043	3.75474	3.86537	-7.20727	-8.85586	-0.74604	-3.22721	0.528658	-0.563436	0.0975637	2.97708	6.80163	6.96528	-1.45643	8.57765	11.4167	-0.923018	6.98491	-2.19252
p-Isopropoxydiphenylamine	negative	0	training	0.348825	-1.38451	-3.67197	-4.41795	-5.60526	-4.71316	-8.45457	2.0683	-4.69291	-0.443133	3.35879	2.51163	-3.11925	-0.31777	-8.86063	3.07563	4.49954	-1.01248	2.83108	-3.24462	7.15465	5.70318	-1.79654	4.59868	-6.07576	-7.23114	0.195839	-4.20996	3.72359	2.86163	-3.86095	-5.19149	-0.466167	-3.43471	0.275795	-0.354535	0.899705	0.32194	7.03342	9.22201	-1.42025	7.76006	11.0507	-1.13026	7.46088	-2.82382
4-Chloro-4'-aminodiphenylether	cancer-liver	1	training	0.958409	-1.91811	-4.4843	-2.93522	-4.49354	-2.87692	-8.50962	1.31682	-2.6747	0.898935	1.55068	1.0354	-3.16808	-1.70071	-8.61201	1.49025	1.6397	-0.0921653	1.13679	-3.56117	5.42704	4.63533	-2.73853	2.49225	-7.72746	-6.86538	0.264238	-2.88179	3.62845	2.57821	-1.16813	-5.43489	0.513377	-1.68967	0.00459111	-0.707732	0.398341	-0.0203858	6.57167	6.53735	-1.69962	6.90144	10.8772	0.452528	6.15822	-1.11967
4,4'-Oxydianiline	cancer-liver	1	training	1.17227	-1.00965	-3.97433	-2.23103	-3.53908	-2.63672	-7.76805	0.842834	-3.21911	0.847829	0.916401	1.46269	-2.68949	-1.47467	-8.48279	0.845862	1.41897	-0.476198	1.4169	-4.33968	5.54818	4.49422	-1.94123	1.74294	-7.7126	-6.42602	0.0508583	-2.37181	4.09977	1.48165	-1.54045	-5.12737	0.268009	-1.60187	1.0871	-0.158659	1.43738	0.275147	6.32704	6.46584	-2.00065	5.41831	10.5138	0.246961	6.19123	-1.14689
Diphenylcarbonate	negative	0	training	0.0848737	-1.6318	-6.38803	-3.19931	-5.20124	-3.99542	-8.05911	2.15721	-5.94642	0.03958	3.02232	3.3017	-5.15457	-0.428377	-8.00001	2.66245	2.74226	-0.129265	1.24613	-3.90502	5.14517	5.2378	-2.30519	2.13043	-6.64758	-7.79199	0.62372	-2.38299	4.4296	2.40224	-3.38796	-4.45592	-0.428273	-4.83482	-0.59435	-0.995128	1.08475	0.423977	7.9589	9.53809	-1.17917	7.706	10.6932	-0.43667	6.47236	-2.21894
N-Oxydiethylenebenzothiazole-2-sulfenamide	negative	0	training	2.8448	-4.54368	-0.339088	-1.83489	-5.1659	-1.84109	-6.31918	3.87593	-3.74666	3.43741	1.16714	-1.03911	-3.08719	-1.05665	-7.58245	1.6603	0.815124	1.09429	-0.645525	-1.83915	3.49259	4.51696	-0.685682	1.67018	-4.49214	-6.40247	0.099011	1.02393	1.57886	1.56447	-5.40699	-5.00896	0.757289	-4.65213	0.346774	0.958817	-1.42985	3.09751	6.28012	3.45576	-1.28603	8.59104	7.77303	-0.403069	5.06552	-2.20513
di(2-Ethylhexyl)adipate	cancer-liver	1	training	-4.10027	-1.17742	-2.10264	-2.23097	-4.05901	-9.7551	-6.16801	2.2689	-12.3259	-10.357	1.35547	1.96357	-11.8355	4.91431	-3.53871	10.6094	9.80306	-8.09654	9.98425	-7.9203	7.31166	9.68387	5.92442	8.99975	0.830477	-9.55851	4.7449	-3.86896	4.41598	7.48292	-13.4249	-9.87313	-0.381488	-7.99292	-1.13694	8.291	-4.88013	4.16332	7.34507	17.6422	5.33838	10.6594	-0.676367	-7.67876	6.22526	-0.175198
Phenyl isothiocyanate	negative	0	training	0.373605	0.745799	-0.556068	-3.15356	-2.42245	-1.38874	-3.79036	-0.287226	-3.06678	0.498355	0.799556	0.690333	-0.615548	-0.656858	-4.44018	1.92951	1.08384	1.58985	3.18461	-1.64675	1.77987	2.33704	0.227343	3.50617	-5.17161	-4.15936	0.339089	-2.56908	2.17514	1.28719	2.22222	-1.96663	-1.59322	-4.2513	0.365366	-2.36771	-0.795302	0.930562	3.78753	4.77403	-1.84455	4.47323	5.67314	1.85862	3.76411	-1.81406
1-Ethyleneoxy-3,4-epoxycyclohexane	negative	0	training	-0.224887	-5.54962	3.98269	-1.67098	-0.712085	-1.72278	-3.84494	2.95727	0.965273	-2.837	2.5392	0.000612125	-4.51006	-0.264134	-3.08469	1.57123	-3.04762	-1.22335	-0.655915	-0.82926	3.01115	3.51943	-1.84383	-1.66062	-0.860419	-0.999224	0.44776	3.34314	4.35422	-1.72657	-4.01024	-0.916472	-1.90705	-2.92836	-1.30999	2.72985	-2.29063	5.83979	3.07186	1.302	2.11107	5.70655	2.96829	-0.0386589	0.19955	-3.54238
Melamine	cancer-other	1	training	3.01388	-0.95126	0.736815	-2.47703	0.404055	-0.787263	-2.75707	1.47794	-0.14847	0.0958559	-1.0307	-0.0932101	3.33089	-0.397894	-5.40878	-2.43927	-0.336653	1.05185	1.43832	-3.47348	3.2146	2.35483	3.22678	1.73212	-2.34786	-2.29191	-0.400503	-1.18248	2.96439	-0.784415	-2.10152	-3.03641	1.06025	2.06126	1.17245	2.7806	-1.45476	-0.565373	4.03791	0.860307	-1.4539	2.33485	1.70862	-1.42252	0.959387	-0.400965
1-Acetyl-2-phenylhydrazine	cancer-liver	1	training	-0.541414	-0.794008	-1.49621	-0.535945	-3.29763	-3.60474	-4.43316	2.86821	-3.63167	-1.53293	1.69323	1.30521	-2.42602	-0.715922	-4.58023	1.9705	2.3834	-2.3174	1.06694	-2.3029	4.11826	2.43164	-1.49674	2.91383	-5.06479	-4.44865	0.021543	-0.542793	2.17894	1.17879	-3.52754	-4.20616	-0.423382	-1.47718	1.39663	0.170637	-0.0687411	0.782626	3.14814	6.22244	-1.09406	4.95021	4.48664	0.363827	3.97128	-1.09316
Chlorendic acid	cancer-liver	1	training	-3.15202	-6.55248	3.88225	-1.86998	-4.90122	-1.46022	-3.66328	-3.1719	0.532452	-1.60901	8.09469	-7.51389	-10.6549	-0.549224	-9.20872	2.80965	6.50603	-2.13845	3.38962	0.0491473	7.16937	3.08536	-0.0387083	2.81594	-8.03552	-3.66567	1.40663	4.74103	0.250982	9.91579	-3.22362	-9.48038	0.252773	-5.30041	-3.06802	-2.07925	-8.20102	-2.51928	7.05318	9.03374	7.60257	11.4425	5.10314	-1.23159	-3.34319	-3.58295
Dicofol	cancer-liver	1	training	2.09496	-1.26349	-3.92492	-1.72298	-7.2184	-5.95292	-7.0602	4.33794	-1.98623	-0.305448	3.45025	-1.79025	-6.26004	-4.46775	-12.5981	1.63416	2.20957	1.73293	0.0941419	1.13894	5.15688	4.04085	-3.31221	7.0141	-9.30845	-7.46602	-2.56517	-3.58005	6.70004	4.44521	0.838792	-9.63995	2.60391	-1.06692	-1.85783	-2.76861	-3.83604	-2.4352	7.69409	7.02008	1.21235	10.2401	15.0275	-0.220634	6.28851	-1.11418
Tris(2-chloroethyl)phosphate	cancer-other	1	training	1.47719	-4.25513	-0.0233946	-0.921789	-2.30672	-7.65013	-2.11135	-0.147603	-0.978921	-5.84358	1.11878	0.449494	-9.14784	5.59129	-0.609745	6.909	-0.701753	0.547296	2.22155	-1.32805	0.972816	4.67384	6.34279	2.43861	-1.03532	-3.38311	2.53403	-1.78664	4.65077	6.86922	-0.765105	-6.399	1.24882	-5.29813	-0.28128	0.671195	-3.48451	2.43216	2.62162	5.5831	4.59718	7.55906	7.41797	-3.01402	-0.0238211	-2.9574
2,4,5,4'-Tetrachlorodiphenyl sulfone	negative	0	training	1.28686	-3.30079	-4.53567	-3.69887	-6.71596	-1.89989	-10.3929	1.63093	-2.10388	0.792844	1.17232	-0.599303	-4.0807	-1.8216	-12.3862	0.360147	1.22045	0.487286	0.530268	-2.03123	4.35662	5.20813	-2.47573	4.33316	-10.2004	-7.5011	1.18369	-4.49972	5.47665	5.73108	-2.48615	-6.90678	0.951083	-0.900977	-2.34764	-1.34721	-3.46971	-2.67879	7.43128	6.74267	-1.82977	12.6038	10.6215	2.68018	7.61174	-0.00947019
2-Aminoanthraquinone	cancer-liver	1	training	1.30651	-0.271067	-4.5927	-2.38292	-6.57148	-2.00892	-8.02097	1.6571	-5.05497	1.28266	2.14304	1.26031	-3.76846	0.112368	-8.11102	-0.0711113	2.59239	0.518953	1.2279	-5.40843	4.60384	5.6946	-2.70122	1.45449	-7.72057	-7.8844	0.991519	-0.57996	6.45968	2.42031	-3.21859	-6.02467	-0.236264	-2.4148	-1.10533	-0.356315	0.893813	0.841067	8.47703	6.79488	-3.32204	7.07537	10.9381	1.12023	6.68143	-1.96759
2,3-Dichloro-1,4-naphthoquinone	negative	0	training	0.653223	-1.82969	-2.42379	-1.5398	-7.40967	-1.38154	-5.55589	0.81876	-4.47825	1.41246	2.68116	0.760814	-3.64318	2.96042	-6.23625	0.4961	1.29877	0.847056	0.808173	-3.205	3.13736	4.7931	-2.93334	1.71488	-6.92084	-7.5239	0.701626	0.749742	4.67288	3.21019	-2.05569	-5.79469	0.143539	-1.23485	-2.07708	-1.76753	-1.18244	-0.611294	7.58959	4.82627	-0.302838	6.0331	8.31776	-0.0745306	4.39109	-1.97281
di(2-Ethylhexyl)phthalate	cancer-liver	1	training	-2.63241	-1.79331	-4.57754	-3.38189	-5.83097	-8.41598	-9.83054	3.29369	-12.2919	-7.60692	3.75129	3.72371	-10.2398	3.12418	-6.27188	9.31572	10.6471	-6.38471	8.7145	-8.03547	9.87383	9.30868	3.06984	8.85663	-1.43206	-10.2011	4.69925	-5.28472	5.45927	6.61091	-12.3941	-9.86484	-1.35633	-7.66479	-2.50652	5.58748	-5.00539	2.41162	8.771	17.2869	2.37183	11.7232	3.85055	-6.60517	8.17993	-0.0716977
Hexachlorobenzene	cancer-liver	1	training	1.50653	-2.86676	-0.962498	-2.07489	-5.59423	0.0955248	-5.54069	4.40612	0.258729	1.32726	2.42614	-0.547697	-3.75413	-0.719268	-6.44092	0.773477	1.4929	0.300376	1.07477	-1.44759	1.65115	3.94175	-1.75525	3.68833	-8.35377	-3.73935	-0.512785	-3.84751	1.93345	4.75706	1.39389	-5.93647	2.60233	0.0659031	-2.98496	-1.47393	-4.87153	-4.222	3.70558	2.77594	0.526037	8.25956	6.31981	1.92752	4.21284	-0.258887
1-Isopropyl-3-methyl-S-pyrazolyldimethyl carbamate	negative	0	training	1.81569	0.309603	-1.32195	-7.38945	-2.69932	-4.73222	-5.03944	3.23853	-3.17691	-3.42209	2.7111	3.98685	-3.49581	1.43279	-5.00463	0.899245	3.62288	-2.16102	3.3309	-2.55645	0.922146	5.35838	-1.41433	5.23053	-1.1028	-4.78772	-0.155617	-3.7593	3.21598	4.15579	-8.94875	-5.15889	0.413739	-3.91787	1.63108	1.72111	-2.88692	1.42159	3.68133	6.95526	0.438401	7.37783	4.63488	-1.88132	4.25489	-1.27545
Benzoin	negative	0	training	-0.470353	-1.26444	-5.19982	-1.16706	-7.4998	-3.8861	-7.30014	3.067	-6.61292	0.845212	3.01105	2.86359	-3.20132	-0.260332	-10.1128	3.10935	3.70117	0.0426829	0.770782	-4.077	6.21734	5.23505	-3.38216	3.01737	-5.64706	-6.92363	0.684531	-2.10251	3.54107	1.46293	-3.4807	-6.501	-1.10211	-4.47791	-1.22339	-0.662228	0.415196	0.868181	6.63567	9.55354	-1.64243	7.94095	9.43251	-0.822347	5.58732	-1.41477
o-Benzyl-p-chlorophenol	cancer-other	1	training	0.444193	-1.07308	-4.42419	-3.47125	-6.1994	-3.56532	-8.50067	1.4906	-4.32176	1.33365	2.30171	0.200334	-2.94962	-1.63099	-8.62704	1.71507	2.0985	0.315555	1.00804	-3.26512	4.51969	5.08336	-3.00388	1.87577	-6.23268	-6.35758	0.420174	-2.76489	4.34683	2.35069	-1.88388	-6.8365	-0.491127	-2.8213	-1.03113	-0.848515	-0.74268	0.724188	7.58438	7.18832	-1.377	7.16503	9.14402	0.08358	5.63769	-1.24463
Dimethyl terephthalate	negative	0	training	-0.159304	-1.95327	-2.51577	-2.49644	-3.77162	-4.41733	-5.52438	2.80835	-5.4808	-1.18884	3.33025	2.93667	-4.26402	0.929377	-5.08464	1.92852	4.67117	-1.18297	3.45399	-2.92795	5.28308	4.55032	-1.39759	4.11221	-3.52943	-5.80131	1.12634	-1.00663	1.45954	2.71793	-5.10081	-2.51122	-0.384301	-4.86347	0.27097	-0.271916	0.857842	-0.246955	5.24354	8.35406	0.922067	7.77165	5.36367	-1.52976	6.08472	-1.19667
Piperonyl sulfoxide	cancer-liver	1	training	-4.10767	-1.63565	-1.45469	-1.70107	-3.43884	-10.8376	-8.67919	1.52283	-8.57008	-6.54124	0.553235	-0.38963	-8.84272	2.44364	-7.53519	3.27309	2.41622	-3.83887	3.3588	-5.59731	5.36679	6.22741	0.588043	4.98286	-1.03594	-7.69777	0.865455	-4.63319	4.16504	5.2214	-6.86127	-8.40118	-2.22089	-4.56778	0.404525	2.1737	-3.69053	7.28675	6.33456	13.7479	0.467129	11.9398	7.0884	-4.55938	5.11941	-2.56524
p-Cresidine	cancer-liver	1	training	0.570905	-0.747827	-0.596822	-3.00992	-1.86519	-2.44372	-5.22987	0.972057	-2.55188	-0.104896	1.27216	0.748372	-1.85185	0.457782	-4.24796	0.640995	1.75505	-0.504809	2.60438	-2.57772	3.0974	3.6429	-0.803819	1.53653	-3.31226	-3.84674	-0.0631016	-1.08462	2.04257	1.76506	-2.69613	-3.01757	0.0889731	-1.49829	1.21027	-0.36393	0.0391431	0.364073	3.57592	4.25562	-0.501004	4.80792	4.84533	-0.195781	4.37079	-0.732584
Benzothiazyl disulfide	negative	0	training	1.58825	-1.84716	-3.46869	-4.33719	-6.81354	-2.47172	-7.51162	3.08931	-2.97578	5.22859	0.326195	-0.00440125	-0.821228	-1.47152	-11.2818	-1.64121	4.09896	2.32575	1.71212	-5.55938	7.30927	5.23042	-1.3824	1.11374	-7.9512	-7.71472	-0.263933	-1.59467	0.657661	1.58462	-4.43642	-7.64349	3.50193	-5.27223	2.39994	-1.35237	-0.591742	-1.00734	7.00184	6.56904	-2.96304	6.37732	12.2934	2.95221	7.62463	-1.35951
2,4-Dinitrotoluene, practical grade	negative	0	training	1.08394	0.882197	-1.57428	-2.74146	-5.22691	-2.91538	-8.05434	3.28417	-2.53001	0.0290611	1.83982	-0.124063	-4.9511	-0.166468	-4.65846	-0.201121	0.352936	-1.56724	0.460363	-4.8495	0.744013	2.01006	-3.11784	0.305831	-6.38408	-4.55874	1.94649	-1.3204	2.85111	2.98548	-2.56025	-2.53805	2.77414	-3.97317	1.34187	-1.40078	-0.0117648	-0.585021	6.58682	5.60718	-2.85826	8.23193	6.42707	3.50513	4.24606	-2.02118
1-Hydroxyanthraquinone	cancer-liver	1	training	1.29294	-0.507626	-5.31711	-2.94576	-7.78682	-3.05067	-8.14755	1.3169	-6.00225	1.50902	3.12429	1.12553	-3.69723	0.271265	-7.8943	0.534983	3.02963	0.969181	1.1089	-5.11426	4.52094	6.02712	-3.81779	1.08486	-6.60884	-7.98803	1.53857	-0.33026	7.04254	2.89595	-3.50509	-6.33779	-0.648247	-3.25413	-2.02404	-0.89559	0.544704	0.925334	8.91018	7.50355	-2.48441	7.59911	10.167	1.27487	6.5376	-1.5296
Deserpidine	negative	0	training	1.59705	-12.0239	2.21647	-10.7282	-8.70633	-11.4351	-15.7367	7.72395	-9.55792	-4.54422	9.0512	6.44254	-12.3723	2.38745	-12.4341	5.96386	4.39761	-2.81446	4.81211	-4.62144	16.4577	15.8205	-2.0174	7.05776	-4.88399	-13.2252	3.78143	-0.614419	10.4507	4.89862	-14.038	-6.09174	-3.7314	-13.4	1.18315	1.79383	-2.57042	5.58874	14.2901	18.8017	6.40939	22.079	12.735	-3.58538	14.0367	-8.66743
Diallyl phthalate	cancer-other	1	training	1.13086	-2.06795	-3.58184	-2.50849	-4.38611	-5.79699	-7.01464	3.53213	-7.26568	-3.85371	2.46224	5.63784	-6.31793	-0.385373	-3.60111	2.9569	3.90922	0.404397	2.6158	-4.06695	8.35639	2.03488	-1.06892	5.75087	-4.0869	-9.47096	0.869754	-2.92254	2.59174	3.47594	-12.2662	-4.34041	2.00144	-5.11552	1.07647	0.139744	-1.05699	0.610666	4.89723	6.30413	0.955518	8.35084	8.18493	-0.725491	3.7039	-1.99808
Captan	cancer-other	1	training	2.24263	-2.82105	4.76515	0.333176	-3.60684	-5.61564	-0.96756	3.58452	-3.13053	-1.47063	4.18885	-3.30746	-5.28321	-2.10745	-6.38164	2.70717	0.748528	-1.1075	-2.48297	1.7818	4.1497	2.123	1.69932	0.0453943	-5.88483	-3.36488	-1.0725	3.35884	6.59754	2.40316	-2.85672	-6.54291	2.15537	0.195395	-0.530132	-0.70479	-2.32593	-3.91182	8.28034	4.36918	4.77042	12.1911	5.83976	-2.01846	0.206124	-4.25536
N-(Trichloromethylthio)phthalimide	cancer-other	1	training	2.3034	-2.63858	-0.00372735	-0.20037	-4.22608	-4.75023	-4.28098	4.00363	-3.12875	-0.043211	3.13319	-2.01846	-3.9648	-2.705	-6.87639	1.64154	2.7491	1.49724	-0.308322	1.71053	3.95938	3.52144	1.46621	2.77957	-7.42197	-6.23195	-1.71687	1.31047	5.93273	4.56212	-2.17914	-7.83083	1.89358	-0.853088	-1.39229	-1.36504	-0.0124823	-2.52654	8.44813	5.36256	-0.016711	9.62686	10.7218	-0.456156	2.99566	-2.27143
Chloramben	cancer-liver	1	training	1.24686	-0.394365	-0.986625	-1.42585	-3.77644	-1.72585	-5.44189	1.62713	-2.86228	0.0441005	2.29593	0.331189	-2.90563	-0.305257	-6.07711	0.635824	1.62975	-0.764323	1.48724	-2.6953	2.94656	2.69787	-1.59696	2.20212	-5.76405	-3.96504	0.8325	-1.55489	2.69857	1.75393	-2.53623	-4.39888	1.37773	-0.95957	-0.412006	0.37521	-1.67319	-1.92195	3.74241	4.70931	-0.504888	6.18224	4.49641	0.203793	3.86193	-0.198112
Methapyrilene.HCl	cancer-liver	1	training	-0.447508	-1.71123	-4.43898	-5.08171	-4.77411	-5.627	-7.27398	2.66644	-2.73553	0.120144	1.91575	-0.548391	-4.45355	-0.241757	-10.7327	0.69084	2.24299	2.82247	1.04307	-4.02194	2.4381	5.47046	-1.39926	4.51625	-4.75703	-8.01293	0.847009	-6.29822	2.27703	2.40845	-8.21025	-8.57886	-2.1823	-2.57707	0.457946	0.411106	-2.27904	3.92223	6.49878	5.37195	-1.64133	7.91264	9.67245	-0.645826	4.30277	-2.53737
Phenazopyridine.HCl	cancer-liver	1	training	1.83218	-0.319586	-3.15096	-1.53754	-2.51315	-2.71542	-6.72557	1.09813	-2.78769	1.22243	0.0719991	0.970659	-0.581854	-0.743266	-9.56034	-1.153	2.21075	0.300237	2.51957	-5.51599	3.8932	2.74001	-0.932374	2.46539	-8.93412	-5.14284	1.12504	-2.99567	3.68691	0.856081	-1.26401	-4.93125	0.385934	-0.75708	1.05596	-1.62743	-0.512255	-0.325308	8.12373	5.83862	-2.15208	4.26424	9.78967	2.41284	4.17659	-4.06859
Nitrilotriacetic acid	cancer-other	1	training	0.380603	0.731994	-0.756476	1.50114	-4.4707	-6.06891	-0.319051	1.58275	-9.16341	-5.24484	2.98977	0.0503852	-5.62473	1.75921	-5.21567	5.25914	3.79522	-3.88803	1.18601	-3.04489	2.58267	2.72287	-1.67961	3.19685	-2.24002	-4.16678	2.45352	-1.2468	3.90978	0.977914	-7.35198	-5.2912	0.842043	-2.80835	0.57846	3.73449	-0.435321	-0.335834	2.0668	9.77008	1.89344	5.63601	-0.0618601	-0.989746	2.155	-0.360369
Nithiazide	cancer-liver	1	training	0.336754	-0.681672	-0.38516	-1.23551	-1.46096	-3.27183	-5.63644	3.73553	-3.83128	-1.13163	1.12411	-0.695314	-4.03197	0.539344	-4.03206	0.413517	2.75736	-3.22194	0.370348	-4.99122	4.24388	2.40662	0.188224	3.43635	-4.70341	-3.98344	0.125099	-1.87812	2.29119	1.69671	-4.97636	-3.64416	2.08843	-2.53233	1.23645	0.628513	-0.396353	0.268516	3.06232	5.91147	-1.94141	6.22162	2.6618	1.05081	4.31474	-2.25947
3-(p-Chlorophenyl)-1,1-dimethylurea	cancer-liver	1	training	0.861518	-0.672205	-2.36133	-2.2751	-3.54567	-3.65468	-5.27473	2.91367	-2.44925	-0.612658	1.84882	1.91259	-2.93089	-0.308202	-5.68382	1.60653	2.20101	-1.20226	1.81032	-1.97684	2.70568	3.60815	-2.10787	5.19093	-5.19595	-5.35871	0.245582	-3.32131	3.14628	2.90272	-4.54755	-5.67532	0.286575	-2.08682	0.980764	0.00988389	-0.892007	0.154429	3.88542	4.77022	-0.498082	6.43739	6.13841	-0.567098	4.51986	-1.75567
Aramite	cancer-liver	1	training	-3.22117	-0.930308	-2.3462	-4.15927	-5.25918	-7.1544	-6.21355	1.901	-3.27488	-8.44614	1.99077	4.5774	-9.44396	2.9888	-5.03467	4.65151	4.38708	-4.27036	3.10699	-2.62603	5.29195	5.5669	-0.176072	6.13176	-3.16297	-7.73611	1.15745	-5.59631	5.50136	8.44558	-3.58307	-3.80721	0.959526	-5.10194	-1.27698	-0.596072	-3.80961	3.49957	3.6028	12.5701	0.242483	11.2287	12.7991	-3.94708	6.68319	-1.09839
p-Nitrosodiphenylamine	cancer-liver	1	training	0.706497	-0.639321	-4.31608	-1.72413	-5.34986	-2.86635	-6.56716	1.59784	-3.79436	-0.0354191	1.21957	2.06317	-2.68478	-1.15187	-8.04063	1.23921	2.77736	0.63531	1.9574	-4.30096	4.82878	3.44853	-2.29268	3.87308	-8.92488	-6.01169	0.457777	-3.02685	3.22582	1.32954	-1.8916	-5.4076	-0.670226	-2.99396	-0.958865	-0.289713	-0.373887	0.696681	7.41803	6.52707	-2.94626	6.17765	9.83478	1.39986	4.91564	-2.95728
Dibenzo-p-dioxin	negative	0	training	0.955659	-1.63182	-5.3114	-2.16696	-3.25707	-2.54447	-9.12798	0.27128	-5.36072	2.95296	3.04138	2.97502	-3.87104	-1.87962	-9.10334	1.11984	1.50001	0.120293	1.3756	-3.48614	2.95388	5.25446	-3.40746	1.24057	-4.57597	-5.99482	-1.47884	-1.53628	5.97676	0.449939	-1.6638	-6.10993	-0.346727	-2.08848	-0.0917031	-2.56652	-0.341998	1.73309	6.09804	5.72856	-1.38033	7.44021	10.641	0.423338	4.59082	-2.30764
Benzofuran	cancer-liver	1	training	0.010829	-1.87634	-2.7715	-2.40387	-3.48777	-2.55167	-5.21224	1.40313	-2.744	1.48789	1.3189	0.83579	-1.51592	-1.73436	-4.45676	0.150078	1.26254	0.585032	0.314586	-1.90921	2.59278	3.69639	-3.11626	0.862179	-3.36949	-3.45594	0.495984	-1.0057	2.73276	0.650037	-1.37609	-3.50527	-0.91403	-1.94813	-0.842185	-0.616999	0.0999541	0.464121	4.92661	4.34804	-0.992691	4.70799	6.73919	-0.517226	3.28424	-0.904243
Ethynodiol diacetate	negative	0	training	0.0611804	-5.44681	4.11422	-7.44553	-3.24927	-4.72632	-0.703737	4.56004	-3.47498	-4.31965	10.6858	4.77275	-12.8432	2.06492	-9.77466	12.1592	-0.0918118	-4.72219	-0.240932	-3.12081	9.73726	10.2208	-0.331442	4.99462	1.28411	-7.00023	3.94826	1.82963	7.44631	3.78706	-12.7822	0.272407	-2.75602	-9.28034	1.19325	3.36827	-4.5946	8.69226	7.49647	12.1358	5.30953	16.8323	6.46001	-5.08467	6.09637	-7.61213
Telodrin	negative	0	training	-3.66151	-10.7575	4.1972	-0.126023	-2.9265	0.564704	-3.0925	-3.54255	5.03203	-1.81279	8.36977	-9.28149	-10.7141	0.199983	-9.83822	-0.25275	4.71394	0.916429	2.75602	1.539	7.70724	6.39008	1.8532	0.769637	-5.7373	-2.64233	-0.265923	4.98421	0.637742	9.84322	-1.12356	-7.1763	-0.357264	-4.12117	-5.48495	-4.08558	-11.2831	-1.74597	6.49453	8.89841	10.3843	9.34581	6.53619	0.409538	-8.1683	-3.81963
Chlormadinone acetate	negative	0	training	-0.720311	-3.92696	5.30176	-7.64804	-6.27061	-4.51098	2.1518	7.20646	-6.34442	-2.15397	13.5011	1.05255	-12.9849	2.71283	-13.3104	8.93279	-0.0818154	-4.90539	0.319734	-5.10646	9.58636	11.8362	-2.02244	1.27968	1.87612	-6.99202	5.4096	2.01143	5.40598	5.40068	-13.0022	-3.10053	-1.78831	-6.48592	-0.29732	3.67222	-9.72586	6.39808	9.37439	13.9433	4.1708	15.6669	6.69924	-3.46778	4.36402	-6.33104
Mexacarbate	negative	0	training	1.78362	-0.560605	-1.65678	-6.16842	-2.4045	-5.14679	-7.83876	3.03624	-3.51667	-1.77363	2.8195	2.13239	-2.88584	2.00429	-4.69345	0.340103	4.31685	-2.07637	3.6407	-3.38116	2.88865	5.36964	-1.73057	4.42783	-2.20505	-5.36713	-0.938302	-2.80497	4.19135	5.2778	-9.04781	-5.34762	0.502253	-3.49785	1.02949	0.483777	-0.365674	0.0264359	3.44805	6.63242	-1.60249	8.40796	5.20191	-1.27762	5.96799	-1.56128
Monocrotaline	cancer-liver	1	training	-0.203419	-5.28826	4.11969	-3.52298	-4.29518	-1.37291	-4.17802	2.67441	-6.71116	-3.76658	8.59983	0.41815	-11.4807	1.40792	-8.67651	0.585538	-1.33195	-2.11229	-0.843338	-4.31295	8.78756	9.96627	-3.36488	0.595541	3.36251	-3.69353	3.53934	4.62069	6.9376	3.35707	-11.6542	-6.90135	-3.03531	-4.97502	-3.4526	1.90746	-6.54354	6.9608	5.93351	8.64354	2.97382	11.8443	4.9598	-0.638561	3.61152	-7.28654
5-Azacytidine	cancer-other	1	training	4.30771	-6.92923	-1.33341	-1.68308	-3.05217	-2.4057	-3.70547	2.55353	-1.22397	-3.97048	2.59787	-0.174079	-1.49901	-1.24202	-5.31535	0.160764	-6.02198	1.45096	0.10537	-2.80757	7.22945	5.98741	0.289292	-0.482514	0.985155	-2.69444	2.25007	0.945729	8.67777	-1.28352	-6.1165	-5.56399	3.82433	-5.47634	-1.63538	3.11857	-4.76749	4.68425	5.38655	3.8869	6.21378	5.61841	4.21204	1.71528	-3.8377	-4.06714
4'-Fluoro-4-aminodiphenyl	cancer-liver	1	training	1.35107	-0.99309	-4.04678	-2.56278	-4.62854	-2.29871	-7.25876	1.6554	-2.98403	0.94361	0.92739	0.917372	-3.09845	-2.14129	-9.18374	0.508166	1.89416	0.784938	1.06935	-3.66026	4.71083	4.96641	-3.46937	1.87717	-7.35118	-6.10304	0.499886	-2.49455	4.22576	1.7635	-1.16695	-4.80332	-0.445126	-1.49155	0.693671	0.379291	0.635121	0.029124	6.21197	5.38377	-3.44703	6.20686	10.0195	0.787369	5.64295	-0.650869
N-(2-Fluorenyl)-2,2,2-trifluoroacetamide	cancer-liver	1	training	3.32798	-2.21883	-3.80628	-3.26048	-4.59875	-4.09402	-8.82661	4.68142	-4.76324	-2.23242	2.45909	1.14631	-5.841	-1.41745	-9.65714	2.32707	3.39287	-1.82457	1.10724	-3.06113	5.87773	5.44716	-4.17825	6.21774	-9.43414	-8.05228	2.19331	-3.58162	5.57239	2.4671	-3.54389	-6.66613	1.31943	-1.37554	3.35843	0.607696	-0.991798	-0.119803	8.26085	7.70714	-4.21791	9.70936	12.6034	-0.452831	8.75315	-2.07856
N-4-(4'-Fluorobiphenyl)acetamide	cancer-other	1	training	0.532819	-1.9618	-3.80539	-2.17804	-4.95643	-4.35319	-7.9094	3.22801	-4.90097	-0.233979	2.09543	1.58583	-3.9278	-1.73479	-8.86537	2.39607	3.72108	-0.703636	1.53333	-3.66562	6.28397	5.76095	-3.95796	4.2783	-8.17474	-7.08767	0.743353	-2.69692	4.42112	2.57725	-3.6569	-5.68439	-0.273211	-3.04444	1.24581	1.16367	0.183299	0.731253	6.56715	7.82243	-3.3363	8.47911	10.0013	0.155532	6.66597	-0.990112
Chenodeoxycholic acid	negative	0	training	-2.53676	-6.86416	9.64536	-3.73367	-6.57356	-6.81621	-2.05446	8.07065	-4.9629	-7.38777	8.84609	-0.279585	-13.4747	2.89983	-13.1749	6.01868	-0.226682	-5.54941	-0.449285	-1.94948	10.3863	9.88176	-3.24332	-1.12595	5.2006	-1.65338	6.31577	1.37872	9.03627	3.43694	-11.7849	-4.01007	-1.42714	-8.36097	-5.94689	6.96031	-8.22625	7.00622	7.20505	13.2745	5.21362	14.5479	2.88794	-3.26063	6.8494	-7.35141
Methaphenilene	negative	0	training	-0.673101	-1.29597	-5.2451	-4.26206	-5.5048	-5.88352	-6.78205	2.03667	-3.80355	0.0251769	1.63411	0.221234	-5.04838	-0.551064	-10.2223	1.71026	3.11534	3.04356	1.70894	-3.28963	2.33089	5.61674	-1.81481	4.28238	-4.87932	-8.2425	0.34498	-6.29456	2.24243	2.72492	-7.56059	-8.67831	-2.04936	-3.27192	0.283466	-0.424624	-1.51361	3.76214	7.12951	5.84708	-1.68042	7.63471	9.87872	-0.687014	4.87936	-2.69272
Tetranitromethane	cancer-other	1	training	-2.59276	2.89144	-2.16531	-0.801619	-5.05531	-0.0363132	-4.00571	7.82897	-0.0727758	-2.72957	1.58088	-3.28009	-6.38729	0.492251	-4.26745	-0.282041	-2.76077	-3.1817	-1.18336	-5.01012	-4.62487	-0.854625	-1.40685	-0.406396	-3.63178	-4.72552	7.29785	-1.56343	2.86539	4.72301	-0.561729	-2.87101	6.34801	-4.90863	2.14839	-2.43453	-1.24745	0.653742	5.23855	4.98713	-3.46456	9.17609	8.95153	6.2451	2.59428	-5.89378
Chlorobenzilate	cancer-liver	1	training	0.844754	-1.01718	-5.73641	-3.48058	-8.27474	-5.32383	-8.48148	4.1893	-4.9044	-2.51245	3.92067	3.09984	-7.26536	-1.44432	-10.7472	4.11978	3.21315	-1.24471	1.61598	-3.62619	5.52355	4.68212	-3.97517	5.49327	-6.45092	-8.69869	-0.00859934	-4.61123	4.94309	4.77018	-3.41695	-7.18463	0.593925	-4.3938	-0.944796	-0.351619	-4.42761	-0.0675749	6.62428	8.91658	-0.00642459	10.4326	11.9551	-0.47295	8.08611	-0.554883
N-[4-(5-Nitro-2-furyl)-2-thiazolyl]acetamide	cancer-other	1	training	-0.0761505	-1.19287	-1.14401	-2.59305	-4.7876	-4.37764	-7.2365	4.40165	-4.80302	1.07086	2.01259	-0.854093	-3.9715	-0.818718	-6.66522	0.386176	1.58496	-1.40749	0.318906	-5.5564	3.46491	3.90568	-1.97736	2.77175	-6.40697	-5.75494	1.42616	-2.77878	3.03761	1.45786	-5.52034	-3.00664	1.91357	-3.99025	1.18312	-0.0672262	-1.08204	0.39221	5.8435	7.25152	-2.82117	7.83262	7.24148	0.724892	5.43366	-0.759757
Tricaprylin	negative	0	training	-4.8001	-2.36161	-1.72068	-0.325057	-4.62038	-12.8936	-5.55507	1.96334	-13.977	-11.3967	-1.13717	0.577801	-15.8454	6.77105	-4.01411	13.3708	10.7246	-9.04705	11.9198	-11.0142	5.92531	11.8424	8.8855	9.00638	-2.18689	-13.9421	3.55906	-3.25065	2.07034	8.72604	-16.0711	-13.1451	-0.0292692	-10.3755	0.782442	11.9452	-3.64005	7.31003	9.65086	23.6797	9.85278	14.615	-1.0992	-7.96667	7.93318	-4.45812
4,4'-Diaminoazobenzene	negative	0	training	1.57596	0.857155	-4.02102	-1.2853	-3.34379	-2.91728	-7.16102	-0.264157	-3.83605	0.902365	-1.1287	1.48355	-2.46748	-0.970018	-9.39098	-0.444828	2.51146	0.7973	2.8532	-5.78462	3.91805	2.41958	-2.06686	2.17365	-10.3762	-4.82154	0.0767848	-3.03895	3.4666	1.39555	-0.219594	-4.82072	0.131789	-1.01805	0.471779	-1.79046	0.884182	-0.487282	7.50297	5.37404	-2.42094	4.5388	10.5003	2.24735	5.62572	-3.52085
Tace	negative	0	training	-1.96006	-4.22849	-5.4914	-5.3585	-7.81175	-7.86597	-13.4965	3.21861	-7.01971	-1.46527	5.48042	3.53136	-5.85631	-0.582876	-14.2798	4.99535	6.43185	1.25205	4.51105	-5.02304	10.1415	10.2921	-6.70969	7.10491	-11.7477	-12.8171	-0.0853295	-4.53451	5.25318	6.64012	-3.90544	-9.34906	0.211803	-5.95835	2.33156	-1.59219	0.787343	0.960001	11.093	13.9856	-0.230831	13.1214	17.7161	-1.34727	11.5469	-3.10475
5-Nitroacenaphthene	cancer-liver	1	training	2.08147	-0.918368	-1.97626	-3.20997	-6.12661	-2.35676	-8.90971	3.07201	-4.16967	0.94462	1.93437	-0.182845	-3.6101	-1.66867	-6.50994	0.420213	-0.526018	0.100299	-0.454321	-4.40097	2.93224	3.87434	-2.77924	2.04872	-6.73764	-5.62737	1.85523	-0.975693	3.96525	2.65723	-3.25596	-4.85578	0.35299	-4.26645	0.821707	-0.564801	1.30196	0.956206	6.16141	5.61104	-2.46985	7.86337	8.00835	1.35424	4.40438	-2.88429
2,6-Dinitrotoluene	cancer-liver	1	training	1.04581	0.808917	-1.38338	-2.1332	-5.51185	-2.61593	-7.51583	3.49737	-2.95294	0.0841375	1.65164	-0.142894	-4.8922	-0.277338	-5.11866	-0.339994	0.0107093	-1.17687	0.138962	-4.73722	0.642889	2.12305	-3.25621	0.211215	-6.24213	-4.61768	2.32331	-1.57942	2.50782	2.9946	-2.09483	-2.65421	2.51351	-4.02215	0.913419	-1.64625	-0.0280721	-0.474863	6.32064	5.69271	-2.79279	7.97459	6.3241	3.69957	4.37797	-2.0755
8-Nitroquinoline	cancer-other	1	training	1.38175	-1.22897	-2.73395	-2.40027	-4.72139	-2.72567	-7.7681	2.79277	-2.71755	1.74481	2.22836	0.33357	-2.59401	-1.46489	-6.54312	-0.218957	0.379178	-0.0243708	-0.491969	-4.28032	2.62401	2.43365	-3.01623	1.33974	-6.23298	-5.19621	1.86868	-1.53185	2.72334	1.19461	-2.0892	-3.91049	0.959443	-2.57265	0.149012	-0.34715	0.0156683	0.5833	6.08949	5.17535	-2.65143	6.59382	7.89801	2.57449	3.72875	-2.00087
6-Nitroquinoline	negative	0	training	1.17782	-0.916948	-3.03659	-2.8814	-4.7182	-2.77825	-8.02289	2.69064	-2.40066	1.69158	2.0142	0.14809	-2.63688	-1.7532	-6.26828	-0.105876	0.884487	-0.0228803	-0.595198	-4.12761	2.78624	2.83803	-2.97024	1.3849	-6.36631	-5.09135	1.49829	-1.69917	2.61548	1.60254	-2.39222	-3.85003	1.17965	-2.73206	0.440169	-0.446876	-0.122203	0.648369	6.16306	5.0381	-2.65876	6.79067	8.11186	2.13491	4.01353	-1.83334
N-Nitrosobis(2,2,2-trifluoroethyl) amine	negative	0	training	3.18586	-1.20578	-3.42731	-0.532764	1.02722	-3.87348	-1.71539	3.44661	1.36626	-7.61693	-0.903131	-1.5198	-8.31628	-0.673365	-7.44588	4.18513	1.19354	-0.296113	2.09383	0.624579	0.00836281	3.67968	-4.72531	7.63776	-2.76471	-6.34564	4.05015	-7.28879	3.17791	2.4071	-1.07293	-4.3332	3.06606	1.11138	3.72064	0.658785	-5.34166	-0.314433	4.83312	4.03601	-2.85564	5.65191	8.68289	2.8788	4.25469	-2.28931
1,2-Diformylhydrazine	cancer-other	1	training	1.3166	0.508275	2.08727	-0.243649	-4.15837	-1.91425	-2.07492	0.833935	-2.47684	-2.74248	0.296769	0.943023	-1.35501	0.43951	-1.26163	-0.914341	-1.16848	-1.26158	0.768499	-1.07835	1.80269	0.558419	-3.58905	1.11289	-3.00863	0.292267	0.0774207	0.197515	0.462408	0.667491	-3.18065	-3.23083	2.45744	-1.82362	0.603536	-0.955209	-0.223429	-1.00396	-0.075537	1.531	-1.06941	2.78677	0.0167339	1.63733	1.33507	-1.58005
N-Nitroso-N-methylurea	cancer-other	1	training	0.222052	1.3163	-1.34238	0.79389	-0.956602	-2.5092	-0.873986	0.972471	-0.240245	-2.06004	0.0160793	2.10009	-2.43396	0.31124	-2.86963	1.98674	-0.337098	-0.498895	1.18131	-2.14713	-0.789453	0.848369	-1.16828	2.89545	-1.76754	-1.23417	0.572345	-2.58939	1.05732	0.2443	-3.60586	-2.15277	1.2413	-1.71548	-0.379733	-0.166812	0.0242822	-0.252291	1.09313	3.09761	0.297919	2.35715	1.13833	0.133603	-0.0809591	-1.72084
Dimethyl methylphosphonate	cancer-other	1	training	-0.377416	-0.519439	0.861913	-2.92801	-1.51384	-4.39631	0.705456	-0.376583	-1.89459	-3.80433	3.66306	2.72123	-3.47837	2.05679	-2.30443	2.36523	-1.41731	-0.05033	1.37941	-0.29072	3.30169	2.62664	1.62098	1.45973	3.18831	-0.708247	2.06228	-0.105201	0.787101	2.66783	-0.662995	0.0382975	-1.36412	-3.74296	2.15921	-1.49634	-0.738727	2.65041	2.51126	2.75929	1.30537	3.03916	3.12849	-1.23912	3.01025	-3.35994
1-Ethyl-1-nitrosourea	cancer-other	1	training	-0.345624	1.22336	-1.5884	0.999388	-0.397925	-2.8157	-0.636465	0.852774	-1.06665	-2.57657	0.0598948	1.52991	-3.05742	1.13021	-2.58777	3.3423	0.615445	-0.500538	0.979246	-2.99655	-0.124881	1.46638	-0.431795	3.25133	-1.73143	-1.60363	0.358018	-2.9195	1.40847	0.302678	-4.10846	-3.66515	0.778908	-2.0807	-0.783536	0.292767	-0.927962	0.15553	1.17196	3.34123	0.73938	3.4649	0.435773	-0.169526	-0.453425	-1.85707
Dimethoxane	cancer-liver	1	training	0.505928	-4.77234	0.940681	-0.809898	-0.274982	-2.9927	-1.69247	2.62165	-2.61981	-0.842091	4.39767	2.09813	-5.17639	1.87344	-1.9402	1.93104	-1.63834	-1.19804	0.878426	-0.955741	4.19835	7.35705	-1.41145	1.14716	1.87575	-3.20876	1.20678	1.20939	4.37162	2.52904	-7.16166	-1.14658	0.412978	-4.98505	0.135905	1.98698	-3.28266	5.07823	2.47158	5.94768	3.70446	5.38457	3.23032	-0.980829	1.51803	-4.04795
4,4'-Methylene-bis(2-methylaniline)	cancer-liver	1	training	1.9893	-0.214377	-1.62384	-4.04908	-4.04212	-2.8848	-8.66532	2.18641	-4.0478	0.413645	1.44822	0.563619	-2.18871	0.611285	-8.77483	0.199711	2.15411	-0.735133	3.45468	-6.00924	4.80935	5.75838	-0.372627	1.34873	-6.69906	-6.25258	-0.800452	-2.21696	4.43582	2.82935	-4.25744	-6.65664	-0.367613	-2.10082	1.69043	0.636377	0.198723	-0.0858537	6.52911	7.2419	-2.84697	7.56518	8.66944	-0.1275	6.39662	-1.01543
4-Ethylsulphonylnaphthalene-1-sulfonamide	cancer-other	1	training	0.554759	-1.97622	-4.48111	-1.2061	-3.83567	-3.78116	-6.13322	1.53648	-5.6495	-2.43149	0.113229	-0.73497	-3.8491	-1.12976	-11.7533	-1.02724	2.62894	-2.29064	0.00165195	-2.77087	4.32251	5.07308	-0.405606	1.64964	-8.77309	-6.44064	1.50548	-3.06935	6.28445	4.21569	-4.55096	-5.87737	-0.364349	-2.67008	-3.35554	1.13957	-0.405896	-0.306251	4.47568	7.31206	-1.25655	10.4344	7.84448	1.9277	9.49216	0.751519
Nitrosodibutylamine	cancer-liver	1	training	-0.751517	0.244371	-1.13368	0.200603	-0.628457	-5.20003	-2.06176	0.536555	-2.80322	-4.39538	-1.46873	-0.581747	-4.9522	1.69329	-2.99993	4.8797	2.45534	-0.29938	3.80583	-3.94556	0.27836	4.23877	2.51333	3.94593	-0.58547	-3.88284	0.358845	-4.40914	0.276262	2.20403	-6.1667	-6.75647	-1.31754	-3.30304	-1.04485	1.93824	-3.52167	3.71167	2.80116	5.23104	1.93394	4.71905	0.651267	-1.0298	1.33496	-2.41006
N-Nitrosohexamethyleneimine	cancer-liver	1	training	1.73612	-2.151	2.32211	-0.874993	-3.18304	-1.90952	-2.28022	1.4584	-2.81987	0.169908	0.341081	-1.25532	-4.51182	-2.72815	-2.86341	3.94928	-1.69314	-0.334311	-0.384445	0.329664	1.42286	0.815093	0.21912	3.44587	-2.04269	-2.14565	-0.667226	0.333813	2.41703	0.305708	-3.34205	-2.21297	-0.757575	-4.72139	-3.08174	1.7625	-0.668324	1.74594	3.33789	0.471698	0.475178	5.96275	0.502258	-2.4452	3.34551	-4.21649
Methidathion	cancer-liver	1	training	-1.27429	-1.98016	-0.0200276	-6.56866	-3.57689	-5.56413	-0.572921	0.0868085	-2.77517	-4.96262	5.14151	2.70434	-4.24907	2.70057	-5.34571	1.95797	-1.01845	2.35719	2.2083	-0.890237	6.34554	5.94441	2.69272	1.88482	1.64965	-4.55684	2.96408	0.269353	1.22606	3.59867	-3.75474	-3.09885	2.30447	-5.0614	5.22215	-1.3566	-0.932305	3.3216	5.82241	6.68595	1.58917	5.35525	7.35609	-0.695467	4.75546	-4.10231
3-Hydroxy-p-butyrophenetidide	cancer-other	1	training	-0.00106288	-1.36466	-1.81272	-2.11034	-3.65787	-4.94648	-6.42598	1.91387	-5.71272	-3.30872	3.0275	2.22364	-4.29573	2.05107	-5.76669	4.44133	5.41514	-2.91444	2.51672	-3.40067	6.02091	5.49388	-1.30228	5.46884	-3.21581	-5.52597	1.23723	-2.06509	4.42586	2.65482	-6.09819	-4.90488	0.140643	-3.16244	-0.155449	1.82482	-0.565204	1.3649	4.22152	9.46114	0.256229	6.96707	5.75002	-2.37128	6.87301	-1.67232
6-Dimethylamino-4,4-diphenyl-3-heptanone.HCl	negative	0	training	-1.44513	0.149408	-5.24572	-4.23059	-7.98852	-7.54226	-7.44208	4.64259	-6.70571	-2.94348	5.6256	3.39099	-7.51334	-1.43685	-11.2945	3.99442	3.46571	-1.55934	3.80889	-4.54563	4.09094	8.08428	-4.35845	5.8464	-4.31234	-10.7933	2.48221	-5.91496	6.39216	3.8625	-7.11596	-9.5691	0.560602	-5.06769	-0.27962	-0.223706	-3.11624	3.87461	6.68726	11.0258	-1.86716	9.59684	12.0197	-3.11699	7.83377	-2.10498
Propyl N-ethyl-N-butylthiocarbamate	negative	0	training	-1.73575	0.232033	-0.374419	-0.927202	-0.596036	-5.63772	-2.29854	1.46695	-5.08901	-4.28597	0.192476	-0.112249	-4.05825	1.76076	-2.8934	4.30988	5.25989	-1.48141	4.70697	-3.35025	2.09997	4.25369	1.86119	2.95626	0.333985	-5.13479	0.210575	-2.57306	0.96284	2.86054	-8.65267	-8.30787	0.0496698	-3.15548	2.56433	3.06279	-2.04855	2.22516	3.41626	6.21308	2.34245	6.16223	-0.4758	-2.63861	3.28502	-0.988529
Propane sultone	cancer-other	1	training	3.30568	-1.79652	-0.332545	0.710543	-1.19399	-0.428868	-0.69004	2.17929	-2.05205	-1.95072	0.567883	0.258784	-3.30787	-0.285288	-2.87887	0.928167	0.330549	0.955256	-0.521931	-0.479624	-0.813746	3.04954	-1.12278	-0.208937	-2.10441	-1.3253	1.8695	2.93867	3.78879	1.89772	-4.18578	-1.66366	-1.10951	-0.734729	-1.76916	-0.207621	-3.38079	0.123099	3.61875	3.79822	-0.0513943	4.37473	-0.0600941	-0.0665229	0.928112	-4.25663
Dehydroepiandrosterone acetate	cancer-liver	1	training	-2.41723	-5.10148	6.23123	-5.18035	-3.72866	-3.94571	-2.30568	6.01662	-4.40362	-4.13911	9.7507	-1.48306	-10.8803	2.08666	-10.7017	7.576	0.483536	-5.71744	-0.0186929	-3.6141	8.48908	8.66307	-1.63021	0.460866	1.89576	-3.88912	3.88185	2.81003	5.93212	4.47454	-12.2679	-2.48769	-3.24295	-7.31258	-2.15643	2.54824	-5.10018	5.13627	7.98626	10.0597	4.2759	13.9685	4.12642	-3.61708	5.17067	-6.45405
Clonitralid	negative	0	training	1.72677	-1.57247	-3.88907	-2.85531	-9.27989	-7.52359	-12.4861	3.29406	-5.63121	-1.81718	3.90346	-0.0767723	-7.4273	-0.440436	-11.3698	2.69229	2.80694	-3.61556	1.56268	-6.81496	5.41263	6.52709	-4.28071	4.69418	-10.1838	-8.76011	2.56199	-4.93297	8.30897	4.29674	-5.40732	-9.49672	2.35466	-3.52934	0.989954	-0.0817007	-1.58354	-1.22349	10.0214	10.9014	-0.329104	12.9165	10.16	1.953	7.8225	-1.76145
N-(1-Naphthyl)ethylenediamine.2HCl	negative	0	training	0.566705	-1.39164	-2.67703	-1.38523	-4.9477	-4.97344	-6.28814	2.61057	-3.79561	-0.120003	1.8827	-0.0227053	-3.31166	0.342921	-7.656	1.50316	1.89608	-1.66904	0.763444	-4.25678	4.37243	5.01533	-1.89908	2.59635	-6.34718	-6.42526	1.04875	-2.2476	4.5609	1.21168	-3.08571	-6.08042	-1.32464	-1.68617	0.677644	0.931425	0.815236	0.795569	6.74381	7.62732	-0.733402	5.77819	8.04742	0.30663	6.24774	-2.26059
Malaoxon	negative	0	training	0.434266	-0.137414	-2.191	-4.47222	-2.69976	-6.92114	-2.20642	1.77751	-7.78873	-6.92603	5.77725	5.59114	-8.45997	5.98965	-4.35326	5.53031	3.87987	-3.3662	4.53972	-3.24452	9.2679	6.2662	5.36741	5.19527	3.0482	-5.65889	3.0995	0.0847917	2.23028	5.3034	-6.39004	-3.47265	0.343321	-7.93913	3.8866	1.73193	-0.631757	1.36624	5.10866	9.93785	3.5733	7.12092	3.43662	-4.22324	5.64888	-2.45012
N,N-Dimethyldodecylamine-N-oxide	negative	0	training	0.525172	-3.90769	1.53993	-1.33552	-1.45206	-8.426	-2.71901	4.93586	-5.77193	-4.7595	-0.725993	-0.42602	-7.82393	1.59886	-5.61015	5.29415	1.09495	-5.28699	5.27627	-5.96995	1.35523	6.38104	4.61045	2.23025	-0.882502	-7.8994	3.18135	-4.04078	3.24061	3.74691	-4.77384	-7.58759	-3.20794	-3.06302	1.38091	7.93132	-4.6676	4.04737	5.68596	7.11425	1.73202	7.19067	3.02126	-2.86177	3.06373	-3.83715
2,3,7,8-Tetrachlorodibenzo-p-dioxin	cancer-liver	1	training	2.41194	-3.26733	-3.57167	-4.28369	-4.14913	-2.26669	-13.0329	0.92272	-2.30893	3.70464	3.30615	0.901309	-5.26762	-1.48398	-11.3899	1.29629	0.724864	-0.123483	2.73678	-3.00281	1.57589	5.97209	-4.14636	4.12074	-6.09511	-6.20467	-1.37031	-3.57284	7.54705	4.06782	-1.85621	-7.70779	1.80785	-0.422348	-0.202161	-3.38063	-4.53419	-1.27861	6.94373	4.95665	-1.13677	11.4471	11.3421	1.70781	4.6754	-1.24922
3-Nitro-p-acetophenetide	cancer-liver	1	training	-0.133149	-0.559432	-1.16271	-1.79544	-2.92097	-5.04401	-7.8301	3.44532	-4.76717	-1.9234	2.62067	1.16003	-5.09935	0.954971	-4.49739	3.02644	2.9618	-3.09036	1.69493	-4.04212	4.09037	3.56292	-1.94842	3.86189	-5.79668	-5.42997	1.54704	-1.91375	3.40478	2.71168	-5.32051	-3.83556	2.03716	-4.45395	1.60333	0.701888	-0.386937	0.7121	5.75946	8.13944	-1.02437	8.22057	5.81831	0.336504	5.72602	-1.69545
Nitrofen	cancer-liver	1	training	1.13592	-2.06215	-4.3682	-4.16178	-6.71577	-3.73394	-11.5188	2.9772	-2.28966	0.824879	2.60414	0.365369	-5.35473	-1.59249	-8.89926	1.6518	1.34783	-0.603321	0.78363	-4.24138	4.14558	4.55347	-4.20849	3.08282	-9.23961	-7.69233	1.77533	-3.474	3.98789	4.33535	-1.48559	-5.19274	2.28073	-2.92359	-0.0636388	-2.15949	-1.01462	-0.782598	8.6255	7.46837	-2.08243	10.6791	11.9971	2.39415	6.6022	-1.76018
Chlorothalonil	cancer-other	1	training	3.20379	-1.40963	-2.56186	-4.31776	-5.46483	1.18097	-5.36424	3.17185	-0.0911464	-1.38752	2.11779	0.944739	-1.98369	-2.50989	-7.1411	-0.327303	4.02189	1.70787	2.28044	-2.38602	4.05873	5.77491	0.174929	5.07342	-6.04892	-4.77304	0.528542	-3.79828	1.89475	3.17322	2.67097	-6.98383	2.84581	0.095728	1.3752	-2.99226	-3.20157	-5.80316	2.69154	1.22503	-2.61807	8.92075	5.29103	1.32335	4.6273	-1.6197
Pivalolactone	cancer-other	1	training	-0.698921	0.067883	1.25075	-2.43446	-0.6226	-0.422532	-1.29522	1.49272	-2.83341	-1.26036	3.00225	-0.00793743	-3.45588	0.687388	-3.5657	0.372739	0.723811	-1.09179	0.370971	-1.83102	2.13103	2.7559	-1.80575	0.466642	0.878273	-0.0678075	0.933109	2.20834	0.851723	1.68563	-5.1928	-1.92171	-0.376951	-0.892409	-0.811896	0.027786	-2.96782	2.38603	2.32797	3.0566	-0.128806	4.48466	2.54593	0.307789	1.88263	-2.66344
2-Amino-4-(p-nitrophenyl)thiazole	cancer-other	1	training	0.421527	-0.394574	-2.6138	-2.92445	-4.75779	-2.53034	-7.48139	2.78029	-2.74281	0.675615	1.38746	-0.398332	-3.30256	-0.898814	-8.47584	-0.556373	0.629554	0.443411	-0.174421	-5.52059	2.75545	3.19491	-1.65233	0.632378	-6.32491	-5.12234	1.10032	-2.46551	3.01419	1.35085	-3.13175	-2.92802	1.90408	-2.97872	1.04034	-0.450962	-0.251027	-0.10453	6.49627	4.93751	-3.32531	6.48397	8.42622	1.09737	5.41186	-1.34543
5-(5-Nitro-2-furyl)-1,3,4-oxadiazole-2-ol	cancer-other	1	training	0.611445	-1.2482	-0.928567	-4.29243	-4.38518	-2.30929	-7.72309	3.24421	-3.35189	0.950073	1.24934	-1.21962	-3.12738	-0.903007	-4.89513	-1.47584	0.0163972	-0.730101	-0.951818	-4.92752	2.78367	4.34083	-2.1675	0.125981	-5.21131	-5.27808	2.79344	-1.74018	4.53962	2.61056	-3.32106	-3.40999	1.43697	-3.04259	0.754576	-1.38835	-0.903965	-0.637583	7.20573	7.46574	-2.29227	7.51104	6.07432	1.78138	3.17743	-0.705865
3-(Hexahydro-4,7-methanoindan-5-yl)-1,1-dimethylurea	negative	0	training	1.56833	-3.75769	4.82918	-2.05789	-1.79498	-4.00168	-5.24193	4.56366	-1.18822	-3.44949	4.01007	0.60422	-5.46514	0.812976	-5.70936	4.02819	-1.27716	-4.14785	-2.42646	-0.495786	3.61222	4.19152	-0.906611	3.19265	-1.88781	-2.536	1.41095	-0.254944	4.69626	0.599437	-7.16554	-4.06108	-2.60131	-4.31641	0.767439	2.20803	-1.35597	3.5109	4.9797	4.73574	4.47783	9.47119	1.66238	-0.879092	3.61119	-4.92181
p-Chlorophenyl-2,4,5-trichlorophenyl sulfide	negative	0	training	2.11411	-3.11938	-3.57579	-4.14121	-7.10595	-2.31098	-9.98716	2.26973	-0.737677	2.40052	1.22935	-0.0860948	-3.52949	-2.45323	-9.78191	1.79086	1.89823	0.535906	1.87381	-2.04363	3.83985	4.22141	-3.11611	3.72094	-8.17083	-7.45127	0.383501	-3.22409	3.29677	4.40401	-1.79592	-7.38806	3.36108	-1.41822	0.766934	-2.00873	-2.87549	-2.49833	7.21691	5.93344	-1.46899	10.4163	9.93419	2.04437	5.42159	-0.797965
1,5-Naphthalenediamine	cancer-liver	1	training	1.18243	-0.3904	-2.17772	-0.858015	-3.59205	-2.03821	-6.24897	1.96983	-3.22192	1.67844	0.826493	0.779346	-1.56526	-0.958579	-6.98721	-0.802338	0.831199	0.235499	1.5781	-4.40689	3.32244	3.31709	-0.389899	0.860056	-6.17811	-5.08559	0.166681	-0.891713	3.54781	0.480066	-1.37519	-4.63369	-0.181454	-1.04032	0.911681	0.0138214	0.732946	-0.240685	4.41428	5.17521	-2.29186	4.32432	7.30404	0.257678	4.49786	-1.13403
Mirex	cancer-liver	1	training	-8.83743	-7.68499	12.5553	-1.33418	-10.119	0.6783	-0.897144	-12.0895	6.47672	-0.986468	8.81607	-14.3456	-20.0103	-5.36911	-10.9446	-0.531463	10.5249	5.03449	10.4193	3.11231	7.12331	2.87553	-1.90284	7.53532	-6.15782	-4.88897	1.59062	15.041	-3.34599	17.6696	-3.80906	-12.7939	2.14524	-3.01767	-5.47825	-9.67108	-14.3481	-0.671049	3.45908	6.58029	8.73342	13.5468	11.2131	-0.174359	-9.68576	-6.151
Captafol	cancer-liver	1	training	2.22716	-2.94016	5.29686	-0.171351	-4.38989	-5.38428	-0.940517	3.64892	-3.55756	-0.681976	4.20118	-1.63019	-6.29649	-0.751228	-7.69631	3.58603	1.3195	-2.40291	-1.47861	0.426058	4.34276	3.0088	1.79495	0.392592	-5.46552	-3.73532	-0.646215	2.80608	7.55321	3.98992	-3.57998	-7.31654	0.99464	-0.742069	0.196607	-0.473655	-3.25092	-3.45014	7.67538	4.77153	4.49619	13.4357	6.87519	-3.22578	0.699272	-4.32389
11-Aminoundecanoic acid	cancer-liver	1	training	-2.02608	-0.368223	0.331421	1.60896	-4.10755	-7.41304	-1.44701	1.45629	-7.1761	-5.2863	-0.843982	-2.7481	-6.4378	2.34158	-3.66982	5.23659	2.5389	-4.39168	3.7963	-4.99892	1.48194	4.10389	2.50121	1.93331	-2.29577	-6.70613	2.27004	-1.34103	1.40543	2.7016	-5.71392	-7.63768	-0.327438	-2.51283	1.63622	6.00569	-0.360369	2.19383	4.32848	10.0981	3.9831	5.01837	-1.72412	-2.33935	3.15189	-2.05657
2,3,5,6-Tetrachloro-4-nitroanisole	negative	0	training	1.81694	-1.64154	-0.322486	-3.02843	-6.06419	-1.88116	-7.7837	4.17776	-1.47176	0.424445	3.03621	-0.304378	-5.18248	0.752734	-6.09885	0.467837	1.54497	-0.371312	1.46839	-3.45471	1.79532	4.34926	-1.97498	3.19707	-8.12331	-5.29941	0.970236	-3.19261	2.07646	4.93599	-0.352007	-4.88124	3.21817	-2.11847	-1.15429	-2.39744	-3.5079	-2.61046	5.66398	5.43245	0.591535	10.0754	7.24347	3.2607	5.24019	-1.61644
n-Dodecylguanidine acetate	negative	0	training	-3.14952	-1.04324	0.500093	1.95603	-3.94594	-9.70901	-3.15286	3.08381	-10.452	-6.88418	0.865409	-1.19825	-6.7496	2.87114	-4.83509	7.68912	4.31129	-5.28614	4.52787	-7.30108	1.38251	3.76878	2.51761	3.96399	-3.36666	-8.41621	1.48372	-1.83609	1.6052	1.85451	-8.2351	-8.24682	0.110005	-4.06234	2.23458	6.73087	-1.9893	2.08001	5.04779	13.5036	5.05241	5.67187	-2.39032	-2.31749	6.5613	-3.92383
Auramine-O	cancer-liver	1	training	1.43409	-0.972007	-5.08514	-5.84891	-7.33626	-6.33107	-9.4018	4.10863	-3.39498	0.408796	2.01542	4.58662	-3.96202	-1.48906	-10.9262	0.258221	3.0701	1.9205	2.93282	-2.98827	2.2211	6.21965	-4.61564	5.61292	-7.65399	-8.84059	-0.552921	-5.38701	4.56281	3.11225	-8.17026	-9.18975	-0.347071	-2.36839	-0.0546649	0.551683	0.0778895	2.30212	6.63198	8.36601	-1.45702	8.55682	10.3955	-2.07994	8.50579	-1.11798
N-[5-(5-Nitro-2-furyl)-1,3,4-thiadiazol-2-yl]acetamide	cancer-liver	1	training	-0.211147	-0.831305	-1.25592	-2.45406	-4.85144	-3.54652	-6.81973	4.30552	-4.6243	1.63006	1.4636	-1.65799	-3.61811	-1.06582	-6.93246	0.274992	1.77116	-1.73935	0.19917	-5.76322	4.89046	4.41403	-1.18427	3.40013	-6.56772	-5.54202	1.48383	-2.1595	3.28755	2.14235	-5.15443	-3.72219	2.47232	-3.99543	1.90959	0.319112	-1.30415	0.525806	5.41822	7.09934	-2.47924	7.7682	6.76665	1.62529	4.97807	0.0494772
o-Chlorobenzalmalonitrile	negative	0	training	1.86769	0.779495	-3.56481	-5.08734	-4.99623	-2.32639	-7.80562	1.89971	-1.76489	-0.72202	3.41756	0.665882	-0.586883	-1.63784	-6.59408	1.35332	3.96747	2.55919	2.79587	-2.71459	3.68526	5.51059	-2.70762	4.86637	-5.8359	-4.76439	-0.393381	-2.42807	-0.270301	2.82176	-1.14901	-6.04238	3.76442	-0.574448	4.4811	-2.45223	-2.04355	-2.46074	3.07303	2.9502	-2.39212	9.57089	5.96024	0.171684	4.96703	-1.89958
N-(9-Oxo-2-fluorenyl)acetamide	cancer-liver	1	training	0.546424	-1.056	-4.01014	-2.11208	-5.86924	-3.92528	-8.12595	3.28561	-6.09809	0.0543448	2.86203	1.66921	-3.85456	-0.239305	-7.37509	1.64034	4.30451	-0.926776	1.71442	-4.78529	6.03206	5.61926	-2.57933	3.87542	-8.02954	-7.72359	0.594342	-1.34786	5.61763	2.73418	-4.63973	-6.26735	-0.540664	-3.43218	-0.149467	0.397384	0.4078	1.42772	7.60756	8.39006	-3.17447	8.36152	10.3059	0.207363	7.16862	-1.68268
Ammonium citrate	negative	0	training	-0.741858	1.15667	-1.42898	0.885895	-3.88396	-2.55427	-0.160439	3.66734	-2.24937	-6.25564	3.96759	2.28126	-4.71737	2.27243	-3.83225	0.148605	-1.81308	-5.65204	2.82196	-2.21053	1.51688	1.24281	0.636252	1.37799	-1.99999	-3.74036	3.53994	-1.76953	4.49282	0.786471	-3.6296	-5.64204	2.92017	-3.27165	1.41586	2.61961	-5.06539	0.485458	3.03652	5.08065	2.91289	9.90105	2.20806	-3.71573	2.18222	-3.5373
3-Methoxy-4-aminoazobenzene	cancer-liver	1	training	0.965102	-0.122216	-3.33651	-2.70639	-3.63302	-4.43101	-8.48159	0.399191	-4.54063	0.644545	0.240505	1.57238	-2.97021	0.120507	-8.76385	0.59909	3.54958	1.12463	3.65648	-5.18547	4.38443	3.67563	-2.51812	3.27762	-9.13261	-5.77548	1.05946	-3.21317	2.7051	2.3653	-1.13718	-4.23193	-0.25802	-1.99061	0.249894	-2.9132	0.375813	0.40092	7.99613	6.6541	-1.42278	6.26978	10.8497	1.97309	6.39183	-3.98365
2-Aminodiphenylene oxide	cancer-liver	1	training	0.958119	-0.818951	-3.47552	-2.73059	-3.97519	-2.29516	-8.06282	1.85487	-3.55594	2.43025	0.935564	0.920028	-2.23102	-1.55366	-7.80614	-0.148691	1.40651	0.765296	0.705562	-4.05604	3.19227	5.04489	-2.85798	0.370428	-5.77988	-5.44383	0.68655	-1.93749	4.76936	1.48561	-2.00786	-5.54581	-0.761918	-3.14185	-0.210028	-0.0704226	0.558204	0.12571	6.88191	6.7559	-1.93661	5.84272	9.77478	0.455318	5.49412	-1.2594
Nafenopin	cancer-liver	1	training	1.69401	-2.14153	-1.48843	-5.40144	-7.23122	-5.77757	-9.81628	4.20529	-7.0503	-2.50181	5.16421	2.2038	-6.67265	-1.54027	-10.427	4.83766	2.11625	-1.28734	0.00413739	-2.31306	7.28493	6.10755	-3.09145	4.29463	-7.04126	-8.96283	1.29644	-3.0578	6.14144	4.0217	-5.83119	-7.53993	-0.2496	-5.85078	0.227595	-0.366613	-1.15091	1.7896	8.54291	8.87427	-0.301519	11.5736	11.8619	-1.22765	9.70628	-2.72045
N-Butyl-N-(4-hydroxybutyl)nitrosamine	cancer-other	1	training	-0.222548	-0.334348	-1.01046	0.60029	-2.41165	-5.28883	-2.06774	0.0642156	-2.75395	-4.76927	-1.43824	-1.12076	-5.73775	2.02866	-3.53778	5.16179	1.65456	-0.482433	2.99962	-3.86272	0.458866	4.57553	2.57169	4.14921	-1.02482	-4.85316	1.748	-4.43345	1.07044	1.56125	-5.91849	-7.84322	-1.23196	-2.92267	-0.853308	2.20689	-3.52019	4.47973	3.1091	5.99583	3.03665	4.57214	1.33855	-0.326478	0.599669	-2.7288
4-Acetylaminobiphenyl	cancer-other	1	training	-0.240957	-1.83882	-4.13694	-1.63521	-5.20789	-4.41184	-7.32291	3.08575	-5.5627	-0.0024851	2.25392	1.42536	-3.29803	-1.4743	-8.06803	2.34955	3.7704	-0.876335	1.23447	-3.68795	6.247	5.28522	-3.10862	3.79697	-7.62455	-6.75224	0.195099	-2.07445	3.67811	1.93719	-4.11966	-5.77043	-0.676245	-3.37495	0.478444	0.484025	0.520985	1.4854	6.18348	8.19035	-2.56571	7.18536	9.49125	-0.30788	6.17328	-1.44638
3-Hydroxy-4-acetylaminobiphenyl	negative	0	training	0.391712	-0.610326	-4.76674	-2.69578	-6.79664	-5.22934	-6.15548	1.60535	-5.28624	0.596427	1.81599	1.95492	-4.37332	-1.47688	-9.31107	3.24755	2.4479	1.03776	1.16945	-3.95171	4.07621	5.82722	-3.54957	3.10843	-5.95246	-5.87268	-0.200732	-2.06151	2.77305	2.29526	-5.71548	-7.01282	-0.0595476	-3.48776	-1.03719	-0.311351	-0.186351	2.04043	6.60021	7.33297	-0.572767	7.19518	10.3654	0.0539416	4.84086	-1.1337
3-Nitro-3-hexene	cancer-other	1	training	-1.98707	0.676387	0.255376	-2.15804	-1.32596	-2.88807	-3.73796	2.7238	-3.43361	-2.12873	0.496588	0.456503	-3.7673	0.463561	-3.01465	1.57247	0.466014	-1.72281	1.5716	-3.44413	0.464763	1.88405	-1.9537	0.96601	-1.68204	-2.74231	1.4238	-1.45856	2.23349	2.5173	-3.67098	-2.99664	2.73273	-3.9972	2.29379	2.42125	-3.21431	1.86246	1.84526	3.75194	-0.140523	5.89765	2.12923	0.234872	1.92464	-1.1493
1'-Hydroxysafrole	cancer-liver	1	training	0.330767	-1.73256	-1.96227	-2.97937	-2.15224	-3.45116	-6.56317	1.96799	-6.47757	-0.445516	2.77585	2.48722	-4.7681	-0.797254	-6.65883	2.23657	0.956165	-0.663087	1.81749	-3.32961	4.96396	3.78633	-2.64461	3.12639	-0.862207	-4.29012	0.118088	-0.222071	3.69027	0.907927	-5.85144	-4.94905	1.09993	-3.75654	0.987487	-1.18472	-2.45739	3.69724	3.24552	5.41162	-0.889003	8.09226	7.9358	-0.353716	3.09365	-2.55575
Methafurylene	negative	0	training	0.213048	-2.83112	-4.16387	-5.75944	-5.0728	-5.38044	-8.49253	2.51269	-3.35448	-0.456446	2.25292	-0.0406135	-3.63573	-0.904206	-9.58311	1.00305	2.49621	1.50835	2.49895	-3.12224	2.48988	6.94715	-2.22966	4.83668	-4.34895	-7.29861	0.547126	-5.57603	3.32549	2.24803	-7.63057	-8.81699	-2.51444	-2.0267	0.70829	0.19867	-2.78528	3.84526	7.30912	5.72784	-1.59373	8.35552	9.31498	-0.651113	3.71427	-2.08542
Metiapine	negative	0	training	3.31606	-5.03027	-2.37226	-6.59933	-8.7757	-4.00134	-8.54287	3.4127	-6.41182	1.5756	2.17148	0.826887	-7.41907	-0.0816888	-9.11554	2.02626	0.861368	0.832179	-0.424108	-2.99101	6.12134	7.89121	-1.77033	3.16776	-6.89079	-10.4782	-0.921182	-0.298909	4.55391	3.9888	-6.5081	-8.0222	-2.52341	-3.50586	-0.522434	1.34619	-3.04459	3.29885	8.28775	6.51853	-3.53026	12.6193	9.01924	-2.41735	8.18257	-4.28614
2-Methoxy-3-aminodibenzofuran	cancer-other	1	training	0.875118	-1.29547	-2.21485	-3.98257	-3.60376	-3.52059	-9.50498	2.0892	-3.81804	2.01091	1.68306	1.1875	-2.62872	-0.472115	-7.78588	0.234891	2.04549	0.698297	1.9545	-4.19002	3.74468	6.18982	-2.6934	1.37237	-5.17539	-6.21422	1.24211	-2.0689	4.77111	2.30253	-2.98076	-5.19664	-0.597288	-3.53881	0.477913	-0.765466	0.231387	0.412325	7.27733	7.77205	-0.988155	7.2159	10.2167	0.247785	6.64079	-1.53413
4-Dimethylamino-3,5-xylenol	negative	0	training	1.71365	0.56777	-1.64814	-5.06707	-3.11031	-3.50365	-6.02558	0.772967	-2.67305	0.0777649	1.73507	0.167211	-1.98013	0.83519	-4.81424	0.0497773	2.70739	-0.696892	3.22805	-2.87046	0.95651	4.32949	-2.25738	1.82074	-1.3787	-3.65767	-0.734819	-2.56815	3.27715	3.63082	-6.61994	-5.61733	0.271075	-2.49222	0.177223	0.142729	-0.663872	0.867006	4.22868	4.46701	-1.28675	5.90238	3.83234	-0.054181	3.40323	-0.580789
Sodium bithionolate	negative	0	training	2.2669	-2.61577	-2.99747	-5.91108	-6.49139	-1.37781	-9.96004	2.43899	0.544945	3.67619	1.1414	-0.227374	-4.40306	-2.81242	-9.65685	0.63262	-0.0881666	1.00773	3.63266	-2.93302	1.88714	4.88836	-3.59268	3.18237	-9.29698	-7.17502	0.730795	-3.65086	3.69305	5.86631	-0.094394	-8.47991	3.66749	0.365576	-0.021515	-2.81087	-4.28681	-2.54492	6.85648	6.24347	-1.25064	11.6552	8.63863	4.47319	4.54023	-1.30996
1-Phenyl-3,3-dimethyltriazene	cancer-other	1	training	0.776711	0.429829	-3.1266	-1.97988	-2.56537	-3.39953	-4.47648	0.428292	-1.6668	-0.460751	-0.710595	1.84114	-1.95529	-0.449048	-5.76926	0.791785	2.02551	1.37808	2.03437	-2.65396	0.936958	2.88453	-2.78213	3.51238	-5.67731	-3.32472	0.950699	-4.03255	1.10589	2.03641	-2.65469	-3.72918	-0.326094	-2.77385	-0.620094	-2.21546	-0.715726	0.557607	5.18636	4.08753	-1.4066	3.14839	6.81657	1.63258	3.53457	-3.89104
3,3',4,4'-Tetraaminobiphenyl.4HCl	cancer-liver	1	training	2.7987	0.825832	0.342322	-1.92404	-3.44515	-2.99959	-8.22819	2.24672	-2.14363	2.23894	1.15356	1.16338	-2.29275	-0.189609	-10.295	-2.49247	-0.175307	-0.451394	2.15939	-6.66128	4.5155	5.86099	0.365251	1.52178	-8.27772	-6.53921	0.641643	-0.83652	5.77987	0.242935	-2.69061	-5.09778	-0.180304	0.974862	2.62294	0.372076	0.185246	-0.582139	5.57545	6.85525	-2.13197	5.30016	10.3635	0.942683	7.34572	-0.853156
1,1-di-n-Butylhydrazine	cancer-liver	1	training	-0.762071	0.843757	-0.983719	-0.0796315	-0.74072	-4.99116	-1.91324	0.0775963	-2.98066	-3.94353	-0.392823	-1.09422	-3.38989	1.26666	-3.06915	3.91923	1.8056	-1.62657	3.53153	-3.91058	0.385846	4.03295	2.5146	2.59352	-0.198844	-4.27362	0.402886	-2.49187	0.257528	2.80641	-5.8233	-6.43906	-1.11263	-1.48317	0.953594	2.72046	-1.31497	3.68736	3.08277	4.76528	1.45567	4.21797	0.321476	-2.17402	1.75639	-0.874681
2,4-Dichlorophenoxyacetic acid, isooctyl ester	negative	0	training	-1.66208	-2.63273	-2.02146	-3.97396	-5.71692	-6.75508	-8.1944	2.57745	-5.66774	-4.189	3.13717	0.107439	-7.84451	2.63568	-7.05901	5.76663	4.51882	-3.45516	4.70517	-3.50014	4.93179	6.78959	0.950697	6.54846	-4.49615	-8.18501	2.20541	-3.22706	3.39118	6.56498	-7.29981	-7.55116	0.151183	-4.51465	0.146464	1.94677	-1.81945	0.76016	7.28308	12.6698	3.08539	10.7378	5.68354	-2.08648	6.89583	-2.15358
Isopropyl-N-phenyl carbamate	negative	0	training	-0.339354	-1.11754	-2.32763	-2.27222	-3.7348	-4.22375	-5.06504	2.30815	-5.12805	-1.73981	3.06648	2.55376	-3.0224	0.511004	-5.5257	3.12659	4.10749	-2.19631	2.5989	-1.67473	5.22004	4.30161	0.0699049	4.18966	-3.32281	-4.32454	0.390723	-2.4497	2.61637	2.75697	-4.96812	-3.31698	-0.00418343	-3.65441	0.347004	0.250051	0.52541	-0.0915178	4.28453	7.9243	0.393751	6.58436	5.75775	-1.66761	5.72009	-1.94395
Tris(2-hydroxypropyl)amine	negative	0	training	1.09366	-0.876662	1.95068	-3.14276	-6.96214	-4.82604	-3.58628	0.0563365	-5.40725	-5.58983	2.63622	2.61715	-3.08601	3.11154	-7.1847	6.42153	6.49301	-2.03295	2.80965	-2.59434	2.25113	7.54437	-1.05232	3.75211	4.76588	-3.18557	2.84309	-2.96219	5.4091	3.79565	-7.80939	-3.57105	-1.5883	-2.11448	-2.4284	-0.181293	-4.52238	1.7533	1.65792	7.3817	2.37576	3.78709	4.80513	-0.895834	5.29043	-1.98697
1-(4-Chlorophenyl)-1-phenyl-2-propynyl carbamate	cancer-other	1	training	0.99695	-0.0901159	-9.50794	-4.70089	-8.65325	-5.08959	-6.93691	2.79934	-2.98189	-2.365	3.5734	6.03117	-5.80662	-1.49994	-9.46222	4.94698	2.62842	-0.549882	0.548184	-3.75149	4.77237	5.42106	-3.8963	5.5159	-7.55619	-10.4824	0.430581	-3.4737	6.36738	1.6866	-3.29234	-5.56398	1.49125	-2.69492	1.52199	-1.2189	-0.646864	1.63613	5.62221	8.87987	-2.03408	8.44653	12.9103	-2.27689	9.81435	-1.7673
3-Amino-4-ethoxyacetanilide	cancer-other	1	training	-0.0816588	-0.787258	-0.628626	-1.26488	-1.12669	-4.31109	-6.00981	2.38402	-4.50096	-1.73814	1.99713	1.4806	-3.06946	1.03556	-4.32755	2.76258	3.12033	-2.67693	2.4455	-3.51283	4.90116	3.91928	-0.103662	3.8899	-4.74152	-4.78829	0.291789	-1.57323	3.29037	1.61571	-5.11838	-4.15282	0.75285	-2.66971	1.72606	1.54455	-0.237492	0.715618	3.98035	6.99749	-0.329948	5.91416	4.78814	-1.50446	5.22244	-0.793403
N-Nitrosoephedrine	cancer-liver	1	training	-1.35522	0.38635	-3.75162	-2.38435	-5.38979	-5.37393	-4.27048	1.59598	-3.83121	-1.85877	1.47671	2.40514	-4.05507	1.08099	-8.63083	4.77903	2.06579	-0.312472	2.24139	-3.44369	3.11901	5.06365	-2.36809	4.46273	-1.76081	-4.3561	1.81455	-4.04789	2.52718	1.6573	-4.49171	-5.47179	-0.808076	-4.54991	-2.76364	-1.28944	-1.38682	2.67821	3.87894	7.15047	0.405751	5.59426	7.44298	0.198849	3.60527	-2.93712
Acetone[4-(5-nitro-2-furyl)-2-thiazolyl] hydrazone	cancer-other	1	training	0.818621	-0.0159808	-0.111459	-4.16835	-5.27337	-4.58265	-6.92951	5.02798	-4.33366	1.24374	2.53818	-0.913898	-2.69615	-1.90126	-8.25806	1.01874	1.48439	-1.08132	-0.0481744	-7.24235	2.49958	3.43696	-3.1722	4.10323	-7.3073	-6.27839	0.859776	-3.79996	1.62561	1.8129	-4.81892	-1.53603	1.79131	-4.1256	1.64908	-0.0698284	-1.90795	0.5009	5.4853	7.2602	-3.11824	7.85266	8.84402	1.26845	5.79348	-2.53511
Streptozotocin	cancer-other	1	training	2.24844	-4.2826	-1.20641	0.726564	-1.73936	-5.42292	-2.0848	3.29075	-1.74449	-5.7961	2.95719	2.24341	-6.08714	1.76947	-5.88514	2.89878	-4.45397	-0.18276	-0.378962	-1.54027	6.18704	5.09505	-1.7888	1.22713	1.68318	-1.78637	1.72053	-2.27972	7.52588	-1.43925	-7.20115	-5.76298	3.31733	-6.58082	-1.78931	1.85915	-6.04745	4.17317	2.65978	7.33507	7.59948	5.59081	4.45354	2.96572	-3.47973	-4.92504
Nitrosoheptamethyleneimine	cancer-liver	1	training	1.98566	-2.46095	2.62847	-1.17044	-3.61954	-1.99259	-2.76189	1.80751	-3.1474	0.0893039	0.518574	-1.5815	-4.9461	-3.10282	-3.12739	4.55837	-2.00715	-0.278479	-0.695056	0.236139	1.64106	1.19644	0.287501	3.77488	-2.26853	-2.41263	-0.678914	0.554585	2.69348	0.485029	-3.70111	-2.57908	-0.697252	-5.16435	-3.25164	2.02902	-0.502991	2.01575	3.88746	0.421647	0.471516	6.59282	0.472918	-2.73832	3.74648	-4.67955
Methyl clofenapate	cancer-liver	1	training	0.315753	-1.48408	-4.03504	-5.34793	-6.82749	-6.23666	-9.24583	4.47212	-4.92785	-2.74882	4.11866	3.39081	-6.64743	-0.995033	-9.72222	2.94129	3.99449	-1.46569	2.49179	-3.27367	6.55358	6.63659	-3.75182	5.17922	-6.94158	-9.13421	0.445117	-3.59262	4.29456	5.78016	-4.02684	-5.43134	0.618624	-4.67885	0.279182	-1.14441	-1.95233	-0.220542	6.87703	9.50992	-0.894329	10.4539	13.776	-1.19524	9.62632	-0.750677
ICRF-159	cancer-other	1	training	3.01562	-4.12762	0.0932885	-6.06985	-6.45786	-2.06312	-6.03699	2.53594	-8.69665	-3.06887	3.40955	1.45877	-5.01841	4.67191	-3.17216	1.64731	-0.994804	-3.4699	-0.737673	-1.67885	3.28185	5.86008	-1.30265	1.70018	-3.61879	-5.65259	4.83123	-0.473875	6.85292	3.19763	-11.1808	-6.66657	-0.0688644	-4.77692	-3.49761	1.30332	0.354538	1.74849	1.91878	8.32419	-0.955673	12.4437	1.70503	-1.8706	3.41041	-4.22112
Lofexidine.HCl	negative	0	training	1.58828	-1.91312	1.13532	-5.30667	-4.64865	-3.31159	-7.09559	2.49513	-2.81668	0.857273	3.60445	2.15198	-2.96445	-0.346682	-7.8579	3.92747	0.142761	0.369642	0.0578384	-4.06443	4.69505	6.2469	-3.26037	2.67526	-2.66267	-5.75894	1.12647	-2.3643	4.60503	3.003	-3.26336	-5.7342	-0.116756	-1.41808	-0.220191	0.228183	-2.83954	0.225329	4.98148	6.12546	-0.649749	9.59182	6.9413	0.0847503	6.45804	-1.93139
Diftalone	cancer-liver	1	training	2.69455	-3.21854	-2.89764	-3.41319	-9.24311	-3.81772	-9.3269	3.0653	-9.05309	-0.338812	3.02134	0.545984	-4.55526	-2.23916	-8.89216	2.2671	1.33232	-0.0254091	-0.0310242	-3.38926	6.05807	5.16786	-2.81904	3.47876	-8.70532	-7.23385	0.892749	-1.60626	6.82992	4.00658	-7.4453	-6.63852	-1.09223	-4.16672	-2.17678	0.365797	0.528199	2.97627	7.68005	7.0683	-2.00736	9.96993	10.084	-1.38713	6.35297	-4.2246
Luteoskyrin	cancer-liver	1	training	3.21378	1.48498	-2.42351	-9.50407	-14.6278	-4.24408	-10.4514	-0.791344	-12.1996	-1.87403	16.9685	1.49351	-10.3122	7.73712	-20.5326	-1.85904	3.9622	-0.804179	5.99952	-8.31138	11.4562	14.9358	-4.82125	-1.505	-0.14661	-12.991	4.7076	1.35639	18.7312	7.74197	-13.8625	-13.8691	1.18142	-6.69136	-7.99923	-1.89705	-3.69381	0.511461	18.7738	16.2892	4.73164	17.6423	12.5575	3.95245	8.99901	-5.60544
(N-6)-(Methylnitroso)adenosine	cancer-other	1	training	2.13384	-2.00414	-0.500213	-3.20875	-1.61622	-1.55896	-4.35341	2.76127	0.525065	0.674267	-0.500283	0.877811	0.113486	-0.688196	-7.01221	-1.48473	-0.962335	1.58836	0.119467	-4.51244	2.63386	3.07576	-0.369667	3.46282	-3.12851	-5.14858	0.775899	-4.90758	2.39823	0.380205	-4.82964	-5.65493	-1.08952	-3.24983	-1.42911	1.46153	-2.57978	1.43663	3.67228	3.59648	-1.64226	4.42854	3.50705	1.49153	-0.594225	-3.29155
Phenylglycidyl ether	cancer-other	1	training	-0.434396	-2.43183	-1.55581	-1.4406	-2.36876	-2.68691	-6.13791	1.85975	-2.9759	-0.276989	2.1402	0.149138	-3.53414	-0.146993	-4.76379	2.84866	0.592213	-0.385527	0.152969	-1.91451	4.10341	4.12968	-2.04491	1.25277	-3.60519	-4.17538	0.815558	-0.284941	3.09683	1.13152	-2.86094	-3.04998	-1.0092	-2.63198	-0.865031	0.648395	-0.303244	3.02837	4.63449	4.94911	0.581641	5.16161	6.33662	-0.423391	2.78323	-1.83504
Hydrazobenzene	cancer-liver	1	training	0.25608	-1.03701	-3.80884	-2.1571	-5.85133	-2.99815	-7.03888	3.16094	-3.42969	-0.569236	1.94752	1.01564	-2.38479	-1.41961	-7.57633	1.41342	2.41547	-1.26705	0.732626	-3.55776	5.54145	3.54913	-2.73765	2.85824	-7.30708	-6.96145	0.256264	-2.10504	2.63581	0.90646	-2.03717	-5.82881	-1.09584	-0.975976	0.503137	-1.02082	0.661678	1.20506	5.63788	7.15986	-2.69135	6.34544	9.54385	0.90406	5.59101	-2.01842
Tris(2,3-dibromopropyl)phosphate	cancer-liver	1	training	0.0938619	-0.0759186	4.25771	-1.85333	-7.26314	-10.924	-2.61734	-1.63143	-1.63465	-2.98523	4.99421	7.4462	-8.48773	6.30481	-10.2704	6.97018	1.00071	-1.06522	9.48635	-5.9617	2.50541	7.73212	7.38865	-0.977432	-0.0580757	-2.52771	6.93562	-1.54252	11.5912	3.2114	-2.52101	-6.0816	3.22144	-8.47182	-3.18742	-1.12324	0.210001	3.40786	5.64528	6.52685	1.78377	3.91295	16.3069	-5.83117	4.40034	1.84674
Butylated hydroxytoluene	cancer-liver	1	training	0.794407	2.6704	-1.70774	-7.5783	-3.91378	-4.33383	-5.99593	4.46859	-4.3264	-4.58361	4.02114	2.89092	-5.21255	-2.94281	-4.9743	1.42159	4.54986	-4.71155	3.64032	-1.39362	1.62854	4.73137	-4.44887	2.73363	-1.68806	-3.75563	-0.459105	-2.70297	4.33917	6.29401	-6.85643	-5.32919	1.00617	-3.93731	-0.902879	-0.427685	-5.40339	0.618826	3.67889	7.15284	-2.30989	8.40647	8.96975	0.294748	9.21088	1.58103
2-Methyl-1-nitroanthraquinone	cancer-liver	1	training	2.34919	-0.342547	-4.37775	-3.60788	-8.92583	-2.67222	-9.90475	3.34911	-6.04113	0.897009	3.42752	0.713486	-5.28286	1.59918	-7.62847	-0.377426	2.66611	0.192273	1.17395	-7.10878	3.92567	6.02032	-3.61925	1.04818	-8.61333	-9.27614	2.00996	-0.476813	6.2808	4.31368	-4.53766	-6.04633	0.99915	-4.29642	-1.06284	-1.24535	0.52662	0.719834	10.0664	8.81536	-3.93634	10.9916	11.2137	3.3047	7.13144	-2.83741
Proquazone	negative	0	training	1.86498	-2.88352	-3.93147	-5.88843	-6.74458	-4.68176	-9.43944	4.04917	-6.68332	-0.483513	4.28004	1.44385	-2.6246	-0.428837	-10.7651	0.822506	3.59306	-0.731145	3.09926	-3.60681	6.2189	7.4778	-2.95898	3.7522	-6.49297	-7.5489	0.204131	-2.51257	5.3402	3.78781	-7.71538	-8.40913	-1.23109	-4.36679	-0.764079	0.274509	-0.857345	1.30892	7.37603	9.8748	-2.67252	10.2143	10.072	-1.30959	6.44765	-3.64565
Estradiol mustard	cancer-other	1	training	1.34377	-11.2582	-1.27022	-8.37601	-11.6666	-14.9524	-17.3096	5.28293	-8.29985	-6.26174	4.24665	-0.23105	-22.4551	7.41111	-20.3743	12.9687	6.92248	-0.295314	3.86165	-10.6968	8.89374	18.1188	3.34862	10.0766	-13.7552	-16.5546	1.96835	-6.18404	13.0753	13.1032	-16.7461	-20.7535	-1.03025	-11.6198	-2.08146	4.40913	-6.75028	9.12565	16.9997	22.2796	4.94803	32.0721	22.6744	-5.31824	9.78014	-7.64247
3,5-Dichloro(N-1,1-dimethyl-2-propynyl)benzamide	cancer-liver	1	training	-0.324022	0.822128	-5.2119	-6.53567	-5.65275	-2.85251	-5.81312	3.06048	-1.36327	-4.41449	1.99951	4.5791	-4.01507	-1.80643	-5.35333	3.17978	4.31558	-1.3845	1.27966	-1.24466	2.21106	4.21381	-3.22496	6.18556	-5.50312	-6.35213	-1.17173	-2.86591	5.76498	3.54987	-4.17927	-4.53097	1.72289	-1.76097	0.438551	-1.22017	-4.30205	0.916409	1.95493	6.06648	-2.93116	8.54808	8.75652	-0.510378	7.6804	-0.817942
2-Chloro-5-(3,5-dimethylpiperidinosulphonyl)benzoic acid	cancer-liver	1	training	1.99962	-4.72243	-0.202244	-2.76822	-6.40378	-4.57937	-6.87877	2.13475	-4.32705	-2.10587	3.97093	-0.136779	-5.17222	-1.10877	-9.12146	0.657269	1.37054	-2.55315	-1.18943	-0.864614	6.04238	6.19355	-2.17133	2.96434	-5.56517	-5.22687	2.54872	-0.349274	5.36712	5.12822	-8.52968	-5.58347	-0.273162	-5.02227	-2.33493	4.06905	-2.19581	3.54034	5.74962	7.87955	0.0664582	12.7621	2.65796	-1.82259	7.87548	-4.00589
N-[4-(5-Nitro-2-furyl)-2-thiazolyl]formamide	cancer-other	1	training	1.32343	-0.44737	-0.285729	-3.6299	-6.25626	-3.13293	-7.23308	3.19532	-4.24848	1.17842	0.952544	-0.942241	-3.06278	-0.48056	-7.11942	-1.36143	-0.163327	0.116381	0.398026	-5.45603	2.73602	3.58032	-3.23494	2.0385	-6.50606	-4.53087	1.63222	-3.31874	2.20274	1.64643	-4.35289	-2.81208	3.10137	-3.51038	0.288387	-1.78169	-0.888081	-0.848597	5.54304	5.12939	-3.61869	7.22022	7.41586	2.22362	4.97099	-1.16711
Nitrosoiminodiacetic acid	negative	0	training	0.122642	1.30554	-1.39355	1.8822	-3.27687	-4.85819	-0.228574	1.09225	-5.1255	-4.14423	0.766207	0.813805	-4.90685	1.08003	-4.45778	4.8729	1.92924	-1.69433	1.10332	-3.18298	1.05643	2.27745	-0.803294	3.55219	-2.55409	-2.97857	2.18473	-2.5286	2.22985	0.337777	-5.85861	-4.54622	0.59253	-3.08805	-1.16193	1.67191	-1.63015	-0.0939264	1.61378	7.31583	1.60086	4.40433	0.727377	-0.0467935	0.82986	-1.98166
l-Glutamic acid	negative	0	training	-0.957465	1.26069	-0.731136	-0.114553	-3.47161	-4.7033	-0.875374	1.40743	-6.01012	-3.28294	2.17185	1.31914	-4.5012	1.21429	-4.61456	3.86075	2.88035	-3.9924	1.74004	-2.89032	3.17806	2.06488	0.115763	2.26924	-0.131301	-3.10631	2.17864	0.377536	3.2666	0.136661	-5.5749	-3.13612	0.869227	-3.2296	0.566118	2.56219	0.220383	-1.81223	2.22671	7.55877	0.62726	3.14565	-1.40438	-2.24065	1.3421	1.15918
Ripazepam	cancer-liver	1	training	2.56359	-1.31637	-1.24466	-7.63713	-5.47156	-0.97585	-5.99387	3.06723	-7.09643	-0.781649	3.31825	2.04512	-2.07928	1.01931	-7.20214	1.53439	1.65483	1.76538	0.115205	-4.97239	5.57167	7.44845	-1.47749	1.86085	-6.66366	-7.38776	1.56622	-1.80901	3.3248	4.0417	-6.24321	-8.20076	-0.48108	-2.44624	-1.06383	1.6071	-1.29449	2.39045	6.62981	7.26253	-2.33503	10.1039	7.06398	-0.186413	5.94013	-1.99126
Prednimustine	cancer-other	1	training	-0.609273	-8.23429	1.64135	-7.33008	-10.6599	-11.098	-5.00777	5.47794	-7.62638	-6.53036	10.5893	1.53338	-19.6098	4.51748	-19.5784	11.4457	2.4346	-5.65417	3.65984	-8.23614	10.6402	13.9892	0.573062	4.48827	-3.18741	-11.7065	7.57728	1.17318	10.932	9.75684	-16.711	-14.4278	-1.49936	-8.43057	-1.25542	7.21327	-8.51888	10.7304	11.9547	23.9028	6.07391	23.574	15.5382	-3.14369	4.2133	-8.87571
Formic acid 2-[4-(2-furyl)-2-thiazolyl] hydrazide	negative	0	training	0.812159	-1.82546	-0.620478	-3.53253	-5.5385	-3.23403	-5.71134	3.41362	-3.5034	-0.60024	1.63073	-0.16233	-1.93525	-1.22653	-6.48628	-1.37731	0.384889	-0.254634	0.800967	-4.19974	4.26277	3.86609	-3.28496	2.27423	-4.67434	-3.59732	0.271353	-1.69873	1.8463	0.349692	-4.7504	-3.89834	0.769971	-1.33371	0.121689	-1.03149	-1.56103	-0.15326	3.81637	4.13994	-2.5232	5.80618	5.93245	0.487846	4.30444	-1.34132
Formic acid 2-(4-methyl-2-thiazolyl) hydrazide	cancer-other	1	training	0.969699	-0.619491	1.12231	-2.67987	-3.45441	-2.31163	-3.22906	2.07691	-2.13811	-1.84973	0.729407	-0.456974	-0.9671	0.362659	-4.23687	-0.62001	0.591027	-1.00642	1.19911	-3.24636	2.58118	1.68888	-1.80352	1.52858	-2.83625	-2.20648	-0.84029	-1.60748	0.0463216	0.689452	-4.76459	-3.33721	1.65334	-1.15112	0.689401	0.153613	-1.26474	-0.122714	1.378	2.37643	-2.30384	4.2658	2.05055	0.835565	2.94409	-1.15524
1'-Acetoxysafrole	cancer-other	1	training	-0.0614691	-2.21651	-2.0389	-2.80781	-1.45922	-4.26622	-6.48351	2.1656	-7.7127	-0.697516	3.9475	3.68439	-6.27319	-0.278623	-6.27748	3.04303	1.41553	-1.75606	3.4665	-4.29293	5.17822	4.72706	-1.8445	4.56733	-1.55979	-5.73718	0.0226348	-0.635167	3.75704	1.95875	-7.49486	-4.12142	1.43378	-5.61793	2.11681	-0.477474	-2.90445	3.38049	4.35875	7.39553	-0.103232	11.1337	8.6749	-1.77814	3.46544	-3.01257
2-Amino-4-(5-nitro-2-furyl)thiazole	cancer-other	1	training	0.422957	-0.232559	-1.17249	-3.2043	-4.43271	-2.12151	-6.93793	2.83522	-2.67396	1.84104	1.20712	-1.40452	-2.87033	-0.269148	-7.07822	-1.22275	-0.422196	-0.0466677	-0.200689	-5.243	1.75911	2.94938	-1.24498	0.516968	-5.15892	-4.66182	1.59365	-2.68767	3.00799	1.00207	-3.01009	-1.93583	2.10409	-2.75304	0.981002	-0.749566	-0.541205	-0.514298	5.81463	5.10879	-2.91339	6.01742	7.39811	1.16462	4.73006	-0.520911
Nitroso-Baygon	cancer-other	1	training	-0.297378	0.247099	-3.1462	-3.49445	-3.5566	-6.11803	-6.63433	1.39371	-3.05569	-3.18049	2.47016	5.30464	-5.48435	0.6329	-7.25227	3.85252	3.1295	-0.301744	3.56478	-2.80311	3.19714	5.05464	-1.37088	5.73506	-2.98957	-5.20343	0.916008	-5.06425	3.17056	3.22471	-7.03572	-3.82223	0.689417	-5.90103	-0.831938	-1.15252	-0.989564	-0.0141045	5.87691	8.62117	0.760367	8.18588	7.74341	-0.772183	5.10621	-3.68244
Nitrosododecamethyleneimine	cancer-liver	1	training	3.23337	-4.01069	4.16031	-2.64766	-5.80207	-2.40791	-5.17022	3.55306	-4.78506	-0.313716	1.40604	-3.2124	-7.11748	-4.97619	-4.44729	7.60386	-3.57718	0.000684939	-2.24812	-0.231486	2.7321	3.10316	0.629404	5.41992	-3.39769	-3.74753	-0.737351	1.65844	4.07573	1.38163	-5.49643	-4.40967	-0.39564	-7.37914	-4.10118	3.36159	0.323674	3.36478	6.63534	0.171392	0.453209	9.74318	0.32622	-4.20395	5.75129	-6.99485
Doxefazepam	negative	0	training	2.43675	-3.83813	-2.2401	-5.28284	-9.48388	-2.76609	-9.58955	2.88098	-6.44539	-0.738776	3.51956	1.11869	-7.3719	0.951516	-12.4056	1.69734	1.74042	1.42322	-0.764597	-4.27277	7.56431	9.67128	-2.29775	3.66316	-7.70821	-9.09486	2.72228	-2.66359	8.06861	4.01239	-5.20412	-9.95335	-0.233341	-2.30973	-1.26742	1.18718	-2.44671	1.51077	8.93988	10.042	-0.382585	12.4206	11.5217	1.54716	7.62083	-4.17546
2,2,2-Trifluoro-N-[4-(5-nitro-2- furyl)-2-thiazolyl]acetamide	cancer-other	1	training	1.93493	-1.88227	-2.12052	-3.25868	-4.50648	-4.21852	-7.95959	5.76704	-3.87001	-0.911119	2.08089	-0.929703	-6.59546	-0.904265	-9.16789	0.739722	1.97475	-2.19923	0.42083	-4.34851	3.1338	4.33434	-3.89995	4.81915	-8.148	-7.68201	3.25164	-4.60813	3.59836	1.70905	-3.97551	-3.39655	3.99916	-2.39079	3.60242	0.00646701	-2.6038	-1.73402	8.05349	7.54837	-4.86974	9.69197	10.7009	1.17868	7.84112	-1.2764
6-Dimethylamino-4,4-diphenyl-3-heptanolacetate.HCl	cancer-liver	1	training	-2.31457	-0.514787	-5.9559	-5.81087	-8.31804	-7.75321	-9.00962	3.44365	-7.81102	-2.56948	6.07226	4.59647	-8.71466	-1.26972	-12.7019	6.1691	4.49495	-2.99075	5.90691	-5.0299	6.3698	10.17	-2.8088	6.7788	-2.47885	-11.8756	2.65364	-7.38212	6.52655	5.28058	-8.22948	-8.68779	0.174404	-7.05821	-0.164742	-0.656856	-4.0618	3.63903	7.53553	14.4071	-0.850514	11.795	13.1777	-3.49866	8.24896	-2.72206
1'-Hydroxyestragole	cancer-liver	1	training	-0.0944868	-1.24949	-1.89245	-3.34578	-3.87406	-4.23018	-5.092	2.37271	-5.10327	-1.67559	1.8188	3.09021	-3.40655	-0.258194	-5.514	3.00706	2.17703	0.220863	2.54745	-2.34278	5.58783	3.63346	-2.57543	3.50817	-1.2442	-5.92954	-0.110436	-1.2156	2.11306	2.28698	-5.2115	-4.13587	1.25011	-4.10363	0.667053	-0.881774	-0.690524	2.22523	3.3425	5.89539	-0.139446	6.20772	7.43019	-0.648416	4.09194	-1.6075
Nitrosochlordiazepoxide	negative	0	training	0.907597	-0.82186	-4.00602	-7.3377	-5.72313	-1.51447	-7.40486	2.66343	-2.83145	3.0537	0.536078	1.54943	-8.51098	0.168377	-11.7424	2.8813	-0.132458	3.74889	1.5776	-6.03104	4.15055	6.16033	-3.95008	4.65484	-9.42796	-8.36762	1.51126	-1.88437	4.79613	3.5218	-4.30212	-11.6021	0.250346	-3.52834	-1.52114	-1.96157	-1.83739	1.24212	8.25815	7.05204	-0.845618	10.3785	12.307	1.30077	5.85424	-5.26683
Deltamethrin	negative	0	training	-1.81402	-4.91539	-2.13331	-5.58725	-6.78336	-5.35664	-10.1935	6.26131	-8.04007	-1.81577	8.37633	2.41282	-5.89503	-1.44515	-14.7436	4.42088	5.81303	-0.834372	3.90136	-4.14313	10.0485	8.86758	-4.80464	4.08134	-10.77	-11.6645	0.936779	-0.0375632	4.22591	5.24477	-5.90299	-8.62875	1.36447	-10.4029	2.34218	1.00755	-1.66457	1.56964	8.56819	10.8043	-0.470769	17.8766	14.9964	-1.1151	11.1857	-3.09938
Flecainide acetate	negative	0	training	4.72131	-5.41723	-2.2134	-3.17513	-1.53441	-7.77383	-9.90638	7.24088	-4.80258	-12.0369	5.21589	0.184252	-13.1607	2.2037	-11.321	9.66562	3.17366	-6.02565	0.803428	-0.156044	8.38108	7.04594	-7.51584	10.5343	-8.26525	-12.7413	6.0045	-5.80002	8.74976	4.42751	-7.80485	-8.37109	3.14289	-3.16524	6.25239	5.18795	-2.58959	0.62136	11.2539	13.5495	-0.959554	15.6495	11.4033	-1.96675	12.6626	-5.02592
N-Nitroso-N-methyl-N-dodecylamine	cancer-liver	1	training	-1.9203	-0.226783	-0.252812	0.714613	-2.67041	-7.53407	-2.82586	1.14226	-4.49485	-5.46745	-2.86568	-1.28601	-7.02923	1.76774	-4.03276	6.44278	3.08039	-1.23099	5.45664	-4.88001	-0.0687304	5.45481	3.79287	4.8012	-2.29774	-7.42477	1.88492	-4.14405	-0.892517	3.63262	-7.60901	-9.63629	-1.48368	-4.04365	-0.295477	4.79322	-3.27641	5.2769	4.55913	9.08324	2.84148	5.83579	-0.0143352	-1.54152	2.60278	-4.38458
Dinitrosohomopiperazine	cancer-liver	1	training	1.72545	-2.13236	2.49964	0.318121	-3.31054	-3.23759	-1.18878	0.473038	-3.34702	0.904045	-0.560293	-0.227384	-5.9837	-2.83358	-3.87896	3.63487	-1.18824	-1.05945	1.40539	1.314	1.31826	-1.03923	-0.0404241	4.58869	-2.50456	-2.42244	-1.25264	-0.877775	2.89891	-0.64383	-4.17065	-1.86311	-1.93741	-6.34208	-4.97412	1.65941	-2.49398	1.60323	2.82875	1.29375	0.975986	7.51501	1.20989	-2.83852	3.8843	-5.19157
Nitrosomethylphenidate	negative	0	training	0.68597	-4.16764	0.353646	-3.29111	-5.89955	-5.2294	-5.28694	4.47672	-7.43739	-0.815035	3.62914	2.87438	-7.49517	-0.651129	-7.9271	5.82882	1.87006	-1.47705	1.60305	-1.87787	6.62896	4.40239	-0.613775	6.29721	-3.68288	-5.81509	1.37172	-0.690724	3.81654	1.14856	-6.72771	-4.88525	-1.27799	-8.33406	-2.65713	1.56229	0.607131	3.24693	6.60837	7.37281	1.33932	11.8666	5.49239	-3.35278	5.92351	-4.71649
Acifluorfen	cancer-liver	1	training	3.30727	-2.30766	-5.30891	-4.58788	-6.37177	-4.85063	-12.29	4.66053	-4.51139	-1.86242	3.53735	0.980907	-8.39444	-1.54223	-11.3711	2.55233	2.7865	-2.56487	1.65817	-3.58436	5.45004	5.43949	-7.81653	6.12914	-10.161	-10.0342	4.60623	-5.38823	4.61195	4.42089	-3.32746	-5.78355	3.78069	-2.68032	2.66263	0.270464	-2.91386	-1.98933	11.2245	9.97604	-3.93475	13.1614	14.0844	2.59461	9.9527	-2.12094
N-1-Diacetamidofluorene	cancer-other	1	training	1.28573	-0.752926	-3.01267	-2.38549	-6.77885	-5.00479	-6.92963	3.13263	-7.21113	0.195382	2.32715	3.07715	-4.06885	-0.850586	-8.41651	2.87082	2.37517	0.483363	1.1648	-5.92356	3.44826	6.32781	-2.66703	4.01692	-7.29136	-6.42932	-0.333963	-2.20285	4.12908	2.79877	-7.32092	-6.70204	-0.1891	-4.14506	1.6401	0.372402	-0.86958	2.74301	7.20206	8.38276	-0.484638	9.2921	10.5159	-1.41884	6.09011	-1.42544
N-Methyl-N-nitrosobenzamide	cancer-other	1	training	0.402263	0.413154	-3.43792	-0.460319	-3.51456	-3.67147	-3.97538	1.78836	-2.18804	-0.992142	1.01151	2.48735	-3.28799	-0.659385	-6.21015	1.9473	1.51402	0.696639	1.3846	-2.71895	1.13511	3.09112	-2.21796	3.78084	-4.56971	-4.11091	0.289258	-3.58208	1.50409	0.744398	-4.12197	-4.52148	-0.498276	-3.56409	-1.17519	-0.488745	-0.831419	0.794048	4.45698	5.4812	-1.24334	5.45691	6.12185	0.395738	2.43678	-2.25696
Nitrosoamylurethane	cancer-other	1	training	-0.488227	0.842186	-1.8513	0.0673761	-0.237461	-5.59551	-2.35759	1.25307	-2.97612	-5.03179	-0.28821	1.20125	-6.37509	2.1436	-2.60101	5.22612	3.28468	-1.01555	3.26655	-4.07965	1.18186	3.74716	2.07005	5.23435	-1.51335	-3.78417	0.626874	-3.38365	0.923099	2.54558	-6.85555	-6.06721	-0.0336359	-5.29483	-1.25835	2.76283	-2.99202	2.58366	3.27191	6.3309	2.08494	5.59556	1.08893	-1.52621	1.56546	-2.10392
4-(Methylnitrosamino)-1-(3-pyridyl)-1-(butanone)	cancer-liver	1	training	0.0409105	-0.531163	-2.9894	-1.08075	-3.72316	-4.46558	-4.92485	1.93624	-2.33354	-1.5538	0.173146	1.51917	-5.2543	-0.49044	-7.08466	3.22658	1.85303	0.531329	1.52707	-4.56409	1.03241	4.49067	-0.419376	5.01062	-5.08297	-5.70554	1.0331	-3.90451	1.65413	1.83111	-6.55398	-6.18444	-0.349225	-4.0872	-0.690674	0.729205	-1.79106	2.39602	4.31419	6.79531	-1.18741	6.53727	4.80114	-0.37792	1.97234	-3.04755
Glu-P-2	cancer-liver	1	training	2.00542	-2.05751	-3.6019	-3.098	-4.14372	-1.17062	-6.32343	3.22475	-1.57251	-0.259926	1.63665	0.186928	1.00394	-1.34632	-8.68041	-0.96944	0.717367	0.947117	1.09912	-3.92125	4.25797	5.23453	-0.448307	2.44557	-5.68851	-5.58019	0.427925	-1.91412	3.47586	0.901478	-4.19425	-5.58505	0.819221	-1.55287	0.736835	1.396	-1.22587	0.948649	6.42181	4.17274	-1.65344	5.45795	7.69528	-0.929984	4.4091	-2.52124
Glu-P-1	cancer-liver	1	training	2.62785	-2.02526	-2.87851	-3.57618	-3.83652	-0.979019	-6.64935	3.43406	-1.80925	-0.215258	1.5767	-0.028528	1.14912	-0.417788	-8.21595	-0.999981	1.02082	0.326843	2.22346	-4.26618	4.20525	5.68711	-0.384903	2.24027	-5.59968	-5.89937	-0.0309225	-1.81266	3.47271	1.32157	-5.46302	-6.01733	0.465086	-2.07916	0.779628	1.68108	-1.47456	0.370709	6.20123	4.25721	-1.61309	6.27806	7.08129	-0.48648	4.19942	-2.60527
N-Nitrosocimetidine	negative	0	training	1.36303	-0.371625	-2.05063	-3.96921	-1.40635	-4.63866	-4.36467	4.00207	-1.34225	-3.17053	-1.8455	1.18419	-1.94024	0.401169	-7.14317	2.22909	3.5986	0.966848	1.51228	-5.48343	2.40452	3.18816	0.831117	5.70051	-4.21851	-6.5243	-0.980947	-5.33354	2.47964	0.0738714	-3.56436	-6.53999	1.18476	-4.59288	2.02681	0.166311	-3.16702	-0.0432042	2.62023	7.11122	-0.335181	7.86984	2.25767	1.34527	2.83749	-3.44463
N-Nitroso-N-methyldecylamine	cancer-liver	1	training	-1.51268	-0.0337312	-0.387345	0.482949	-2.18768	-6.58378	-2.54302	0.935106	-3.55371	-4.7659	-2.44779	-0.713346	-6.09883	1.39872	-3.73008	5.6154	2.65569	-0.829087	4.68789	-4.22197	-0.168343	4.84375	3.07251	4.45689	-1.95746	-6.26384	1.56522	-4.02076	-0.675211	3.19365	-6.87629	-8.30051	-1.18897	-3.75743	-0.523404	3.74354	-2.98826	4.54313	3.86488	7.53518	2.25639	5.19302	0.253318	-1.2456	2.10197	-3.8345
IQ	cancer-liver	1	training	3.2538	-2.39059	-2.30581	-3.9969	-3.52338	-3.03587	-7.84299	3.60087	-1.93952	1.6847	1.63269	0.432286	-0.646389	-0.940515	-7.8798	-1.78796	1.02415	1.146	1.28266	-3.92869	3.8657	5.22273	-0.444647	2.70651	-5.23644	-6.00879	0.965017	-1.4014	2.90355	0.407019	-4.85316	-5.28529	0.154456	-1.56125	-0.329937	1.10248	-1.56179	1.38208	5.34213	4.96404	-2.65371	6.3088	7.67442	0.227432	4.74527	-2.228
N-Nitrosothialdine	cancer-liver	1	training	1.23354	-4.00967	1.79998	0.904621	-0.0293009	-2.84073	-1.23191	-2.74603	-2.49691	1.53851	1.61925	1.87357	-4.49546	0.100611	-2.21029	-0.941999	-1.04259	-0.0202167	0.0140889	2.14289	4.81763	2.13572	-1.38923	1.46286	-0.208936	-1.07294	-1.04284	-0.990522	0.103317	4.50392	-3.61005	-3.68113	-0.163671	-5.35084	-2.41142	0.431445	-4.56013	2.12636	0.555824	5.01157	3.92266	6.48793	0.298477	-1.99614	3.3287	-5.26099
N-Nitroso(2,2,2-trifluoroethyl) ethylamine	cancer-other	1	training	1.29853	-0.189868	-2.40599	-0.39799	0.442113	-3.31973	-1.25538	1.99056	-0.206044	-4.87901	-1.07068	-0.422059	-5.47308	0.243378	-4.62125	3.61905	1.29629	0.143604	2.06072	-0.880618	0.111753	3.02772	-1.86825	5.20824	-1.52891	-4.25037	2.26414	-5.58364	1.8402	1.58766	-2.7936	-4.27439	0.834402	-0.396383	1.26972	0.366419	-4.32875	0.396869	3.15502	3.1932	-0.959508	4.45818	4.60533	1.54993	2.47933	-2.25119
N-Nitroso-bis-(4,4,4-trifluoro-N-butyl)amine	cancer-liver	1	training	2.56147	-1.25383	-2.81085	-0.270061	-0.0966265	-5.55915	-2.3292	4.12239	0.261722	-8.66437	-1.44549	-2.32882	-10.6934	0.638518	-7.24832	5.49381	1.77476	-1.26163	3.66231	-0.515959	-0.685045	4.99393	-3.44791	8.89064	-4.27988	-8.83074	4.02776	-8.19711	3.1654	3.29644	-2.73794	-6.79032	2.75506	0.441876	4.59871	2.76405	-6.3391	2.35144	6.4628	6.05584	-1.41324	7.08816	8.78976	1.39162	5.14577	-2.97972
Isomazole	cancer-other	1	training	-1.2671	-1.95641	-2.22759	-5.65868	-4.44543	-7.39442	-8.83731	3.58532	-2.50433	-1.95276	1.73705	2.50105	-4.78475	-0.506529	-7.47375	-1.31284	2.59168	0.225649	0.449498	-4.18325	8.01448	5.69875	-3.31625	5.47976	-3.98773	-9.48046	0.159431	-5.25866	3.88456	5.02026	-4.28421	-2.90884	-2.37908	-4.44053	0.403809	-0.521281	-1.24163	2.4642	5.63353	8.67281	-4.30211	11.3019	12.0625	-2.32042	4.37349	-1.2498
Bemitradine	cancer-liver	1	training	3.36517	-2.9245	-4.32221	-6.29601	-4.03222	-2.79033	-8.59602	4.10897	-4.15114	-1.44202	1.0779	-0.844202	-2.73426	-0.435414	-9.51929	0.75922	2.80663	-0.517497	3.11012	-5.86908	7.06602	7.2791	1.95522	4.43969	-5.74945	-8.22234	1.01602	-3.25743	4.33458	1.76815	-5.94024	-7.50386	-0.827772	-2.32829	0.359264	2.25377	-2.41511	2.28606	7.64012	8.34343	-0.553527	7.6849	8.96977	-0.861742	5.30559	-1.65768
Clomiphene citrate	negative	0	training	-3.15303	-1.52713	-8.3265	-3.25555	-14.1063	-12.6487	-10.2383	6.85812	-15.7238	-8.63118	9.56943	3.12	-13.0946	1.83135	-20.1756	9.67608	9.03513	-3.26322	3.82368	-8.05705	10.8849	11.6942	-7.11012	9.57078	-12.8544	-18.4519	3.09436	-8.11269	11.7602	6.62109	-13.1869	-17.17	0.358097	-9.99775	1.54369	3.80541	-4.99462	3.18497	13.7872	21.8684	0.230927	19.6457	17.4977	-3.66458	12.3254	-2.93003
Pronethalol.HCl	negative	0	training	0.0134783	-2.31032	-2.86964	-4.84129	-6.3043	-5.69769	-7.99499	2.52799	-6.16793	-1.05471	3.69281	2.74495	-3.41575	1.37607	-9.61607	2.89764	4.45572	-2.26393	1.29924	-3.31874	6.51424	6.56476	-3.45523	4.81059	-3.94008	-5.66269	1.02151	-2.05858	5.04259	2.30341	-4.70592	-6.69446	-1.41339	-3.07576	-1.69384	0.247195	-1.1227	1.50178	5.83354	10.5779	-0.0214177	7.75986	9.16766	-0.857203	7.42738	-1.64102
Metepa	cancer-other	1	training	1.50619	-8.02774	4.4197	-1.87593	-2.8834	-4.50457	-2.92423	-1.31612	-5.25176	-3.12417	4.63571	1.56932	-4.82645	-1.53759	-4.23075	0.426471	-2.27366	-2.51382	-0.732893	2.26095	5.04971	3.60754	-0.419969	2.11919	2.32153	0.991108	1.32842	2.13735	4.02168	3.48279	-6.36688	-4.03272	-1.94503	-5.00313	0.17524	2.41007	-3.00414	7.60501	0.918987	2.75153	4.93829	8.00972	1.32826	-5.1564	2.68112	-5.93142
N-Methyl-N,4-dinitrosoaniline	cancer-other	1	training	0.747296	0.795498	-3.10847	-1.19204	-3.18943	-2.59049	-4.10193	-0.35568	-0.908702	-1.57848	-0.728136	2.94477	-2.96717	-1.12273	-6.4573	1.99954	1.23662	2.13689	2.55012	-3.00397	0.559743	2.14522	-1.56055	4.44762	-5.22425	-3.67145	0.416115	-4.2158	1.51755	1.56721	-3.3578	-4.9558	0.175922	-3.78585	-2.03955	-0.793021	-1.72851	0.355613	4.61439	3.74188	-1.35073	5.17373	6.11599	2.44991	1.48462	-3.75842
Phenylethylhydrazine sulfate	cancer-other	1	training	1.12593	-1.60461	-1.92573	0.2598	-4.20518	-3.13567	-4.5848	1.99319	-5.28115	-3.71968	1.37392	-0.929978	-2.91625	0.944858	-9.79353	2.07984	0.603866	-2.94481	0.484185	-1.52835	5.20495	4.0011	-0.123603	1.85843	-4.8269	-5.0516	2.16563	-0.620971	4.10606	1.62258	-4.73486	-5.18729	-1.22861	-1.68578	-1.57484	1.15336	0.205684	1.55841	4.68839	7.18064	1.07439	5.8662	6.231	1.0702	6.27309	1.26192
2-Amino-5-(5-nitro-2-furyl)-1,3,4-thiadiazole	cancer-other	1	training	0.287961	0.129011	-1.2844	-3.06532	-4.49654	-1.29038	-6.52117	2.73908	-2.49524	2.40024	0.658137	-2.20841	-2.51695	-0.516247	-7.34547	-1.33393	-0.235997	-0.378523	-0.320426	-5.44982	3.18466	3.45773	-0.451883	1.14535	-5.31967	-4.4489	1.65132	-2.06839	3.25793	1.68656	-2.64418	-2.65138	2.66284	-2.75822	1.70747	-0.363228	-0.763312	-0.380701	5.38934	4.95661	-2.57146	5.95301	6.92329	2.06502	4.27447	0.288323
Bis-1,2-(chloromethoxy)ethane	cancer-other	1	training	0.119558	-2.36752	-0.13225	-1.06176	-0.704981	-1.74343	-1.99046	-0.11678	0.792647	-2.47665	0.17795	-0.731702	-5.98911	4.32635	-0.796251	4.15504	2.06851	-0.495901	1.61578	-0.0361521	0.925531	2.5447	3.57917	3.13763	-1.91504	-3.25741	1.47865	-1.26516	2.7723	3.95462	-0.702041	-3.81901	0.843684	-2.22502	-0.191174	0.268708	-1.31621	0.802365	1.82222	4.0472	3.82549	3.28447	3.4649	-2.86835	0.138435	-0.347704
Bis-1,4-(chloromethoxy)-p-xylene	cancer-other	1	training	0.775557	-2.72135	-2.6978	-2.15305	-3.54665	-3.06444	-6.00496	0.816974	-0.866383	-2.18056	1.00865	0.305081	-6.86251	4.02205	-5.52846	5.21454	2.85701	-0.479906	2.23772	-1.2757	3.72532	4.59613	1.96751	3.87565	-4.90154	-5.31391	0.931342	-2.72833	3.92368	5.19342	-0.74298	-5.73438	0.543942	-3.61023	-0.277624	-0.419416	-0.627801	0.911978	4.84992	7.19101	2.1724	6.46408	8.33461	-3.07821	2.70202	-0.877144
3-Amino-9-ethylcarbazole.HCl	cancer-liver	1	training	0.837147	-1.02523	-3.42279	-3.07592	-4.46198	-3.81903	-8.51186	2.89346	-4.22418	0.897227	2.09063	1.833	-3.20899	-0.28461	-8.12132	-0.317999	2.14266	0.645986	2.65133	-3.3073	3.59502	6.08067	-1.77715	1.69222	-6.70907	-6.77628	0.589226	-1.15065	4.40663	1.57973	-4.57599	-6.85146	-0.495137	-3.27073	-0.842058	0.705159	-0.962047	1.53679	6.58683	7.18971	-2.16226	6.92436	8.78928	-1.58891	6.40914	-2.4523
MeA-alpha-C	cancer-liver	1	training	1.73497	-1.90075	-2.0848	-3.34615	-3.23034	-2.463	-7.87769	4.06855	-3.28917	1.65341	1.56054	1.13442	-0.549498	-0.206953	-7.21889	-0.636046	2.03195	0.299751	2.2716	-4.01974	4.60875	5.24004	-1.42002	1.29244	-5.14859	-6.4642	-0.367231	-1.52445	5.07806	1.77093	-3.98339	-5.88501	-1.13246	-2.97823	0.326293	1.07318	-0.469714	-0.904239	6.52542	6.05945	-3.36199	6.25283	6.40697	0.727779	3.59477	-1.9534
MeIQ	cancer-liver	1	training	3.97883	-1.67067	-1.21856	-5.10104	-3.07401	-3.00749	-8.54663	3.85297	-2.37358	1.13552	1.71146	0.323866	-0.586824	-0.148848	-7.51237	-1.94225	1.35245	0.828977	2.16212	-4.56285	3.73544	6.10958	-0.317666	2.52866	-4.60812	-6.26574	0.498322	-1.55122	2.93921	1.12436	-6.30942	-5.6339	-0.0390015	-2.38055	-0.148855	1.40221	-1.74332	1.29611	5.1364	5.07069	-3.07821	7.09291	6.79182	0.245518	4.77463	-2.13094
MeIQx	cancer-liver	1	training	4.59209	-2.59905	-0.740841	-5.61873	-2.22274	-2.6781	-7.98775	4.02714	-1.30457	1.07258	1.80846	-0.0375307	0.228387	0.0340203	-7.64069	-2.09224	1.28308	0.331309	1.9145	-4.37019	3.51271	5.69115	-0.114514	2.87639	-4.01816	-6.11774	0.194571	-1.84311	2.83451	0.343569	-6.1725	-5.26205	0.247017	-1.06891	0.403383	2.44545	-2.11963	1.58465	5.41809	4.337	-2.70474	6.52499	6.82134	0.739437	4.22133	-1.75134
3,3'-Dimethoxybenzidine.2HCl	cancer-liver	1	training	1.11299	-1.17397	-0.741842	-4.64194	-3.71755	-5.06642	-10.0055	1.99416	-3.49198	0.603177	2.28324	1.73884	-3.52707	0.572507	-9.346	0.378425	2.45975	0.0716751	3.61197	-4.70355	6.0696	7.44227	-1.77868	3.4533	-6.40951	-7.56403	1.17014	-1.87525	4.58418	2.44672	-3.94979	-4.39178	-0.184587	-1.84356	2.08455	-1.27996	0.288706	0.874563	6.85931	8.06907	-0.447577	7.68	11.1271	0.0364714	8.52046	-1.7569
2,4,6-Trinitro-1,3-dimethyl-5-tert-butylbenzene	cancer-liver	1	training	3.51434	3.181	0.626925	-4.79297	-8.29828	-3.15928	-9.45623	7.16026	-5.52456	-3.06093	4.383	-0.0473927	-7.25941	1.51868	-5.26411	-1.93157	1.27861	-4.06001	1.18304	-7.35663	-0.355265	3.63747	-3.33438	0.716548	-7.36856	-6.76099	2.09112	-2.02352	2.64743	7.41954	-6.03197	-4.1028	4.60176	-6.81787	1.05631	-3.17768	-3.06948	-0.068872	7.67164	10.2493	-3.95607	14.1922	8.93393	7.32714	7.20059	-2.32698
Hexamethylmelamine	cancer-other	1	training	5.12071	-1.4805	-5.34341	-6.76982	-4.68012	-1.52474	-7.05368	-1.22106	-1.01916	-4.52863	-2.72522	-0.125129	-2.87158	1.53602	-11.7134	6.16092	1.31198	-0.066629	-2.35297	-7.31164	5.27082	8.90905	3.3088	6.90845	-0.373909	-6.47858	3.59178	-5.36746	6.23143	1.11599	-11.831	-13.4757	-2.87929	0.0330016	-0.023853	3.81638	-6.34287	9.52577	4.76199	4.66934	3.52198	3.29794	6.91395	0.481284	-4.24572	-4.69344
A-alpha-C	cancer-liver	1	training	1.09067	-1.74995	-3.06703	-2.42054	-3.90008	-1.79016	-7.20247	3.55198	-2.79906	1.64412	1.07235	1.28411	-0.712285	-0.957869	-7.56725	-0.612081	1.31688	0.571492	1.2365	-3.49702	4.51867	4.79749	-1.10857	1.20337	-5.48044	-6.6076	-0.0931233	-1.25686	4.71819	0.943167	-3.06644	-5.85742	-0.803007	-2.61648	-0.0810632	0.981852	0.064457	-0.388243	6.34655	5.86231	-2.49197	5.58075	6.63951	0.435811	3.39416	-2.05619
Fluoxetine.HCl	negative	0	training	1.45152	-3.55206	-5.40412	-4.67617	-5.62307	-5.17235	-9.93091	4.45642	-4.92818	-2.66045	3.29755	2.42501	-6.94723	-0.494776	-11.4575	3.54183	4.33319	-2.41521	2.64688	-2.93253	6.72312	6.91237	-5.02065	7.32935	-6.93863	-11.0305	2.20735	-6.37726	4.62108	3.21051	-3.03686	-6.10921	0.229842	-2.37373	2.90132	0.880783	-2.62868	0.0905027	9.01411	10.4787	-3.4456	11.24	14.2568	-1.09143	10.7357	-1.70133
Propranolol.HCl	negative	0	training	-0.363957	-2.3483	-3.42273	-4.51024	-6.97344	-5.88616	-9.14894	2.03881	-5.7183	-2.25747	3.79325	3.68559	-4.68556	2.21055	-9.39212	4.50409	4.88684	-2.09059	2.00183	-3.53819	7.13125	7.8617	-2.98754	5.49458	-3.96716	-7.07385	1.782	-2.53538	5.5598	2.61507	-5.4208	-6.01119	-0.889554	-3.64322	-2.17837	-0.334895	-0.418865	1.58338	6.57156	12.4099	0.473095	8.14567	9.42383	-1.32041	8.08492	-2.83711
Tris-1,2,3-(chloromethoxy)propane	cancer-other	1	training	0.260062	-3.87832	0.0245147	-1.01955	-1.91926	-2.06045	-2.64544	-0.728201	1.76741	-3.44584	0.0061824	1.86741	-8.38891	6.08409	-1.69731	7.17298	3.43455	-1.51481	3.1969	-0.894709	1.66298	4.26431	5.09788	4.70852	-1.33404	-3.79664	1.79047	-3.15728	4.94143	5.74338	-0.415339	-3.61454	2.4051	-3.26008	-1.94004	-0.154105	-3.15733	-0.0277677	1.66169	6.03515	4.60756	4.47243	5.3383	-4.61809	-0.588659	-0.930598
Compound 50-892	negative	0	training	2.28694	-2.06524	-3.70449	-6.46919	-6.85523	-5.52285	-10.2161	3.00244	-7.10604	-0.497125	4.81901	1.06134	-2.92922	-0.33519	-11.0508	0.893917	3.77562	-1.10143	3.34326	-3.89707	5.96674	7.75573	-3.52419	3.7776	-5.77771	-7.10496	-0.018129	-2.53051	6.51207	3.98042	-8.17272	-8.99648	-0.930332	-4.79616	-0.597989	0.319885	-1.19855	0.9991	7.98573	10.2532	-2.18038	10.3449	9.37215	-1.02334	6.33188	-2.99204
1,2-Dihydro-2-(5-nitro-2-thienyl) quinazolin-4(3H)-one	cancer-other	1	training	2.25924	0.514118	-1.34065	-4.35141	-6.92607	-4.22232	-7.52155	3.32035	-6.32414	0.519063	2.86051	1.78989	-4.1912	1.86331	-8.01522	0.227533	0.926315	1.46405	-0.675666	-2.837	3.87191	5.26858	-1.98949	-0.711959	-6.03755	-7.67646	2.79753	-2.25425	6.20971	2.79603	-4.1091	-5.49667	1.00387	-2.69169	-0.647378	-1.55033	1.39193	-2.20572	7.40076	7.76511	-3.0345	8.91108	8.68801	3.77653	5.0149	-4.26032
Norharman	negative	0	training	1.0519	-2.23071	-3.4995	-3.69074	-4.26339	-2.16519	-7.56171	3.92071	-3.25729	2.2768	1.64899	1.35949	-1.87097	-1.27443	-6.97967	0.648386	1.67791	0.764621	0.494661	-3.11941	4.2645	4.20752	-2.44757	1.28583	-4.94082	-6.15612	0.29009	-1.16652	4.02154	1.70646	-2.67696	-5.41977	-1.73582	-2.83569	-0.587074	-0.25228	0.04731	-0.431783	5.67638	5.80285	-3.55906	6.2262	6.8184	0.430453	3.33171	-1.84529
6-Azacytidine	negative	0	training	3.48051	-6.52286	-1.34637	-2.45269	-3.01307	-1.99594	-3.04147	1.73083	-0.511045	-3.34724	2.97762	-0.463064	-1.94661	-0.88872	-6.31483	0.783744	-4.6354	0.0591703	-0.0935066	-2.16426	6.56821	5.92462	0.976835	-0.750525	1.15518	-3.22698	1.88635	1.09996	8.73715	-2.03941	-6.02279	-6.15084	4.01737	-4.83924	-1.02524	3.33894	-4.75752	4.09132	5.34177	5.22884	6.34502	4.93882	4.59351	0.952368	-3.35108	-4.0263
Sotalol.HCl	negative	0	training	0.942809	-2.55156	-1.99153	-4.39175	-5.05665	-5.21377	-5.39081	2.71736	-7.2813	-4.62713	2.69104	1.73314	-4.02099	1.14545	-9.83808	1.63029	4.7686	-3.48857	1.07262	-3.41029	6.8789	6.37628	-1.7785	5.52413	-3.67827	-4.97858	1.05221	-3.3633	5.8506	3.4386	-6.49468	-6.25753	-1.01496	-3.30845	-3.41772	0.343123	-2.08085	0.920249	5.04495	10.3003	0.506875	9.53879	6.68886	0.0683939	9.23253	-0.460187
Sesamol	cancer-other	1	training	0.505486	-0.955377	-2.26136	-2.07769	-1.30862	-2.8803	-6.68137	-0.373138	-4.53723	1.33298	2.72386	0.00102426	-3.57721	-0.948546	-5.65272	0.742416	0.634959	-0.848693	0.583865	-2.72548	2.48301	3.57348	-2.34776	1.20889	-2.04185	-2.07865	0.528559	-0.230496	4.03942	0.240628	-2.37616	-4.06458	-0.366136	-2.15678	0.463923	-1.12849	-1.38136	2.07682	4.20357	4.27563	-0.408274	6.05227	5.50542	0.080684	2.61319	-1.44099
1-(2-HYDROXYETHYL)-NITROSO-3-CHLOROETHYLUREA	cancer-liver	1	training	1.13323	-1.23542	-0.144377	1.75046	-1.68338	-4.71139	-1.54543	0.315786	-0.83874	-4.3891	-0.173167	-0.16817	-6.42973	3.62236	-3.09588	4.5604	1.12822	-1.02354	1.13323	-2.7472	-0.152587	2.88219	1.75101	5.6742	-3.83552	-3.28822	0.593103	-3.25018	2.66247	1.63452	-4.45565	-7.71397	0.378878	-3.09952	-1.09743	0.827384	-2.91147	2.52133	1.58775	5.30106	2.35917	6.28354	2.73721	-0.319823	-0.684195	-2.27925
4-Chloro-6-(2,3-xylidino)-2-pyrimidinylthio(N-beta-hydroxyethyl)acetamide	cancer-liver	1	training	2.69283	-2.96331	-2.5817	-4.71149	-5.90435	-4.04379	-8.64821	3.26349	-3.78755	-2.91871	2.12369	-1.15711	-3.82054	2.19755	-10.0361	1.40753	6.38023	-4.1177	3.60962	-5.44901	7.52878	7.16882	-0.034434	6.3912	-9.22308	-8.60654	-0.889186	-2.92519	4.38765	2.43292	-8.72217	-10.6996	0.706389	-3.10709	2.64988	2.83166	-2.0931	0.938224	6.68643	9.99466	-0.596093	10.9204	6.40419	0.490195	5.82015	-2.16873
4,6-Diamino-2-(5-nitro-2-furyl)-S-triazine	cancer-other	1	training	2.9164	-1.22897	-0.529518	-4.18694	-3.59741	-1.9923	-7.55092	3.56472	-2.21111	1.26584	0.109861	-0.963559	-0.204809	-1.01491	-7.78987	-2.97524	-0.201937	0.452225	0.282278	-5.84093	3.63847	4.26518	0.432771	2.1853	-5.64129	-5.4619	1.19272	-2.52385	4.61629	0.871517	-2.98975	-3.63349	1.65605	-0.590286	1.61607	1.00331	-1.47597	-0.713939	7.55721	5.25501	-2.75646	6.61026	6.77539	1.07761	3.50897	-0.893677
N-Nitroso-N-isobutylurea	cancer-other	1	training	-0.520569	0.922525	-0.634248	0.105358	-2.42134	-4.04529	-1.53852	1.12342	-1.96375	-4.00264	1.07898	2.09908	-3.53776	1.90506	-4.5322	4.30842	1.48769	-1.74864	1.60799	-3.09455	0.177673	2.95789	-0.336547	4.09637	-0.855223	-1.03428	0.375778	-3.46703	1.83886	2.09219	-5.57429	-3.50967	0.677652	-2.88108	-1.15386	-0.225279	-0.671088	-0.315826	1.37041	5.35515	1.23085	3.85905	1.47493	-0.554098	0.429159	-2.3226
4,4'-Diaminobenzanilide	negative	0	training	0.714874	-0.86287	-3.67519	-0.735582	-3.99382	-3.18343	-7.62854	2.2445	-4.82533	-0.204654	1.32109	1.9978	-2.89671	-1.10151	-8.95708	0.595921	2.96787	-1.28325	2.00669	-5.01641	6.03033	4.37907	-1.69759	3.32751	-9.33621	-6.44031	-0.530045	-2.34691	4.98313	0.695643	-3.42218	-6.30726	0.132005	-1.74546	1.63921	0.826474	1.27641	-0.271718	6.1531	7.77634	-3.02049	6.53874	9.3852	-0.535651	6.9636	-1.60193
Dipentamethylenethiuram hexasulfide	negative	0	training	2.99997	-4.33592	5.45467	-4.18757	-5.70093	-3.014	-3.58463	7.18293	-3.49736	0.16593	-0.729906	1.29009	-5.2583	-5.27971	-5.13977	6.80581	-6.26796	2.41985	-0.105476	1.27975	6.35805	2.76315	2.87756	3.01459	-3.56445	-8.72186	-3.62821	7.67085	5.03926	-1.23583	-7.00122	-8.3211	6.88102	-4.15145	7.84361	4.40954	0.422536	4.83607	9.04613	4.90788	0.0358882	14.1081	-0.095282	-5.94578	3.1267	-6.51065
2,4-Dinitrophenol, sodium	negative	0	training	0.601237	0.584587	-2.28784	-2.548	-5.3092	-2.83399	-7.6323	2.88496	-1.40456	0.898562	1.68835	0.452292	-4.80346	-1.19805	-4.9477	-0.312562	-1.5946	-1.23461	0.527269	-4.89186	-0.40061	1.19005	-3.12758	-0.178589	-6.71828	-4.70602	2.01516	-1.40067	3.11077	2.72957	-0.570639	-2.86212	2.43524	-2.90067	1.25126	-2.1048	-0.808493	-0.361929	6.38333	5.61195	-2.0505	8.26013	6.53485	4.87523	3.03645	-2.11607
Heptylamine	negative	0	training	-1.36624	-3.47712	4.42766	-0.672141	-2.56318	-8.34875	-6.86418	4.39804	-7.07995	-7.96533	1.60284	-5.0906	-8.85541	3.86547	-5.277	10.389	3.4403	-5.66592	3.2021	-5.42274	4.75512	7.8214	3.9499	5.67579	-3.74965	-7.75969	0.734273	-0.801346	3.05054	3.53503	-11.9227	-13.1934	-4.34556	-4.63568	-0.408471	8.76966	-2.99815	7.91449	7.7781	12.5901	5.4859	10.8639	-1.93222	-4.94901	8.7266	-4.79511
Oxprenolol.HCl	negative	0	training	-0.419561	-2.57743	-1.94967	-4.95021	-5.50881	-6.95683	-8.66994	2.07594	-5.64468	-5.23796	3.5967	5.20285	-5.73231	2.80771	-7.04882	5.51968	4.31464	-1.75637	2.46605	-3.10873	8.28666	6.74116	-2.22356	6.81035	-1.74569	-8.20451	1.57141	-3.38495	4.94455	3.38562	-9.45285	-4.69598	0.978237	-3.57526	-1.02106	-0.835625	-1.17849	1.9538	5.34833	10.7732	2.19001	8.21706	8.57958	-1.20826	6.67569	-3.00183
1-Acetyl-2-isonicotinoylhydrazine	cancer-other	1	training	-0.494161	-1.83453	-1.54326	-0.734798	-2.46302	-4.2591	-5.59507	3.32894	-4.33231	-1.60891	2.60799	1.75851	-2.92718	-0.894707	-5.66489	1.96254	3.0479	-2.25992	0.727322	-2.93255	4.52304	2.44547	-1.07742	4.01743	-5.73186	-4.24071	-0.0236305	-0.318032	2.91895	1.47841	-5.74016	-4.38818	-0.418185	-1.64851	1.62746	0.888766	-0.939779	-0.138943	2.55706	7.04986	-1.67656	6.41674	2.92239	0.088747	4.17883	-0.826491
Leupeptin	cancer-liver	1	training	-5.17883	-2.6369	1.27568	-1.94995	-9.39331	-15.9986	-6.98022	6.70405	-16.2946	-11.1089	6.41464	3.64692	-8.42966	6.10199	-12.3814	11.6298	12.3204	-11.5828	6.46378	-7.3159	8.29092	7.21422	0.641012	13.7401	0.834226	-5.60114	1.4951	-3.54568	7.55927	3.36035	-15.38	-9.1628	1.99359	-8.0296	2.16518	0.687917	-1.57759	-4.56398	3.36252	22.7676	0.616909	9.81923	-1.66531	-2.6518	10.8479	-1.4561
2-Amino-5-(5-nitro-2-furyl)-1,3,4-oxadiazole	cancer-other	1	training	0.892631	-0.535359	-0.973167	-4.11468	-4.18279	-1.13466	-7.53114	2.70544	-2.44118	1.82338	0.787073	-2.33708	-2.1238	-1.12582	-6.74827	-2.04308	-0.913891	-0.328792	-0.334895	-5.34662	2.89955	3.97142	-0.791602	0.827216	-5.43423	-4.61325	1.8796	-2.13944	4.0787	1.98049	-3.34604	-2.56621	1.50486	-2.44025	2.11466	-0.59609	-0.624865	-0.594208	6.72242	6.06731	-2.51224	6.92673	7.51418	2.88999	4.58369	-0.0921511
N,N'-Dimethyl-N,N'-dinitrosophthalamide	negative	0	training	1.34316	1.72035	-4.03081	-0.172082	-4.25667	-5.73835	-4.84182	2.22957	-2.05169	-2.7322	1.02261	4.87197	-5.22218	-0.319215	-8.13682	2.93628	1.99894	1.02283	2.53263	-3.96179	-0.0768812	3.7164	-2.86365	6.74796	-5.86112	-4.43016	0.811209	-6.02527	1.69113	0.952719	-7.4968	-6.18592	-0.310523	-5.53822	-1.82088	-0.0397553	-2.54624	0.853363	5.45868	7.30225	-1.35822	7.8836	7.19267	0.845947	2.32654	-3.94981
N,N-Diethyl-4-(4'-[pyridyl-1'- oxide]azo)aniline	cancer-liver	1	training	0.0427583	0.6709	-6.301	-5.27905	-2.1602	-5.12985	-6.21677	0.444162	-4.62275	2.08687	-1.95903	2.96848	-7.17269	2.98843	-8.93579	1.61669	4.05774	2.04306	5.15674	-7.56145	2.15252	3.0376	-2.29257	2.61639	-7.54864	-5.9106	1.49465	-5.97046	3.99973	2.19035	-4.37353	-8.6428	-1.05498	-3.65512	-0.194447	-1.92124	-2.64139	0.342761	8.79469	5.85092	-0.353563	8.3708	9.12205	0.639936	4.56109	-4.38174
1-Amyl-1-nitrosourea	cancer-other	1	training	-0.630794	0.835997	-1.39565	1.34713	-0.882022	-4.50787	-1.41108	0.957377	-2.04966	-4.05448	-0.264297	0.614864	-4.68378	1.5813	-3.34077	4.66936	1.35594	-1.14284	2.25273	-4.10545	-0.0434661	2.70342	0.690642	4.00709	-2.04775	-3.04796	0.45823	-3.24647	1.1867	1.24007	-5.30104	-5.60349	0.671415	-2.92326	-0.60139	1.7497	-1.17496	1.82417	2.18121	5.55558	1.53058	4.51359	0.363693	-0.942916	0.11248	-2.23061
Nitroso-N-methyl-N-(2-phenyl)ethylamine	cancer-liver	1	training	-0.175771	-0.240123	-3.20944	-1.24442	-3.68316	-4.17477	-4.59324	0.925569	-1.72771	-1.22403	-0.269169	1.31016	-3.8234	-0.618187	-6.53823	3.0255	1.65741	1.19861	1.74089	-2.84374	1.41344	4.19277	-0.916562	3.65854	-4.49718	-5.02854	1.05465	-4.24179	1.18754	1.87036	-3.93025	-5.66261	-0.815693	-3.74064	-1.28882	-0.739028	-0.996854	2.76798	4.50835	5.05387	-1.28518	5.04036	6.39169	0.351061	2.12446	-2.86452
1-(2-Hydroxyethyl)-1-nitrosourea	cancer-other	1	training	0.509608	0.546855	-1.47422	1.39932	-1.94113	-3.17124	-0.992801	0.174311	-0.588678	-3.37604	0.393029	0.934845	-4.07373	1.36315	-3.42459	3.71038	-0.0818904	-0.723035	0.293391	-3.03555	-0.0123785	2.1236	-0.331536	3.69391	-1.97669	-2.27688	1.36783	-3.08584	2.30683	-0.0611649	-3.95374	-4.68658	1.19905	-2.11355	-0.751741	0.443829	-0.741253	1.49156	1.44778	3.99829	1.75566	3.40252	1.45245	0.204279	-1.37403	-1.72422
N-Oxydiethylene thiocarbamyl- N-oxydiethylene sulfenamide	cancer-other	1	training	4.60497	-5.34392	3.00935	-0.319292	-4.58584	-2.46122	-4.62863	5.57323	-4.20789	0.878118	1.47036	-0.393908	-5.88039	-1.12231	-3.19923	3.73773	-3.95692	0.557768	-1.2267	0.376709	2.22044	3.84438	-0.700456	2.66562	-3.91348	-5.23408	-1.33398	4.19029	4.11613	0.881938	-6.20066	-2.91061	-0.157366	-3.77931	2.18362	3.83332	-2.6705	6.01417	6.57089	2.45809	-0.174527	10.06	2.90497	-3.64964	4.00411	-4.12693
1-Nitroso-5,6-dihydrouracil	cancer-liver	1	training	1.14687	-2.43044	1.41592	-1.84892	-3.25289	-1.6096	-1.83767	-0.407998	-5.04494	-0.81852	0.490654	0.905436	-4.29581	0.429843	-1.4002	2.56728	-1.38711	-0.814949	-0.783725	-0.9873	2.29125	0.911644	-1.12577	2.3496	-2.44632	-2.4919	1.77437	0.0298465	3.20422	0.381753	-4.75412	-3.22846	0.38644	-3.8104	-2.66252	0.680267	-0.0690303	-0.271586	2.3768	2.82939	-0.157904	6.18314	0.383185	0.578249	1.80861	-3.68791
4-(4-N-Methyl-N-nitrosaminostyryl)quinoline	cancer-liver	1	training	1.38858	-1.13745	-6.18269	-5.37752	-6.52333	-5.4837	-12.8643	1.24472	-3.23866	1.88428	1.22677	2.34117	-3.93659	-2.79171	-12.5667	2.17253	3.72308	3.03546	3.54561	-4.65099	5.95893	6.28782	-4.96179	7.13071	-8.6676	-9.72977	-0.50258	-4.97523	2.48337	2.59921	-6.92695	-7.92153	0.140744	-5.25834	-0.458311	-0.964689	-2.15007	1.68501	8.24386	8.72187	-2.48144	10.4455	13.8311	2.98677	6.50419	-4.23403
Nicotine	negative	0	training	1.97283	-2.94276	0.925291	-4.1431	-3.28644	-3.35478	-5.3034	2.9215	-2.64827	0.404703	1.5837	-0.517754	-3.3543	-1.68662	-5.44824	2.06798	-0.558322	0.504804	-1.95422	-1.03055	3.69566	4.18536	-1.27158	2.07249	-3.05964	-3.74981	0.520954	-0.973755	3.38522	1.03632	-4.29309	-4.41158	-0.925247	-2.56275	-1.51791	0.850154	-1.3134	2.48764	4.63108	2.7919	-0.537292	7.01427	3.29645	-1.95053	3.85472	-2.51108
p-Hydrazinobenzoic acid.HCl	cancer-other	1	training	1.28702	0.347725	-1.70264	-0.59945	-4.19947	-2.47768	-4.52705	1.94288	-3.22231	-0.916955	2.1264	0.496588	-1.58828	0.364813	-6.01341	1.2336	1.60494	-1.68835	1.47889	-3.42976	4.74339	2.6175	-1.99076	2.05309	-5.14794	-4.72886	1.12181	-0.712841	2.59169	0.464789	-3.25454	-3.70815	0.364066	-1.09399	0.545036	1.33684	1.12792	-0.75998	3.02799	6.53114	-0.562807	4.17111	4.91931	0.157959	4.52592	-0.956792
Mirex, photo-	cancer-other	1	training	-8.92142	-6.92432	12.2472	-1.93508	-9.367	1.50925	-0.415282	-11.0126	6.02503	-0.95851	9.128	-12.8848	-17.3216	-4.19914	-10.5339	0.0137592	8.77065	4.15776	9.01711	2.82839	6.7615	3.1101	-2.12002	6.07703	-4.76362	-4.58209	2.12193	13.9286	-2.37957	16.1491	-3.46175	-11.6277	1.99343	-3.07346	-5.35678	-8.88489	-13.3071	-0.0285257	3.01267	7.50883	8.96286	12.0388	10.2501	-0.161379	-9.15784	-6.00301
2-(2,2-Dimethylhydrazino)-4-(5-nitro-2-furyl)thiazole	cancer-other	1	training	1.02242	-0.276523	-1.60549	-4.43874	-5.32629	-3.69921	-7.76762	4.19987	-1.83904	0.83456	0.679881	-1.36818	-2.93927	-1.15661	-8.11141	-1.8606	-0.768458	0.819446	-0.34158	-6.31768	1.31616	4.05114	-1.77188	3.4455	-5.05834	-6.41563	2.12052	-3.74322	2.35799	2.49429	-5.32111	-4.16202	2.27784	-3.73351	1.16362	-0.791229	-1.69652	0.667779	5.49862	6.06239	-2.56548	6.77985	9.34582	1.74019	4.91882	-2.57589
d,l-Diepoxybutane	negative	0	training	-0.467465	-3.38258	2.45635	-0.720554	0.237189	-1.02613	-2.73314	1.76976	-0.46549	-0.817125	1.56334	-0.0325093	-2.52231	0.0881126	-2.42735	1.0937	-1.60744	-0.951838	-0.227888	-0.865334	1.93401	2.1584	-1.75141	-1.13223	-0.537599	-0.736221	0.299681	2.12377	2.62127	-1.07388	-2.65062	-0.0132106	-1.46342	-1.38965	-0.677106	1.42658	-1.87316	4.41742	1.69339	0.761391	1.46989	3.50363	2.54394	0.269886	-0.200121	-1.65495
N-Nitrosobenzthiazuron	cancer-other	1	training	0.835598	-0.180523	-2.3938	-0.9548	-2.99361	-4.47287	-4.50013	2.8302	-2.34727	0.236727	0.827356	1.65645	-3.02082	-0.500382	-7.84944	1.42881	2.31746	0.483054	1.61057	-4.50999	3.71685	3.71953	-1.24302	5.33357	-5.63663	-4.46364	-0.0477166	-4.18465	1.61418	1.23131	-5.68678	-5.50341	0.712745	-3.99779	-0.433075	-0.0249376	-1.66839	0.633529	4.2381	5.56188	-1.86659	5.63277	6.95961	0.882199	3.53022	-2.82431
1,3-Dibutyl-1-nitrosourea	cancer-other	1	training	-0.682941	0.0619419	-0.71189	1.21321	0.223408	-6.03702	-1.95662	1.15623	-3.40687	-5.73358	0.0524365	-0.00696939	-6.14846	3.01613	-3.28767	5.71516	3.31797	-2.24213	3.60371	-4.11641	1.2193	3.73752	2.17513	5.86785	-2.19508	-4.0163	-0.398396	-3.68842	0.962698	2.45541	-7.24225	-8.12898	-1.13575	-4.28999	-0.59762	2.77945	-3.26964	3.42373	3.03315	7.05492	2.07112	6.56861	0.00921655	-1.58924	1.95413	-2.54359
2-Hydrazino-4-(p-aminophenyl) thiazole	cancer-other	1	training	1.45549	-0.498226	-2.10167	-2.06736	-3.8308	-1.93988	-5.57302	2.26375	-2.13553	0.706736	0.583048	-0.976158	-0.922892	-1.06866	-8.63052	-0.533678	1.01546	0.0878904	1.12047	-5.56933	4.80385	3.63128	-0.75403	1.43978	-5.98372	-4.91676	-0.38148	-2.22243	2.89087	0.126026	-3.27358	-3.65578	0.653693	-0.304679	1.08122	1.05845	0.377333	-0.0985782	3.55702	4.67498	-2.69914	3.15095	7.4018	0.195747	5.16069	-0.866933
1-Nitrosohydantoin	cancer-other	1	training	0.923943	-2.25057	1.2673	-1.84178	-2.74432	-1.69246	-1.60531	-0.718848	-4.87229	-1.23191	0.312217	1.20663	-3.82959	0.466048	-1.03767	1.70951	-0.953145	-0.820247	-0.434346	-1.04324	1.87551	0.387467	-1.25567	1.79775	-2.2356	-2.13372	1.93277	-0.224895	3.15457	0.343911	-4.37178	-2.85066	0.955249	-3.24101	-2.76061	0.17612	-0.361831	-0.815597	1.76671	2.79934	-0.0336215	5.38744	0.249662	0.950223	1.69185	-3.38988
N-Ethyl-N'-nitro-N-nitrosoguanidine	cancer-other	1	training	-1.02651	2.08324	-1.36089	0.164402	-2.5876	-3.28862	-3.4324	1.95262	-1.25794	-2.74499	0.292604	1.28075	-3.48934	-0.214836	-3.69558	2.16118	-0.464189	-0.757755	0.984869	-4.26813	-2.3845	0.421676	-1.03454	2.29569	-3.33649	-2.70531	2.54941	-2.17338	0.843002	1.24338	-2.64107	-3.1693	2.33243	-1.36767	-0.118405	0.192123	-2.38342	-0.59373	3.18593	3.97278	-1.20777	3.57032	3.4582	2.4164	2.06502	-3.31698
2-Hydrazino-4-phenylthiazole	negative	0	training	0.927628	-1.00108	-2.67785	-2.23647	-4.49147	-2.22819	-5.45143	2.69277	-2.57801	0.868262	1.20475	-1.1548	-1.02792	-1.05968	-8.02367	0.126658	1.4146	0.482221	0.674816	-4.8362	4.71783	3.7424	-1.36987	1.54182	-5.34458	-5.10031	0.0456329	-2.26524	2.12763	0.278858	-3.21826	-3.41616	0.0992537	-0.880277	0.171393	0.630757	0.195781	0.503009	3.65476	4.93889	-2.64943	3.50875	7.30932	0.129028	4.78013	-1.05501
Bis-1,4-(chloromethoxy)butane	negative	0	training	-0.288064	-2.56057	0.00228252	-0.830091	-1.18771	-2.69372	-2.2733	0.0903719	-0.148493	-3.17821	-0.239937	-1.30436	-6.91951	4.69536	-1.09893	4.98242	2.49321	-0.897809	2.38453	-0.694187	1.02514	3.15576	4.29953	3.48194	-2.25532	-4.41834	1.79835	-1.38845	2.555	4.39359	-1.43477	-5.15478	0.548978	-2.51124	0.0367531	1.31839	-1.60436	1.53614	2.51647	5.59526	4.41058	3.92725	3.19725	-3.16426	0.639246	-0.897781
(N-6)-Methyladenosine	negative	0	training	6.17839	-8.09631	-1.14757	-3.93572	-3.33224	-3.10175	-6.11573	4.1684	-0.544827	-2.46451	4.1748	-0.0505642	-0.699521	-1.60434	-6.58019	-1.26606	-5.90237	1.03374	-0.318483	-4.08117	9.02871	6.88832	-0.842909	1.83255	0.668334	-4.11459	1.11224	-0.692324	9.31635	-1.67179	-6.96625	-5.87093	2.697	-5.84213	-1.07628	3.10135	-6.48777	5.47234	4.20338	4.7316	5.42025	6.50529	6.05752	3.31852	-3.29244	-4.18792
Aflatoxicol	cancer-liver	1	training	2.96524	-5.31689	2.0223	-5.80458	-3.61088	-3.14051	-6.38769	3.33135	-7.0146	0.663399	5.58332	2.07568	-4.73504	-0.89421	-9.20177	1.63996	0.569235	0.182249	1.25355	-4.90622	5.92368	9.99517	-3.16228	-0.78862	-1.96843	-5.41052	2.2297	1.03531	10.1844	3.82372	-7.58832	-5.76168	-2.84319	-6.61437	-0.435792	-2.61809	-2.16463	2.80161	8.77074	9.41144	4.17109	10.4265	7.66753	1.65506	3.92182	-3.84943
N-(N-Methyl-N-nitrosocarbamoyl)-l-ornithine	cancer-other	1	training	-0.562655	1.51752	-0.992909	0.627438	-2.36462	-6.21284	-1.40899	2.05729	-4.25589	-5.02747	1.31493	2.45631	-6.3415	2.44416	-6.13	5.06029	2.76757	-3.74595	3.29835	-3.59474	2.2553	2.4675	0.712006	5.90269	-1.93947	-3.87613	1.40957	-2.417	2.75277	0.50738	-7.74455	-5.9455	-0.329201	-4.22126	0.432019	1.93888	-1.7007	-0.587649	3.17532	8.78606	0.480315	4.61431	0.0790863	-1.00332	2.1296	-1.42959
N'-Acetyl-4-(hydroxymethyl) phenylhydrazine	cancer-other	1	training	0.373895	-0.971453	-1.2319	-0.817359	-4.0387	-3.76248	-5.07577	2.22435	-3.65159	-2.80338	1.95443	0.995421	-3.04791	0.0984031	-5.78874	2.58922	2.59406	-3.25769	1.14273	-2.75361	5.04545	3.47882	-1.46679	3.03887	-4.61505	-4.93389	0.479626	-1.23788	3.50331	1.55009	-3.94871	-5.88336	-0.18383	-1.86817	1.45083	0.898271	-0.46504	1.45048	3.26852	7.10465	0.241344	5.44121	4.81026	0.0401943	3.9525	-0.92717
4-(5-Nitro-2-furyl)thiazole	cancer-other	1	training	0.176498	-1.07719	-1.69564	-4.29932	-4.67453	-2.58207	-6.59477	2.9024	-2.08522	2.37712	0.72826	-1.49227	-4.09243	-0.759239	-6.5123	-1.16789	-0.197873	0.35814	-0.716573	-5.64039	1.23862	2.86207	-1.98528	1.19761	-5.12005	-4.94559	1.44586	-3.23312	2.29676	1.17182	-2.69543	-1.49181	1.41701	-3.7464	-0.284222	-1.11752	-0.996592	-0.162949	4.4458	5.00622	-2.61261	6.5055	7.57299	1.16659	3.71396	-0.256432
N-Nitroso-N-methyl-N-tetradecylamine	cancer-other	1	training	-2.32792	-0.419835	-0.118279	0.946277	-3.15313	-8.48436	-3.10869	1.34941	-5.43599	-6.169	-3.28356	-1.85867	-7.95963	2.13675	-4.33544	7.27015	3.5051	-1.6329	6.22539	-5.53804	0.0308822	6.06587	4.51322	5.1455	-2.63802	-8.5857	2.20463	-4.26734	-1.10982	4.07159	-8.34174	-10.9721	-1.77838	-4.32987	-0.0675491	5.8429	-3.56456	6.01068	5.25338	10.6313	3.42657	6.47857	-0.281988	-1.83743	3.10359	-4.93466
N-{[3-(5-Nitro-2-furyl)-1,2,4-oxadiazole-5-yl]-methyl}acetamide	cancer-other	1	training	0.339654	-2.3697	-0.537369	-3.90604	-3.76727	-3.53655	-8.09012	4.73062	-4.59533	-0.189656	1.92899	-0.75765	-3.38102	-0.449433	-6.56798	-0.118126	1.19896	-1.71744	-0.326456	-4.29713	3.67647	5.23753	-2.01222	2.66274	-5.55838	-4.96749	1.08776	-2.65614	4.43827	3.31568	-5.50753	-4.00107	0.417305	-4.31865	2.27201	0.665001	-2.6178	0.237527	7.53564	9.47729	-1.99199	8.87776	6.43918	0.989565	5.2644	-1.10604
1-(3-Hydroxypropyl)-1-nitrosourea	cancer-other	1	training	0.305797	0.450329	-1.40695	1.51515	-2.18249	-3.64639	-1.13422	0.277887	-1.05925	-3.72682	0.184086	0.648514	-4.53893	1.54766	-3.57593	4.12407	0.130463	-0.923989	0.677766	-3.36456	0.0374278	2.42912	0.0286432	3.86607	-2.14683	-2.85735	1.52768	-3.14749	2.19818	0.15832	-4.3201	-5.35447	1.0517	-2.25666	-0.637777	0.968669	-0.885329	1.85844	1.7949	4.77232	2.0482	3.72391	1.31862	0.0563211	-1.12363	-1.99926
N-Nitrosoallylethanolamine	cancer-liver	1	training	0.91324	-0.0946149	-0.723207	-0.107232	-2.69184	-4.00177	-1.45714	0.616216	-1.77675	-4.41411	-1.29488	1.16995	-4.50467	0.283503	-2.90307	3.27036	0.332104	1.46508	1.22988	-2.48098	1.46148	1.80343	0.177646	3.4772	-0.445865	-4.44459	0.830481	-4.40875	1.15652	1.05478	-7.10705	-5.27258	0.876163	-1.68204	-0.0591686	-0.732448	-3.2458	2.60221	1.46185	1.78406	1.61033	2.91687	3.44463	1.81503	-1.42877	-2.76627
1-(2-Hydroxypropyl)-nitroso-3-chloroethylurea	cancer-other	1	training	0.871403	-0.855386	0.639382	0.875276	-2.5376	-4.98766	-1.99477	0.764316	-1.73824	-4.70619	0.378069	1.35155	-5.70567	3.80015	-4.24598	5.48975	2.98992	-1.32151	1.89815	-2.95661	0.0450391	3.78299	0.963795	5.80343	-2.38546	-2.69962	0.566453	-2.98068	3.12756	2.72238	-5.43502	-6.28449	0.143517	-3.42733	-2.12187	0.169989	-3.61769	1.28063	1.24407	6.33059	1.83579	6.29955	3.44267	-0.796253	1.3445	-2.83859
Methotrexate	negative	0	training	3.10537	-3.28009	-2.99887	-4.63192	-6.50657	-8.55904	-10.9629	5.60934	-9.54555	-3.71199	5.01342	1.678	-3.30905	0.997318	-16.2493	2.7084	6.47499	-3.41096	3.13109	-8.40943	9.51351	8.24842	-0.202081	8.64365	-7.41936	-11.3833	1.64674	-4.8706	8.35113	0.65142	-13.6364	-12.1612	-0.569675	-4.05492	2.37052	4.78693	-2.26374	-0.676392	10.5681	15.3681	-2.80387	11.7481	8.40106	-2.00485	5.76819	-1.33763
N'-Nitrosonornicotine-1-N-oxide	cancer-other	1	training	1.35533	-2.55202	-0.335051	-3.93762	-2.10404	-3.18878	-3.21847	2.31226	-2.84423	3.07631	-0.911957	1.63746	-8.2599	0.536677	-5.14984	2.75185	-1.6372	-0.0765358	0.901398	-3.25145	2.00941	1.06503	-1.81867	1.46143	-3.89768	-2.4798	1.66618	-1.39908	4.6865	-0.928514	-3.33933	-5.6157	-0.168535	-6.09422	-2.96248	0.662534	-1.16015	1.15812	5.21819	2.48523	1.91861	7.96207	3.61924	-2.33272	2.8109	-4.24615
N-Nitroso-2,3-dihydroxypropylethanolamine	cancer-liver	1	training	1.1827	-0.0960166	-1.26241	0.0377169	-5.30075	-3.54538	-2.529	-1.14905	-1.96246	-4.69714	-0.664083	0.973243	-5.04839	1.87562	-5.22684	5.64944	0.863241	-0.506598	0.972492	-3.06203	1.42701	4.90058	0.697655	3.93854	0.219014	-3.89106	3.46434	-3.95959	3.75136	0.21099	-4.68795	-6.2559	-0.859937	-2.39425	-2.54189	-0.0118515	-3.70624	3.13272	2.01228	5.53566	3.45005	3.09098	3.22605	0.333981	-0.271356	-2.97039
Nitrosomethylundecylamine	cancer-liver	1	training	-1.71649	-0.130257	-0.320078	0.598781	-2.42904	-7.05893	-2.68444	1.03868	-4.02428	-5.11667	-2.65673	-0.999677	-6.56403	1.58323	-3.88142	6.02909	2.86804	-1.03004	5.07227	-4.55099	-0.118537	5.14928	3.43269	4.62904	-2.1276	-6.8443	1.72507	-4.0824	-0.783864	3.41314	-7.24265	-8.9684	-1.33632	-3.90054	-0.40944	4.26838	-3.13233	4.91001	4.21201	8.30921	2.54894	5.51441	0.119491	-1.39356	2.35237	-4.10954
Aspartame	negative	0	training	-1.29314	-1.04842	-4.08292	-1.97455	-7.33093	-8.5782	-5.82251	3.45854	-10.0652	-4.00446	4.18204	3.64818	-6.88749	3.26218	-10.165	5.74962	7.94678	-5.31784	3.04318	-4.89906	8.81408	5.65199	-0.447878	6.84958	-2.09959	-7.22446	2.31474	-1.01737	6.3579	1.70381	-8.38479	-6.44638	0.600567	-5.73182	1.1867	1.00737	0.618441	-2.41022	5.76328	14.5549	-0.471667	7.85085	4.14033	-3.20943	6.11915	0.197305
N-Nitroso-(2-hydroxypropyl)-(2-hydroxyethyl)amine	cancer-liver	1	training	0.859838	-0.146932	-0.372538	-0.338539	-4.08361	-3.75333	-1.95738	-0.373896	-1.7219	-4.05714	-0.0207335	1.00527	-3.93844	1.80379	-4.62037	4.71847	1.86607	-0.159642	1.42082	-2.67321	0.637773	4.59098	0.402119	3.79312	0.666445	-2.91303	2.47109	-3.94168	2.76431	1.1284	-5.18419	-4.82895	-0.792339	-2.29767	-2.14206	-0.281217	-3.64864	2.53953	1.68487	4.69405	2.4458	3.1557	3.26659	0.492244	0.891448	-2.50672
5,7-Dimethoxycyclopentenone[3,2-c] coumarin	negative	0	training	2.31456	-2.87092	0.0938166	-5.88585	-4.24381	-3.53536	-9.13639	2.02338	-6.26961	0.384996	2.58899	0.0151589	-3.83115	0.753331	-6.1303	1.33689	1.33997	1.34258	1.30559	-4.34864	4.46007	8.39309	-2.7291	3.12873	-3.87162	-7.23026	2.77825	-0.779365	6.04391	4.93444	-6.42012	-4.42381	-1.01326	-6.40369	0.437505	-1.92852	1.3703	0.307824	7.49543	8.62695	-0.0120872	10.0143	7.98825	-0.411143	6.77025	-2.96101
N-Nitrosoallyl-2,3-dihydroxypropylamine	cancer-other	1	training	0.97428	0.336333	-0.829324	-0.606164	-4.7632	-4.07009	-2.47809	0.289589	-2.91681	-5.37121	-1.387	2.65764	-4.89056	0.53312	-4.65966	5.13068	1.19097	0.820159	1.54647	-3.07922	2.44834	3.01384	-0.314035	3.75185	0.556765	-4.83403	1.79708	-4.15717	2.60865	1.22524	-7.59017	-5.27005	0.573204	-2.10643	-1.48344	-1.12048	-4.00962	1.9547	1.44557	3.65521	2.0912	2.86817	4.10954	1.18033	-0.562881	-3.78929
2-Azoxypropane	cancer-other	1	training	-1.9825	0.701272	0.844097	-4.15988	-3.10106	-3.56781	-2.8561	2.66399	-3.04801	-2.23292	2.25797	1.23389	-2.5984	1.81329	-3.48751	1.70604	1.45519	-2.67956	2.80333	-0.942221	1.13628	1.01569	-1.38306	2.63496	0.743863	0.0631852	0.720603	-1.33244	0.392278	3.79422	-2.95981	-1.26263	0.865126	-3.03423	-0.0674967	-1.21022	-0.81963	0.45197	1.63463	6.06276	0.310238	4.69358	2.69093	0.452802	4.11895	-2.9183
N-Hexylnitrosourea	cancer-other	1	training	-0.834604	0.739471	-1.32838	1.46296	-1.12339	-4.98302	-1.5525	1.06095	-2.52023	-4.40526	-0.47324	0.328533	-5.14898	1.76581	-3.49211	5.08305	1.5683	-1.3438	2.63711	-4.43446	0.00634024	3.00895	1.05082	4.17924	-2.21789	-3.62842	0.618084	-3.30811	1.07805	1.45955	-5.66741	-6.27137	0.524062	-3.06637	-0.487427	2.27454	-1.31903	2.19106	2.52833	6.32961	1.82313	4.83498	0.229866	-1.09087	0.362885	-2.50564
4-Bis(2-hydroxyethyl)amino-2-(5-nitro-2-thienyl)quinazoline	cancer-other	1	training	1.86411	-3.41364	-4.19023	-3.75716	-8.57886	-5.34547	-10.5319	2.92059	-4.62798	-0.610904	2.08171	-2.17712	-5.94803	-0.223639	-12.5048	0.035583	2.5158	0.834007	-0.610205	-7.26582	5.15068	8.14404	-1.1719	4.54666	-7.3641	-11.3219	3.17943	-5.61159	5.95945	3.08006	-7.49207	-10.4349	0.226295	-3.88068	1.65427	0.497952	-2.44328	3.81238	10.0386	9.55771	-1.02687	10.1562	12.3659	2.33966	4.23119	-3.01783
4-(2-Hydroxyethylamino)-2-(5-nitro-2-thienyl)quinazoline	cancer-other	1	training	2.12319	-2.81711	-3.5117	-3.22573	-6.73737	-4.14724	-9.59533	4.2474	-4.43468	0.634493	1.90024	-1.78114	-4.41564	-0.479041	-10.5898	-1.25731	1.99356	-0.562845	-0.826746	-7.16608	6.108	6.12449	-1.66584	4.05446	-8.20827	-9.13631	1.5333	-3.49612	5.09655	2.17522	-5.41515	-7.17764	0.67096	-3.61639	1.62411	0.39049	-0.870474	1.65753	9.2153	9.07199	-2.04455	8.67393	11.2766	2.54814	5.39579	-3.04486
3-Nitroso-2-oxazolidinone	cancer-liver	1	training	0.630203	-2.73061	1.45732	0.546904	-2.14549	-1.6223	-2.47824	0.376506	-4.33274	-0.380602	0.465308	0.0719999	-3.92785	-0.785824	-2.53738	1.99559	-1.28609	-0.628759	0.0414183	-0.816132	1.4924	0.491361	-0.751655	2.28783	-2.43775	-1.42454	0.513005	0.67454	2.20206	-0.0578213	-3.68483	-1.8256	0.0125519	-3.49528	-2.00232	0.0656848	-1.34059	1.67554	2.41272	1.71746	0.37808	5.27346	1.30973	0.235588	1.68706	-2.26618
N,N'-[6-(5-Nitro-2-furyl)-S-triazine-2,4-diyl]bisacetamide	cancer-other	1	training	1.15866	-2.8692	-0.628748	-2.9156	-4.90076	-5.90348	-8.72496	6.65071	-6.48952	-0.983001	1.98161	0.526359	-3.67116	-0.453585	-6.92855	0.279457	3.47245	-3.19565	0.572835	-6.17886	6.40435	5.15228	-1.67849	6.73881	-8.73936	-7.4739	0.312457	-2.77002	4.77852	2.11524	-7.95622	-5.68454	1.63876	-3.3704	2.78181	1.86728	-2.55056	1.4219	7.31672	9.96056	-2.08322	10.5732	6.75326	1.16236	5.93235	-1.09102
4-Morpholino-2-(5-nitro-2-thienyl) quinazoline	cancer-other	1	training	3.34813	-5.03671	-2.90784	-3.28615	-7.85757	-4.058	-11.8515	6.7249	-5.25645	3.05101	2.38572	-2.25294	-6.01699	-1.50251	-11.3519	-0.472447	0.483422	0.856848	-1.875	-5.93394	5.1125	7.13006	-2.37733	3.18239	-9.08588	-9.72443	0.876836	-1.50973	5.26877	2.7533	-6.45789	-4.92878	0.0666832	-5.57483	1.1799	1.11006	-1.38176	2.98473	10.8707	6.81831	-3.92628	11.4982	11.8522	0.896368	6.77469	-5.06412
Tetrafluoro-m-phenylenediamine.2HCl	cancer-liver	1	training	3.35788	-0.725686	2.57197	-1.49318	-2.83959	-1.65267	-3.4284	1.93367	-0.46011	1.16299	2.09489	0.899765	-3.55988	0.187909	-6.79572	-0.836986	0.0369418	0.8026	2.54984	-3.78769	2.71912	4.48277	-2.64319	1.94164	-6.52723	-5.24574	3.08794	-3.49521	5.46884	2.37783	0.0777533	-2.82171	0.883628	1.55315	2.8188	1.40941	-1.45203	-3.14498	4.5863	3.08839	-4.57164	6.15787	5.00117	2.37598	6.18015	0.800932
1-Nitroso-3,5-dimethyl-4-benzoylpiperazine	cancer-other	1	training	1.00935	-4.7448	0.00165923	-1.60177	-5.5566	-5.28963	-5.23109	0.845158	-5.09531	-0.344094	2.76122	1.9062	-5.23665	-3.16914	-6.53926	0.841617	2.34525	-2.16438	0.87399	-0.893001	3.942	4.26054	-3.55141	3.80959	-4.0721	-4.39418	-0.525697	-0.407122	3.48788	1.35597	-7.71056	-4.4758	-1.26564	-6.3473	-2.36857	1.4483	-2.32149	4.01037	3.68563	7.3241	1.06469	10.9358	4.33873	-3.35324	5.23959	-5.26872
1-Nitroso-3,4,5-trimethylpiperazine	cancer-other	1	training	0.933005	-4.10096	4.16867	-1.47912	-2.72811	-3.98194	-1.44306	0.097125	-1.80232	-0.38732	0.990623	1.35607	-4.00002	-1.77474	-3.30929	-0.0355968	0.33866	-1.55969	1.13488	2.02007	2.04685	2.72676	-1.64378	2.46932	-0.267414	-1.19442	-0.814633	-0.168398	1.96444	1.39741	-6.30136	-2.22969	-1.15953	-4.88326	-2.6056	1.08831	-3.89759	3.92629	0.751325	3.05853	2.27337	7.29397	-0.36601	-2.94761	3.62553	-4.4322
Nitroso-2,3-dihydroxypropyl-2-oxopropylamine	cancer-other	1	training	-0.342203	0.13103	-0.888629	0.524651	-4.44523	-3.84434	-1.69473	1.44325	-4.72057	-3.76814	1.32572	3.01733	-4.18204	1.53054	-4.87752	4.9648	2.3093	-3.62077	1.98616	-3.6264	2.5928	3.19251	-0.229282	4.10462	-0.221381	-2.51228	0.669602	-1.01741	3.52982	-0.152662	-4.69939	-3.54502	0.48601	-4.28758	-2.17882	0.792434	-3.11562	1.32796	1.94018	7.22881	1.24105	4.06032	1.98204	-1.18764	3.58371	-2.25792
5,7-Dibromoquinoline	negative	0	training	0.72582	-1.12801	-2.21263	-3.8123	-3.63539	-3.17568	-7.95244	1.01223	-1.99383	3.01824	2.14512	0.0451457	-1.23892	-2.47486	-7.63751	-0.347126	1.6165	1.26572	1.11358	-2.90969	3.62853	3.82817	-3.45294	0.265102	-6.27583	-3.39914	1.77679	-0.271484	3.87695	0.0125357	-2.67015	-4.9536	-0.208966	-1.06948	-0.810696	-0.0243835	0.353529	-0.0453873	5.31473	3.94307	-2.84058	6.00912	7.71413	0.622968	4.18116	-0.482366
N-Methyldopamine,O,O'-diisobutyroylester.HCl	negative	0	training	-0.460916	-1.42007	-0.399059	-6.03723	-4.52175	-7.81904	-8.54001	3.71596	-7.66765	-5.04889	6.73319	5.51429	-6.24165	5.3165	-8.96376	4.27111	6.64172	-5.30199	5.20776	-4.30863	7.87019	7.20299	0.341348	7.48324	-0.68507	-7.06678	-0.568736	-2.00467	5.14479	7.17764	-10.497	-4.78871	-0.810092	-6.6843	1.86521	-0.467446	-0.610718	0.613036	6.80835	13.2869	1.96064	12.0802	6.42839	-3.42171	8.43332	-2.15403
3-(5-Nitro-2-furyl)-imidazo(1,2-alpha) pyridine	cancer-other	1	training	1.72262	-1.43501	-3.80935	-4.93639	-6.38486	-2.42535	-9.53066	5.09063	-3.10798	0.720267	2.3546	-0.766135	-3.51171	-1.40475	-8.666	-1.02614	0.112077	0.357535	-0.0292786	-5.8461	3.22102	4.46175	-3.11414	2.59786	-7.62722	-6.75954	1.87901	-2.68018	4.39384	2.71994	-3.34415	-4.5811	1.29119	-3.45945	-0.0367109	-0.63348	-0.5588	1.06413	8.12065	6.62801	-2.72535	8.58845	10.7803	0.923475	6.42743	-2.38279
4,6-Dimethyl-2-(5-nitro-2-furyl) pyrimidine	cancer-other	1	training	2.08582	-1.50148	-0.419637	-6.32104	-4.51143	-2.29826	-8.81453	3.78857	-3.36027	0.660255	1.54118	-1.4815	-2.42541	0.131558	-6.37955	-1.27748	1.64122	-1.01478	1.12604	-5.0837	2.44386	5.17796	-2.18169	2.01337	-5.02237	-6.2795	0.202991	-2.96207	3.26552	2.51745	-4.53873	-3.82177	0.905231	-2.79732	1.45462	0.572779	-1.25433	0.346437	6.95029	6.68437	-2.95511	8.21073	7.32402	2.12292	4.64777	-0.548643
5,7-Dimethoxycyclopentene[c]coumarin	negative	0	training	1.939	-3.49053	0.485573	-5.99615	-3.59594	-3.47667	-9.33988	2.15895	-5.44707	0.446321	2.64046	-0.151379	-3.27539	-0.642975	-5.92006	2.22929	0.574438	0.92042	1.09763	-4.02262	3.96767	8.29591	-2.78748	3.39107	-3.35537	-6.49268	2.13787	-0.911576	5.32855	4.36465	-6.03334	-4.65613	-1.04886	-6.66827	1.00874	-1.51624	1.1692	1.13806	7.10178	7.88356	0.600783	9.14677	7.94116	-1.06933	6.29398	-3.16343
Atropine	negative	0	training	0.487069	-5.66215	1.21991	-3.92857	-7.09202	-5.50447	-6.53199	4.11465	-5.07201	-3.79159	3.52128	3.20932	-7.79997	0.696153	-8.55161	4.62957	1.89324	-1.97259	0.766588	-2.59288	8.39484	7.40152	-0.380795	4.16839	-3.29007	-6.74618	2.45987	-1.15639	7.02109	2.71841	-8.3199	-6.90842	-2.35018	-6.84357	-1.79656	2.80583	-2.01777	4.79197	6.01145	8.37408	1.81421	11.5591	5.49704	-3.02155	5.98184	-3.00809
Aflatoxin B1	cancer-liver	1	training	3.68267	-5.21417	0.940981	-5.84506	-3.97121	-3.48379	-6.93912	2.935	-7.63358	1.33995	4.36411	1.37602	-5.05846	-0.836389	-8.71301	1.78198	0.97151	0.958267	1.16214	-6.08836	5.74997	10.1203	-2.92131	0.451986	-3.56642	-6.60325	2.70232	1.31007	9.88583	4.08762	-7.65919	-4.90967	-2.59714	-6.42576	-0.0499928	-3.2501	-0.673641	1.51207	8.73591	9.57807	1.72835	10.8609	8.08301	1.32093	4.44188	-3.22097
Colcemid	negative	0	training	2.12028	-3.80463	1.06026	-9.35129	-4.60271	-6.96406	-15.4674	2.54926	-7.5015	-2.4157	5.07171	2.67695	-5.42668	2.72729	-8.66462	3.94824	4.56556	-0.202863	3.71263	-3.77198	9.85608	11.5925	-3.61722	5.06786	-4.78639	-9.36261	1.28716	-2.63423	7.15948	6.39248	-8.66215	-6.89521	-1.3562	-6.82845	1.60279	-1.71874	0.0972335	2.85549	8.91156	11.2972	1.96362	13.5916	12.1807	-1.47027	11.3722	-3.92629
Vinblastine	negative	0	training	2.23556	-9.17373	8.53749	-16.5746	-18.2925	-17.7355	-9.99288	12.5767	-16.6155	-10.6703	11.7836	9.38114	-28.0642	2.04528	-17.4375	8.92367	8.12301	-4.93744	10.7229	-9.04871	26.1343	17.6079	-3.92414	12.6861	5.27865	-17.7651	5.82492	2.95731	15.2326	7.67587	-25.8925	-13.1839	-3.6412	-12.2762	-2.42965	5.6816	-11.2025	12.7585	17.0072	24.0154	7.61556	31.7699	16.5668	-8.55262	17.4005	-17.7157
Proresid	negative	0	training	2.40624	-6.0515	1.49923	-7.47877	-2.77271	-9.23586	-17.1253	1.9378	-9.33423	-3.71495	6.87479	3.40755	-10.8772	3.47631	-12.4248	5.06641	3.9151	-4.04922	4.93891	-5.53924	12.58	13.0418	-2.82796	4.70447	-3.9254	-8.35193	1.95827	-2.65302	10.68	1.90926	-9.28858	-10.2015	-1.09819	-6.4406	2.15853	-0.198599	-5.32541	6.1589	10.2039	15.0275	5.69059	17.0838	11.3135	-0.180434	10.6402	-5.51728
Dipentylnitrosamine	cancer-liver	1	training	-1.15914	0.0513195	-0.999147	0.432267	-1.11119	-6.15032	-2.3446	0.743706	-3.74436	-5.09693	-1.88662	-1.15441	-5.8826	2.06231	-3.30261	5.70708	2.88004	-0.701287	4.57458	-4.6036	0.377972	4.84983	3.23369	4.29023	-0.925751	-5.04377	0.678552	-4.53243	0.058956	2.643	-6.89943	-8.09224	-1.61225	-3.58927	-0.816921	2.98792	-3.80982	4.44545	3.49541	6.77909	2.51903	5.36182	0.383614	-1.32571	1.83578	-2.96014
Phenesterin	cancer-other	1	training	-3.41522	-9.65511	6.51838	-7.96499	-10.4376	-13.1279	-8.01834	7.93959	-9.14768	-9.55677	9.31057	-1.44455	-20.0597	6.58351	-19.2827	13.2631	6.38266	-5.93853	4.89655	-6.59931	10.8384	15.6077	1.92806	5.6199	-1.30932	-9.10038	4.57356	-2.76877	10.6059	11.2516	-18.0226	-12.8042	-4.15689	-10.4561	-4.1839	5.36959	-9.07234	8.21831	12.8345	22.1494	4.9673	24.6542	11.4684	-7.49978	10.4098	-8.38586
Acronycine	cancer-other	1	training	0.801361	-1.41054	-0.315127	-7.7868	-5.79663	-5.92158	-10.1048	3.87836	-6.74196	1.18225	5.87266	4.68743	-5.32152	-1.36418	-10.6941	-0.202759	3.33523	-0.469957	3.99477	-5.00761	4.67068	10.1082	-5.37324	1.05351	-4.22161	-7.91878	2.63122	0.439646	5.53872	6.18687	-9.48245	-7.5152	-3.2047	-6.00507	-2.85335	-1.50194	-2.36655	3.13532	8.1049	11.0543	-1.01838	12.4919	12.8446	-0.724975	9.62235	-4.77241
beta-N-[gamma-l(+)-Glutamyl]-4-hydroxymethylphenylhydrazine	negative	0	training	-0.164442	0.140659	-2.20246	-1.09745	-6.19319	-5.9088	-5.38434	2.66017	-6.60215	-5.18604	2.76247	1.73577	-6.32756	1.53641	-9.29643	4.61585	4.68512	-5.85285	2.57949	-5.24968	6.82364	4.81704	-0.770133	4.74916	-4.39259	-6.47102	1.78393	-1.08234	5.92107	0.837551	-7.08664	-7.94015	0.00298136	-3.16954	1.97361	2.26407	-0.0344615	-0.198416	4.62615	11.9144	0.196919	6.56915	3.72032	-1.25645	4.61531	-0.457946
d-Limonene	cancer-other	1	training	-0.0258054	-1.05115	1.84134	-1.19325	-3.62248	-1.516	0.247296	4.98225	-3.59259	-3.33638	4.58978	-1.1824	-2.83717	-1.20435	-2.51062	2.83896	-0.155479	-1.16092	1.18483	-2.4995	3.92943	2.43918	-2.14399	-0.427934	-1.33253	-2.98263	0.430589	0.618816	1.75324	2.15457	-5.97765	-2.31481	-1.61751	-1.91925	1.27565	2.34773	-2.92626	2.838	3.05187	2.18598	0.505476	6.31858	0.758032	-1.8008	1.43975	-3.30582
Griseofulvin	cancer-liver	1	training	-0.476113	-4.1495	2.76094	-7.22686	-6.40563	-3.40148	-8.44797	1.23279	-5.7426	-0.958966	7.62728	2.64847	-7.09435	3.80995	-9.13151	2.893	2.18615	-0.782965	3.74821	-2.96424	8.61634	11.3611	-4.78832	3.8812	-2.3062	-8.458	3.61512	-0.127197	6.54715	7.37018	-8.48577	-7.26326	0.0940947	-4.0536	-0.356014	-2.77306	-2.03312	3.3579	8.90095	10.2925	2.50369	13.1904	9.0878	-1.0351	7.52509	-4.66247
Phorbol	cancer-other	1	training	-3.20069	-1.54929	4.50887	-5.16421	-6.87741	0.171091	3.42792	2.97448	-5.11646	-5.71898	12.7875	1.00629	-10.558	5.96071	-14.5071	0.682931	0.233717	-2.75823	3.15263	-2.89834	12.6155	12.7115	-4.19168	1.45296	8.22962	-6.19026	6.14862	2.56453	6.7471	4.91775	-12.1359	-7.49274	-1.23893	-5.74784	-2.80073	1.97219	-8.85092	6.41893	5.82004	13.2269	8.40326	9.26254	5.0394	-2.16148	4.50124	-8.64118
Hematoxylin	cancer-other	1	training	2.72839	1.46377	-1.59543	-6.47721	-6.40787	-5.62478	-9.49416	-1.71265	-6.35999	2.00131	6.77244	1.49376	-6.01331	0.124449	-11.549	2.3107	2.12053	-0.183328	1.29097	-5.3576	6.12012	7.1754	-5.32978	2.15763	-0.643538	-4.72795	1.42817	-1.3372	10.763	0.925569	-7.19343	-8.35455	-0.785075	-3.57469	-1.31615	-0.904605	-2.33056	4.0741	9.94293	8.07316	0.492801	9.44943	7.65115	0.207617	6.93569	-1.06528
Ochratoxin A	cancer-liver	1	training	0.811188	-3.7931	-3.76297	-3.60524	-9.77714	-7.14972	-11.3494	3.71646	-9.96384	-1.03712	6.52465	1.93425	-6.75925	1.09347	-13.0651	3.82758	5.54183	-2.26204	1.60425	-5.3469	8.74953	9.833	-5.28926	5.48019	-5.25867	-8.85706	2.89366	-1.8945	9.92282	4.27405	-9.29307	-10.8101	-0.489081	-6.19176	-1.451	-0.377411	-0.936246	0.153303	9.77001	14.6499	-1.04457	12.3572	8.67178	-0.899083	8.2485	-2.67119
Retinoic acid	negative	0	training	-4.28567	1.46491	5.36423	-7.22452	-5.49319	-7.35446	-6.11031	5.4854	-8.88949	-4.03335	6.00208	2.20899	-8.33386	-1.23203	-9.2023	3.42245	5.46373	-1.90168	7.14167	-4.09196	6.78827	6.1754	-7.02389	9.71931	-4.83701	-7.67837	-2.21266	2.45763	-2.96224	3.53952	-16.5883	-3.72379	2.43264	-7.88522	5.51781	2.18592	-4.55103	3.25204	6.18053	10.898	0.436713	12.9826	1.90439	-1.79307	7.50228	-2.84906
Diethylstilbestrol	cancer-other	1	training	-0.574192	0.55925	-4.60562	-3.54528	-6.45862	-6.5521	-7.04283	0.38947	-7.38711	-1.79533	4.5003	1.91982	-4.29566	0.00150329	-9.48819	3.86812	3.55179	-0.74158	3.22366	-6.16435	6.09899	7.54577	-4.78478	3.30036	-6.24189	-7.43112	-0.248385	-2.94276	7.82498	2.55562	-4.6851	-8.80396	-0.239333	-3.75648	0.646903	2.4401	-2.80533	1.02251	7.91474	9.88939	0.425484	8.36908	7.88271	-2.36243	5.72992	0.230537
Chlorozotocin	cancer-other	1	training	0.262629	-0.84019	-1.6963	-0.56072	-6.47986	-7.49371	-3.25063	2.9778	-6.07357	-6.77408	-0.236549	3.89628	-9.37659	5.29991	-11.0261	9.46809	2.28407	-1.3126	3.27988	-6.00308	4.55969	6.99153	-0.945102	7.09252	0.633004	-3.48099	2.2417	-3.39741	6.74574	1.23016	-6.58312	-9.92989	2.24586	-8.91815	-6.00857	-1.60828	-4.12933	2.69148	0.650566	11.0475	1.80117	9.17327	5.8443	-0.812853	1.38528	-3.30286
Actinomycin D	cancer-other	1	training	10.0844	-15.6186	19.3426	-17.5651	-23.84	-24.8305	-26.501	17.1325	-38.9886	-12.9407	16.8696	9.28962	-20.9352	20.1959	-28.0742	8.50031	4.63095	-4.8225	-4.14557	-9.94087	24.2348	37.891	-2.5055	5.72029	-3.0607	-18.1675	11.5337	0.0926908	27.4602	17.1702	-50.7398	-33.7216	-2.3655	-21.4248	-9.50274	10.3962	-5.01404	9.47823	24.0674	42.7903	7.27164	48.5193	8.39989	-7.17414	25.1084	-25.2088
Azaserine	cancer-other	1	training	-1.35727	-0.782727	0.167743	-3.20176	-4.66692	-3.38421	-2.0231	2.32285	-3.35363	-2.87722	1.80322	5.07889	-4.73208	5.10523	-2.2025	3.40943	0.363935	-4.66855	1.73432	-2.58506	3.70814	3.98157	2.33414	3.76929	-2.62767	-3.64369	2.09703	-1.33788	2.92639	0.897649	-3.87848	-0.290531	1.8397	-6.54284	-0.228468	0.971616	-0.39721	-0.64236	2.19811	8.89881	1.94945	4.29528	0.543978	-0.641398	2.50069	0.542471
Melphalan	cancer-other	1	training	0.347025	-2.06917	-2.9927	-2.22444	-5.80111	-7.6365	-6.26864	0.751792	-4.58687	-2.59249	-0.288144	0.319792	-7.80635	3.37131	-8.71112	5.63097	4.63732	-1.04461	3.39914	-4.71736	2.52551	5.71133	2.2583	4.60261	-4.7907	-7.10979	0.640456	-3.79077	5.63913	3.85029	-6.13983	-10.261	0.694191	-3.56377	-0.0111424	0.9821	-2.19283	0.383254	4.99553	9.57416	0.0410868	9.41379	7.4389	-2.29702	2.06915	-0.47268
Dipyrone	cancer-liver	1	training	2.46222	-3.68168	-2.94474	-4.65038	-7.20649	-6.2811	-6.37791	3.05191	-4.85842	-3.1643	2.59379	-0.116969	-4.07748	0.468133	-10.7449	-0.925087	1.09684	-0.845388	2.68294	-3.51586	1.42837	8.43297	-1.7887	2.16369	-6.18857	-6.28256	2.15703	-2.86748	3.8125	5.864	-10.5603	-8.79735	-1.41935	-2.70462	-3.55002	0.266357	-2.67069	2.28036	7.3389	7.98893	-1.4198	11.7996	8.21789	-0.149516	6.31917	-4.10792
Dieldrin, photo-	negative	0	training	-4.87515	-9.38675	8.60275	0.229617	-4.4703	0.18397	0.563947	-3.92544	5.13994	-2.82658	9.632	-6.10757	-10.4781	0.403297	-10.5557	1.68254	1.56676	1.50038	2.35593	2.41532	8.07741	6.86696	0.292616	0.713691	1.25876	-3.65987	2.63049	8.70264	1.17325	6.24857	-4.11346	-4.50991	-0.102201	-4.36032	-7.38295	-3.02738	-10.6099	3.46549	3.01669	9.42666	11.1873	7.6788	7.15732	0.689825	-8.27925	-6.48333
(R,R)-Dilevalol.HCl	negative	0	training	-0.0934254	-1.97651	-4.543	-4.32965	-8.70821	-7.54178	-10.1432	2.67125	-9.18271	-2.31146	5.69359	2.82849	-5.93435	1.57677	-12.5608	4.10818	5.89619	-3.81207	2.92336	-6.66648	8.36131	7.80506	-3.21549	5.8343	-6.15938	-8.06734	1.85738	-2.60533	7.09617	1.94531	-7.16625	-8.95156	-1.89769	-4.04811	-1.20262	0.51505	-1.14875	0.756303	8.63529	15.4214	0.494244	9.81843	9.27678	-1.62771	9.22086	-1.32032
Retinol acetate	negative	0	training	-4.37867	0.594424	4.12351	-8.07635	-4.38035	-7.60871	-6.86218	5.72973	-9.28427	-4.2922	5.51841	3.07798	-8.69929	-1.02646	-8.22969	4.20993	5.17451	-2.09072	7.52541	-5.41789	6.981	6.88664	-5.299	10.2085	-4.20477	-7.94447	-2.13285	1.2699	-2.37302	5.21962	-18.6966	-3.10257	2.29701	-9.43255	5.77522	2.05056	-5.83686	3.60948	6.66895	11.768	1.05136	13.4617	3.47351	-2.32952	7.4789	-3.48738
6-Mercaptopurine	negative	0	training	1.24629	-2.60337	0.674115	-4.15578	-0.642593	-1.47472	-4.20845	3.8075	-0.920222	1.28276	0.0350827	0.217211	0.723393	-0.890916	-4.09468	-2.50335	-3.11395	1.68518	-1.17533	-3.8093	5.11261	2.08935	-0.729903	0.129355	-2.43661	-4.43468	-0.0297535	-1.98818	4.00768	0.218929	-2.62205	-3.12111	-1.71577	-3.04561	-0.595595	1.11367	-0.735573	-0.261775	3.67346	3.89262	-1.91661	4.1012	0.577975	0.728169	-0.0797613	-2.15724
Caffeic acid	cancer-other	1	training	0.0195077	0.922098	-1.81341	-2.46187	-4.73371	-5.84726	-7.26167	-0.936678	-4.63448	0.765188	3.68249	1.07962	-3.2394	-0.689102	-7.03064	1.85946	3.58576	-0.973759	2.73854	-1.75208	4.36294	3.57013	-4.86396	3.43017	-3.43993	-4.85383	0.150056	-0.632657	3.66373	1.30894	-5.68693	-3.89959	1.05882	-4.49884	0.736658	0.544074	-1.30539	0.235039	5.69521	7.30191	1.44044	6.75895	3.73594	1.26943	4.66164	0.240462
2-Mercaptobenzothiazole	cancer-other	1	training	0.0361049	-0.00747888	-1.06889	-2.4045	-3.29553	-1.56411	-4.34328	1.89145	-3.47753	2.08529	1.277	1.24265	-1.61894	-0.271007	-4.04905	0.0534093	-0.252052	1.76623	0.924379	-2.14356	4.3718	2.93265	-2.20482	0.910197	-3.63327	-4.52993	-0.299948	0.0744911	2.33678	2.16311	-1.52872	-3.44803	-0.0908206	-2.01802	-0.64553	-0.675337	-0.209425	-2.28656	3.99647	4.17736	-2.52223	3.87102	4.21232	0.403701	2.58745	-1.31986
N,N'-Dicyclohexylthiourea	negative	0	training	2.57798	-3.24541	5.99884	-2.69442	-3.3498	-2.74905	-6.24194	5.658	-4.27337	-2.88461	3.67818	-2.54059	-5.03524	-2.0477	-3.45716	7.34913	-3.02955	-1.15026	-4.14408	-1.15407	5.48608	3.40665	-0.488589	4.46614	-5.63435	-2.54926	-1.20787	2.40447	4.53575	1.83359	-6.91681	-5.92768	-2.11625	-3.19745	0.0999027	3.62864	1.67678	2.83048	6.58791	2.46807	0.997649	10.08	-1.21847	-3.83745	5.50876	-6.78188
Methimazole	cancer-other	1	training	0.695828	-1.02002	0.729876	-2.73924	-1.70417	-2.34023	-2.67249	2.72198	-0.425987	-0.578977	0.786192	0.996956	-1.55684	-0.80986	-1.0152	-1.01988	-1.60321	1.21428	0.168391	-1.14369	2.41905	2.1228	-1.87643	0.378724	-2.56637	-3.94553	0.925541	-0.111445	2.76819	0.911391	-2.53281	-2.50917	-0.991078	-1.20418	-0.960556	0.0910978	-1.30225	0.652002	2.0262	2.33828	-0.956447	4.32311	2.07323	-1.72985	2.29626	-2.17958
Capsaicin	cancer-other	1	training	-1.86549	-1.09132	-0.959093	-4.30817	-5.30906	-8.84882	-8.37742	2.91275	-8.29853	-5.50624	2.74278	2.19847	-6.22078	1.65641	-9.25018	5.82885	5.97141	-3.84454	6.62493	-3.97055	6.24201	6.7601	-2.60031	6.64291	-3.33693	-6.04937	-0.527117	-3.57606	3.58134	3.61809	-10.0494	-7.49512	1.28972	-7.38103	2.38602	1.55725	-2.04919	3.11991	7.39295	14.2187	1.98021	9.94975	5.58745	-1.26439	7.94438	-3.07803
Thiourea	cancer-other	1	training	-0.203007	1.15788	-0.296344	0.543708	-0.669788	-1.79483	-0.553629	1.30402	-0.956801	-0.444435	1.71185	1.40479	-0.226134	0.0386288	-1.43675	0.716015	-1.57678	-0.519903	1.06012	-1.40605	1.4425	0.265978	-0.4842	0.664959	-2.16889	-1.41297	-0.158866	0.623816	2.47883	-0.264871	-0.189279	-0.290014	0.238184	0.906487	1.85156	0.682857	0.883517	-1.46783	1.24264	1.88328	0.372101	0.379365	-0.429368	-0.379937	0.995306	-1.45734
Thioacetamide	cancer-liver	1	training	-0.397425	1.12219	0.220381	0.370259	-0.543224	-1.83091	-0.295029	1.33822	-1.24301	-0.295129	1.51215	1.46102	-0.361527	-0.308499	-1.05125	0.936111	-1.35318	-0.219786	1.19078	-0.808754	1.25267	0.571034	-0.701911	1.07961	-1.59464	-1.16554	-0.255916	0.677562	1.71537	0.365872	-0.60706	-0.360122	0.0980509	0.159341	1.70406	0.727263	-0.21399	-0.380935	1.3775	1.68566	0.433162	1.08593	0.146303	-0.672187	1.02696	-1.07281
Cupferron	cancer-liver	1	training	-0.00242464	-0.601595	-3.28484	-0.55528	-3.23779	-2.48748	-4.35879	1.1352	-1.01091	-0.219685	-0.697251	1.30342	-2.19468	-0.398422	-5.19942	1.81793	-0.707207	1.08704	1.43257	-1.74425	1.09899	1.86602	-1.39728	1.81021	-4.64984	-4.15098	0.8155	-2.76348	0.646767	0.927169	-1.95647	-5.72747	0.180488	-1.89455	-1.8413	-0.312648	-1.3002	0.563415	4.05268	3.58327	-0.202923	5.29802	5.58767	1.3331	1.23156	-2.53847
Fumonisin B1	cancer-liver	1	training	-5.92093	1.10246	-2.8964	-3.66741	-18.7231	-19.614	-7.39463	5.79994	-25.9141	-17.2984	9.49855	9.62091	-20.6555	8.28326	-21.0079	20.0296	17.7086	-15.4415	13.9671	-14.2682	16.5534	17.6745	4.84923	15.0627	5.07282	-14.9642	10.093	-2.44408	14.062	7.01524	-25.4292	-13.3544	2.29096	-13.4035	-2.90158	10.9081	-6.43924	0.881116	10.3033	37.6504	4.33973	19.141	1.85867	-13.2649	13.5186	0.208348
Ethionamide	cancer-other	1	training	0.503844	0.291466	-1.05784	-2.44047	-0.972226	-2.49387	-5.00652	2.14523	-3.16516	-0.230039	2.68307	0.507743	-1.02836	-0.439682	-3.76479	0.129122	-0.0369602	-0.593078	0.966558	-4.36461	3.78897	2.26738	-1.6614	1.96539	-4.38122	-4.1915	-0.948625	-1.13459	3.0162	0.782151	-3.17546	-3.27952	-0.47886	0.0355096	1.58285	1.44944	-0.72862	-0.46094	3.96378	5.05019	-0.0559409	4.02094	2.5207	-0.964114	3.10615	-1.38203
1-Formyl-3-thiosemicarbazide	negative	0	training	0.566506	1.62874	2.37931	-0.280252	-2.04734	-2.61877	-2.36896	1.91155	-2.43074	-2.69165	1.39291	1.5223	-1.52739	0.316473	-1.4055	0.0887789	-1.8862	-1.64667	1.42653	-2.52258	2.55253	0.134071	-3.05952	1.37814	-4.76382	-0.981883	-0.88927	0.928498	2.25161	-0.259797	-2.07606	-2.10598	1.06515	0.86627	2.82099	-0.0862516	0.147258	-1.96393	0.573381	3.25756	-0.305759	2.37554	-0.603046	0.947931	2.10803	-2.05109
2-Methoxy-4-aminoazobenzene	negative	0	training	0.826599	-0.129172	-3.59603	-2.77611	-3.50219	-4.23996	-8.13818	0.169269	-4.45078	0.48573	0.376026	1.80042	-3.08358	-0.236072	-8.60489	0.738619	3.87612	0.745103	3.49713	-4.9837	4.55324	3.53364	-2.71025	3.28463	-9.0154	-5.49281	1.02238	-3.33146	2.81405	2.18102	-1.26119	-4.48066	0.106065	-2.15695	0.472373	-3.01788	0.347576	0.359601	8.01208	6.55497	-1.7006	5.8264	10.8647	2.21578	6.41619	-4.12273
beta-Thioguanine deoxyriboside	cancer-other	1	training	4.58996	-6.90823	2.25914	-3.01819	-2.75184	-1.76263	-6.75568	4.4814	-1.54592	-2.19974	2.35083	1.67588	-1.90796	-0.919927	-4.09115	-0.540596	-8.11554	1.87982	0.0499139	-4.13528	8.36249	6.37416	-0.780796	0.362984	-0.986224	-4.74941	1.57178	0.558224	9.74108	0.260495	-5.88939	-5.82975	1.30466	-5.37779	0.0993044	2.90204	-4.31539	2.82586	6.51742	4.71166	2.68186	8.46149	2.88421	3.44415	-2.53986	-4.94729
Formic acid 2-[4-(5-nitro-2-furyl)-2-thiazolyl]hydrazide	cancer-liver	1	training	1.38917	-0.321036	-0.110517	-3.49113	-6.97973	-3.48151	-7.78531	4.03275	-3.46857	-0.247859	1.50793	-1.07265	-3.70829	-0.615425	-7.19582	-1.45468	-0.291467	-1.24073	0.0866219	-5.88061	3.20943	3.00814	-3.77453	1.88875	-6.7958	-5.04501	1.37116	-2.65754	2.41578	1.33062	-4.78831	-3.81113	2.62816	-2.88985	1.00619	-1.60377	-1.05013	-0.57252	5.08868	6.02118	-3.59797	7.65119	7.27445	2.79355	5.25839	-1.47906
2-Amino-4-nitrophenol	cancer-other	1	training	1.09493	1.13773	-1.44737	-1.66029	-3.88932	-2.84623	-6.18002	1.11832	-2.55807	0.668848	1.64923	0.229332	-2.90193	-0.724826	-5.01852	-0.385545	0.234109	-1.06932	0.669995	-4.07602	1.24408	1.93602	-1.76616	0.227537	-5.01707	-3.55888	1.14746	-0.824096	3.6865	1.27156	-1.67619	-3.08097	1.50225	-2.20975	1.2199	-0.982698	-0.0024775	-0.554181	5.27018	4.68239	-1.17882	5.12997	5.21307	1.95911	3.64821	-0.634432
2-Hydrazino-4-(5-nitro-2-furyl)thiazole	cancer-other	1	training	1.42968	-0.0874752	-1.14166	-2.9891	-5.34646	-2.47395	-7.07427	3.68154	-2.33109	1.52865	1.27395	-2.2686	-2.38698	-0.498159	-7.13857	-1.05323	-0.169601	-0.877216	0.353604	-6.14412	2.9521	3.13718	-1.70886	1.22252	-5.97838	-5.35871	1.41954	-2.66538	2.82506	0.918589	-3.26801	-2.19813	2.07311	-1.75181	1.08996	-0.20944	-0.121148	-0.590667	4.62359	6.05181	-2.78153	5.34301	7.53058	1.95618	4.97738	-0.822728
2-Hydrazino-4-(p-nitrophenyl) thiazole	cancer-other	1	training	1.42825	-0.24949	-2.58297	-2.70925	-5.67155	-2.88278	-7.61772	3.62661	-2.39995	0.36323	1.45428	-1.26242	-2.81921	-1.12782	-8.53619	-0.386855	0.882149	-0.387138	0.379873	-6.42171	3.94845	3.38272	-2.11622	1.33793	-7.14437	-5.81923	0.926206	-2.44322	2.83126	1.26736	-3.38967	-3.19032	1.87311	-1.97749	1.1493	0.0891646	0.16903	-0.180899	5.30523	5.88053	-3.19344	5.80955	8.55869	1.88893	5.65919	-1.64725
Diethylmaleate	negative	0	training	0.0632774	-0.0065724	-1.01783	-1.96156	-1.06159	-4.65516	-4.70654	1.05605	-4.36205	-3.09415	2.35279	2.22774	-5.60589	3.59021	-1.66648	3.69532	5.49048	-3.69876	3.72945	-2.5983	5.17402	2.67996	0.596187	5.00218	-1.867	-3.6259	-0.150885	-0.540003	0.819251	2.01786	-7.91099	-1.80415	1.59079	-5.14846	1.60594	2.86275	-1.48826	0.589684	3.46359	7.89349	3.69336	7.05743	0.254168	-1.763	4.64782	-0.492363
Quercetin	cancer-other	1	training	2.95978	2.18015	-4.47092	-6.11423	-7.50051	-6.56513	-12.0673	-1.71713	-9.18114	2.9897	5.89973	1.02887	-2.6747	-1.36249	-10.8929	0.745386	3.23351	0.190327	2.39169	-6.31559	3.7313	7.91276	-6.54257	0.0864034	-4.14812	-6.18588	2.01049	-1.82516	11.3543	3.51613	-6.72302	-9.41764	-1.32116	-6.97954	-2.03295	-1.36073	-1.05039	-0.769353	11.8753	11.3106	0.620513	8.07306	8.55105	1.86183	7.02407	1.00003
Sterigmatocystin	cancer-liver	1	training	2.41137	-3.73692	-1.28908	-5.7788	-4.44816	-5.47704	-9.48919	1.95288	-7.8608	1.77241	5.45865	3.34136	-4.63677	-1.62236	-10.7906	1.638	2.65239	0.289785	2.87943	-6.1312	5.6971	10.5395	-5.19704	-0.554079	-3.86661	-7.37666	2.95707	-0.456293	10.1019	3.13937	-6.46504	-6.60828	-2.57374	-6.72385	-1.17949	-3.12803	-1.57498	1.48291	10.5148	11.1428	2.49898	10.4505	10.5731	1.87399	5.70108	-2.55578
AF-2	cancer-other	1	training	0.441967	-0.52893	-1.51729	-3.17639	-6.10558	-4.77143	-10.0283	4.46009	-5.39069	0.24111	4.55889	0.728769	-5.81867	-0.640268	-7.62751	-0.121718	1.78961	-0.956302	1.81093	-4.90656	3.42288	5.83975	-5.9669	3.73909	-7.55274	-6.72001	1.37643	-2.0423	3.5739	1.81487	-4.09894	-3.32358	2.72727	-3.28066	3.41543	-1.57155	-0.236088	-2.04718	7.27272	9.75931	-1.69805	10.364	7.79117	0.4008	5.21584	-1.28926
Calciferol	cancer-other	1	training	-2.35937	-4.10476	9.19765	-9.99712	-10.3483	-6.5219	-3.14845	9.07704	-11.4806	-8.87789	6.68863	2.45262	-10.799	3.2831	-15.1709	8.48838	-1.83362	-2.00817	5.38838	-2.46259	13.2355	10.2867	-2.85653	4.08431	6.18007	-3.31288	2.29348	-0.0970202	5.2125	4.93287	-18.0769	-6.2154	-0.0451017	-10.9084	-0.600334	1.07031	-6.38056	2.49675	10.5838	12.4043	1.46539	16.924	5.32289	-4.1957	11.6477	-9.23656
Rutin trihydrate	negative	0	training	3.37912	-8.20821	-5.01793	-5.82955	-8.24385	-10.1551	-14.1177	2.37624	-10.3665	-3.38896	12.6247	2.30309	-9.91193	2.53608	-15.7715	2.36226	-4.08945	2.06493	2.16753	-6.43041	15.7378	16.9518	-6.82558	-3.37936	4.72426	-7.72538	5.30183	-0.514199	22.1994	2.09237	-14.7954	-11.5721	3.82133	-15.8068	-4.11302	1.55594	-10.8572	6.88542	15.6719	18.5854	14.046	12.5986	16.4927	5.61417	1.15973	-6.10966
Kaempferol	negative	0	training	2.64547	1.7359	-4.69125	-5.45925	-7.40849	-5.88824	-11.7183	-0.949539	-8.92296	2.51405	5.09056	0.922511	-2.99812	-1.69225	-10.4161	0.680971	3.09639	0.461187	1.77747	-6.09999	3.91467	7.82958	-6.13171	0.241858	-4.63027	-6.4912	1.63777	-1.99482	10.1388	3.31795	-5.81984	-8.9464	-1.20002	-6.71567	-1.9049	-1.14985	-0.474566	-0.654745	11.2576	10.9347	-0.0155722	7.9306	9.23228	1.52692	6.55482	0.38922
Budesonide	cancer-liver	1	training	-1.45256	-8.396	6.16597	-5.44872	-5.51059	-5.53082	0.0481003	6.74691	-4.28078	-4.51395	13.0101	2.80443	-12.8075	1.56355	-14.8994	7.74289	-2.78524	-6.94291	0.709686	-5.12698	11.9794	12.0416	-4.04286	-2.28336	4.14754	-4.05688	7.83319	5.13664	10.875	3.38816	-14.0532	-6.62964	-2.67975	-7.59911	-3.77528	7.20236	-8.94951	10.5013	8.0419	16.9582	7.00324	15.7338	8.12738	-0.983817	1.49066	-7.08623
Zearalenone	cancer-liver	1	training	2.60082	-2.53387	1.48273	-5.16839	-8.52995	-4.02791	-7.64966	0.822147	-7.39954	0.863191	5.6355	0.251913	-6.47677	-1.55084	-8.85476	4.73872	-1.26117	-0.660363	-1.53251	-4.62492	5.01892	9.54889	-5.02397	1.32239	-3.39124	-5.50754	1.27202	1.71395	10.5749	4.41231	-8.30922	-8.60873	-1.26255	-5.34993	-1.95625	0.946792	-0.043921	2.55614	9.72482	7.16673	1.48214	11.9004	6.07153	-0.784627	4.21702	-5.63899
Lasiocarpine	cancer-liver	1	training	-1.40452	-2.14575	1.2801	-5.66457	-10.0417	-6.69354	-1.5012	7.52294	-6.36082	-13.2043	8.34149	8.6667	-14.307	2.70359	-8.63234	6.9526	3.87117	-4.96752	3.705	-3.52641	8.32288	6.61241	-1.60219	5.29491	1.09892	-7.47225	1.06709	-4.15123	7.36085	5.37845	-12.3615	-3.65255	0.600675	-10.0481	0.954347	2.11735	-10.3854	6.06858	2.08697	11.4083	4.47193	12.9757	7.62112	-4.60451	9.03751	-3.17925
Petasitenine	cancer-liver	1	training	0.793761	-5.45274	4.90867	-5.54254	-7.41203	-2.90903	-3.79628	3.98888	-7.44229	-3.0551	9.20736	0.680182	-11.6013	2.96875	-8.82348	0.721077	-0.595757	-1.51084	-0.709214	-4.74013	9.0803	13.6522	-4.59573	2.57875	2.66769	-4.04173	4.01252	4.50775	8.98662	5.24622	-13.0647	-8.83568	-2.24732	-6.44769	-5.41317	1.59855	-7.06814	9.65913	7.72117	9.3099	2.52136	14.5233	6.05405	-1.51566	5.35632	-8.56642
Senkirkine	cancer-liver	1	training	0.796038	-5.01909	4.77816	-5.70522	-7.70031	-2.83218	-5.45487	4.10318	-7.75823	-4.36449	6.80707	0.830755	-11.2672	4.35263	-7.58324	1.02713	-1.41373	-1.49629	-0.242389	-4.23587	7.46831	12.5381	-5.14868	2.74455	-0.16037	-6.40731	2.70527	2.54959	8.84254	4.16653	-13.5185	-7.98506	-1.7655	-6.68458	-3.38534	0.136022	-7.37371	7.01188	6.51029	7.56541	1.83318	12.8714	3.72682	-1.48347	7.42492	-7.9528
Symphytine	cancer-liver	1	training	-1.46718	-1.69152	1.77814	-5.44615	-10.2482	-6.83307	-1.80132	7.26173	-6.79283	-12.0236	8.32969	7.49416	-12.112	4.05614	-8.65725	7.64189	2.93685	-5.72664	2.58593	-4.00247	8.49712	8.41066	-1.03657	5.54527	2.18642	-5.64934	1.23658	-3.5526	7.72416	4.08733	-11.9914	-3.6065	-0.272767	-10.1219	0.448905	2.00499	-9.1571	5.77338	1.83233	12.0391	4.31502	11.751	5.35334	-5.28751	7.67774	-4.56069
Misoprostol	negative	0	training	-0.945685	-2.11344	2.48485	-1.53052	-6.24999	-8.38547	-4.30107	5.76384	-8.87106	-9.91464	2.14844	0.828672	-12.1868	1.54504	-7.94105	6.22576	3.33319	-4.43288	4.28104	-2.41572	6.23226	7.96957	-0.96281	4.22254	1.45624	-7.00671	1.78569	-2.47167	4.57418	3.4965	-13.1834	-8.04112	1.41962	-10.7554	1.27371	4.44425	-7.74479	6.91417	6.81781	14.981	7.36843	11.5065	1.29362	-1.84492	7.49555	-5.29188
trans-5-Amino-3[2-(5-nitro-2-furyl)vinyl]-1,2,4-oxadiazole	cancer-other	1	training	1.09519	-1.26416	-0.214318	-5.78612	-4.03558	-2.78484	-10.2339	2.10309	-2.36164	1.49491	1.41541	-0.977864	-2.41052	-1.5413	-7.79321	-2.41197	-0.232064	-0.00293979	1.31121	-3.92903	3.67235	4.91597	-2.34642	3.05686	-5.33995	-5.27288	-0.635479	-1.85134	3.10442	3.46157	-5.13859	-2.27926	2.41425	-3.31746	3.73328	-0.815715	-1.94431	-1.23904	8.61305	7.45263	-0.899489	8.30314	7.23725	4.41448	4.49566	-1.88216
Bis(2,3-dibromopropyl)phosphate,magnesium salt	cancer-liver	1	training	1.32642	-0.884232	5.17026	-3.04437	-9.39962	-18.0893	-3.93821	-0.989583	-4.12816	-4.619	7.4102	11.3312	-14.4632	9.36524	-14.635	11.2524	-2.65761	-2.29784	12.482	-9.65361	5.0528	11.437	10.6706	-2.80137	1.42874	-1.95442	11.0226	-1.8275	16.3777	6.07915	-1.59655	-8.52145	4.37667	-13.4062	-4.0858	-1.32792	-1.74432	6.93758	8.16206	8.17792	3.52486	7.79888	23.2042	-7.22655	4.9791	-0.926861
Cinnamyl anthranilate	cancer-liver	1	training	0.298472	-1.39485	-4.95803	-2.69097	-5.63819	-5.12316	-9.97136	2.38584	-5.68085	0.632005	2.03083	2.40092	-4.76187	-1.29712	-8.86197	1.69198	3.85213	-0.0442889	2.91631	-4.19504	7.11484	4.84332	-2.4633	4.61093	-7.77519	-8.54508	-0.00487497	-2.80588	3.30945	1.51713	-6.03679	-5.06549	0.668876	-4.86746	1.08067	-0.213113	-0.780574	0.702307	7.58362	10.0663	-0.57712	8.6835	10.5745	0.191279	6.89667	-2.22514
Cyclosporin A	negative	0	training	6.94617	-12.6583	30.7026	-26.7112	-30.9135	-38.5311	-23.0242	15.9508	-40.7534	-26.3061	13.0113	12.9228	-27.6349	26.4698	-23.3025	11.7645	10.7362	-7.25295	-3.53705	-1.51628	25.0065	43.2931	1.49935	7.29038	16.3638	-12.9526	17.5497	-4.60346	31.6167	14.4388	-59.8868	-34.4937	0.511144	-19.3243	-10.8431	12.998	-12.4203	6.87244	16.3839	47.6948	14.7869	44.5305	0.666871	-13.7805	25.678	-26.7201
Diallate	cancer-liver	1	training	-4.16771	1.02367	1.78053	-0.782318	-4.84448	-4.37988	-0.901604	1.44071	-3.3555	-4.31205	5.55285	1.76565	-3.53852	-0.218385	-8.027	5.22442	4.58284	-1.34053	4.52844	0.33651	2.27643	4.33693	-1.20337	6.00877	-1.09114	-3.50783	-1.37583	-1.43752	0.237513	4.38887	-9.3797	-7.41092	5.21651	-4.44309	2.81823	-1.6653	-1.82838	-0.163735	3.22256	8.27342	2.82905	7.54353	2.06167	-1.72759	2.60237	-4.04443
Dibromodulcitol	cancer-other	1	training	0.528826	-0.508568	0.0451301	-1.20344	-6.73393	-4.5647	-2.34497	2.1005	-4.27625	-2.80367	0.805341	4.35391	-4.94928	3.95454	-9.25669	5.94528	1.72955	-0.713589	4.88737	-4.74123	3.68637	6.12151	-0.000504374	-0.442911	2.2565	-2.29551	3.57128	-0.103571	7.32628	0.0258856	-2.83519	-6.08042	1.4779	-5.65017	-5.57493	-1.40173	-2.75472	1.79997	1.70106	6.75678	0.89128	4.22536	6.55927	-2.63383	4.39065	-0.0778786
Dinitro(1-methylheptyl)phenyl crotonate	negative	0	training	-0.84663	1.08772	-0.779381	-4.66614	-7.28624	-8.63695	-12.9911	4.37786	-7.3729	-5.38322	2.37303	1.7335	-11.3882	2.09776	-7.03465	3.30567	4.71757	-5.50096	5.06882	-7.8763	3.99203	5.79189	-2.40729	5.41852	-6.89959	-9.59519	2.3871	-2.68372	3.69374	5.85367	-10.7213	-6.40067	4.17501	-7.48559	2.9195	1.64193	-4.47866	2.43605	9.12979	13.7636	0.704213	13.9008	5.82362	2.20389	9.65893	-3.51414
3,3'-Iminobis-1-propanoldimethanesulfonate(ester).HCl	cancer-other	1	training	0.954268	-4.07594	-0.653012	-0.524574	-0.723584	-4.96455	-0.807147	0.899934	-4.41604	-8.26632	1.99806	-2.85012	-6.25546	3.94571	-6.02502	3.67563	0.554285	-3.28843	0.0735427	-2.12872	2.95037	4.56874	3.19943	3.00848	-1.75934	-5.25925	3.21478	-3.74958	4.49606	5.0152	-6.52313	-6.92517	-1.44438	-4.54685	-2.98327	1.50194	-1.5725	4.16889	7.14078	8.59752	3.42086	10.5575	2.92752	0.353224	8.39128	0.588749
Indolidan	cancer-other	1	training	0.840129	-0.323564	0.744824	-6.34244	-3.74569	-1.13069	-4.44268	2.42888	-5.27523	0.427667	5.68908	1.62387	-5.40199	1.57856	-7.12088	2.08341	0.143428	-0.275528	-1.27031	-3.17569	6.26817	6.937	-3.12739	1.03383	-3.55647	-5.44771	1.51761	0.735224	4.6615	3.75735	-8.41655	-7.4881	-0.854587	-1.82946	-1.73753	-0.254863	0.282002	0.866011	5.68351	5.90654	-2.40841	11.0367	5.77097	3.02634	5.15235	-4.89564
Methyl linoleate, native	negative	0	training	-3.34368	-2.64164	1.4179	-2.37781	-3.16005	-10.9895	-5.02464	4.50687	-8.44585	-7.45134	-2.86134	0.140299	-10.0806	-1.40553	-5.68079	5.53756	4.91793	-3.38182	8.90907	-5.06317	4.06458	6.42195	1.44514	5.67213	-0.930947	-8.28696	-0.31043	-4.36444	-0.802312	2.73945	-14.1327	-7.60778	4.83309	-9.51647	3.27763	7.21714	-5.8985	5.82311	6.9924	14.3458	4.94539	8.23666	1.0188	-1.25969	5.95979	-5.50917
Methyl 12-oxo-trans-10-octadecenoate	negative	0	training	-3.10353	-1.75438	0.734951	-0.250731	-4.4263	-10.585	-4.52367	3.11074	-9.67969	-7.16963	-1.02272	-0.13376	-10.5391	2.29812	-4.13485	6.49117	6.41801	-4.81434	8.4657	-6.21585	3.66302	7.40865	2.98297	6.54725	-3.04854	-9.13233	0.826685	-1.19566	-0.614848	4.12528	-12.6931	-9.19001	1.36299	-7.38323	3.08108	8.29773	-3.00632	5.71845	7.246	15.6534	5.79682	10.1772	-1.21135	-3.57433	6.41065	-4.48793
Nivalenol	negative	0	training	-1.6866	-2.34217	1.45832	-4.2687	-4.92457	-1.05372	0.207157	4.01227	-3.74432	-6.04797	10.4296	0.230879	-8.91238	5.12629	-11.4609	0.934537	-3.16023	0.0110117	1.10282	-2.69126	10.542	11.6459	-2.04765	-2.18979	6.48068	-4.08681	5.68773	2.19871	8.91429	2.22931	-10.0837	-4.42432	0.751648	-7.07399	-3.75994	2.89737	-8.44647	7.78145	5.21296	11.7456	7.54483	8.20647	6.05757	1.57943	1.25785	-7.56635
Phenoxybenzamine.HCl	cancer-other	1	training	-0.987437	-2.51748	-4.90237	-3.92027	-7.5498	-6.56689	-9.91176	2.01916	-5.42645	-1.659	2.42992	0.544705	-7.16182	2.7039	-11.0672	5.58064	4.4274	0.456992	2.48511	-4.98159	5.47888	8.70233	-1.31288	4.5246	-5.54636	-8.95619	1.14135	-5.95596	4.96796	3.93362	-4.73223	-9.93755	-0.989772	-4.11883	-1.72592	-1.66429	-1.59456	3.6375	7.79617	11.9513	-1.20885	10.8432	13.253	-0.125587	5.23958	-2.55959
beta-Phenylisopropylhydrazine.HCl	negative	0	training	-0.533998	0.17553	-2.33126	-1.49382	-4.90558	-4.17354	-5.21441	1.47637	-3.45832	-0.412435	1.99298	0.666936	-2.04483	1.27412	-6.98039	1.88118	2.28579	-2.72301	1.57848	-2.58079	5.10279	3.93869	-0.454142	2.16534	-3.2097	-3.373	0.850589	-1.79968	3.25065	1.30272	-2.7441	-4.30231	-0.760784	-1.09487	0.557964	-0.16168	0.894799	0.572716	3.36033	7.68652	-1.15133	4.57214	6.04943	-0.663106	4.39938	-0.857914
Pimaricin	negative	0	training	2.26115	-16.3835	8.18778	-5.8984	-7.85711	-9.5773	0.628952	5.2628	-5.24264	-7.42936	13.6128	9.75433	-16.8728	-0.34134	-17.9692	7.8229	-9.39185	-5.96359	2.26537	-3.69923	20.3274	21.7281	-10.5508	-10.0584	4.58366	-5.00229	9.11058	6.78905	20.0167	0.247511	-16.4162	-11.1159	-2.98227	-8.34259	0.0235094	2.36065	-12.9178	13.7755	11.9777	19.8712	16.9311	17.0434	16.7582	-3.28897	-2.12646	-17.2403
Pyrilamine maleate	cancer-liver	1	training	-0.778899	-1.79902	-3.69211	-5.87523	-8.62259	-11.1248	-13.0195	2.75321	-7.25498	-2.34871	5.22064	1.98001	-7.90691	0.229693	-15.0249	4.33239	6.98909	-0.121568	4.88649	-3.78359	7.5449	9.30278	-5.3213	9.27722	-8.03187	-13.0685	1.25233	-6.00609	3.88659	4.07931	-14.0095	-10.9961	-0.334549	-7.46499	2.4032	2.42418	-2.03579	4.74748	10.1393	13.2275	0.606842	15.0847	11.184	-0.0160439	8.46462	-2.67
Sarcophytol A	negative	0	training	-1.60419	-3.15174	4.66193	-8.6704	-7.47015	-1.18484	0.630964	4.84375	-7.5555	-5.03041	7.63167	-2.56052	-5.18351	0.650448	-7.11669	3.27431	0.786317	-2.50868	3.46784	-2.81994	8.39358	9.91956	-4.98378	-0.940165	-1.45872	-4.30249	1.11436	-0.362061	4.84135	5.32069	-9.69765	-5.73662	-3.74533	-6.09622	-0.0863432	-1.26019	-3.56067	0.568935	5.56798	9.22462	1.63391	10.4153	1.11613	-4.36467	2.84907	-5.34572
Tetrachlorvinphos	cancer-liver	1	training	-0.573226	-3.02032	-0.262223	-4.38	-6.24585	-5.00836	-6.76262	1.37087	-0.701301	-3.07105	6.55251	1.98006	-6.90682	0.307559	-8.95025	4.07962	-0.595835	1.17485	3.90099	0.097756	5.14548	5.67217	-0.912409	6.10784	-3.35337	-5.58184	0.706551	-3.21782	2.58541	6.11119	-2.74132	-4.42548	1.26987	-5.39284	3.06459	-3.55368	-4.14515	-0.386505	6.91062	7.21227	1.83725	9.98641	9.87491	0.101754	5.75199	-3.28947
Trp-P-1 acetate	cancer-liver	1	training	1.86472	-1.88139	-1.61839	-3.87985	-3.91514	-3.33977	-7.14408	5.77057	-7.18759	-0.799817	3.14143	2.05319	-1.15306	0.249278	-8.75064	-0.0529718	2.91211	-1.11829	2.96282	-5.30451	5.26449	7.17818	-1.79066	1.53845	-5.14562	-8.03595	1.00655	-1.75638	5.2531	2.75655	-6.72984	-7.36999	-0.965653	-5.13156	0.320441	1.17197	-0.394079	-1.44749	7.24125	8.94082	-2.29403	8.89881	6.05105	-0.0615516	4.48961	-2.46433
Trp-P-2 acetate	cancer-liver	1	training	1.7746	-1.77255	-2.13668	-4.06772	-3.34729	-1.56086	-7.42467	3.8632	-3.59418	1.45926	1.20056	0.987638	-0.242297	-0.237828	-7.17604	-0.820493	1.77484	-0.158886	2.31236	-3.75081	4.04549	5.89129	-1.26777	1.09679	-4.9735	-6.85664	-0.137355	-1.35002	4.52741	2.18719	-3.70026	-6.15737	-1.09207	-3.07719	0.32209	0.477605	0.052685	-0.982101	6.48809	6.4682	-2.62887	6.5004	6.26217	0.285087	3.06771	-2.01499
2,5-Dimethoxy-4'-aminostilbene	cancer-liver	1	training	-0.0558589	-1.42088	-3.00561	-5.65317	-3.95402	-6.0395	-12.2406	0.333315	-4.36484	0.539858	1.9272	1.77265	-4.27876	-0.377934	-9.30754	1.98424	4.11463	0.51312	5.00204	-3.06795	7.53544	6.95106	-4.21382	5.18841	-6.75153	-8.6686	-0.547599	-2.46837	2.98853	3.31203	-4.84475	-4.26494	0.47916	-4.13982	2.37175	-1.86073	-0.488264	1.21103	7.61264	8.88179	0.367882	8.99854	11.9203	0.727176	8.91572	-2.21228
5-Nitro-2-furaldehyde semicarbazone	cancer-other	1	training	1.74993	1.19375	-0.432384	-1.20575	-3.26272	-3.47717	-7.80583	2.61548	-4.84331	-1.50521	2.66107	-0.147996	-4.97878	-0.912784	-5.09293	0.382637	1.90795	-2.79659	1.33065	-4.46189	2.87	1.49616	-3.96358	3.44899	-7.28561	-4.40749	0.411847	-2.68082	2.66436	1.15465	-3.16957	-2.36229	1.53239	-2.57591	1.94176	-1.24249	0.238152	-2.84723	4.66623	8.33793	-1.03892	6.10824	5.13587	2.37678	4.821	-2.99951
1-(2-Hydroxyethyl)-3-[(5-nitrofurfurylidene)amino]-2-imidazolidinone	cancer-other	1	training	2.69464	-3.73054	1.77458	-3.48062	-6.63991	-4.06805	-9.24261	0.353557	-6.87618	-1.81893	1.07434	-1.84645	-8.622	-1.48363	-7.09725	2.59299	-0.865954	-1.20994	0.658017	-3.19252	2.64376	3.49782	-2.98778	5.05272	-6.30173	-7.26084	2.75707	-2.08741	4.68112	2.61285	-5.95815	-4.75156	1.8481	-5.1205	-0.800612	-1.25054	-1.19146	1.70091	7.67933	7.68298	-0.156857	9.99631	6.03248	1.12722	4.94436	-3.65013
4,4'-Diamino-2,2'-stilbenedisulfonic acid, disodium salt	negative	0	training	1.50962	-1.32624	-4.46674	-2.55914	-3.76482	-2.50544	-10.8445	0.543145	-5.0541	-0.105069	-0.10083	1.10286	-4.412	-0.24634	-14.6627	-1.63475	-0.695811	-4.16358	3.0495	-5.19437	4.95103	7.13421	-0.627826	2.07976	-12.5439	-7.24291	1.38073	-3.33593	5.94763	4.3031	-6.48824	-7.15599	0.225149	0.164827	-0.715815	0.591868	-3.54911	0.496621	9.50091	8.92798	-1.21041	13.0702	11.9902	6.75061	9.2984	-0.822656
1-[(5-Nitrofurfurylidene)amino]hydantoin	cancer-other	1	training	2.39161	-1.67311	1.0122	-4.92919	-5.10357	-3.03631	-8.43327	0.290169	-7.3111	-1.20071	1.63131	-0.557083	-6.59688	-0.71473	-4.75067	0.751484	-0.740172	-1.10793	0.458612	-3.15662	2.53936	2.76216	-4.23461	3.43719	-6.53773	-6.04255	2.7435	-1.66317	4.06967	2.49496	-5.51542	-3.55663	2.88505	-4.58184	-0.653285	-2.08163	-0.391949	-1.64827	6.24021	7.37616	-1.59705	9.37664	5.36498	3.16816	4.86008	-3.75537
Anhydroglucochloral	negative	0	training	3.00049	-6.40679	2.35029	0.92851	-2.50567	-5.25013	-1.62281	6.46955	-0.911909	-3.98759	4.24943	-2.13144	-6.25344	1.24845	-6.83207	4.19996	-3.1571	1.62221	-0.169227	1.47241	7.41059	7.1071	0.298582	1.74505	-0.229949	-3.2072	1.55917	3.34501	10.1544	-0.386707	-2.77927	-4.5882	3.93678	-5.24934	-4.49269	1.04318	-5.57515	3.31415	4.3618	6.84924	8.48135	6.34281	8.60703	0.0620897	-3.6148	-3.82137
Nitrosoanabasine	cancer-other	1	training	2.32615	-3.85725	0.482591	-3.16763	-3.84024	-2.74223	-5.8874	2.29098	-3.45672	0.830759	1.04845	0.00923783	-5.1333	-3.13974	-5.92391	3.88921	-0.929861	0.0148937	-1.72392	-1.48294	4.01734	2.09339	-0.898072	3.66834	-4.19819	-3.412	0.743202	-1.23663	3.85072	0.203955	-4.82776	-4.78092	-1.22546	-4.27009	-3.36051	1.49387	-1.40405	2.29163	5.08164	2.54001	-0.143664	8.795	3.4958	-1.20741	4.11115	-4.43961
Acetaldehyde methylformylhydrazone	cancer-other	1	training	-0.0660613	0.533921	-0.389527	-1.8578	-1.79094	-2.32981	-3.01368	-0.0872957	-1.4372	-3.0498	-0.697351	1.14865	-2.49957	-1.07641	-2.53645	0.137141	-0.411092	-0.133915	1.79427	-1.17046	0.491068	1.41126	-2.99343	3.59722	-1.18728	-1.49035	-0.0503337	-3.2229	0.206654	1.42603	-4.69336	-1.40613	1.62299	-3.33271	0.0971918	-1.53345	-2.22732	0.501998	0.744574	1.68507	0.270998	2.444	1.95558	1.06115	2.36596	-2.55921
Hexanal methylformylhydrazone	cancer-liver	1	training	-0.274112	0.468148	-0.0721159	-1.78314	-1.53534	-4.10175	-3.48223	0.864842	-4.14872	-3.78755	-1.0415	0.498702	-3.73362	-1.38469	-4.1043	2.12787	1.48837	-1.08336	3.34474	-3.97172	0.950928	2.302	-1.47225	3.50512	-0.963394	-2.45845	0.0296191	-4.12715	-0.248212	2.69404	-6.72234	-4.58902	1.51707	-4.29865	0.505194	0.842695	-2.73949	1.00168	3.15064	4.39817	0.626203	4.34876	2.1267	0.072813	2.09819	-2.59535
5-Nitro-2-furamidoxime	negative	0	training	-0.0521804	1.31446	-0.962112	-1.32847	-3.63199	-3.25681	-4.84801	2.59149	-2.05761	0.360779	2.1163	1.05943	-2.68809	0.0882814	-5.44972	1.1257	0.776347	-2.58777	-0.0118346	-4.72154	0.278085	1.38995	-3.74097	0.8666	-4.79522	-3.86094	1.4031	-1.71145	4.37166	0.540979	-0.949417	-0.399818	2.52326	-2.61772	1.6021	-0.319845	0.907528	-1.86807	4.46607	6.83636	-0.358643	4.84687	5.8817	0.944327	3.76411	-1.97322
1-[(5-Nitrofurfurylidene)amino]-2-imidazolidinone	cancer-other	1	training	2.84343	-1.44554	2.07565	-4.23329	-5.30558	-3.37044	-7.6857	0.9103	-6.14051	-0.753342	1.33224	-1.02755	-6.37394	-1.80073	-5.05278	1.95483	-0.994739	-0.382563	-0.349193	-2.8526	2.50435	2.13219	-4.55522	3.39715	-5.87506	-5.92949	2.10918	-1.74877	3.6345	2.21514	-4.21172	-2.82501	1.98144	-3.99357	-0.237896	-1.41031	-0.467932	-0.997488	6.77905	6.50727	-1.46773	8.97487	5.08938	2.41892	5.20289	-3.63558
N-Pentyl-N'-nitro-N-nitrosoguanidine	negative	0	training	-1.60604	2.17271	-1.07868	-0.742199	-0.349249	-5.88352	-4.02687	3.04641	-0.280478	-5.52112	-1.40779	-0.620058	-5.78355	0.972552	-4.4827	4.19617	0.101604	-2.87487	1.83025	-5.98083	-1.40014	0.34124	-0.842966	2.86609	-4.10697	-4.99671	1.41044	-4.24391	1.05626	4.05874	-4.28169	-5.33026	2.52977	-3.64834	0.0750836	0.609733	-1.48517	2.18724	3.91723	7.8735	1.17039	6.71032	2.07862	2.41981	0.95073	-4.18536
4-Methyl-1-[(5-nitrofurfurylidene)amino]-2-imidazolidinone	cancer-other	1	training	2.47251	-2.27039	3.08114	-4.92996	-5.25161	-3.88221	-7.65224	0.253587	-6.32082	-0.78702	2.07791	-0.451088	-6.39935	-0.643995	-5.41958	1.07144	-0.194528	-1.15062	0.186222	-1.54423	2.32777	3.3544	-4.04751	3.18679	-4.76852	-5.77645	2.53313	-1.24782	4.21269	2.41965	-5.51828	-3.77786	2.04655	-4.18445	0.487421	-1.44145	-1.33467	-0.199489	6.38785	7.10698	-0.516002	8.98899	4.36672	2.37292	5.0457	-4.10094
trans-2-[(Dimethylamino)methylimino]-5-[2-(5-nitro-2-furyl)vinyl]-1,3,4-oxadiazole	cancer-other	1	training	1.3868	1.47475	-1.97706	-6.64425	-4.10016	-5.29809	-12.6533	2.34487	-1.87462	1.27161	-0.645985	-2.30564	-2.77813	-2.8418	-8.85937	-1.51911	2.17238	2.51679	2.97269	-3.68907	2.29157	6.38127	-3.94374	6.08231	-7.73955	-7.61739	0.483883	-4.34913	1.70916	4.07543	-6.25395	-3.73326	4.47894	-6.71696	4.2007	-3.32904	-2.8686	-0.269203	8.26782	8.04628	-2.4777	9.46836	9.13653	5.44897	6.80171	-3.1942
Pentanal methylformylhydrazone	cancer-liver	1	training	-0.0703009	0.564674	-0.139382	-1.89897	-1.29397	-3.62661	-3.34081	0.761267	-3.67815	-3.43677	-0.832555	0.785033	-3.26842	-1.5692	-3.95296	1.71419	1.27602	-0.882405	2.96037	-3.6427	0.901122	1.99647	-1.83243	3.33296	-0.793253	-1.87798	-0.130234	-4.0655	-0.139559	2.47455	-6.35597	-3.92114	1.66443	-4.15554	0.39123	0.317856	-2.59542	0.634792	2.80352	3.62414	0.333659	4.02738	2.26053	0.22077	1.84778	-2.32031
l-5-Morpholinomethyl-3-[(5-nitrofurfurylidene)amino]-2-oxazolidinone.HCl	cancer-other	1	training	3.77317	-6.16806	3.13845	-3.33347	-7.07068	-4.12975	-12.0367	3.82596	-7.77082	-0.827165	3.31037	-2.65973	-9.64152	-1.63124	-8.43348	2.8236	-2.39088	-1.36584	0.561115	-2.43451	2.61004	5.7393	-4.67854	4.79824	-7.86766	-7.26399	1.21365	0.733951	5.56821	1.95488	-8.59836	-4.50276	1.01481	-6.5154	-0.931354	-0.50245	-3.13547	4.33895	10.433	7.87803	-0.709657	13.1201	7.5763	0.827021	6.87534	-4.264
Oxamyl	negative	0	training	1.16042	1.13934	-0.0177256	-2.8509	-0.94581	-5.81296	-3.59155	5.20828	-1.79926	-3.38738	3.40927	4.55419	-2.97505	1.4503	-3.54213	2.57176	4.38744	-3.2144	3.01499	-2.2697	2.61903	1.63895	-1.38174	6.06061	-2.90459	-4.58505	-0.458928	-3.38168	1.6965	3.21288	-6.71874	-3.63903	3.18471	-2.83823	5.2047	1.53624	0.0436278	-2.42709	0.713053	7.16137	1.37245	7.14134	3.79198	-1.25149	5.1974	-2.24106
Nitrosoproline	negative	0	training	1.21073	-2.70241	1.68026	-0.331311	-2.58718	-2.65052	-1.94461	1.73683	-3.81552	-1.12806	1.02396	0.413874	-4.85365	-1.25132	-2.96962	3.82943	-0.821161	-1.57831	-0.242623	-0.416064	2.97375	0.0309847	-0.944461	2.8537	-2.35145	-1.17003	1.79583	-0.141608	2.41187	-0.529643	-4.88177	-3.26336	-0.612281	-5.13468	-2.43129	2.64186	-0.710388	1.82965	2.70812	2.72465	1.82017	6.96197	-0.759864	-1.69584	2.83028	-3.50819
Aldrin	cancer-liver	1	training	-3.27057	-10.1551	5.16684	-2.01459	-4.61816	-1.25766	-2.07857	-2.52447	3.06614	-3.08123	6.94809	-7.71576	-10.4919	-1.53682	-9.97488	1.95208	5.02498	-1.87037	4.29613	0.906863	6.73633	4.59921	0.343332	-0.834896	-7.36125	-1.23252	0.295702	5.79988	1.00363	8.21481	-0.738357	-6.78355	-1.17079	-2.42516	-3.45912	-3.73827	-9.00073	-1.36343	7.04557	7.04008	9.20962	9.9255	7.68198	-0.441055	-7.24274	-5.12486
Bis-2-hydroxyethyldithiocarbamic acid,potassium	cancer-liver	1	training	1.76963	1.04787	0.0204093	-0.615019	-3.0636	-3.88095	-1.87286	1.23781	-2.2047	-2.89314	1.82193	-0.138545	-4.47748	1.34885	-2.73975	3.05338	-2.52889	-1.26719	1.78277	-2.87793	2.26759	2.70044	0.299131	2.5251	-2.43474	-3.75498	2.16349	-1.91205	4.40715	-0.115129	-2.95066	-5.84831	-0.673108	2.54496	1.88368	1.46735	-2.99403	2.57553	2.40904	3.83866	3.52494	4.74834	1.34727	0.831153	0.11456	-1.49079
Cytembena	cancer-other	1	training	-1.22975	-1.1407	-2.09513	-1.64321	-4.74817	-5.53842	-7.25417	2.71111	-4.9586	-1.55064	4.76845	2.79866	-4.80389	1.38363	-6.99806	1.43884	2.19224	-0.555675	4.27337	-3.48725	4.59101	4.203	-3.82471	3.72233	-7.98014	-6.63211	1.38313	-0.345307	3.00361	2.38784	-4.51559	-5.17947	2.22187	-4.3946	2.95561	0.432671	-0.806472	0.53826	4.50882	8.20193	-0.287322	10.9396	6.5881	-2.11564	6.09884	-1.67041
Cyclamate, sodium	cancer-liver	1	training	1.6331	-3.27533	0.917	-0.660859	-1.90788	-0.848396	-2.96944	2.71903	-2.46237	-2.91849	0.592317	-1.56093	-3.1435	-0.36666	-4.82289	2.3267	-2.96654	-2.14229	-2.64243	-0.629693	2.2194	2.47809	1.07086	1.22484	-3.23409	-0.761402	1.17658	0.270253	2.68574	2.39077	-3.95724	-4.41988	-0.894539	-2.29516	-1.89158	2.83815	-0.402475	2.85575	4.7855	1.87393	1.09546	8.4811	0.327194	0.395009	3.14613	-2.3468
Oleate, sodium	negative	0	training	-3.03285	-1.6131	0.432967	0.262838	-3.59718	-9.39205	-4.52069	3.11106	-8.1972	-7.18079	-2.11386	-1.31134	-9.14529	0.0948769	-4.67007	6.32805	3.93912	-4.47676	7.67027	-6.35101	1.99537	5.63525	4.01949	4.11565	-2.65526	-7.83185	1.63897	-3.38788	-0.533126	3.48321	-10.6539	-10.7925	1.82484	-5.42618	2.4886	8.40551	-4.71315	6.26136	7.05042	13.5019	4.31762	8.96957	-0.722635	-2.52375	4.21721	-4.99233
Phenobarbital, sodium	cancer-liver	1	training	0.0548276	-1.62795	-1.44332	-5.54981	-4.57203	-1.09376	-6.04517	1.96619	-3.95371	-1.48694	3.43073	1.15543	-6.2136	1.39224	-6.3368	2.76531	1.1381	1.56849	0.752075	-5.06223	5.51692	6.27494	-1.8891	2.49391	-2.80521	-7.3753	3.19329	-0.0591134	3.74329	4.01935	-4.26046	-10.3228	-0.0883918	-0.82652	-1.77074	-0.124789	-1.56615	1.37314	5.83222	7.31256	-2.35597	9.42989	6.07465	1.95322	4.90904	-4.06078
Penicillin VK	negative	0	training	-1.344	-3.67956	-2.34456	-1.23027	-2.74994	-6.88288	-7.75122	2.9724	-9.64743	-1.66233	5.42525	2.41786	-8.7819	3.2738	-9.16472	3.13589	1.56031	-3.86656	0.382267	-3.82952	10.6641	4.23022	-0.636455	2.20125	-4.51454	-3.5394	1.90014	0.867664	5.36988	4.15323	-11.4282	-8.13182	-2.29001	-6.12204	-1.76224	0.815963	-0.403285	3.08616	8.09651	13.3077	1.64312	15.5927	7.84104	-0.772823	6.36688	-4.76084
Barbital, sodium	cancer-other	1	training	0.240896	-1.27086	1.18953	-4.44985	-2.0831	-0.0934775	-2.94682	1.62593	-3.36488	-3.5987	2.8474	0.596648	-5.77442	2.3703	-2.52161	2.11835	0.547509	0.422478	0.999077	-4.68263	3.81378	5.63955	-0.0993807	2.12755	0.664399	-4.03422	3.83251	0.670269	2.38962	3.91337	-4.35279	-8.57947	0.155176	-0.558769	-1.52412	1.42312	-2.64096	0.874492	2.83927	5.86336	-0.523704	7.93878	1.15741	1.34826	4.21714	-3.43852
Erythorbate, sodium	negative	0	training	1.85975	-1.00511	-0.131619	-1.15812	-6.32518	-1.40886	-3.3413	-0.252733	-4.43934	-1.14593	3.69594	3.24689	-3.81597	3.64471	-6.12276	2.44262	-0.191454	-0.805082	0.243891	-4.065	2.62918	5.61337	-1.6716	-0.0387221	0.772639	-3.66895	3.04581	0.113733	6.42087	0.810269	-3.77084	-5.91308	0.538908	-0.698062	-3.30351	0.615868	-1.43607	2.08121	3.99193	5.07168	3.47159	4.76052	3.13295	0.858633	1.62782	-2.82883
Monosodium succinate	negative	0	training	-0.573382	0.17545	-0.939392	0.641788	-2.46568	-2.93439	-1.27957	0.667265	-4.40375	-2.78371	1.82178	0.66544	-3.73928	1.15996	-2.19109	1.86443	1.0023	-3.09827	1.54862	-2.69567	0.702925	1.57389	0.416728	1.48615	-2.21669	-2.1992	2.0646	0.178481	1.65668	1.07975	-3.81929	-3.4534	1.18411	-2.16501	0.555049	2.30004	-0.437578	0.732912	2.50001	5.63489	1.35457	5.41562	-0.296431	-2.2731	0.673751	-0.517006
Malonaldehyde, sodium salt	cancer-liver	1	training	-0.625046	0.758399	-1.07079	1.00097	-2.11166	-0.311096	-0.771283	0.517568	-1.44484	-0.897032	0.328789	2.42234	-1.34804	-1.61611	-2.16488	1.22865	-0.582085	-0.175348	1.1153	-0.669612	0.588228	1.71756	-1.16827	0.221428	-0.525926	0.0930767	1.23175	-0.0920734	0.384616	1.73683	-1.68566	-1.40729	1.00372	-0.735313	-0.273379	0.52166	-1.482	0.486837	1.99379	0.907869	-0.438852	1.72644	2.56077	1.21038	0.52463	-1.90621
Citrinin	cancer-other	1	training	2.02761	-0.774295	0.664939	-2.56571	-5.83543	-0.667758	-0.264078	-1.07455	-8.57346	-0.434388	5.78656	2.73586	-5.73515	3.96563	-7.9021	1.70768	2.93032	0.0608025	2.06742	-4.78478	4.66852	6.2289	-3.60342	-0.89566	-0.389883	-7.483	2.0135	2.10436	5.51404	4.34162	-7.35962	-4.80126	0.142182	-3.61891	1.18664	0.806637	-1.97218	2.93051	5.52012	7.83964	1.97499	5.72092	2.16447	-1.94699	4.09045	-2.39395
Cyclochlorotine	cancer-liver	1	training	5.85192	-8.52919	6.44864	-6.8649	-12.0974	-8.69933	-10.2055	1.91691	-13.944	-6.61402	7.21522	2.46057	-9.50814	10.3392	-13.0262	3.20891	0.395868	-0.49648	-9.45521	1.05487	13.2296	13.4443	1.65548	-4.79897	-0.345455	-7.6865	9.84928	0.747928	20.433	0.680863	-17.104	-18.8426	1.41499	-7.08783	-5.08595	5.20365	-4.43158	-1.92599	12.4669	17.835	8.43684	18.4396	0.890988	1.18393	4.6116	-8.32441
5,6-Dimethoxysterigmatocystin	cancer-liver	1	training	2.04562	-4.26812	0.598168	-8.08007	-3.61551	-7.70073	-11.8538	1.88715	-8.93947	0.773155	6.5054	3.75603	-5.86777	0.0165382	-11.0244	2.64025	4.31896	0.09449	5.62121	-6.44968	7.16293	13.3395	-4.99735	1.21947	-2.88752	-8.98718	3.44753	-1.13688	10.439	4.84338	-8.18346	-6.35264	-2.50837	-7.79023	-0.158478	-4.35862	-2.02766	2.09927	11.4722	13.0022	4.04882	12.5149	11.0892	1.42926	7.90099	-3.22597
Glycyrrhizinate, disodium	negative	0	training	-2.97549	-10.5844	9.56123	-11.8904	-9.55449	-8.86189	-4.43141	19.0005	-7.89649	-10.8441	23.8347	0.54219	-25.6944	6.45187	-22.1155	7.35499	-4.4308	-3.51286	4.09857	-8.61176	25.7864	21.0731	-4.00054	-3.59395	13.7444	-4.8409	13.1773	8.4719	16.9723	5.91587	-26.0051	-9.23373	3.54801	-17.751	-3.84936	10.4171	-23.4703	18.1994	16.4426	19.5331	11.7943	31.7032	16.7246	-0.851599	6.10234	-18.1059
7-Methylguanine	negative	0	training	3.13685	-1.52073	0.53194	-3.1413	-2.12021	-2.10392	-4.79561	3.33647	-1.4041	-0.546988	0.585414	1.45126	0.123773	0.671572	-4.26664	-2.23335	-1.05729	0.517662	0.260249	-3.81177	3.29132	5.01128	0.266001	0.360477	-3.0053	-4.52201	1.21981	-0.300507	3.75702	0.868827	-5.99879	-4.60776	-0.156698	-3.14776	-0.13361	1.57992	-1.63206	0.301581	4.65212	3.27082	-0.85271	5.3786	1.83574	-0.6865	1.70884	-2.73092
Rifampicin	cancer-liver	1	training	6.43115	-5.84408	4.92313	-15.9208	-10.2327	-12.2454	-8.50696	5.06187	-15.9119	-4.17167	16.6246	4.40522	-17.6055	1.27647	-21.3683	5.59572	-1.28842	-2.03729	9.68723	-8.73462	15.3892	24.6864	-10.0027	-0.875384	-1.76584	-13.1641	5.94609	-2.30103	17.8946	15.0951	-23.8139	-13.3271	-1.99415	-14.4763	-5.39947	-2.30915	-8.90389	8.03753	15.5352	24.5505	9.28012	25.4062	15.5802	-0.178101	10.414	-12.0954
Dacarbazine	cancer-other	1	training	1.51712	-0.564446	-1.31931	-2.36095	-0.982677	-3.88412	-4.0447	2.75282	-1.17667	-1.29284	-0.480994	2.13744	-0.470911	0.776022	-4.43906	-1.31492	0.875876	-0.329211	1.11191	-5.82111	1.4685	2.44395	-2.07393	3.45501	-5.29216	-3.32163	0.743755	-4.73753	2.58696	1.24169	-4.25618	-3.90534	0.274275	-3.06112	-0.101212	-0.351946	-0.949918	-1.72307	3.57861	5.61671	-0.414668	2.44201	2.85418	1.7951	1.96625	-4.51108
Isonicotinic acid vanillylidenehydrazide	cancer-other	1	training	1.71083	-1.40274	-3.13701	-4.55645	-3.99439	-5.81183	-11.8055	1.03321	-6.60393	-0.980545	4.31984	1.26349	-4.20024	-1.50239	-10.2941	2.42134	4.94278	-0.562748	2.90984	-4.19532	6.90535	4.5591	-4.79706	6.25506	-8.08429	-6.78925	-0.174178	-3.69061	3.97819	2.33776	-6.24355	-5.5772	-0.587156	-3.52478	0.412836	-1.1387	-1.91714	-0.753232	7.23661	9.94455	-1.42557	9.09292	9.73933	0.619898	8.10056	-3.04694
N-Propyl-N'-nitro-N-nitrosoguanidine	cancer-other	1	training	-0.696864	0.728137	-0.130387	-0.390634	-1.95423	-4.50832	-3.53678	4.3162	-1.19327	-5.32185	-1.45262	0.866449	-4.91277	1.24601	-3.82921	1.88339	-1.63638	-0.944316	1.67814	-4.55735	-1.10988	1.05747	-1.16618	2.95656	-5.06592	-2.04249	0.732973	-3.20844	2.85843	1.78522	-3.07333	-5.64672	2.17932	-3.34278	0.190564	1.28476	-1.57815	2.21275	3.3912	6.58888	-0.00574911	6.22339	1.13471	1.67227	1.71917	-1.54877
N-Butyl-N'-nitro-N-nitrosoguanidine	negative	0	training	-0.900675	0.631611	-0.0631202	-0.274803	-2.19559	-4.98346	-3.6782	4.41977	-1.66384	-5.67263	-1.66156	0.580118	-5.37797	1.43052	-3.98055	2.29707	-1.42403	-1.14527	2.06252	-4.88636	-1.06007	1.363	-0.805999	3.12871	-5.23606	-2.62295	0.892826	-3.27008	2.74977	2.00471	-3.43969	-6.31461	2.03197	-3.48589	0.304528	1.8096	-1.72223	2.57964	3.73832	7.36291	0.286795	6.54477	1.00088	1.52432	1.96957	-1.82381
Benzyl alcohol	negative	0	development	0.52673	-0.847793	-2.44754	-1.13756	-3.88656	-1.7439	-3.87847	0.578888	-2.83319	-0.268471	1.34168	0.041003	-2.03067	-0.276535	-4.8084	1.48155	1.28281	-0.488467	0.149006	-1.70607	3.19556	3.31507	-1.46349	0.694509	-2.85658	-3.72869	0.863568	-1.61051	2.53671	0.624591	-1.21684	-4.28184	-0.520595	-1.91389	-0.677499	0.0640839	0.0611906	1.63259	3.39894	4.28323	0.170808	3.32409	4.9966	-0.556481	2.21596	-0.762769
Gallic acid	negative	0	development	1.24669	1.67254	-2.31774	-2.20207	-4.33756	-4.56038	-5.07101	-1.27152	-5.35318	0.611866	4.2316	0.606601	-2.2901	-0.127434	-6.26964	1.57682	2.52684	-1.06358	1.76794	-2.9716	2.86598	2.92122	-3.72057	0.861029	-2.45595	-3.0795	1.47413	-0.736633	5.16755	1.04163	-4.49361	-5.08467	-0.175535	-3.45679	-1.04096	0.0142093	-0.622404	-0.584465	5.63365	6.60609	0.662891	4.92835	2.33538	0.257678	3.97108	1.23363
Nicotinic acid	negative	0	development	0.624814	-0.691198	-2.32408	-1.69489	-2.99999	-1.83519	-4.02755	1.59124	-3.34466	0.167252	2.25561	0.527594	-2.01166	-0.937793	-5.2017	1.34531	1.63971	-0.367226	-0.291951	-2.31786	3.31503	1.95857	-1.7075	1.43535	-3.28842	-3.6679	0.976605	-0.823766	1.82036	0.294031	-3.50459	-3.1178	-0.348388	-1.79837	-0.49032	0.386086	-0.161229	-0.0762414	3.06253	4.374	-1.39335	4.68284	3.32318	-0.422851	2.38271	-0.380471
Uracil	cancer-other	1	development	0.499889	-1.53613	-0.572362	-1.51502	-2.38532	-1.40353	-3.47033	1.74044	-1.89952	-0.011762	0.731841	1.62139	-1.46956	0.817183	-1.79082	0.38423	0.420306	-0.50536	0.137193	-2.77276	2.20112	2.73216	-1.6046	-0.489676	-2.12588	-4.30714	1.74895	-0.348513	3.57457	0.36945	-3.05158	-4.11038	-0.407651	-2.26574	-1.13734	0.586114	0.628403	-1.53757	2.95164	3.15856	-0.514183	5.15704	0.860358	-0.148216	0.771366	-2.6104
2,4-Dichlorophenoxyacetic acid	negative	0	development	0.0677715	-1.74976	-2.61119	-2.06285	-4.37442	-3.39074	-6.44292	1.57585	-2.81618	-1.02186	2.78551	0.00508276	-4.19127	0.317953	-5.79762	2.65089	1.70075	-1.23789	1.05868	-2.0914	3.26395	3.30127	-2.50122	3.32475	-4.89912	-5.27529	1.50635	-1.94923	3.732	2.98852	-3.04259	-4.30786	1.5453	-2.08273	-0.611553	0.209664	-1.01288	-1.06362	4.64643	6.82256	0.467069	7.62019	5.29811	-0.391591	3.85017	-0.38674
3-Aminotriazole	cancer-liver	1	development	1.10846	-1.62056	0.290943	-1.97331	-0.130195	-0.139504	-2.23275	1.8436	-0.645275	0.912068	-0.358773	0.165088	-0.120568	-1.19339	-3.50695	-1.24307	-0.628739	-0.777715	-0.937271	-2.38007	2.81967	1.0069	0.681221	0.381818	-1.41068	-2.32884	0.10595	-0.938055	2.32977	0.530364	-1.33485	-2.3427	0.016949	0.0222379	0.779279	1.13694	-1.34391	-0.264399	2.55105	1.55702	-0.40184	2.05213	-0.0405083	0.047084	-0.190594	-0.793145
Acetaminophen	cancer-liver	1	development	-0.228303	-0.420543	-1.88486	-0.729714	-3.137	-4.25592	-4.70334	1.34651	-4.61206	-0.491838	2.05716	1.03963	-2.36875	-0.696635	-4.35935	2.17344	2.64802	-1.74704	1.13273	-2.41251	3.84214	3.06701	-1.91227	2.89159	-4.19352	-3.68802	-0.0250173	-1.02837	3.30097	1.13453	-3.61683	-4.39551	0.233159	-2.905	0.87501	0.637017	-0.0123977	0.613014	4.11383	6.00857	-0.545802	4.96093	4.1781	-0.550621	3.64619	-0.427005
Chloral hydrate	cancer-liver	1	development	1.20112	0.592219	1.00287	0.845662	-0.838761	-5.35168	0.507201	2.70497	-1.39762	-0.374098	1.54443	-2.27872	-3.30796	-1.01532	-4.13971	1.74847	1.21022	0.474838	-0.0850637	2.47758	3.31815	1.4926	1.32015	3.95233	-2.54947	-0.672306	-1.36992	1.50144	4.59689	1.28904	0.485516	-3.87455	1.25922	-0.401728	-1.46322	-1.0777	-1.19802	-1.96189	2.4111	3.38525	3.44987	3.71387	4.34997	-2.11669	1.02779	-0.476052
o-Ethoxybenzamide	cancer-liver	1	development	-0.0850648	-0.749822	-2.76951	-1.41023	-2.29816	-3.40549	-5.5974	2.2856	-3.99882	-1.44261	2.82438	1.77443	-3.04478	0.8691	-4.04277	2.30796	2.65881	-1.5659	1.22607	-3.92501	4.00721	3.13118	-1.4607	2.50904	-4.17479	-4.67641	0.910987	-1.45592	2.92186	0.771118	-3.7212	-3.14563	0.119442	-2.39977	-0.117801	1.00652	0.92882	-0.570247	4.05714	6.693	0.501526	4.85116	4.31538	-1.84529	4.51099	-1.32376
1-(Aminomethyl)cyclohexaneacetic acid	negative	0	development	0.565891	0.717827	2.46906	-1.07307	-4.39041	-3.65326	-1.28773	2.33202	-3.99195	-3.95931	2.43028	-0.559248	-6.95921	-1.34177	-4.34795	4.7071	0.753733	-2.90169	0.0314139	-2.81167	4.1751	3.05945	-1.13997	2.92258	-0.627942	-2.90801	2.16078	0.231313	3.13745	1.43686	-5.73036	-3.48826	0.845893	-2.47563	-0.234564	3.24828	0.119132	2.60493	3.35731	3.656	0.787899	5.30399	0.43517	-2.71183	3.1465	-3.13913
Methyl methanesulfonate	cancer-other	1	development	0.327324	-1.69183	-0.33292	-1.1214	-0.485961	-1.82481	-0.409682	0.866654	-1.70294	-3.12235	0.796334	-0.317987	-1.98248	0.530328	-2.82641	0.387599	0.407313	-0.604728	0.340993	-0.121002	1.06814	1.84988	0.213663	0.534658	-0.513975	-1.49122	1.08573	-1.32602	1.54018	2.37975	-2.19921	-1.05265	-0.0296642	-1.80452	-1.77252	-0.1662	-0.49782	0.477367	2.52084	2.25383	0.980999	4.31633	1.56598	0.318219	4.03344	0.182417
1,4-Dichlorobenzene	cancer-liver	1	development	0.239408	-1.48157	-2.57945	-1.9263	-3.7331	-1.48994	-4.96218	1.31268	-0.839489	0.781134	1.10562	-0.146492	-2.1559	-1.5609	-5.07204	0.830922	0.71533	0.431228	0.40432	-1.1646	2.19813	2.32787	-1.85635	1.86403	-4.61432	-3.75508	-0.0219798	-1.84979	1.79619	2.14075	-0.161669	-3.69894	0.839465	-0.547302	-1.07706	-0.906302	-1.25749	-0.829503	3.57233	3.01624	-0.661962	5.08373	5.58459	0.311724	2.92984	-0.498171
Tetramethylthiuram disulfide	negative	0	development	-0.470064	2.10932	0.528387	-3.13758	-1.2007	-3.9166	-2.33366	4.90089	-0.166091	0.991154	0.0684385	5.29668	-2.08421	-1.43386	-2.80668	-0.178562	-2.79626	1.06247	3.34749	0.324016	0.301777	1.79325	-2.48354	4.34416	-1.42515	-5.06531	-1.80626	-1.15772	4.57591	1.35672	-6.80276	-6.2751	2.767	0.440463	7.56278	1.52871	-1.83109	0.34968	4.10616	3.44362	2.21662	5.4742	0.769867	-2.19274	2.26792	-2.824
Tribromomethane	cancer-other	1	development	0.506939	1.68495	1.8007	-0.210952	-1.90425	-1.69163	0.511509	1.13384	-0.741331	2.09657	1.73612	0.916639	-1.21368	-0.0663762	-3.32809	0.419885	1.00654	-0.223776	2.59334	-0.979768	0.769634	0.981068	1.12418	-1.03862	-1.39693	-0.213042	1.2064	0.834303	2.75864	0.450465	-0.91665	-1.76216	0.366553	-1.68667	-0.751746	0.574648	0.526187	-0.512444	1.464	0.533331	-1.33863	1.97441	4.67291	0.201318	1.21291	1.6485
Allyl isothiocyanate	cancer-other	1	development	0.0716641	1.18416	3.0849	-3.05036	-1.09918	-2.14523	-1.39661	0.0992667	-2.36844	-2.28629	-0.0744824	1.08565	-1.33087	-0.624306	-0.442775	2.37093	-0.441541	1.90994	2.58326	-0.748861	0.572381	-0.273448	1.0389	3.44032	-2.02504	-3.95294	-0.541989	-1.7553	0.0594336	0.67388	-1.87639	-0.427069	0.283988	-3.94596	1.35868	-2.38545	-2.41372	0.767247	0.310223	1.07389	-0.767766	2.0968	2.98427	1.67866	1.3355	-1.30675
Arecoline.HCl	cancer-liver	1	development	1.12615	-2.44048	2.33774	-3.10356	-4.03517	-3.64495	-1.89222	2.98039	-3.63798	-2.15747	2.6548	0.368493	-4.99961	0.152558	-2.24696	1.13941	1.72113	-0.52389	1.31419	-1.63635	2.79027	4.33671	-0.163006	2.08229	-1.99656	-3.55709	1.7736	-0.0038199	2.98803	1.81065	-4.32911	-1.45743	-1.28073	-3.80628	-0.567853	0.46693	-1.35654	1.48993	3.12196	4.12839	0.705107	6.52645	1.14756	-2.83694	3.33808	-2.69267
d-Mannitol	negative	0	development	1.45663	-0.0857391	-1.84157	-1.78009	-7.5423	-4.03815	-3.30397	1.44776	-5.564	-4.34123	0.320062	2.82618	-5.1613	2.81942	-8.97035	8.02356	1.86827	-2.28262	1.84561	-3.63282	6.46961	6.31925	-0.881168	1.16559	5.06039	-3.57379	3.70222	-0.622665	6.80038	-0.554957	-3.25849	-6.25508	0.172236	-4.17078	-5.1106	-0.10915	-3.47682	2.54158	1.35639	8.26101	2.93737	3.97628	3.64146	-1.50412	2.08086	-1.99655
Iodoform	negative	0	development	0.794319	1.31249	1.08562	-0.737291	-2.08888	-1.03139	1.40951	-0.805559	-0.668647	0.433275	1.89322	3.07869	-2.6828	1.59023	-1.19348	1.484	-3.39888	-1.35401	2.74577	-2.021	1.38577	1.7243	0.090879	0.927494	-1.34065	-0.464174	2.69958	-1.55579	4.01438	-0.142809	0.546994	-3.03136	1.99925	-3.05116	-0.243546	1.49101	-1.18454	1.28716	-0.562864	0.586341	0.39353	-0.04993	1.78664	-1.13616	-0.0281873	-2.24244
1,2-Propylene oxide	cancer-other	1	development	0.18221	-1.63834	0.891988	-0.35187	-0.271234	-1.11463	-1.60688	1.05208	-0.664181	0.295464	1.29199	0.100922	-1.77206	-0.215223	-1.24148	0.250066	-0.463954	-0.606692	-0.355358	0.0654191	0.82834	2.34908	-1.38159	0.0157977	0.314544	-0.906723	0.344147	0.361416	1.57487	1.02202	-1.92961	-0.644103	-0.140683	-1.39647	-0.424292	0.690745	-1.08594	2.66576	0.714519	0.922448	1.41954	2.09747	0.961922	-0.516221	0.542521	-1.721
Dichlorodifluoromethane	negative	0	development	1.72133	-0.451204	-0.500156	0.147137	0.66633	-2.11451	-0.247164	2.70602	0.451636	-0.764315	0.159018	-1.7979	-2.68348	-1.48839	-2.9166	0.455071	0.563463	0.318722	0.355063	2.50479	1.22959	0.795112	-0.777289	3.06711	-2.59799	-1.48354	0.339397	-0.512327	2.03581	1.43275	1.17154	-1.64314	1.87333	1.03509	1.09212	0.0667011	-1.32803	-2.14838	3.24782	1.17134	0.278517	3.26058	4.56356	-0.163466	1.44603	-0.557461
2-Chloro-1,1,1-trifluoroethane	cancer-other	1	development	1.8843	-1.45807	-0.495135	-0.692653	-0.0047681	-1.46771	-1.43215	1.61964	0.669389	-3.32905	-0.738973	-0.977221	-4.29637	-0.100679	-2.65412	1.55588	0.790664	-1.25825	0.485111	0.958186	0.0922066	1.63624	-1.64372	3.28394	-2.84264	-3.09671	0.950248	-2.33058	1.72711	2.77932	0.318705	-2.35587	2.77637	0.569967	1.32795	0.749274	-2.66496	-0.913811	1.4277	1.37697	-0.429568	4.05435	4.36028	-0.751988	1.87026	-0.171451
Trichloroethylene	cancer-liver	1	development	-2.46429	-1.18284	2.20805	0.926226	-0.990049	-0.812462	-1.49487	1.54747	-0.924176	-0.782357	1.83105	-0.521078	-1.52898	-2.37397	-3.6389	1.08618	0.442938	0.512343	1.0244	0.165728	0.593096	0.332909	-1.46877	2.46378	-4.6928	-2.3285	-1.9094	0.570125	-0.820659	2.84111	-0.70303	-2.27973	3.16629	-2.27383	1.18434	-1.59634	-0.933268	-1.72776	1.37344	1.15338	0.165279	3.66343	2.68325	1.12782	0.418634	-0.26942
p-Chlorophenyl-p-chlorobenzene sulfonate	negative	0	development	1.12629	-2.92493	-5.65171	-3.4655	-4.74594	-3.05016	-8.52345	1.47041	-3.28539	-0.480972	2.71482	0.245123	-4.28248	-1.49742	-11.5001	1.47262	0.917865	0.807994	0.312519	-2.91726	6.50118	4.86377	-3.23057	2.90037	-8.79868	-7.17288	0.924234	-4.05612	5.04289	5.45395	-2.0738	-6.11632	-0.112781	-3.17487	-2.13079	-1.92891	-0.753539	-0.728926	7.89747	7.8039	-1.49112	10.9856	10.5411	1.44346	7.61248	-0.354331
Phthalic anhydride	negative	0	development	0.723265	-1.06236	-2.52707	-1.36631	-4.81226	-0.557355	-5.30757	0.633951	-4.19802	0.442285	2.3725	1.99282	-3.14495	1.39657	-6.00686	0.934481	0.397579	0.479777	0.19261	-3.4705	3.01589	4.68085	-2.79061	1.17408	-3.67894	-5.07654	0.333772	0.0446412	5.38352	1.776	-2.67078	-4.20718	-0.419221	-1.48409	-1.44784	-0.816083	0.620804	0.236433	5.04803	4.38876	-1.33718	5.76793	6.05089	1.69148	3.65938	-1.65589
1-Naphthalene acetamide	negative	0	development	-0.312474	-1.26477	-4.45714	-1.16914	-5.03253	-3.98941	-6.50367	2.87898	-4.69328	0.42323	2.17994	0.987121	-2.66639	-0.237751	-6.81678	1.79978	2.59282	-1.00741	0.532399	-4.3008	4.67371	4.17992	-2.66634	1.86285	-6.2575	-5.89345	1.01539	-1.16479	4.40907	0.903581	-3.06211	-5.52188	-0.277687	-2.7249	-0.012065	0.754037	1.78279	0.122799	5.4535	8.07887	-1.21477	6.35547	6.61958	-1.15828	5.15072	-2.11902
o-Phenylphenol	cancer-other	1	development	0.458207	-0.620243	-5.00311	-2.64376	-6.00442	-3.45828	-7.05642	1.2584	-4.60569	1.55965	2.399	0.747403	-2.49237	-1.73955	-7.96978	1.13394	2.51464	0.726277	0.717325	-3.37043	4.47578	4.42911	-3.35281	1.3647	-5.82314	-5.77625	0.470934	-1.69704	4.01273	1.38814	-1.8949	-5.38709	-1.46966	-2.75605	-1.16721	-0.936003	0.503814	1.08745	6.70753	6.49638	-2.04916	5.65726	8.92208	0.397011	5.14083	-0.70747
o-Nitroanisole	cancer-liver	1	development	0.0335052	-0.518801	-1.62665	-2.31624	-4.1213	-3.31871	-6.53854	2.11625	-2.80073	0.0947616	1.7212	0.70059	-3.66237	-0.195833	-4.54154	0.861569	1.11899	-0.368608	0.923121	-2.78017	2.26278	2.78311	-2.53865	1.43899	-4.53588	-4.5594	1.76458	-1.27999	2.0499	2.04105	-1.84457	-2.26067	1.20943	-3.10396	0.721985	-1.73044	0.30437	0.503801	5.32349	5.34962	-0.894639	6.23765	6.36818	1.4284	4.38919	-1.91815
Thenyldiamine	negative	0	development	-0.46885	-1.79242	-4.4088	-5.40843	-4.63544	-5.65974	-7.23184	1.63645	-2.61084	-0.431889	1.3159	-0.558919	-4.31615	-0.158947	-10.6353	1.29628	2.11922	2.78584	1.45972	-4.09065	1.84538	5.31078	-1.00356	4.48729	-4.28742	-7.91345	0.457911	-7.01987	2.17775	2.50461	-7.97832	-8.11753	-1.88846	-3.3922	0.49956	0.34725	-2.5935	3.51647	5.84697	5.01058	-2.2611	8.07385	9.38747	-0.990756	4.25938	-2.00626
2-(2,4,5-Trichlorophenoxy)propionic acid	negative	0	development	0.599353	-1.37051	-1.25645	-3.93847	-4.65412	-3.86009	-7.96138	2.17687	-2.59707	-0.572993	3.34775	0.914081	-4.08377	0.0659119	-7.91262	3.38758	2.45443	-1.65753	3.1322	-1.94747	4.26602	4.22921	-1.89793	4.71337	-3.37039	-4.93589	1.21351	-3.33557	3.62325	3.88749	-3.97406	-4.50504	1.30836	-2.49878	-0.160299	-1.11644	-2.55979	-3.07919	5.55509	7.13581	-0.126931	9.07848	5.40402	-0.142444	4.02075	-0.244688
1,2-Dichlorobenzene	negative	0	development	0.396995	-1.69332	-2.27711	-1.60785	-4.01876	-1.57227	-5.02561	1.60227	-1.09061	1.09564	0.995641	-0.23756	-1.96911	-1.08691	-5.11359	0.974321	0.615652	0.438588	0.565571	-1.27051	1.9129	2.30225	-1.82463	2.0048	-4.3454	-3.52324	0.410553	-1.80458	1.91381	2.11764	-0.528973	-3.56923	0.249528	-0.640722	-0.829629	-0.984372	-1.35543	-0.826005	3.63768	3.12387	-0.911529	5.00208	5.28483	0.331594	2.52433	-0.400918
2,4-Diaminotoluene	cancer-liver	1	development	1.16267	0.405635	-0.558904	-1.56902	-1.59189	-1.23956	-4.18934	0.860009	-1.99938	0.557823	0.345042	0.482767	-1.02488	-0.0267117	-4.58295	-0.611807	0.64478	-0.678784	1.95154	-3.46782	2.41021	2.61499	0.089099	0.435693	-4.16828	-3.01459	-0.616439	-0.759094	2.79631	0.748179	-2.24204	-3.32078	0.27041	-0.516117	1.39651	0.411172	0.345983	-0.499182	3.05949	3.25969	-1.66953	3.26692	4.24001	-0.029015	3.24398	-0.338809
1,2-Dibromo-3-chloropropane	cancer-other	1	development	0.504383	-0.305274	2.09222	-0.487558	-2.98686	-2.97859	-1.37498	-0.0652616	-0.196806	0.397528	0.108085	1.28437	-2.89854	2.16699	-3.60367	1.55109	0.667656	0.0576555	3.26836	-2.24392	-0.725391	2.28945	2.74844	-0.388403	-2.4304	-1.21348	1.28401	-0.427915	3.31871	1.54516	-0.73811	-3.71921	2.22704	-2.26624	-1.97307	-0.512119	-0.481704	0.668181	0.595038	1.90213	0.170521	2.33753	5.76797	-2.52009	0.638031	1.2425
alpha-Methylbenzyl alcohol	cancer-other	1	development	-0.446811	-0.955831	-2.49986	-2.07026	-4.70144	-2.26283	-3.71062	1.33619	-4.18644	-0.196591	2.20014	1.52064	-1.41657	0.470921	-5.1323	2.2603	2.3405	-0.989551	1.39481	-1.67321	3.10673	3.51413	-1.51113	1.53309	-1.8691	-3.57793	1.06363	-0.95044	2.0079	1.33365	-2.57697	-3.96929	-0.437033	-2.14324	-1.69499	-0.52	-0.522605	1.19202	3.60788	5.12225	-0.153906	4.18312	5.06968	-0.813831	3.51424	-1.01273
Triethanolamine	cancer-other	1	development	1.87914	-2.01676	-0.400601	-0.517197	-4.39949	-3.99721	-2.23826	-1.28926	-2.70877	-4.63858	0.982507	-1.94199	-5.25821	2.57816	-3.7344	3.63347	0.907916	-1.13904	0.514887	-1.96612	1.65825	4.84197	1.30933	3.3644	0.415696	-4.95135	2.92304	-3.77067	4.01385	0.532044	-4.87129	-7.85951	-0.882218	-1.13105	0.644918	1.79089	-2.40372	5.47539	2.68897	4.2931	3.94592	3.73904	2.68877	0.533455	-0.79566	-0.308949
Hydroquinone monobenzyl ether	negative	0	development	-0.0444887	-0.970704	-5.45775	-3.0104	-5.69286	-4.54563	-8.67858	0.928022	-4.67304	0.317765	2.81027	0.830489	-3.72114	-0.555427	-8.41402	2.99547	2.49949	0.0228738	0.825801	-3.16415	5.34809	5.11287	-3.38939	2.10173	-5.83397	-6.66214	0.550999	-2.54829	3.98953	2.23305	-2.23156	-5.88736	-0.667351	-3.8134	-0.365834	-0.754754	1.03369	1.35262	7.67422	8.48087	-1.14633	6.85016	9.80889	-0.214416	5.43996	-1.03876
p-Quinone dioxime	cancer-other	1	development	0.646484	0.078612	-1.94321	-0.277467	-3.27543	-2.26198	-3.77439	0.234204	-1.92659	-1.18591	-0.251006	2.14712	-1.73555	-0.644263	-5.3173	0.880499	0.916088	0.248026	1.1434	-2.8214	3.56028	1.79786	-1.41477	2.83454	-5.27511	-2.67014	1.25717	-1.81244	3.0548	0.732001	-1.06465	-3.98727	-0.315275	-2.18534	-1.55092	0.118944	-0.514249	0.0157035	3.65415	4.40806	-0.670968	3.8148	5.22249	2.18324	2.43965	-2.31098
Epichlorohydrin	cancer-other	1	development	-0.262473	-2.01918	2.26135	0.216741	-0.951475	-1.28087	-2.12203	1.03354	-1.33041	-0.294692	0.643234	-0.70849	-2.003	0.517282	-1.58013	1.33721	-0.0846084	-0.615328	0.454357	-0.205472	0.638393	1.8406	-0.211662	0.385909	-1.37289	-0.492582	-0.467176	0.976675	2.17284	0.542366	-1.33337	-2.32113	0.0637404	-1.36432	-1.47435	0.800762	-2.04223	1.84448	0.324605	1.08709	1.85159	3.31711	1.66108	-0.849974	-0.249867	-0.88881
1,2-Dibromoethane	cancer-liver	1	development	0.846722	-0.537024	1.41757	0.530298	-1.54495	-2.35022	-1.21806	-0.308323	0.261921	0.0200415	0.2859	0.294558	-2.46414	0.763804	-0.853031	0.349338	-0.680824	-0.095423	1.55296	-1.50442	-0.918924	0.516363	0.684223	-2.01512	-2.31073	-0.600564	1.34298	0.195403	2.12755	1.15397	-0.826079	-2.30922	0.865836	-0.837836	-0.448221	-0.146491	0.683365	1.07277	1.14078	1.08899	0.483104	2.45422	3.26865	-0.933215	2.05634	1.0979
Furan	cancer-liver	1	development	-0.550219	-1.50455	-1.11308	-1.34493	-1.71396	-1.67231	-2.4928	1.59833	-1.97949	0.551208	1.02379	0.12236	-1.8916	-1.56689	-1.99395	-0.643401	0.768989	0.631633	0.444236	-1.44144	1.61028	2.85062	-1.79632	0.795787	-1.08447	-1.75562	-0.146445	-0.455311	1.60832	-0.327724	-1.25373	-1.42378	-0.666569	-1.65985	-0.605966	-1.47753	-0.749245	0.211987	2.67827	1.8461	-0.205312	3.32002	3.21765	-1.0893	1.23756	-0.259542
Diethylene glycol	cancer-other	1	development	0.734135	-1.4609	-0.730445	-0.908205	-2.25318	-2.0982	-2.15149	-0.577019	-1.10372	-2.98282	0.757571	-1.01472	-3.96002	1.9302	-1.34093	3.27264	0.833301	-1.4316	0.226438	-0.84891	2.63308	2.96438	1.51226	2.18129	0.235014	-3.93812	2.97003	-1.6006	2.87977	0.879735	-2.89351	-4.32397	-0.0454445	-1.18713	0.188083	1.04091	-0.795335	2.8592	2.02835	3.76052	4.04257	2.37784	1.8363	-0.505757	0.519441	-0.320022
2-Amino-5-nitrothiazole	cancer-other	1	development	0.233403	0.544884	-0.434966	-1.65522	-1.82585	-1.17639	-4.20549	2.01718	-1.06831	1.24724	0.242106	-1.348	-2.37415	-0.278153	-4.56962	-1.33478	-0.539633	-0.720269	-0.839104	-3.96654	1.10973	1.08229	0.477238	0.411841	-3.31487	-2.51489	0.744112	-1.19115	1.7381	1.05057	-1.83389	-1.24931	2.98605	-2.155	1.32402	-0.700523	0.571175	-0.423488	3.29871	2.66301	-2.12084	3.55493	3.5339	1.74926	2.1257	-1.39077
2,4,5-Trimethylaniline	cancer-liver	1	development	1.48081	0.0959868	-0.0909843	-3.92176	-1.75549	-1.7808	-5.22012	1.71072	-2.43584	0.131234	1.34037	0.186577	-1.08068	1.58665	-3.86406	0.0371138	1.88386	-1.04026	3.35187	-3.85734	2.67685	3.78578	-0.497537	0.617908	-3.0952	-3.25268	-0.975896	-0.897191	2.47903	2.55541	-4.72967	-3.77128	-0.163067	-1.71874	0.992777	0.710245	-0.330699	-0.519113	3.42778	3.89791	-2.39599	5.5717	3.26474	-0.103365	3.52908	-0.232537
4,4'-Thiodianiline	cancer-liver	1	development	1.90885	-0.486629	-3.87825	-1.76551	-4.53005	-2.02755	-6.78722	0.796993	-2.87973	1.65515	-0.218778	1.88232	-1.95161	-2.35993	-8.57378	0.57403	1.75704	-0.149081	1.86818	-3.85142	5.15069	3.57372	-0.723487	0.698196	-7.16458	-6.57792	-0.384598	-1.26603	3.63796	0.63932	-1.78389	-6.26919	2.16835	-2.06164	2.96281	-0.0809298	1.36233	-0.609897	6.44829	6.1088	-1.99703	5.85422	9.3216	1.06977	5.72247	-1.21575
Estragole	cancer-liver	1	development	0.730462	-1.60822	-1.80231	-2.64243	-3.04249	-3.97357	-5.79729	1.51258	-4.25702	-1.95024	0.984143	2.47488	-2.9636	-0.637882	-4.56446	1.98637	2.33663	0.966516	2.17794	-1.92724	4.7089	2.80098	-2.13068	2.84286	-2.63612	-6.17254	-0.0523012	-1.97615	1.40767	2.98035	-5.49435	-3.72501	0.825547	-2.28052	1.25917	-1.04735	-0.240558	1.19494	3.59098	4.06889	0.0295757	4.94908	7.35704	0.44443	3.66079	-1.80819
Dinitrosopiperazine	cancer-other	1	development	1.47591	-1.82241	2.19327	0.613564	-2.87403	-3.15453	-0.707117	0.123928	-3.01949	0.984649	-0.737787	0.0987957	-5.54942	-2.45891	-3.61498	3.02577	-0.874232	-1.11528	1.716	1.40753	1.10005	-1.42057	-0.108805	4.25968	-2.27873	-2.15546	-1.24095	-1.09855	2.62246	-0.823151	-3.81159	-1.49699	-1.99773	-5.89912	-4.80421	1.3929	-2.65931	1.33343	2.27917	1.3438	0.979648	6.88493	1.23923	-2.54539	3.48333	-4.72851
Aniline.HCl	cancer-other	1	development	0.226197	-0.0943323	-1.86619	-0.830603	-2.60537	-1.57111	-3.52111	1.01443	-2.25302	1.05459	0.620796	0.663614	-1.48776	-0.950237	-4.40338	0.107467	0.491734	0.0513771	0.467838	-1.99842	2.45685	2.5432	-0.929417	0.545243	-4.03464	-3.2795	0.245626	-0.764207	2.14293	0.021597	-1.01046	-2.82483	-0.31577	-0.84889	0.114401	-0.244462	0.533033	0.422973	3.34976	3.41161	-1.02348	2.66445	5.08616	-0.135699	2.96345	-0.884882
4-Methoxyphenol	negative	0	development	0.080233	-0.472303	-2.19155	-2.4441	-3.03044	-3.65932	-5.2102	0.0315815	-3.16294	0.1029	1.76681	0.604018	-2.21566	-0.409485	-4.50789	1.5129	1.85583	0.0352575	1.31382	-1.73866	3.10687	3.42062	-2.27858	1.59067	-2.42384	-3.71806	0.300034	-1.22402	2.46222	1.61968	-1.73621	-3.25139	-0.215958	-2.50386	0.143489	-0.825545	0.385504	0.604816	4.30055	4.75941	0.341284	4.16773	4.99981	-0.214016	3.61148	-0.492738
Ethylene imine	cancer-liver	1	development	1.62309	-0.0812264	1.57528	-0.6972	-0.861489	-0.475174	-0.632986	1.33161	-0.428413	-0.361945	0.805095	-0.470234	-0.0505068	0.259314	-0.0554229	1.34531	-1.37368	0.608283	-1.12566	0.187839	0.797643	0.320646	-1.09925	-0.125386	-0.528805	-1.33592	0.603244	-1.24817	1.24117	0.360356	-1.08886	-0.556565	-0.599006	-0.515226	-0.290702	0.522977	0.182782	0.171111	1.08892	0.159206	-0.116619	2.329	-0.4288	-0.513509	0.544137	-0.760383
Nitrogen mustard N-oxide	cancer-other	1	development	3.43966	-5.20269	1.14857	-1.43581	-1.06316	-4.96289	-2.05876	3.32405	-0.459688	-1.36281	-0.818276	0.704102	-6.12922	1.83978	-3.81895	2.13659	-1.05735	-1.9096	1.50597	-2.99565	-1.39787	4.00316	3.52262	0.949947	-2.50033	-3.60566	1.8825	-3.52241	4.96741	3.208	-0.0449106	-4.31956	0.112926	-1.31622	-0.69379	2.28918	-4.20598	0.316931	1.6541	1.24078	0.0385914	6.73608	6.57244	-1.70971	-1.00544	-1.22434
Trimethylphosphate	cancer-other	1	development	-0.542347	-1.03149	0.570948	-4.0204	-2.21542	-4.5673	0.13399	-0.00188416	-2.18556	-4.25192	3.28157	2.97912	-3.5192	2.88968	-2.23412	2.83582	-1.21204	0.235165	1.3035	0.0628234	3.95005	3.18108	1.98581	1.8313	3.13374	-1.57986	2.39632	0.189266	0.075265	3.19155	-0.712218	0.47292	-1.95977	-4.30958	3.04699	-2.45176	-0.691503	2.42048	2.75579	3.31662	2.13343	3.00921	3.92333	-0.839177	4.0638	-3.12232
Nicotinic acid hydrazide	cancer-other	1	development	1.10245	-0.740045	-1.80224	-0.784932	-2.88179	-2.02228	-4.86396	2.82804	-2.21318	-0.365575	2.13805	0.429855	-1.06355	-0.397543	-4.81793	1.00229	1.25958	-1.34776	-0.140242	-3.10067	3.71642	2.04309	-1.2338	1.64576	-4.36415	-3.12591	-0.174019	-0.98769	3.30371	0.432887	-2.94573	-3.32422	0.0451772	-0.0412991	1.03671	0.860118	0.476674	-0.875641	1.41159	5.20879	-1.89267	3.80496	3.56053	-0.0128596	3.56182	-0.880526
Glycidol	cancer-liver	1	development	0.677937	-1.90425	1.13897	0.0110321	-0.978067	-1.21762	-2.1015	0.511031	-1.46528	-0.414839	1.12001	-0.728211	-2.01158	0.144359	-1.7719	1.76771	-0.879205	-0.729628	-0.669777	-0.67403	1.87404	2.41743	-0.974789	0.0168736	-0.200857	-0.962062	0.7583	0.734663	2.57158	-0.317963	-1.62392	-1.88683	4.66704e-05	-1.4306	-0.843275	1.10119	-1.45263	2.56608	1.03358	1.48842	2.22294	2.45518	0.698876	-0.048386	-0.494841	-0.99017
Dimethyl morpholinophosphoramidate	negative	0	development	1.94729	-3.44957	1.86449	-2.49943	-3.02092	-5.31605	-2.01859	1.52317	-4.47236	-3.23195	3.44721	1.85089	-6.54366	2.4257	-3.74432	4.35133	-3.01575	0.0359259	-0.135927	0.415279	3.67504	4.37528	1.24197	2.74139	1.54726	-2.68038	2.04087	2.23908	2.63681	2.65436	-3.02789	-0.663474	-1.66262	-5.78825	1.2512	-0.329375	-1.28246	5.20028	4.61109	2.86865	2.18637	6.07736	4.42315	-2.07812	5.48525	-4.36499
Methyl carbamate	cancer-liver	1	development	-0.247765	-0.338006	-0.764324	-0.2701	-1.26323	-1.92111	-0.839595	1.56098	-1.69205	-1.20708	1.87297	1.21685	-1.96402	1.98412	-1.10718	1.3935	0.653625	-1.71373	1.93486	-1.75425	1.41327	1.41794	0.0871612	0.94252	-0.69419	-2.0263	0.615175	0.0934374	1.19125	0.82103	-2.32677	0.114376	0.871688	-1.29704	0.876752	0.0939131	0.91343	-0.562288	0.91055	3.15287	1.4997	1.87444	0.228986	-1.6058	2.14147	-0.556764
2,6-Dichloro-p-phenylenediamine	cancer-liver	1	development	1.4202	-0.554677	-0.392768	-0.988135	-2.53865	-0.63567	-4.94777	0.70309	-0.529271	1.26264	0.855554	-0.486801	-1.71885	-0.485624	-6.07558	-0.605163	-0.195096	-0.434105	1.70325	-2.60667	1.63089	2.31253	-0.356378	2.01046	-4.96735	-3.29214	-0.16199	-1.58266	2.89289	2.05952	-1.16527	-3.88693	1.54556	0.434554	0.682153	-0.478787	-1.53985	-1.95093	3.81373	2.4507	-0.997981	4.16658	4.5526	0.732706	2.79804	-0.223731
o-Nitrosotoluene	cancer-liver	1	development	0.443882	-0.160366	-2.09061	-1.27915	-2.76238	-1.68833	-3.65121	0.68796	-2.2312	-0.758533	0.999703	1.64172	-1.75295	-0.140104	-4.28704	0.785335	1.69022	0.219626	1.92422	-2.97285	2.15323	1.92672	-1.19731	1.62523	-4.38972	-2.75317	0.330067	-1.67097	1.60743	1.51371	-2.13113	-3.32461	-0.258129	-2.70496	-0.9429	-0.477311	-1.04964	-0.21738	4.19845	3.62344	-1.95044	4.37653	4.18803	1.52758	2.27075	-1.8084
8-Methylquinoline	negative	0	development	1.25584	-1.83672	-2.73254	-3.17135	-3.323	-2.30398	-6.26828	2.08687	-2.81672	1.62457	2.09216	0.583265	-0.793743	-0.853056	-5.88504	0.320062	1.40589	0.369526	0.671931	-3.39433	3.73166	3.39148	-2.10898	1.47967	-4.52107	-4.65438	0.421677	-1.40015	2.23416	1.10531	-3.03896	-4.44137	-0.680024	-1.84662	-0.440554	0.575253	-0.0369581	0.827633	4.70224	4.28514	-2.27794	5.44277	6.5105	0.588784	3.26215	-1.20635
Nitrosomethylaniline	cancer-other	1	development	0.300583	0.246236	-3.20619	-1.73652	-3.42305	-2.58977	-3.97213	0.471391	-1.37362	-0.238976	-0.112475	1.88081	-2.49355	-1.44488	-5.56576	2.07423	1.28154	1.70194	1.43266	-1.95932	0.980225	2.75151	-1.67882	3.46679	-3.74708	-4.10474	0.262158	-3.44326	1.24705	0.950767	-3.30063	-4.80428	-0.0741381	-2.88997	-1.31865	-0.821497	-0.582631	1.09322	3.655	3.86123	-1.18258	4.41913	6.12859	0.963663	1.84475	-2.80475
Nitrosoethylurethane	cancer-other	1	development	-0.203057	1.22955	-2.04406	-0.280365	0.246636	-3.90334	-1.58298	1.14846	-1.99312	-3.55388	0.0359816	2.1163	-4.74873	1.69251	-1.84802	3.89905	2.54418	-0.373248	1.99306	-2.97076	1.10045	2.51012	0.947614	4.4786	-1.19703	-2.33984	0.526661	-3.05669	1.14487	1.60819	-5.66297	-4.12888	0.0738566	-4.45227	-1.4405	1.3059	-2.74503	0.915019	2.26267	4.11655	1.29374	4.54687	1.16101	-0.75282	0.999558	-1.73038
N-Nitrosodipropylamine	cancer-liver	1	development	-0.343896	0.437423	-1.26821	-0.0310608	-0.145729	-4.24974	-1.77893	0.329403	-1.86208	-3.69382	-1.05085	-0.00908485	-4.0218	1.32427	-2.69725	4.05233	2.03063	0.102527	3.03709	-3.28753	0.178747	3.62771	1.79297	3.60162	-0.245189	-2.72191	0.0391385	-4.28585	0.493567	1.76506	-5.43398	-5.42071	-1.02283	-3.01682	-1.27278	0.888566	-3.23352	2.9779	2.10692	3.68298	1.34885	4.07627	0.918921	-0.733885	0.834153	-1.85999
p-Tolylurea	cancer-other	1	development	0.258406	-0.802706	-2.14479	-1.08699	-2.63693	-2.95767	-4.68515	2.57206	-3.67097	-1.08045	2.14966	1.4212	-2.37158	0.117268	-4.14915	1.59622	2.91324	-2.26182	1.59485	-3.66352	4.28491	2.62983	-1.70007	2.26881	-5.19254	-3.98646	-0.373031	-1.37031	3.09447	1.13131	-3.10031	-4.11307	0.299235	-1.56008	1.27714	1.11714	1.48635	-0.862336	3.05305	6.1544	-1.24664	4.95739	3.76536	-0.263563	4.57274	-1.26656
Formylhydrazine	cancer-other	1	development	0.388263	0.46722	1.22204	0.0566857	-1.8148	-0.795732	-1.31359	0.695704	-1.24755	-1.00625	-0.0514117	0.660799	-0.109412	0.609962	-1.34009	-0.384676	-0.921073	-1.02396	0.475849	-0.876059	1.49679	0.433917	-1.26492	0.510145	-1.64926	0.281357	-0.128144	0.115499	0.843809	0.695727	-1.46638	-1.2056	1.70482	-0.719729	0.909355	0.07441	0.193105	-1.29892	-0.0993337	2.0904	-0.23273	0.950153	0.130252	1.03102	1.42522	-0.703941
Adipamide	negative	0	development	-1.10295	0.0954612	-0.954749	1.80195	-2.39334	-4.66313	-1.38449	2.58591	-4.72052	-3.6506	1.21553	-0.108174	-3.48265	1.93958	-2.05575	3.15563	1.78393	-3.94326	1.77997	-4.28702	1.32933	2.57154	0.455498	1.92373	-3.18976	-3.69583	1.11112	0.456289	3.02373	0.598807	-4.84909	-3.72916	1.00899	-1.39752	1.74067	3.38194	2.51454	-0.832716	1.73008	7.9657	2.93594	3.69271	-1.85398	-2.37852	2.36625	-1.57169
1,1,1,2-Tetrachloroethane	cancer-liver	1	development	1.55571	-0.544821	1.55304	0.712373	0.135932	-3.53762	0.240438	2.26529	1.37557	-1.52025	0.00688086	-3.07484	-4.43294	0.0324782	-2.21892	0.679855	0.766181	0.485147	-0.600089	3.01043	0.632088	0.799675	2.91828	3.25236	-4.73241	-1.26184	-2.73542	-0.76397	3.65204	3.78405	1.16058	-4.27435	2.63145	-1.15235	-1.79628	-0.802143	-1.69544	-2.46401	1.1009	1.1783	3.77604	4.55716	4.4015	-3.00181	-0.759879	0.456343
2,4,6-Trichloroaniline	cancer-liver	1	development	1.20634	-1.46314	-0.902741	-1.69233	-3.49312	-0.875861	-5.68934	1.17708	0.0151394	1.31375	1.48983	-0.914088	-2.19744	-0.71166	-6.20481	0.0392217	0.0256327	-0.0500728	1.42315	-1.82817	1.50974	2.45364	-1.15367	2.75978	-4.98221	-3.7315	0.0513896	-2.09264	2.42157	3.15608	-0.792951	-4.19445	1.79092	0.346761	-0.400356	-1.02786	-2.57889	-2.24647	4.05836	2.52221	-0.696953	5.6497	4.91593	0.938273	2.76503	-0.196509
o-Toluidine.HCl	cancer-liver	1	development	0.750447	-0.126658	-1.08316	-1.72837	-2.58671	-1.86361	-4.15006	1.53663	-2.22572	0.79241	1.02017	0.66255	-1.24495	0.0349426	-4.35796	-0.0348588	0.828176	-0.236246	1.36073	-2.87304	2.59338	2.9503	-0.55943	0.613161	-3.75807	-3.50517	0.0533279	-0.628919	2.15857	0.849856	-2.16474	-3.14454	-0.427898	-0.968729	0.40161	0.0179815	0.200014	0.0197828	3.29432	3.85249	-1.36335	3.89667	4.59887	-0.104199	3.33523	-0.671759
Diethylacetamide	cancer-other	1	development	-1.06346	0.490194	0.0430338	-0.521319	-0.324232	-3.56729	-0.601603	0.99161	-4.6553	-1.64855	0.662942	1.05819	-2.29319	1.79149	-1.65862	2.96005	2.69305	-1.26794	2.20399	-1.92571	0.728303	2.93388	0.30639	2.30561	0.493367	-2.89452	-0.380501	-2.40352	0.78729	1.57104	-6.24748	-4.13044	-1.26685	-1.9491	1.78783	1.75804	-3.02582	1.30917	1.99685	2.87591	1.76134	4.19949	-0.177875	-1.2121	1.97931	-0.599382
N-Methyl-2-pyrrolidone	negative	0	development	0.894016	-1.71324	1.62864	-1.94014	-2.46077	-1.31434	-2.25953	1.68515	-2.70026	-0.597474	0.0193012	-0.457826	-2.98391	-0.212454	-1.54135	1.20353	-1.68735	-0.0416483	-0.90558	-0.840682	1.36175	2.71763	-0.0261643	0.89835	-1.24747	-2.36512	0.994926	0.698439	1.34825	1.52765	-4.29376	-2.72221	-0.427561	-1.94141	-1.0752	0.545455	0.256697	1.90255	2.29493	1.35006	0.393425	5.179	0.384751	-2.19784	2.20811	-2.59599
N-Nitrosopyrrolidine	cancer-liver	1	development	1.23704	-1.5311	1.70937	-0.284105	-2.31003	-1.74339	-1.31689	0.760183	-2.16481	0.331116	-0.0139063	-0.602961	-3.64327	-1.9788	-2.33545	2.73108	-1.06513	-0.445977	0.236779	0.516714	0.986441	0.0524042	0.082359	2.78786	-1.59103	-1.61169	-0.643852	-0.10773	1.86413	-0.0529336	-2.62392	-1.48073	-0.87822	-3.83548	-2.74192	1.22948	-0.99899	1.20633	2.23874	0.5718	0.482501	4.70261	0.560937	-1.85895	2.54359	-3.29037
N-Nitroso-N-methyl-4-fluoroaniline	cancer-other	1	development	1.07436	0.123255	-2.87464	-2.27935	-3.17159	-2.53112	-4.55862	0.61365	-0.71188	-0.470471	-0.270969	2.04128	-3.12332	-1.70537	-6.3631	2.12076	1.23222	1.87464	1.73151	-1.93698	1.01719	3.22723	-2.52816	3.94813	-4.29726	-4.44017	0.810412	-4.06574	1.99006	1.59083	-2.83786	-4.71823	0.328896	-2.55947	-0.551285	-0.141852	-0.920317	0.339071	4.03867	3.49331	-1.95316	5.71288	6.63867	1.42707	2.33743	-2.34848
N-Nitroso-N-methyl-4-nitroaniline	negative	0	development	0.801202	0.997821	-3.11131	-2.20929	-4.60313	-3.24436	-6.13842	1.40523	-1.19555	-0.744008	0.137054	1.7732	-4.28483	-1.51303	-6.07828	1.56072	0.749092	0.832585	1.13771	-3.54483	0.210845	2.39182	-2.42517	3.2629	-5.54687	-4.82366	1.14273	-3.62125	1.95069	1.93927	-3.47204	-4.57844	1.69972	-3.98719	-0.340746	-1.36309	-0.609382	0.409313	5.30548	4.80287	-1.72659	6.71994	7.37796	2.72356	2.7238	-3.39699
(2-Chloroethyl)trimethylammonium chloride	negative	0	development	3.83079	-4.59925	0.745346	-2.0431	-0.325618	-4.89615	-0.992605	4.42743	-2.24401	-0.47576	-0.266135	2.95571	-5.74212	0.731653	-4.63104	1.90924	-1.48747	-3.90969	1.25038	-3.46245	0.179019	5.19541	2.23635	0.111081	-1.03738	-3.0526	1.16675	-4.14729	5.10077	1.49488	-0.514639	-1.52691	-1.62009	-2.08293	-1.00028	3.37528	-3.6477	-0.890415	1.5582	0.58192	-0.476207	5.90338	7.07943	-1.1574	0.531009	-0.53593
N-Nitrosodiethanolamine	cancer-liver	1	development	1.12166	-0.526964	-1.1563	0.536649	-3.22939	-3.47706	-1.50805	-0.822427	-0.822403	-3.74005	-0.57197	-0.514448	-4.66251	1.626	-3.47026	3.78912	0.00437402	0.138329	0.655901	-2.4638	0.440147	3.69018	1.18934	3.66389	-0.783616	-3.50162	2.49774	-4.21118	2.29922	0.040531	-4.20482	-6.25843	-0.556977	-1.96986	-1.11762	0.376179	-2.94242	3.78022	2.02855	3.66452	2.96918	3.13968	2.56113	0.968674	-1.13725	-1.94738
3,4'-Dichloro-2-methylacrylanilide	negative	0	development	0.676783	-1.99315	-1.39231	-0.0547245	-4.5117	-3.68131	-5.19098	3.99716	-2.90995	-2.19808	3.70848	1.22466	-3.41614	0.521659	-5.65664	2.64967	1.83189	-0.868408	2.51695	-2.72505	4.80947	3.02984	-2.42529	4.12419	-6.45188	-6.32216	0.326344	-2.26774	3.22145	3.56908	-5.33738	-5.04018	1.56272	-1.16997	2.69345	1.16253	-4.30096	0.393707	3.43703	5.552	-1.10435	8.90972	6.40301	-1.40652	3.33823	-1.42965
Allyl isovalerate	cancer-other	1	development	-0.355338	-0.72518	0.0288643	-2.19347	-2.42689	-4.71084	-2.51771	1.70434	-4.92389	-4.07863	1.71206	3.14604	-4.01172	1.47781	-1.70801	2.71419	2.72385	-1.71519	2.65159	-1.5874	4.31662	2.40739	0.921191	4.24213	0.527811	-3.79404	0.247324	-1.60858	1.54457	3.94967	-8.43697	-2.16136	1.23022	-3.20476	0.695728	0.934933	-0.604272	0.343104	1.73072	4.72106	2.07881	4.68968	2.0212	-1.72904	2.38884	-1.11231
beta-Butyrolactone	cancer-other	1	development	0.273052	-1.88615	0.728269	0.00112216	-1.20859	-0.698181	-1.85842	0.831976	-1.88226	-0.028418	1.73135	0.845639	-2.04169	0.404445	-1.6894	0.482058	-0.51038	-0.685048	-0.817573	-0.419605	1.3389	3.36134	-1.90696	0.00721068	0.579172	-0.948289	0.719101	0.530169	2.64821	1.35257	-3.55317	-2.3648	0.0321762	-1.70565	-0.833837	0.464946	-0.619989	2.27228	2.39635	2.26154	1.52836	3.13399	0.360604	-0.295903	1.3303	-2.50714
2,2-Bis(bromomethyl)-1,3-propanediol, technical grade	negative	0	development	-0.278632	1.13712	0.819234	-1.29914	-4.03335	-2.7768	-0.603648	0.32444	0.670409	-5.05078	1.31614	-0.364005	-4.46163	1.77136	-2.09795	1.22224	-0.792684	-2.05731	0.106448	-2.91653	0.484335	3.6716	0.126834	-0.555005	0.77025	-2.33499	3.72276	-2.09226	6.61783	0.778882	-1.63037	-6.04751	1.85892	-1.48128	-0.983371	0.401785	-2.50185	3.16859	-0.449717	2.29734	2.13702	1.69745	5.93917	-0.512436	1.06362	1.15452
Dimethylnitramine	cancer-liver	1	development	0.167742	0.27759	-0.680716	-1.32096	-2.27142	-1.82472	-3.16062	2.76674	0.991815	-0.564551	-0.116604	-0.37957	-2.00562	-0.473922	-2.0796	-0.130935	-1.13354	-0.364406	0.428128	-0.904704	-1.88435	0.87286	-1.15042	1.41156	-0.936564	-2.60047	2.43293	-1.54849	0.0336984	2.9556	-2.68937	-2.03968	1.01098	-1.17414	1.43366	-0.555031	-0.385617	0.932961	2.31365	1.92485	-0.866148	3.62767	2.53561	1.77662	1.7416	-2.12282
3-Hydroxy-4-aminobiphenyl	negative	0	development	1.03233	-0.316468	-3.7849	-2.52044	-5.1044	-3.25114	-7.32855	0.903892	-4.01112	1.50854	2.02681	0.564411	-2.27557	-1.43764	-8.68566	0.387121	2.03703	0.354789	1.21657	-4.18462	4.33292	4.62962	-2.76224	1.35983	-6.07282	-5.54767	0.240147	-1.64557	4.49004	1.30604	-2.28351	-5.35191	-0.914058	-1.98729	-0.00983905	-0.505606	0.358039	0.54985	6.2672	6.35534	-2.09694	5.26699	8.70763	0.689295	5.30412	-0.408637
Nitrosopipecolic acid	negative	0	development	1.46027	-3.01236	1.98663	-0.626755	-3.02369	-2.73358	-2.42628	2.08594	-4.14305	-1.20867	1.20145	0.0876948	-5.28793	-1.62599	-3.2336	4.43852	-1.13517	-1.52248	-0.553234	-0.509589	3.19196	0.412329	-0.87608	3.18271	-2.57728	-1.43701	1.78414	0.0791642	2.68832	-0.350322	-5.24083	-3.62948	-0.551958	-5.57764	-2.60119	2.90837	-0.545055	2.09946	3.25769	2.6746	1.81651	7.59204	-0.789204	-1.98897	3.23124	-3.97124
N-Nitrosopiperazine	cancer-other	1	development	2.36104	-0.992431	2.67191	-0.390418	-2.2985	-2.05244	-0.986544	1.39357	-1.93816	0.13038	0.436202	-0.420836	-2.82522	-0.97014	-1.86291	2.85819	-1.8108	0.0506407	-0.267657	0.891603	1.34767	-0.389639	-1.15365	2.00445	-1.66817	-2.41365	-0.0172332	-1.79744	2.55241	-0.0512196	-2.99465	-1.30506	-1.59787	-3.46479	-2.69281	1.21943	-1.14687	0.837824	2.2285	0.831108	0.373204	5.77147	0.190816	-1.7862	2.2858	-3.12464
Maleic hydrazide	negative	0	development	1.76272	-1.14817	-1.32842	-1.74251	-2.31856	-1.17961	-3.70101	1.15552	-3.26314	-1.31761	1.00285	1.00475	-1.32624	1.28976	-2.58713	0.889345	-0.483869	-1.25968	0.447854	-1.72758	1.21376	2.46214	-1.7464	0.0618283	-2.75163	-3.33506	1.79908	-0.073137	3.65053	1.63061	-2.61537	-4.08997	-0.512482	-1.89746	-1.56287	0.481728	-0.837724	-2.41331	2.5551	4.0176	-0.100101	6.12047	1.36321	1.39535	1.31367	-3.46189
4,4'-Methylenedianiline.2HCl	cancer-liver	1	development	1.17207	-0.208613	-3.08607	-2.23403	-4.74777	-2.97128	-7.57203	1.6372	-3.67012	1.08413	0.756321	1.2826	-2.9044	-1.25374	-9.62941	0.317585	1.04974	-0.0634723	1.3786	-4.5367	5.07468	5.39257	-1.17799	1.36375	-7.71006	-6.4153	0.0694542	-2.14158	4.65552	1.07052	-1.90491	-6.14398	-0.431096	-1.61517	0.945848	0.180502	0.935925	0.555284	6.91418	7.01791	-1.65427	5.64464	10.5467	-0.207429	6.59668	-1.73143
2,6-Diaminotoluene.2HCl	negative	0	development	1.32262	0.499596	0.223758	-1.35921	-2.16438	-1.69658	-4.20258	1.81617	-2.18498	0.882938	0.728613	0.7666	-1.20042	0.18306	-5.17226	-1.05776	-0.0347763	-0.362244	1.53804	-3.6985	2.46935	3.60862	0.329664	0.422851	-4.31018	-3.7735	0.347324	-0.681543	2.61369	0.644939	-2.00952	-3.24985	-0.275239	-0.256812	1.03143	0.0218494	0.0588001	-0.34818	3.10031	3.9578	-1.02227	3.74011	4.90516	0.0785117	4.06712	-0.559783
N-n-Butyl-N-formylhydrazine	cancer-other	1	development	-0.581108	0.147107	-0.626579	0.0467998	-1.83738	-2.94652	-2.3132	-0.187688	-2.85698	-2.83832	-0.0843252	0.468027	-2.08318	-0.0100887	-2.70936	1.59714	-0.215574	-1.08162	2.2021	-2.76666	0.68321	2.91732	0.42812	1.82012	-0.580155	-2.0427	0.468779	-1.99388	0.668556	2.43156	-4.85084	-4.59734	0.544216	-2.24043	0.500925	1.44587	-0.773042	1.88069	2.16486	2.75176	0.531328	3.35634	0.645657	-0.590774	1.0445	-1.19155
Diallylnitrosamine	cancer-other	1	development	0.704816	0.337734	-0.290117	-0.751113	-2.1543	-4.52648	-1.40623	2.05486	-2.73109	-5.08817	-2.0178	2.85434	-4.34684	-1.05899	-2.33589	2.75161	0.659834	2.79184	1.80385	-2.49816	2.48281	-0.0833193	-0.834043	3.29051	-0.108115	-5.38757	-0.836779	-4.60633	0.0138085	2.06903	-10.0093	-4.28673	2.3093	-1.39422	0.999286	-1.84107	-3.54918	1.42419	0.895143	-0.0963944	0.251484	2.69406	4.32812	2.66138	-1.7203	-3.58517
Tetrakis(hydroxymethyl)phosphonium chloride	negative	0	development	2.58791	-0.274616	-1.2228	0.942016	-4.13413	-2.90142	-1.15417	-1.28158	-5.03559	-4.40508	2.36049	-2.13879	-5.70991	2.9866	-5.41501	3.59794	0.815103	-0.681695	-0.802473	-6.05558	5.23323	6.44963	2.06313	2.79596	0.846839	-4.18091	5.03004	0.888569	2.91029	1.0688	-2.82653	-7.43407	-0.320439	-2.2333	0.163961	1.07757	-1.59495	3.90072	2.45459	2.4824	3.44362	2.29052	4.66876	0.660085	-1.57064	-3.07345
N-Nitrosothiomorpholine	cancer-other	1	development	0.654265	-1.81807	0.859614	0.0967453	-1.97462	-2.92975	-0.338007	0.490465	-1.94565	0.853852	-0.650655	0.949181	-4.52688	-1.33415	-1.98467	2.11972	-1.77695	-0.949998	-0.563631	0.64806	1.22284	-0.649535	-0.922702	2.50329	-1.85716	-2.43204	-0.419322	-0.533959	1.66211	-0.595101	-1.64815	-2.17419	-0.0441383	-4.83664	-1.82843	0.836055	-2.15996	1.5941	1.27498	0.294562	0.639272	5.98005	1.10067	-1.66028	3.10293	-3.36035
N-Nitrosomethyl-(2-hydroxyethyl) amine	cancer-liver	1	development	0.646776	0.159756	-0.802252	-0.0440195	-2.03996	-2.87144	-1.41766	-0.365839	0.260123	-2.33358	-0.74575	1.03829	-3.16279	0.258027	-3.05721	2.58798	0.156087	0.595488	0.80668	-1.50699	-0.386287	2.73628	0.24943	3.28296	-1.03569	-2.59044	1.67555	-3.55191	0.988187	0.794991	-3.69717	-4.04419	0.07543	-2.23217	-1.24357	-0.186526	-1.83417	2.37607	1.39584	2.10775	1.01875	2.47501	2.01121	0.641377	-0.636573	-1.95293
Methylnitrosocyanamide	cancer-other	1	development	0.91478	0.860323	-2.08158	-0.940479	-1.54126	-1.08599	-0.36061	0.538641	0.986542	-1.61268	-0.0738258	1.6662	-0.807935	-0.793203	-2.79445	1.87885	0.780509	1.85053	0.9917	-0.670378	-0.256712	1.75534	0.815893	3.17035	-0.688419	-1.30726	0.466901	-2.58219	0.272543	0.422711	-1.66501	-3.05726	0.957709	-1.48154	0.350033	-0.461082	-0.574777	0.193104	1.32618	0.136745	-1.50693	3.16738	2.34435	0.692027	-0.3176	-2.52438
2,4-Diaminoanisole sulfate	cancer-other	1	development	1.73867	-1.23239	-0.384652	-0.850422	-2.36518	-2.73285	-5.02129	1.35524	-4.72819	-2.29045	0.499053	0.811056	-2.63423	-0.18739	-8.93194	0.763827	0.347113	-1.87912	1.29099	-1.50203	4.50553	4.40674	0.449344	1.76908	-4.46181	-4.60465	2.22102	-0.54753	4.67831	1.64279	-4.89478	-3.58744	0.0175933	-1.45136	-0.499057	0.193984	-0.469607	0.344944	4.85895	5.30646	1.43851	6.05609	5.98808	0.976305	6.50942	1.29207
N-Nitrosobis(2-hydroxypropyl)amine	cancer-other	1	development	0.598012	0.2331	0.411222	-1.21373	-4.93783	-4.02961	-2.40672	0.074635	-2.62139	-4.37422	0.530503	2.52498	-3.21438	1.98159	-5.77047	5.64782	3.72777	-0.457612	2.18574	-2.88262	0.8354	5.49178	-0.385098	3.92236	2.11651	-2.32444	2.44444	-3.67219	3.22939	2.21627	-6.16355	-3.39946	-1.0277	-2.62548	-3.1665	-0.938612	-4.35485	1.29883	1.34119	5.72358	1.92241	3.17171	3.97204	0.0158145	2.92014	-3.06606
Carboxymethylnitrosourea	cancer-other	1	development	0.0100967	1.46311	-1.59285	2.0721	-1.96486	-3.86181	-0.353065	1.13165	-2.74023	-3.57813	1.06212	1.59897	-4.19591	1.09016	-3.91835	4.25227	0.880544	-1.63936	0.517099	-3.39514	0.295763	1.41723	-1.32785	3.63806	-2.86192	-2.01536	1.21132	-2.24455	2.27215	0.0874583	-4.78064	-3.83048	1.7738	-2.67265	-0.773894	1.0917	-0.0851191	-0.445518	1.24039	5.82395	1.0715	4.03484	0.535574	-0.303455	-0.390478	-1.74136
N-Nitrosobis(2-oxopropyl)amine	cancer-liver	1	development	0.243481	0.592823	-0.972173	2.64243	-2.1039	-3.93552	-0.259571	2.22143	-4.17895	-3.18485	-0.513521	2.27221	-4.62619	0.365119	-3.3986	5.16267	0.884442	-1.92868	1.6592	-4.39231	-0.442961	3.8335	-0.296791	4.02689	-2.27703	-1.79832	0.438	-2.6255	1.3398	1.141	-6.04736	-3.2108	0.378389	-4.20707	0.182046	1.49501	-2.93028	1.56832	1.11967	5.94723	1.41965	4.69487	1.7299	-0.278921	1.53589	-3.21947
Phenylhydrazine.HCl	cancer-other	1	development	0.91377	0.0423568	-1.62245	-0.841909	-3.49212	-1.72189	-4.00952	1.86693	-1.69803	0.3348	1.05019	-0.0824424	-0.732594	-0.223179	-4.55837	0.555968	0.564081	-0.906919	0.966512	-2.5915	3.51719	2.56924	-1.1495	1.39714	-4.42961	-3.86789	0.482471	-0.85318	2.12573	0.296086	-1.24807	-2.89738	0.0156919	-0.163337	0.573388	0.397703	1.0421	0.142226	2.48503	4.65055	-0.873106	2.44709	5.35712	0.463752	3.53019	-1.28709
1-Carbamyl-2-phenylhydrazine	cancer-other	1	development	-0.118659	-0.356698	-2.02489	-0.249741	-3.37005	-3.28965	-4.67997	3.12993	-3.09592	-1.75024	2.15018	1.57706	-2.5141	-0.381394	-4.77952	1.4214	2.35366	-2.65284	0.842373	-3.51732	4.28504	1.76896	-1.73983	2.24692	-5.51702	-4.37413	0.0237059	-0.75752	3.03723	0.5482	-2.41468	-4.07144	-0.220405	-0.38305	1.5993	0.172286	1.50347	-0.859298	2.66552	6.69873	-1.00197	4.20061	3.86672	0.720349	4.29688	-1.56262
Nitrosohydroxyproline	negative	0	development	0.514787	-3.63227	2.19499	-0.298935	-2.77876	-2.80185	-1.56838	1.43523	-3.32744	-2.11183	1.51568	1.35051	-4.9973	-0.747803	-3.37407	1.77999	-0.856937	-2.29797	0.00528823	-0.0865086	3.8325	0.427172	-2.00488	1.59529	-1.08841	-0.658232	2.75821	0.0428471	3.5682	-0.87325	-4.99365	-3.14435	-0.622888	-5.27283	-2.42567	3.10716	-2.06971	2.25113	2.24441	3.34382	3.19851	7.07765	-0.759213	-0.777358	2.75613	-3.77128
(N-6)-Methyladenine	negative	0	development	2.75376	-3.31799	0.369065	-4.32927	-1.12104	-1.69253	-4.52118	3.57168	-0.625092	1.68004	1.13567	0.345535	1.85791	-0.191049	-5.00366	-3.04026	-0.58077	-0.545735	-0.984019	-4.77191	5.08559	2.82489	-0.200184	2.25241	-2.45434	-4.08036	-0.730536	-2.86246	3.849	-0.10155	-3.72756	-3.41545	-1.50486	-1.76281	-0.240371	2.01721	-2.08976	0.925552	2.1687	3.61464	-1.46097	3.90628	2.33828	0.367736	0.663037	-1.4111
Diacetyl hydrazine	negative	0	development	-1.33891	-0.551002	0.81643	1.08521	-0.743941	-4.21134	-1.82745	2.57547	-3.83365	-2.49663	1.43894	1.59478	-2.46725	-0.0122293	-1.58412	2.52758	2.35133	-3.36775	1.40125	-1.04803	2.69508	1.31416	-0.255822	2.96943	-2.8225	-1.93585	-0.213178	1.01945	1.72206	1.45112	-5.01792	-2.58351	0.249076	-1.97839	2.29013	1.3621	-0.79916	0.360193	0.658408	5.28503	0.503219	3.55498	-0.570573	-0.176405	2.35154	-0.167909
3,6-Dihydro-2-nitroso-2H-1,2-oxazine	cancer-other	1	development	0.934872	-1.25101	0.167607	-0.080052	-2.15477	-1.27344	0.351631	0.879056	-2.72694	-2.30602	-0.0937558	1.04457	-4.80293	-1.6955	-3.22278	2.21912	-0.896356	-0.856324	0.62822	-0.909512	1.19809	1.22352	-0.880881	0.516823	-1.84278	-0.78009	0.7174	0.720054	2.91606	-0.377163	-1.92299	-0.902743	-1.36303	-1.56341	-1.95072	-0.0688024	-2.53057	1.44971	2.17319	1.52025	0.951022	4.88697	1.72327	-0.73572	0.172833	-3.37063
S-Ethyl-l-cysteine	negative	0	development	0.13028	1.02249	-1.45727	-0.8323	-1.52004	-4.00875	-1.03318	1.36897	-2.55755	-2.87523	-0.180678	0.380275	-3.34451	0.774691	-5.08596	3.68536	3.17212	-2.51318	2.04902	-2.51139	3.48497	2.05005	1.67446	1.14253	1.6042	-2.75314	1.34749	0.430471	2.12851	0.24509	-5.26056	-3.99705	1.86319	-2.83037	1.82456	1.58081	-0.469245	-1.6698	1.8354	5.41596	0.229338	2.02774	-1.15097	-1.38396	1.57115	0.518927
1-Allyl-1-nitrosourea	cancer-other	1	development	0.301184	0.979204	-1.04113	0.755439	-1.40358	-3.69596	-0.941892	1.61295	-1.54302	-4.0501	-0.329886	2.61924	-3.9159	0.0206516	-2.8574	3.19162	0.24584	0.603721	0.867367	-3.05273	1.00895	0.236847	-1.34323	3.50723	-1.63893	-3.21985	-0.299435	-3.28342	1.16413	0.953085	-6.85596	-3.70073	2.63219	-1.82573	0.306713	-0.664797	-1.04464	0.313539	0.881075	2.11784	0.396811	3.17971	2.33595	1.05063	-1.66556	-2.54312
alpha-(2,5-Dichlorophenoxy)propionic acid	negative	0	development	0.156489	-0.855754	-1.84255	-3.56852	-4.28827	-3.88837	-6.95343	1.86922	-3.23446	-0.918166	3.33655	1.47804	-3.82802	-0.269991	-7.32021	3.27177	2.69805	-1.60026	2.71128	-2.01534	4.75313	4.06261	-1.72907	3.92295	-3.12506	-4.99935	0.970115	-2.84903	3.17187	2.99457	-3.7423	-4.17043	1.06468	-2.86861	-0.256403	-0.87388	-1.46278	-2.32801	5.311	7.27497	-0.0630372	8.11759	5.37862	-0.473497	4.20236	-0.557921
Methoxyphenylacetic acid	negative	0	development	-1.01802	-0.745488	-2.66034	-2.37158	-3.88276	-3.99849	-4.36033	2.17338	-5.40864	-0.694487	2.31689	2.3191	-3.22417	-0.0767895	-6.46952	3.03887	3.10168	-0.642303	2.30214	-2.94073	4.72746	3.27175	-1.2632	2.05212	-2.13304	-5.01984	1.43182	-1.35101	2.32804	1.11162	-3.4485	-3.33174	-0.432254	-3.32454	0.176237	-0.126424	0.132358	0.0690897	4.09373	7.38546	-0.135965	6.05893	5.5381	-1.11748	3.43408	-0.506282
N-Nitrosomethyl-2-hydroxypropylamine	cancer-other	1	development	0.384949	0.539788	-0.018493	-0.919208	-2.89418	-3.14772	-1.86699	0.0826918	-0.639373	-2.65066	-0.194514	2.55801	-2.43873	0.435819	-4.20731	3.51733	2.01778	0.297518	1.5716	-1.71639	-0.188661	3.63708	-0.537787	3.41219	0.414367	-2.00185	1.6489	-3.28242	1.45327	1.88286	-4.67654	-2.6147	-0.159932	-2.55999	-2.26801	-0.843921	-2.54039	1.13538	1.05216	3.13728	0.495365	2.49102	2.71666	0.164947	1.39212	-2.51227
3-Acetyl-6-methyl-2,4-pyrandione	negative	0	development	1.03378	-2.49756	0.469315	-1.33385	-4.39682	-0.947408	-2.40315	2.27889	-5.75828	-0.615366	4.71012	1.95908	-3.23094	1.94023	-4.43688	1.62874	-0.0341935	-1.08885	-0.459657	-3.25891	2.06968	5.29325	-2.41525	-1.18538	-1.27649	-2.78514	1.28739	1.86153	4.48462	2.39961	-6.14554	-4.05768	-0.831996	-1.54128	1.16804	0.661211	-1.52854	1.34539	4.66184	4.47153	1.33874	7.16632	1.3824	0.0880878	3.61479	-2.1459
N-Nitrosoallyl-2-hydroxypropylamine	cancer-liver	1	development	0.651414	0.285417	0.0605525	-0.98242	-3.54606	-4.27805	-1.90648	1.06475	-2.67624	-4.7312	-0.743648	2.68966	-3.78061	0.461296	-4.05318	4.19971	2.1938	1.16711	1.9948	-2.69039	1.65911	2.70423	-0.609571	3.60644	1.0042	-3.856	0.803831	-4.13926	1.6216	2.14265	-8.08641	-3.8431	0.640802	-2.00985	-1.08361	-1.38984	-3.95202	1.36151	1.11817	2.81359	1.08695	2.93289	4.15008	1.3386	0.599924	-3.32562
3-Nitrosomethylaminopyridine	negative	0	development	0.94073	-0.0799833	-2.73822	-2.81772	-2.5702	-2.083	-4.24629	0.763924	-0.380732	0.178058	-0.0135455	1.47858	-2.24074	-1.87981	-5.71253	1.87909	0.808231	1.66433	0.555113	-2.18356	0.800673	2.39392	-1.05162	3.67672	-3.01085	-3.66822	0.193943	-3.49194	1.38911	0.822808	-4.00308	-4.50667	-0.0107544	-2.23479	-1.04892	-0.710999	-1.28717	0.954448	2.89601	2.95361	-1.72162	4.54487	5.21659	1.07945	0.996988	-2.58676
N-Nitrosomethyl-(3-hydroxypropyl) amine	cancer-liver	1	development	0.442965	0.0632305	-0.734986	0.0718125	-2.28132	-3.34658	-1.55907	-0.262263	-0.210447	-2.68435	-0.954694	0.751959	-3.62799	0.442535	-3.20855	3.00167	0.36844	0.394535	1.19105	-1.836	-0.336481	3.04181	0.609609	3.45511	-1.20583	-3.17091	1.8354	-3.61355	0.879534	1.01448	-4.06354	-4.71207	-0.0719232	-2.37528	-1.12961	0.338313	-1.97825	2.74296	1.74297	2.88178	1.31129	2.79639	1.87738	0.493419	-0.386168	-2.22797
2-Fluoroethyl-nitrosourea	cancer-other	1	development	0.36138	0.201192	-1.36606	1.79935	-0.744496	-3.30059	-1.24005	0.792561	0.804829	-3.00498	0.281424	0.779022	-4.71552	1.21089	-3.44148	4.09458	-0.818573	-0.38228	0.822381	-2.57521	-0.709373	1.53339	-0.264647	3.88222	-3.23329	-2.79234	0.663474	-3.56886	2.03794	1.02194	-3.45257	-4.01857	1.7246	-2.47532	0.0754241	0.504715	-0.384879	0.813556	1.10525	3.17673	0.786278	4.25299	2.14161	-0.00665882	0.411897	-1.4517
Benzylhydrazine.2HCl	cancer-other	1	development	0.425658	0.0763941	-1.37559	-0.979881	-3.35759	-2.53751	-4.79531	1.76998	-2.14448	-0.498499	2.06132	0.193431	-1.52579	1.06617	-5.95953	0.717249	0.61303	-1.08221	1.1289	-2.43244	4.18065	3.53431	-1.23812	1.26058	-4.28101	-4.06677	0.304146	-0.88534	2.65871	0.056892	-1.44086	-3.6234	-0.774014	-0.543818	0.410769	0.0390947	0.837457	0.722736	3.06603	5.66694	-0.761537	3.31566	6.21276	0.0661191	4.3728	-0.949349
N-Nitroso-2,3-dihydroxypropyl-2-hydroxypropylamine	cancer-other	1	development	0.920877	0.284015	-0.478655	-0.837471	-6.15497	-3.82165	-2.97834	-0.700523	-2.86196	-5.01423	-0.112847	2.49296	-4.32433	2.05341	-6.37695	6.57879	2.72494	-0.804568	1.73741	-3.27144	1.62463	5.80138	-0.0895622	4.06777	1.66908	-3.30247	3.43769	-3.6901	4.21644	1.29886	-5.66732	-4.82642	-1.0953	-2.72206	-3.56633	-0.669247	-4.41246	1.89202	1.6686	6.5652	2.92666	3.107	3.9315	-0.142449	1.75734	-3.52973
Pildralazine	negative	0	development	1.88885	-0.199472	-0.231701	-4.36167	-4.93633	-3.28965	-5.82807	2.19595	-1.25114	-2.3433	1.1406	-0.216663	-0.846964	1.06701	-8.51944	1.54036	2.05581	-2.2091	1.70812	-3.48903	4.02775	5.71776	-0.955325	3.81791	-1.99622	-4.9088	1.07102	-2.95747	4.25526	1.52613	-6.63879	-5.23575	-0.925183	-0.214534	1.03474	1.65751	-2.26369	1.17866	2.2919	6.09469	0.561938	4.32173	6.51079	0.0319921	4.72473	-1.00085
1,2-di-n-Butylhydrazine.2HCl	cancer-other	1	development	-0.628421	-0.0314678	0.568623	-0.523842	-0.540329	-4.22835	-2.88168	1.63432	-3.30732	-4.22679	0.401335	-0.803112	-4.37982	2.60172	-2.46817	3.71235	2.35011	-3.24737	3.38114	-4.14106	2.05287	2.95819	1.30688	3.20153	-1.9015	-3.92889	0.640919	-1.33273	1.38716	1.13447	-5.48553	-6.06433	-1.54767	-1.32985	0.568893	3.70881	-1.47802	2.88256	2.80665	6.50778	2.0318	4.3042	0.103993	-1.6804	3.90125	-0.575121
1'-Oxosafrole	negative	0	development	0.594569	-2.10458	-1.71578	-1.58913	-1.63687	-3.72732	-7.25636	1.43283	-5.41138	-0.224301	2.50806	2.40069	-5.16923	-0.303114	-5.66904	0.721938	1.14189	0.0161009	1.91235	-3.24183	4.09612	3.35812	-2.77334	2.99687	-3.42471	-4.39752	-0.0276095	-0.13894	2.97117	0.855631	-6.11422	-4.02893	1.26644	-2.41327	1.81801	-0.54946	-2.12187	2.19883	3.63675	4.84359	-0.840979	8.67981	7.67224	-0.10812	3.28696	-2.05472
Z-Ethyl-O,N,N-azoxyethane	cancer-liver	1	development	-0.942936	1.09156	-0.431106	-1.99159	-1.22273	-1.23975	-2.26806	1.20727	-2.04244	-1.81984	-0.266748	-0.362992	-2.65652	0.121016	-0.951444	0.611889	0.402544	-1.24821	0.956899	-2.76001	-0.824888	0.438566	-0.908652	-0.0958932	-1.24927	-1.46197	2.06194	-1.70712	0.28264	2.17195	-1.6317	-2.99911	0.323791	-1.29355	-0.335874	0.152841	-2.60477	-0.177429	1.78511	3.29012	-0.213715	2.87844	2.69516	1.87633	2.13798	-0.977612
trans-1,4-Dichlorobutene-2	cancer-other	1	development	-0.956943	-2.08687	1.54325	-0.381847	-0.696664	-2.54399	-3.05383	0.230335	0.923681	-1.69329	-1.74003	-0.897372	-3.41724	-0.444324	-1.72863	1.55522	0.442744	0.200162	2.32939	0.303333	-0.302331	1.16092	-0.184551	3.2799	-1.73898	-1.51382	-1.65221	-2.04552	-0.102436	1.71848	-2.73624	-2.92413	3.49245	-3.99213	0.471552	-0.831538	-2.69455	0.244985	0.282722	3.26097	2.19413	3.97495	2.2096	-0.403058	0.118242	-1.96731
Propylthiouracil	cancer-other	1	development	0.759461	-0.633337	0.150263	-3.07025	-1.32076	-2.37273	-4.58864	2.03303	-3.7144	-1.92109	0.920688	1.03487	-2.37143	0.686699	-2.16055	1.02113	0.0105028	-0.501274	2.13855	-3.76206	3.16225	4.27088	-0.815767	1.05256	-1.35203	-5.22673	0.260062	-0.518245	4.55903	2.0314	-4.2296	-5.46377	-0.804164	-2.77349	-0.481305	1.49953	-0.94669	-2.14961	4.58186	5.01057	-0.467769	6.26707	-0.618365	-0.496953	0.668461	-2.05179
1-(1-Naphthyl)-2-thiourea	negative	0	development	0.161549	-0.192493	-2.14864	-1.58973	-3.94233	-3.98163	-6.93452	3.33589	-4.48376	0.285085	2.68213	1.7971	-2.13338	-0.928413	-6.07498	1.32895	0.654027	-0.525281	1.35373	-4.44635	5.23132	3.27125	-3.58846	2.7404	-8.46976	-5.86306	-0.399711	-0.984799	4.61472	0.0950702	-1.89651	-4.75131	-0.676622	-0.529607	1.90109	0.485938	1.101	-0.362534	5.58814	7.34869	-1.92908	5.71166	7.12664	-0.208407	5.53806	-2.79169
Thiouracil	cancer-liver	1	development	0.79364	-1.08546	0.326855	-2.30992	-1.90943	-1.40427	-3.51375	1.87068	-1.95343	-0.308083	0.810652	1.75253	-1.24095	0.424083	-1.49446	-0.22599	-1.38223	0.573543	0.67162	-2.7683	2.73408	2.39426	-2.14866	0.225983	-2.4973	-4.7801	0.915582	-0.0491045	4.06089	0.290951	-1.78092	-3.37571	-0.796529	-1.78095	-1.01952	0.311263	-0.126669	-2.63222	3.17523	3.30755	-1.49978	4.83052	0.328091	0.160419	0.386253	-2.20901
Ethylene thiourea	cancer-liver	1	development	2.39232	0.484885	2.20388	-2.38013	-1.85016	-0.857544	-1.53848	1.53447	-2.13835	-0.651739	2.17454	1.15558	-0.998273	0.712609	-0.0819676	2.19907	-2.84097	1.77565	-1.70464	0.0669182	2.43225	0.274767	-2.25793	-0.0760009	-0.525044	-2.73982	1.06514	-0.71468	2.93253	0.728506	-0.95903	-1.48253	-0.718659	0.445896	0.514091	0.967259	0.39873	-1.26565	2.30672	1.92377	-0.777435	4.16526	0.0915465	0.316734	1.62359	-1.94768
alpha,beta-Dichloro-beta-formylacrylic acid	negative	0	development	-2.88862	-0.635684	2.25357	1.26748	-1.90327	-2.35346	-2.14967	2.27997	-3.7077	-1.57281	3.43146	0.455392	-2.92385	0.176323	-4.10896	2.62937	2.05252	-1.57906	0.965155	-1.50189	2.13591	0.251012	-2.75384	3.02416	-5.58398	-2.39874	-0.199197	0.101786	-0.107511	3.80706	-1.56472	-4.95471	4.31043	-4.29249	0.889319	0.580541	-1.14543	-1.6489	1.76415	5.17197	1.11246	6.57399	1.35531	0.00583839	1.74844	-1.75039
Trimethylthiourea	cancer-other	1	development	0.790488	1.43256	1.77241	-2.55014	-0.32292	-3.60828	-2.63223	2.21733	-1.11884	-0.787353	2.33961	2.55032	-0.935075	0.700132	-0.583044	0.574874	0.00984043	-0.673614	1.87498	-1.1933	1.36789	1.63653	-1.57481	3.96729	-1.5026	-2.64165	-1.27768	-1.3419	2.88113	2.11269	-3.48745	-2.33481	-0.589012	0.405374	2.67999	0.201372	-1.28844	-0.237588	0.497473	1.35776	0.647292	3.15492	0.988328	-1.07986	2.35244	-1.48135
Ethylenebisdithiocarbamate, disodium	negative	0	development	0.226217	3.13332	1.48515	-0.0657372	0.362828	-2.84428	-2.45634	4.47337	-1.81888	-2.94374	1.54924	0.215658	-3.64731	2.0844	-1.04667	1.0594	-5.27181	-3.16802	2.93436	-3.07287	3.44822	-1.73386	0.151962	2.33346	-6.85374	-2.11987	0.231003	2.19329	4.36593	-0.373725	-0.282323	-2.63703	-0.569657	6.76476	3.55882	1.69851	-2.80079	-0.0462711	1.24118	5.43573	1.36424	6.69627	-1.18293	1.2706	2.5391	-2.14014
N-Nitroso-3-hydroxypyrrolidine	cancer-other	1	development	0.57592	-1.98996	2.44348	-0.05956	-2.40941	-1.98588	-0.815747	0.686867	-1.57787	-0.53759	0.589058	0.19469	-3.76489	-1.27713	-3.0802	1.37229	-0.986629	-1.24365	0.112124	0.773296	1.574	0.116232	-1.12921	1.4355	-0.383013	-0.776912	0.306241	0.0265283	2.6454	-0.162659	-3.12427	-1.78341	-1.08385	-4.07874	-3.06527	1.29809	-2.07522	1.65213	1.79363	1.15553	2.07528	5.01238	0.445354	-1.30549	2.28257	-3.45318
Bis-1,6-(chloromethoxy)hexane	negative	0	development	-0.695685	-2.75362	0.136816	-0.598427	-1.67044	-3.64401	-2.55613	0.297524	-1.08963	-3.87976	-0.657823	-1.87703	-7.84991	5.06438	-1.40161	5.80979	2.91792	-1.29972	3.15328	-1.35222	1.12476	3.76682	5.01989	3.82624	-2.5956	-5.57926	2.11806	-1.51174	2.33769	4.83256	-2.16749	-6.49055	0.254271	-2.79746	0.264681	2.36806	-1.89252	2.26992	3.21071	7.14331	4.99567	4.57002	2.9296	-3.46018	1.14006	-1.44786
4-Amino-2-nitrophenol	cancer-other	1	development	1.07068	1.11682	-1.50016	-1.54897	-3.84284	-2.63625	-5.9556	0.816756	-2.55987	0.827099	1.40154	0.195022	-3.03551	-0.746253	-5.28269	-0.268506	0.208878	-1.00772	0.660023	-3.75293	1.2887	1.82823	-2.24872	0.30138	-4.91157	-3.29809	1.09502	-0.943828	3.86051	1.2262	-1.76223	-3.22916	1.56714	-2.32119	1.02908	-0.856067	0.0563802	-0.475378	5.30109	4.61879	-1.37894	4.77776	5.08635	2.10689	3.65329	-0.756165
Nitroso-2-oxopropylethanolamine	cancer-liver	1	development	0.682573	0.0329296	-1.06424	1.58954	-2.66665	-3.70629	-0.883808	0.699501	-2.50068	-3.46245	-0.542745	0.87888	-4.64435	0.995559	-3.43443	4.47589	0.444408	-0.895177	1.15755	-3.42806	-0.00140696	3.76184	0.446273	3.84539	-1.53032	-2.64997	1.46787	-3.41834	1.81951	0.590766	-5.12609	-4.73462	-0.0892939	-3.08846	-0.467788	0.935593	-2.93635	2.67427	1.57411	4.80588	2.19441	3.91728	2.14552	0.344877	0.199321	-2.58342
2-Nitro-p-phenylenediamine	cancer-liver	1	development	1.28859	1.01339	-0.560314	-0.79794	-2.99028	-1.66125	-5.68916	1.56591	-1.90022	0.678058	0.481239	0.233073	-2.82515	-0.638545	-5.24104	-1.15083	-0.381931	-1.07268	0.787638	-4.35381	1.30256	1.65716	-0.818157	0.295764	-5.88019	-3.55642	0.830563	-0.890794	3.28549	0.837479	-1.29227	-2.78991	1.90988	-1.24214	1.98608	-0.511231	0.398609	-0.743515	4.44674	4.14991	-2.04302	4.41797	5.62751	1.95669	3.71057	-1.13333
di(N-Nitroso)-perhydropyrimidine	cancer-other	1	development	0.716956	-1.6103	2.28103	0.598222	-2.89275	-3.58392	-0.566107	-0.268621	-3.29027	0.724413	-0.543256	-0.0135878	-5.69797	-2.74689	-3.67955	3.40619	-0.909579	-1.69738	2.15039	1.36709	1.19654	-1.43122	-0.0703123	4.58793	-1.9145	-1.5727	-1.28093	-1.16243	2.782	-0.705954	-3.96248	-1.77879	-1.40059	-5.65432	-5.09618	0.434676	-3.1436	1.34835	2.10727	1.20801	1.73569	6.74952	0.648086	-2.28841	3.79048	-4.97112
2-Biphenylamine.HCl	cancer-other	1	development	0.763029	-0.650504	-3.79378	-2.03631	-5.27239	-2.75652	-6.95364	2.22825	-3.82827	1.62475	1.64073	0.919631	-2.46602	-1.48224	-8.12476	0.156596	1.74255	0.655195	0.793907	-3.98125	4.59208	4.64447	-1.97406	1.4369	-6.88094	-6.25417	0.473726	-1.53559	3.60505	0.92056	-1.58441	-4.92839	-1.23699	-1.57858	-0.273938	-0.599776	0.740034	0.879137	6.02213	6.30199	-2.5224	5.48664	9.78395	0.277246	5.54627	-1.22882
R(-)-2-Methyl-N-nitrosopiperidine	cancer-other	1	development	1.26523	-2.94608	2.25391	-1.04794	-2.14694	-1.7655	-2.32113	1.38884	-2.23494	-0.293109	0.519622	0.178939	-4.42043	-2.05101	-2.32007	3.03447	-1.3888	-0.951059	-0.56674	0.135945	1.89268	1.18257	-0.745224	3.07549	-1.6693	-0.989494	0.364278	0.0636586	1.95867	0.581216	-4.54502	-2.68369	-0.670248	-4.76057	-2.82954	1.64273	-1.207	2.88565	2.02632	1.10186	1.77045	6.43709	-0.144127	-1.91946	2.33347	-4.16941
n-Pentylhydrazine.HCl	cancer-other	1	development	-0.259541	0.248792	0.91535	0.344962	-0.710961	-2.94436	-1.89106	0.949329	-2.09876	-2.74351	0.487547	-1.22315	-2.0119	2.34893	-2.28671	1.66819	0.924834	-2.49857	2.38075	-2.62498	1.96389	2.29471	1.46622	1.47209	-1.04396	-2.64626	0.029985	-0.396999	1.01618	0.891344	-2.99298	-3.61362	-0.479416	-0.205928	0.831981	2.30594	-0.207965	1.26218	1.09782	4.6492	1.58999	2.03565	0.394223	-1.0395	2.97981	-0.596472
Phenylephrine.HCl	negative	0	development	0.609797	-1.11016	-1.54291	-3.3526	-4.56786	-4.12243	-6.3288	0.963996	-4.26027	-1.08264	3.61902	1.54996	-2.72348	0.985756	-6.67404	1.86936	2.66478	-1.83314	0.618124	-2.92962	4.40358	4.39875	-2.92941	2.95826	-1.54656	-4.53384	0.448991	-1.19462	4.82693	1.28205	-3.27043	-3.80685	-0.715905	-2.12806	-1.34107	-0.308038	-1.94637	0.700458	3.60419	6.57763	0.512995	5.32525	5.09473	-0.97865	4.95911	-0.490727
Propylhydrazine.HCl	cancer-other	1	development	0.14808	0.441844	0.780817	0.113298	-0.228233	-1.99407	-1.60823	0.742178	-1.15762	-2.04195	0.905434	-0.650491	-1.0815	1.97992	-1.98403	0.840817	0.500128	-2.09666	1.61201	-1.96695	1.86428	1.68365	0.745859	1.12778	-0.703676	-1.48533	-0.289722	-0.273709	1.23349	0.452373	-2.26025	-2.27785	-0.18471	0.080293	0.604054	1.25626	0.0801876	0.528401	0.403573	3.10114	1.0049	1.39288	0.661876	-0.743584	2.479	-0.0463954
Ephedrine sulphate	negative	0	development	0.0223471	-3.20435	-4.98986	-6.15049	-11.1419	-10.4336	-10.0074	5.61181	-12.1421	-4.87664	6.03438	3.84898	-6.59279	2.62339	-18.4298	6.52707	6.3674	-4.83561	1.96549	-3.8406	12.1743	9.95746	-3.40983	8.46676	-1.8844	-8.62158	3.08136	-3.63745	10.003	4.10752	-9.14597	-8.62993	-2.71083	-6.17162	-3.04432	-1.08264	-2.5039	2.44329	5.37249	15.7073	0.254413	14.3913	13.7092	-0.590623	11.2461	1.15506
2-Furaldehyde semicarbazone	negative	0	development	1.17292	-0.310672	-0.942345	-1.24715	-1.82149	-3.2297	-5.73186	1.99636	-4.87814	-1.85759	2.78387	0.762325	-3.20574	-1.52389	-4.38339	0.460008	2.5843	-1.8105	2.045	-2.78101	3.92334	2.35412	-3.47402	3.83447	-5.16414	-2.9598	-0.687962	-1.722	2.09488	0.17372	-3.13166	-2.44949	-0.325794	-1.01977	1.05727	-0.670212	-0.272739	-2.42797	3.39391	6.45669	0.0358533	4.26322	3.79386	0.0710758	3.86705	-2.86176
Iminodiacetic acid, monosodium	negative	0	development	-0.006478	-0.0348586	-1.59242	0.534256	-2.67541	-2.83465	-1.48525	0.846235	-4.48738	-3.12938	2.62992	0.78962	-3.26588	1.92294	-2.15097	1.88589	1.33512	-3.58712	1.29863	-2.51819	1.87763	1.8622	0.131892	2.3961	-2.49127	-2.20125	1.48243	0.0714962	2.73641	0.0271947	-3.85764	-3.54086	1.1446	-1.46862	0.268296	1.97001	-0.696436	0.20279	2.03482	6.59768	0.74643	4.95535	-0.368057	-1.47389	1.74817	-0.7036
1-Chloro-2,4-dinitrobenzene	negative	0	test	1.03938	0.325412	-1.77018	-2.10217	-5.80526	-2.75072	-8.41371	3.24964	-1.72089	0.440495	1.66489	-0.471591	-5.29037	-0.918214	-5.37872	-0.145483	-0.278053	-1.22312	-0.169396	-4.23155	0.306562	1.57852	-3.3076	0.984594	-7.05071	-4.62765	2.35461	-1.74962	2.99978	3.07661	-1.24616	-2.63387	3.2354	-3.23085	1.05053	-1.94613	-0.741453	-1.09841	6.64704	5.25425	-2.37647	8.30154	7.10906	3.81061	3.9962	-1.90408
1,2-Dichloroethane	cancer-other	1	test	1.07315	-2.05154	1.05719	0.282117	-1.05373	-2.15037	-1.30693	0.286463	0.162993	-0.380008	-1.66188	-1.0131	-3.15518	1.88247	0.101785	1.43136	0.411086	0.42774	0.824717	-0.979524	-1.4287	1.57246	2.08914	1.13774	-2.44046	-1.2158	-0.330822	-0.567494	1.56681	2.62423	-0.0756123	-3.3914	1.68184	-0.746105	-1.08431	-0.0901161	-1.23398	-0.126709	-0.512586	1.49155	1.08832	4.10633	2.5227	-1.49631	-0.852601	-0.401904
Chloroacetaldehyde	cancer-liver	1	test	-0.318571	-0.915082	1.30827	0.0842323	-1.23649	-1.2172	-1.63628	-0.183659	-0.837348	-0.836801	-0.808249	0.0167853	-2.20827	0.465697	-1.08299	0.441229	-0.389737	-0.191628	0.750678	-0.743733	-0.201614	1.07942	-0.809021	1.36074	-1.13976	-0.109407	-0.221466	-1.28194	0.487106	2.04577	-1.46392	-1.81226	1.56392	-3.0456	-0.468928	-0.93971	-0.9451	-0.0254681	-0.0129441	1.58629	0.757197	2.49049	1.3667	-0.194425	-0.20469	-0.740424
Ethylene glycol	negative	0	test	1.18717	-0.999489	-0.123072	-0.120299	-2.44201	-1.3557	-1.02187	-0.750613	-1.01163	-1.7583	0.582856	-0.556103	-2.01325	0.53545	-1.22246	1.55972	-0.111341	-1.13401	-0.534203	-0.754399	1.63865	2.18593	0.289386	0.960972	0.444121	-1.90952	1.96397	-1.04805	2.21319	-0.0609841	-1.72505	-3.22533	0.173717	-0.46067	-0.230245	0.689878	-0.791814	1.81519	0.833006	1.86623	2.58271	1.51776	0.886433	-0.0381933	-0.520373	-0.00521936
Acetaldehyde	cancer-other	1	test	-0.120925	0.106128	-0.212122	-0.0739149	-1.10457	-0.841105	-0.895352	0.414659	-0.886178	-1.3013	-0.0736003	1.13683	-1.4165	-0.347687	-0.689306	0.265164	-0.0353683	-0.263339	0.738475	-0.154864	0.77417	0.859284	-1.02232	0.623894	-0.317486	-0.508178	0.534189	-0.449738	0.365657	0.906459	-1.85596	-0.514356	0.830986	-1.23794	0.00577568	0.0612336	-1.36323	0.553888	0.330821	0.584064	0.0849546	0.83758	0.713735	0.500431	1.25304	-1.0159
Acetamide	cancer-liver	1	test	-0.540311	-0.309834	-0.363686	0.743926	-0.735639	-1.71419	-0.748107	1.3161	-1.71003	-0.687654	1.33479	0.813117	-0.394084	0.453109	-1.22599	0.994082	0.352681	-1.19962	0.843486	-1.29857	0.843954	0.768816	-0.604783	0.952978	-1.09612	-0.955911	0.342375	0.291871	1.23133	0.457675	-2.0176	-0.730944	0.517823	-1.18652	0.8375	0.528645	0.456477	-0.480342	0.60863	2.62427	0.61492	1.46585	-0.273061	-0.750619	1.22128	-0.409019
Benzaldehyde	negative	0	test	-0.322445	-0.722548	-2.49763	-1.201	-3.67993	-1.43299	-4.75924	0.184031	-3.45518	0.185573	0.603165	0.992061	-2.22021	-1.01698	-4.04304	0.678954	1.14125	0.152997	0.722045	-1.92373	3.10367	2.89302	-2.99252	1.40221	-3.74187	-2.71261	0.350208	-1.28199	1.54626	1.58314	-1.59117	-3.02497	0.0419608	-2.74218	-0.909788	-0.888599	-0.21457	0.242114	3.32855	4.11678	-0.735507	3.93255	4.75063	0.823377	2.9326	-1.02232
Monochloroacetic acid	negative	0	test	0.0197747	-0.668479	0.340472	0.473156	-1.95133	-2.28998	-0.470864	0.448887	-2.16124	-1.27016	0.741415	-0.0236938	-2.54447	1.04467	-1.18686	1.93686	1.17069	-0.79507	0.612033	-1.24017	0.503378	1.13699	0.246264	1.20563	-1.92499	-1.28674	0.69824	0.186589	1.88412	1.36147	-1.63378	-2.37957	1.44435	-1.72977	-0.851928	0.905357	-0.534631	-0.736235	0.294695	3.05434	0.819618	3.38761	0.498113	-1.45227	0.367611	0.0363825
2-Nitropropane	negative	0	test	-1.43681	0.340776	0.208697	-1.76991	-2.17482	-1.55454	-2.18189	2.5858	-2.11545	-1.26203	2.07251	0.570596	-1.94586	1.26646	-2.36582	0.714286	0.0490256	-2.02355	0.776335	-1.36146	-0.112862	1.06106	-0.719032	0.96667	0.169787	-0.651994	1.43219	-0.907622	0.858595	2.66807	-2.26147	-0.913394	1.12412	-2.30796	0.43315	-0.888248	-0.0387068	0.141521	1.90306	3.87269	-0.309654	4.27655	2.50497	1.11475	2.46278	-2.16547
Ethyl alcohol	cancer-liver	1	test	0.583054	0.10568	-0.173816	-0.0652538	-0.126863	-0.860558	-0.724	0.0315246	-1.33588	-1.3116	0.453746	-0.0613724	-1.01236	0.94392	-0.906967	1.11783	0.810472	-0.930928	0.468512	-0.699002	1.59428	1.29586	0.514284	0.57843	1.23932	-1.01574	0.516507	-0.357726	0.759355	0.224696	-1.84541	-1.74976	0.311473	-0.398296	-0.245204	0.439794	-0.522233	0.242441	0.632409	1.19486	1.24826	0.601676	-0.0458656	-0.798352	0.287729	-0.285902
Hydroquinone	cancer-liver	1	test	0.512762	0.760983	-2.69301	-1.71099	-3.79405	-3.39333	-4.62636	-0.816905	-3.46194	0.692582	1.94118	0.0342729	-1.88007	-1.09744	-4.54184	1.02892	1.36833	-0.180088	0.372979	-2.0927	2.09757	2.49929	-2.5856	0.615521	-2.15531	-2.53044	-0.0882302	-0.822174	3.4724	0.693914	-1.34745	-3.945	-0.226244	-2.33252	-0.442218	-0.486568	0.0582564	0.0602058	4.43424	4.26663	-0.0490328	3.25989	3.53455	0.261842	2.25049	0.377088
Nicotinamide	negative	0	test	0.46878	-1.009	-2.47028	-1.34189	-2.19359	-1.73316	-4.10277	2.46464	-2.22905	0.330368	2.26673	0.865438	-1.60838	-0.929667	-4.43178	0.67397	1.1126	-0.783897	-0.475722	-3.59445	2.6895	1.91408	-1.19291	1.74912	-3.82195	-3.65392	0.264505	-0.989207	2.61551	-0.110268	-2.83225	-2.63675	-0.134219	-0.876164	0.233256	0.245986	0.745662	-0.95471	2.70149	4.40144	-0.893051	3.68559	3.4022	-0.773446	2.46926	-0.954926
Phenol	negative	0	test	0.0620915	0.0453177	-2.70243	-1.28357	-3.46977	-2.48975	-3.93111	0.202924	-3.1376	0.847277	1.51082	0.192532	-1.64442	-1.09415	-4.07087	0.945872	1.22024	0.135869	0.223096	-1.67403	2.18297	2.38359	-2.03952	0.592496	-2.73082	-2.88695	0.158628	-0.868802	2.34237	0.4736	-1.07156	-3.27482	-0.493195	-1.92772	-0.586958	-0.57506	0.257873	0.512471	3.8564	3.83383	-0.606816	3.04649	4.10377	0.014497	2.24262	-0.275838
Propylene glycol	negative	0	test	0.877536	0.118482	0.562855	-1.47701	-3.01724	-2.03385	-1.70894	-0.357086	-1.95152	-1.69579	0.922439	0.8342	-1.50401	0.594734	-2.43066	2.60271	1.41123	-1.53382	0.602601	-0.589177	2.14333	2.52231	-0.254572	1.38664	1.83597	-1.77399	1.67931	-0.556842	2.40041	0.970614	-2.12631	-2.04502	-0.133985	-0.884878	-1.11222	0.491404	-1.13314	1.31259	0.531863	3.13634	1.7737	1.67564	1.20426	-0.875254	1.21315	-0.766138
Pyrazinamide	negative	0	test	1.12801	-1.57777	-1.56774	-2.24441	-1.50055	-1.42097	-4.18577	2.55268	-1.44287	0.489176	2.34214	0.601884	-0.928704	-1.08938	-4.44855	0.144622	0.616048	-0.981399	-1.05303	-3.97632	2.71081	1.66007	-0.435083	2.13083	-3.43755	-3.19762	0.449355	-0.935565	2.24776	-0.502104	-3.41514	-2.14653	0.050534	-0.254129	0.318333	0.671253	-0.126266	-0.983018	2.02112	3.57455	-1.02178	3.54949	2.521	-0.567196	1.41887	-1.04984
Toluene	cancer-other	1	test	0.126046	-0.774155	-2.43367	-1.92705	-2.89729	-1.5066	-3.66612	1.16676	-2.73226	0.475976	1.14637	0.302255	-1.55918	-0.614774	-3.66137	0.917749	1.51521	-0.0434782	0.909787	-1.71061	2.45896	2.60909	-1.58423	0.63663	-3.27761	-3.25991	-0.191549	-0.996021	1.27758	1.10097	-1.66791	-3.12711	-0.630095	-1.67692	-0.387498	-0.0965842	0.184409	0.679045	3.27823	3.50337	-1.39975	3.79254	4.31095	-0.0549663	2.84356	-0.645931
Urea	negative	0	test	-0.362407	-0.243247	-0.884444	0.976765	-0.789123	-1.76605	-0.896286	1.25637	-1.44996	-0.858446	1.53625	0.680469	-0.274268	0.866651	-1.7026	0.72993	0.0860676	-1.57648	0.690779	-1.85898	1.07462	0.451002	-0.286646	0.368096	-1.61567	-1.17964	0.440797	0.171764	2.04546	-0.18109	-1.59143	-0.576348	0.723195	-0.233131	0.892903	0.644829	1.60262	-1.63765	0.402848	2.79796	0.559709	0.805761	-0.819871	-0.444888	1.18943	-0.768147
2,4,5-Trichlorophenoxyacetic acid	negative	0	test	0.510635	-2.26451	-2.0251	-2.43281	-4.74026	-3.36246	-7.45087	1.8835	-2.17879	-0.676683	2.79672	-0.558878	-4.44703	0.653856	-6.39003	2.7667	1.45713	-1.29515	1.4796	-2.02353	2.77683	3.46787	-2.67008	4.11517	-5.14445	-5.21183	1.74975	-2.43577	4.18338	3.88143	-3.27435	-4.64247	1.78898	-1.71291	-0.515449	-0.0328975	-2.1099	-1.81479	4.89053	6.6834	0.403176	8.58108	5.32351	-0.0605382	3.66857	-0.0735076
beta-Propiolactone	cancer-other	1	test	0.712509	-1.39477	0.272517	0.0428812	-1.07938	-0.234435	-2.24189	0.718394	-2.70587	0.0545832	1.0655	0.11492	-2.04578	0.592032	-1.42791	1.39316	-1.27805	-0.52092	-0.868948	-1.12968	0.946308	2.14137	-0.609241	0.49688	-0.964571	-0.705782	0.970805	0.870077	2.06423	0.244107	-2.9366	-1.54437	-0.395688	-1.32048	-0.120117	0.416871	-0.412621	1.63241	2.20746	1.49744	0.161977	3.54858	1.11556	-0.0237298	0.835337	-1.58809
3-(3,4-Dichlorophenyl)-1,1-dimethylurea	negative	0	test	1.30438	-1.18696	-1.77523	-2.64505	-3.91152	-3.6264	-6.28268	3.22132	-1.81187	-0.267485	1.86003	1.34863	-3.18665	0.0277012	-6.27623	1.72234	1.95738	-1.25952	2.23124	-1.90896	2.21856	3.77475	-2.27673	5.98136	-5.44127	-5.29526	0.48898	-3.80785	3.59767	3.79563	-4.7793	-6.00993	0.53025	-1.717	1.07687	-0.232677	-1.98903	-0.596747	4.12951	4.63106	-0.561975	7.39828	6.16381	-0.236045	4.33825	-1.44244
5-Fluorouracil	cancer-other	1	test	0.989969	-1.92996	-0.608606	-1.90706	-2.59582	-2.45795	-3.6492	2.58752	-1.71864	-0.0445538	0.964694	2.06843	-1.57157	1.05137	-2.84655	0.0653212	0.682601	0.401133	0.245663	-2.56648	2.71599	3.48128	-2.44327	-0.580894	-2.02981	-4.37394	2.31707	-0.57234	4.04015	1.11414	-2.78707	-4.16743	-0.3432	-2.78152	-0.391908	0.334077	0.824712	-1.94686	4.14145	3.11812	-2.23175	5.48598	0.351313	-0.00606751	1.57118	-2.28866
Iodoacetamide	negative	0	test	0.00985976	0.550461	1.17814	0.774198	-1.4916	-1.85226	0.581356	0.196165	-1.28788	-1.55216	1.21985	0.274369	-2.10154	1.27819	-0.446083	1.12575	-0.949402	-2.38335	1.43445	-2.83741	1.51306	1.26981	-0.91487	0.0991172	-2.31566	-1.38438	1.19097	0.516745	2.97154	0.409798	-1.29813	-1.98379	1.352	-1.98924	-0.410481	0.820648	0.992175	-0.0962234	-0.787726	3.23793	1.53219	1.2975	-0.178151	-0.641923	0.369695	-0.685524
Isoflurane	negative	0	test	2.71674	-3.07981	-0.0320347	-2.37958	0.953651	-2.0049	-2.35641	2.20409	0.125297	-1.47325	1.59128	1.11492	-6.35421	-0.445708	-7.28661	3.64038	1.23176	-2.5393	3.06263	0.526271	3.70152	3.62224	-3.66119	5.6705	-1.58716	-4.17054	1.85331	-3.4134	2.46034	1.16788	0.819236	-1.72637	3.18318	-0.128423	2.82682	0.0690483	-2.6274	-3.23244	3.53181	3.41154	-1.94389	6.55409	7.0794	-3.01933	4.33034	-1.22846
Isoniazid	cancer-liver	1	test	0.968924	-0.96499	-1.69664	-0.752219	-2.95129	-2.16911	-4.98015	2.55277	-2.28217	-0.350428	2.27049	0.553199	-0.802608	-0.4549	-4.89694	0.806209	1.16324	-1.13879	-0.0691546	-3.20462	3.7932	1.88199	-1.11952	1.82081	-4.72082	-3.1044	-0.0185962	-0.918975	3.07282	0.501039	-2.99491	-3.32382	0.257612	0.0298416	1.01502	0.853735	0.314504	-1.10218	1.25665	5.15286	-1.71591	4.03417	3.51256	0.00762391	3.6727	-0.858952
Resorcinol	negative	0	test	0.484046	0.863591	-2.47544	-1.86432	-3.58043	-3.33084	-4.70772	-0.843801	-3.56032	0.833666	2.04979	-0.189978	-1.94905	-1.0005	-4.35662	1.01728	1.4028	-0.234414	0.467095	-1.96429	1.93081	2.66152	-2.60472	0.617899	-2.01556	-2.44301	-0.0636323	-0.88674	3.51424	0.66621	-1.5289	-3.86218	-0.192438	-2.35708	-0.420867	-0.529684	-0.0833351	0.202651	4.4661	4.21223	-0.114677	3.17711	3.40391	0.300739	2.12684	0.377771
Urethane	cancer-liver	1	test	0.0845638	0.167531	-1.44468	-0.108844	-0.483058	-1.77769	-1.22001	1.55218	-2.16873	-1.85956	1.78817	0.95013	-2.59173	2.65454	-0.870232	2.33921	1.21526	-2.40318	1.87956	-2.48824	1.82619	1.18154	0.932141	1.12065	-0.863019	-2.21148	0.505994	-0.422915	1.61763	0.931882	-2.95135	-0.732459	0.802157	-1.63808	0.376681	1.18762	0.323607	-0.609399	1.02248	3.64004	1.63441	1.84955	-0.128771	-2.27102	2.1928	-0.0675393
N-Nitrosodiethylamine	cancer-liver	1	test	-0.588799	0.826046	-1.38466	-0.263216	-0.142991	-2.76597	-0.795374	0.5345	-1.77835	-2.1411	-1.23824	0.675684	-2.62988	1.16012	-1.79662	3.05296	1.39904	0.583322	2.02761	-2.38581	0.215143	2.37575	0.988818	2.77873	-0.293108	-2.15511	0.478126	-3.87849	0.502492	0.768217	-4.51427	-4.21557	-1.39726	-1.90415	-1.18121	0.0740533	-3.31583	1.10817	1.47692	2.35039	0.93662	3.26445	0.527776	0.221065	0.703966	-2.21307
Isonicotinic acid	negative	0	test	0.491287	-0.916144	-2.21847	-1.66217	-3.0695	-1.98202	-4.14374	1.31597	-3.41364	0.182398	2.38804	0.650938	-1.75072	-0.99515	-5.2807	1.14923	1.54337	-0.158263	-0.220864	-2.42181	3.39181	1.79747	-1.59322	1.6104	-3.64509	-3.64639	1.13203	-0.75505	1.58948	0.362184	-3.55376	-3.1174	-0.135953	-1.72723	-0.512007	0.379703	-0.323398	-0.302782	2.90759	4.31806	-1.21659	4.91206	3.2752	-0.402367	2.49359	-0.358898
N-Nitrosomorpholine	cancer-liver	1	test	2.0787	-2.49782	1.51692	0.553898	-1.99585	-2.05336	-2.16698	1.29633	-2.40433	0.818809	0.250281	-0.255042	-4.59619	-1.02739	-2.54426	2.22334	-1.32679	-0.716128	0.46041	0.862965	0.414578	0.833956	-0.593166	2.31761	-2.17162	-2.07835	-0.673502	0.128528	2.61791	-0.190124	-3.33606	-0.953425	-1.12161	-3.66605	-2.3482	1.10003	-2.51538	2.33632	2.81655	1.00328	0.609426	5.39786	1.70638	-1.47395	2.76457	-3.05546
Methylhydrazine	cancer-liver	1	test	0.649967	0.532327	-0.0242096	0.00458851	-0.665448	-1.07079	-0.681728	1.05157	0.0357411	-0.771845	1.01963	0.431794	0.307979	0.0232555	-0.830161	0.309402	0.221999	-1.37916	0.462523	-0.551674	1.14537	0.500608	-0.0863851	0.654477	-0.11873	-0.205106	0.125436	-0.150756	1.36965	0.458855	-0.839986	-0.476394	0.302101	0.379108	0.97944	0.669468	0.171145	-0.612329	-0.438085	1.19083	-0.422089	0.464064	0.816738	-0.115266	1.2657	-0.800727
N-Nitrosodimethylamine	cancer-liver	1	test	0.334674	0.545883	-0.628944	-0.615173	-0.863278	-1.77827	-0.999872	0.187613	0.820766	-1.12583	-0.68183	1.67125	-1.5399	-0.483385	-2.17693	1.27424	0.203477	0.591903	1.15537	-0.471708	-1.02557	1.42472	-0.783753	2.99834	-0.946741	-1.15644	0.689094	-2.678	0.157283	0.844761	-3.17461	-2.44838	0.398217	-2.37341	-0.839458	-0.46434	-1.14371	0.71611	1.04867	1.02606	-0.504334	1.8276	1.51375	0.711559	0.447688	-1.92193
Choline chloride	negative	0	test	3.8878	-4.07322	0.155216	-2.24431	-1.01976	-4.49881	-0.850074	3.90889	-2.83132	-1.16491	0.856235	3.18421	-5.17115	0.0581411	-5.29316	1.97342	-1.74868	-4.69057	0.570917	-3.34988	1.7127	5.50215	1.33647	0.0226967	0.404913	-3.39946	2.31415	-4.38757	5.42396	0.152269	-1.33936	-1.44388	-2.37416	-1.94022	-0.573242	3.76528	-3.42662	0.0805351	2.231	0.76926	0.270987	4.60909	6.2613	-0.428345	0.697123	-0.337588
Chloroform	cancer-liver	1	test	0.758492	-0.161519	1.06346	0.105439	-0.705077	-0.371013	0.0383883	1.01212	0.417891	1.83416	0.372032	0.896408	-2.11559	0.849733	-2.70624	1.14154	1.33359	-0.944213	0.630014	-0.11898	0.441835	1.12494	1.33292	1.1753	-1.18936	-1.24098	-0.300712	0.172469	2.24796	2.92498	-0.709784	-2.66155	-0.529014	-1.4456	0.853472	-0.473483	-1.71876	-0.809442	0.740758	0.887785	0.493566	3.16235	2.48212	-1.86771	0.208903	0.165555
Bromoethane	cancer-other	1	test	0.0634242	0.466783	0.0576933	0.175968	-0.217533	-1.38693	-0.119852	0.464931	-0.57133	-0.597593	0.420857	0.436113	-1.17172	0.0623828	-0.827496	0.648559	0.208734	-0.57014	1.52291	-0.56895	0.422997	0.994955	0.384682	-0.376019	-0.129551	-0.164914	0.968392	-0.196842	1.01081	0.695838	-0.996245	-1.45113	0.0610412	-0.666904	-0.307051	0.447869	-0.228237	0.420378	0.935366	0.618667	0.0813795	1.28195	1.46514	-0.711959	1.05333	0.0696641
Chloroethane	cancer-other	1	test	0.138512	-0.125402	-0.122224	0.135559	-0.199436	-1.16452	-0.217814	0.634071	-0.505115	-0.650778	-0.0218603	0.292994	-1.36485	0.412816	-0.548191	1.15598	0.50446	-0.379499	1.22338	-0.189873	0.0886009	1.17602	0.815888	0.72301	-0.166765	-0.448108	0.317173	-0.606183	0.768191	1.29299	-0.865235	-1.69948	0.480432	-0.629231	-0.454109	0.39606	-0.86858	0.0804488	0.617181	0.770012	0.359622	1.67304	1.21237	-0.902705	0.397715	-0.361179
Vinyl chloride	cancer-liver	1	test	-0.0254306	-0.100458	0.0783488	0.298176	-1.03648	-0.69529	-0.284603	0.728084	-0.360787	-1.36306	0.74662	0.404008	-1.22587	-1.74508	-1.49447	0.790949	-0.0101149	0.836396	1.15864	0.757093	1.29837	0.0594585	-0.774669	1.31681	-0.0897919	-1.74908	-0.636911	-0.143513	-0.102958	0.981163	-2.7754	-1.11347	1.51555	-0.637342	0.911823	-0.172582	-1.23325	0.209921	0.929502	-0.495949	-0.211112	1.12169	2.24086	0.851039	-0.0284573	-0.708517
Methylene chloride	cancer-liver	1	test	0.167342	-1.24482	0.638945	0.149497	-0.86078	-1.26728	-0.87957	0.175693	0.218977	-0.0696363	-0.614582	-0.637208	-1.85771	1.15251	-0.277917	0.806285	0.322527	0.168401	0.237001	-0.451721	-0.764123	0.977922	0.934619	0.959555	-1.60523	-0.566991	-0.265457	-0.383489	1.1907	1.8367	-0.156599	-2.35996	1.30236	-0.613283	-0.817676	-0.110836	-1.10705	-0.632386	-0.137802	0.759258	1.10349	2.43742	1.68717	-1.1921	-0.102697	-0.024193
Ethylene oxide	cancer-other	1	test	1.34075	-1.58662	0.420283	0.247115	-0.558832	-0.476099	-1.81342	1.23436	-0.894588	0.326484	0.619175	-0.30444	-1.82148	0.202065	-0.736767	0.710452	-0.889671	-0.158486	-0.397592	0.1592	-0.135447	1.54424	-0.538764	0.18777	-1.03226	-1.00062	-0.0530253	0.677802	1.30668	0.221452	-1.43026	-0.20493	-0.122745	-0.716489	0.0539113	0.403584	-1.18572	1.66961	1.67696	0.331376	0.119602	1.9554	1.08676	-0.201259	1.02291	-0.691209
Bromodichloromethane	cancer-liver	1	test	0.884076	0.722481	0.909866	0.0712948	-1.18645	-0.851818	0.486032	1.27344	0.0544563	1.87796	0.755461	1.25649	-1.80076	0.216765	-3.10246	1.05514	1.0746	-0.655701	1.48196	-0.23463	0.454379	1.07934	1.28522	0.445852	-1.1428	-0.902136	0.582462	0.326931	2.38974	1.96989	-0.568111	-2.19103	-0.239605	-1.4615	0.382632	0.0225887	-1.03509	-0.512496	1.1588	0.612566	-0.548213	2.58135	3.52236	-0.893283	0.505292	0.482009
1,1-Dichloroethane	cancer-other	1	test	0.536501	0.26291	0.445937	-0.446209	-0.929045	-0.841378	0.133254	1.23606	-0.419142	0.713287	0.706005	1.3304	-1.58717	0.432673	-2.71215	1.33567	1.21363	-1.01831	1.27487	0.191986	0.686013	1.20342	0.992185	1.19051	-0.188589	-0.857596	0.122733	-0.397649	1.57376	2.68492	-1.16326	-2.01981	-0.433465	-1.32819	0.593376	0.00833294	-1.43599	-0.234301	1.00857	1.30917	0.141673	2.43518	2.31206	-1.19796	0.644514	-0.478035
Vinylidene chloride	cancer-liver	1	test	-0.576659	-0.641309	0.206391	1.23783	-1.18777	-1.07653	0.0330714	1.70666	-1.39719	-1.47656	1.96494	0.686296	-0.759735	-0.934082	-1.85956	1.2371	0.606821	0.584553	0.875257	-0.365657	0.991117	-0.339941	-0.307627	0.556426	-1.97191	-2.51434	0.153044	0.0799423	0.403423	2.28032	-0.841598	-2.15931	1.38766	0.578649	1.31559	0.634501	-1.50374	0.373215	1.21312	0.309314	-0.853907	2.34984	2.7637	0.479747	0.627123	-1.25186
Chlorodifluoromethane	negative	0	test	1.25575	-0.638699	0.195085	-0.380372	-0.0159247	-0.175574	-0.975084	0.716466	0.625722	0.233651	0.879932	0.977071	-2.04186	-0.691025	-3.13727	1.54507	0.111418	-0.87299	1.28388	0.324022	1.43307	1.96211	-1.11311	1.97268	-0.688793	-1.20502	0.898186	-0.170683	1.31121	0.911954	0.0316422	-0.996124	0.755713	-0.0534022	0.964116	0.320707	-1.16341	-1.12907	1.66625	1.16369	-0.890298	3.1011	2.89901	-1.10943	1.36675	-0.839012
Trichlorofluoromethane	negative	0	test	1.51524	-0.0109837	0.219947	0.722028	0.722922	-2.95928	0.131779	2.82825	0.563479	-0.171681	0.364126	-2.54925	-2.72263	-1.61749	-2.86911	0.263072	0.613528	0.944595	0.104469	3.01264	1.52235	0.450843	0.472028	3.18477	-3.19491	-1.03186	-0.623873	0.33511	2.7353	1.63351	1.41051	-2.28162	1.69494	0.745908	0.334698	-0.492289	-0.814868	-2.55723	3.20354	1.17641	1.55267	3.39603	4.49794	-0.599707	0.781708	-0.373988
1,1,2-Trichloroethane	cancer-liver	1	test	1.09795	-0.984901	1.04593	0.00547428	-1.29016	-1.31689	-0.763485	0.383012	0.426793	0.4653	-0.147804	0.836278	-2.89626	1.64906	-2.50984	2.14517	1.16987	-0.794424	0.863073	-0.57974	-0.0615935	1.57149	2.30315	1.30166	-1.77524	-1.44243	-0.540023	-0.482869	1.93882	3.70751	-0.14602	-3.54649	0.797092	-1.53916	-0.848477	-0.670005	-2.20265	-0.442158	0.1868	1.54539	1.06186	3.55876	3.39686	-2.71205	-0.65523	-0.164178
Acrylamide	cancer-other	1	test	-0.288132	-0.598119	0.261462	0.256186	-1.14985	-2.426	-1.33013	1.32932	-2.07525	-1.99141	0.881638	1.6861	-1.92205	0.600026	-0.730204	0.554759	-0.1679	-0.41965	1.59811	-1.60444	2.02012	0.21438	-1.52047	1.46793	-1.30308	-2.92753	-0.88958	0.682133	1.17422	0.382839	-4.54719	-0.408993	2.10352	-0.995391	1.94395	0.573002	0.597873	-0.607432	0.392971	1.90057	0.791286	2.75351	0.986333	-0.871627	0.885384	-0.317687
1,1,2,2-Tetrachloroethane	cancer-liver	1	test	0.365562	-0.0862006	1.34031	-0.027159	-0.699057	-1.53172	1.44659	1.866	-0.702015	2.11277	1.21826	1.98768	-3.74034	1.74626	-4.95914	2.59573	2.44706	-2.26371	0.790584	-0.290902	1.06976	1.61492	2.96738	2.1508	-0.910192	-1.18788	-1.2083	0.258096	3.11617	4.66469	-1.03347	-4.59878	0.00531298	-2.33172	0.480515	-0.892036	-1.56221	-1.42308	-0.28345	1.89316	0.733679	4.39886	4.62491	-3.64215	-0.76262	0.344847
Dichloroacetic acid	cancer-liver	1	test	-0.130254	0.444571	0.761904	0.101574	-1.41616	-2.00645	-0.446651	1.43102	-1.68433	0.416456	1.33961	1.06843	-2.82966	1.32983	-3.61751	2.55735	2.0818	-2.04425	0.512362	-0.959013	2.20655	1.45431	0.925192	1.75125	-1.1504	-1.75056	0.507217	0.16745	2.54189	2.10914	-1.99903	-3.01205	-0.0127539	-2.70683	0.308561	-0.043633	-0.652826	-1.02804	1.14979	3.4401	0.167545	3.62712	1.54052	-1.91589	0.142635	0.279657
Dimethylcarbamyl chloride	cancer-other	1	test	0.0103815	-0.231628	-0.22988	-0.412138	-1.40235	-2.07591	-1.51479	1.73478	-1.03444	-0.752742	1.02524	1.44204	-1.29551	-0.204916	-1.94353	1.11323	0.982832	-0.272179	1.16083	-0.285336	-0.735138	1.05692	-1.00899	2.94508	-1.67931	-2.39067	0.555139	-1.3926	1.01704	2.69728	-3.19244	-2.95172	1.28539	-1.22091	0.949151	-0.0964353	-0.229254	0.017895	1.37328	1.58692	0.44431	2.99847	1.6578	-0.762088	1.25896	-0.873209
2,4,6-Trimethylaniline.HCl	cancer-liver	1	test	1.4961	-0.0477658	-0.298971	-3.50674	-1.7944	-1.17373	-4.5377	1.14519	-2.509	0.0753004	1.893	-0.0189268	-1.29573	1.50294	-4.08969	-0.00117886	1.90908	-1.22333	3.35369	-3.5647	2.61036	3.62794	-0.683487	0.822129	-2.96624	-3.35433	-1.14815	-0.847631	1.89753	2.87778	-4.61038	-3.97814	0.19865	-1.7797	0.699196	0.751189	-0.535105	-0.608258	3.79071	3.52281	-2.14701	5.3446	2.7341	0.232899	3.52603	-0.363155
2,4,6-Trichlorophenol	cancer-liver	1	test	1.17931	-1.11873	-1.7488	-2.80224	-4.16736	-2.0996	-6.24344	0.837534	-0.635214	1.66701	1.95221	-0.981777	-2.52506	-1.17604	-5.9314	0.83564	0.600318	0.226808	1.24348	-1.34044	1.3512	2.90065	-2.45415	2.4225	-4.34861	-3.32851	0.524867	-2.51415	3.39127	3.23481	-0.905816	-4.5614	1.17357	-0.51203	-1.27856	-1.28785	-2.74477	-1.6608	4.43306	3.39294	-0.402533	6.06001	4.96065	0.856843	3.01171	0.383419
6-Methylquinoline	negative	0	test	1.19182	-1.77234	-2.85329	-3.47954	-3.2899	-2.04409	-6.28686	1.70081	-2.49772	1.67061	1.83057	0.207167	-0.995994	-1.20896	-5.81724	0.462561	1.85999	0.351175	0.536319	-2.99735	3.7462	3.53891	-2.31469	1.65595	-4.53781	-4.38889	0.0206834	-1.60178	1.97708	1.46171	-3.09306	-4.59834	-0.464158	-1.78886	-0.193539	0.661683	-0.368533	1.04658	4.51226	4.19881	-2.3499	5.44931	6.50046	0.552888	3.7433	-0.958263
3-Chloro-p-toluidine	negative	0	test	0.940705	-0.531081	-1.28748	-2.23136	-2.56612	-1.38613	-4.86918	1.18088	-1.55564	0.663766	0.657465	0.0643637	-1.59379	-0.247216	-4.81497	0.246712	0.881965	-0.354192	1.7351	-2.49318	2.26962	2.78491	-1.03816	1.22638	-4.17815	-3.18335	-0.400078	-1.39713	2.57022	1.84598	-2.07984	-3.63021	0.376514	-0.832011	0.392882	-0.0544371	-0.585777	-0.771757	3.51158	3.15849	-1.50868	4.49188	4.56466	0.131724	3.0311	-0.329251
4-Chloro-o-phenylenediamine	cancer-liver	1	test	1.12621	-0.122893	-0.536197	-0.971568	-2.15047	-1.16852	-4.61044	0.978596	-1.08959	0.91442	0.491973	0.126355	-1.27384	-0.783989	-5.20043	-0.770304	-0.0026661	-0.27522	1.25811	-3.04601	1.9922	2.15463	0.229303	1.07309	-4.83989	-3.35409	-0.211304	-1.06026	2.69976	0.838073	-0.717829	-3.41469	0.870932	0.454308	1.0263	-0.217645	-0.490986	-1.03553	2.91225	3.07948	-1.04757	3.5947	4.96067	0.321298	3.17399	-0.204054
1,2,3-Trichloropropane	cancer-liver	1	test	0.704259	-1.86423	0.530968	-0.298281	-2.08532	-1.79623	-1.65794	0.500082	0.786415	-0.270268	-1.10107	0.798776	-4.11105	2.32962	-2.84728	3.32385	0.936032	-0.407216	1.7102	-1.05669	-0.526196	2.15966	3.17811	1.46326	-2.39041	-1.97743	-0.403127	-1.12672	1.97891	4.2791	-0.120164	-4.00458	2.46302	-2.00945	-2.18977	-0.673252	-3.38021	-0.298725	-0.970562	2.67057	1.36782	3.38961	4.04737	-3.3082	-1.52806	-0.377944
Glycerol alpha-monochlorohydrin	negative	0	test	0.976056	-0.699044	-0.0422997	-0.805284	-3.73627	-1.6437	-2.07647	-0.66107	-1.33827	-1.89227	-0.128122	1.07599	-3.06229	1.50538	-2.51903	3.43234	0.618641	-0.924054	0.745438	-0.986799	1.41755	2.61539	0.934464	1.48043	-0.135854	-2.41218	1.5309	-0.737712	2.66861	1.50002	-1.07962	-3.58171	0.959861	-1.37679	-2.26185	0.075764	-2.06627	1.11811	0.138599	3.72094	2.27153	2.37703	2.07005	-1.59949	0.0328507	-1.20923
1-Chloro-4-nitrobenzene	cancer-liver	1	test	0.426034	-0.324372	-2.55077	-1.86399	-4.61938	-2.19264	-6.26531	2.20156	-1.64831	0.386521	1.34257	-0.00546449	-3.57362	-1.39403	-4.84849	0.333361	0.361295	-0.427832	-0.0561761	-2.79549	1.46387	1.9382	-2.42124	1.01286	-5.76011	-4.21818	1.07233	-1.56059	2.2079	2.18552	-0.650075	-2.92595	1.81351	-2.13232	0.0735272	-1.32652	-0.42675	-0.616291	5.07592	4.15027	-1.45729	6.25922	6.37815	1.79934	3.46135	-1.30571
Ethylbenzene	cancer-other	1	test	-0.234877	-0.481481	-2.57626	-1.75405	-2.55989	-2.06596	-3.74804	1.2278	-3.6283	-0.0187922	0.995545	0.235977	-1.60587	-0.433024	-3.96253	1.15304	1.76283	-0.316775	0.966632	-2.14604	3.14682	3.20486	-1.17826	0.880395	-2.70758	-3.35497	0.0743141	-1.44783	1.52995	1.18378	-1.93935	-3.67741	-0.743762	-1.90567	-0.2107	0.112818	-0.0242057	0.996861	3.6079	4.27205	-0.806822	3.84813	4.3485	-1.00574	2.95079	-1.00188
Styrene	cancer-other	1	test	0.644323	-0.558618	-2.52173	-1.7018	-3.03873	-1.90224	-4.60195	0.823518	-3.52458	-0.621902	1.34632	1.53781	-2.05586	-1.51502	-3.61872	1.05724	1.39123	1.30075	1.42475	-0.873055	3.67423	1.81352	-2.20985	1.60327	-2.78106	-4.89339	-0.51012	-1.21866	1.09996	1.15156	-3.30049	-3.16469	0.497492	-1.78835	0.225133	-0.408564	-0.582148	0.709507	3.01125	2.72969	-1.40508	3.56446	6.01738	0.390971	2.35619	-1.50187
Benzyl chloride	cancer-other	1	test	0.293044	-1.12981	-1.92084	-1.20166	-3.41956	-1.91381	-3.87467	0.943834	-1.897	0.186973	0.37691	-0.20686	-2.2415	0.658949	-4.29596	1.50102	1.29648	0.60014	0.815841	-1.65534	1.71415	2.75244	-0.425651	1.16937	-4.1731	-3.49073	-0.0536205	-1.61067	2.19024	1.71226	-0.368907	-4.28636	0.234284	-2.24347	-0.994144	-0.579337	-0.16473	0.607713	3.04487	3.84829	-0.792762	4.48573	5.86091	-0.982364	2.11813	-0.741563
N-Nitrosopiperidine	cancer-liver	1	test	1.48658	-1.84105	2.01574	-0.579549	-2.74653	-1.82646	-1.79856	1.10929	-2.49234	0.250512	0.163587	-0.929141	-4.07754	-2.35347	-2.59943	3.34018	-1.37913	-0.390144	-0.073833	0.423189	1.20465	0.433749	0.15074	3.11687	-1.81686	-1.87867	-0.655539	0.113042	2.14058	0.126387	-2.98299	-1.84685	-0.817898	-4.27843	-2.91183	1.49599	-0.833657	1.47613	2.78831	0.521749	0.478839	5.33268	0.531597	-2.15207	2.94455	-3.75343
4,4'-Methylene-bis(2-chloroaniline)	cancer-liver	1	test	1.90017	-1.32795	-2.01563	-2.77049	-5.19883	-2.55547	-9.38406	2.11734	-2.42954	1.23651	1.09838	-0.131438	-2.86726	-0.892206	-10.2154	0.310986	0.892136	-0.0468853	2.19516	-4.77335	3.93444	4.89529	-0.75215	2.70625	-8.03233	-6.39039	0.0157824	-3.07539	4.73316	3.0116	-1.62925	-6.84827	0.554905	-0.616175	1.10776	-0.454331	-1.26065	-1.11263	6.64955	6.53604	-1.88338	7.70442	10.0334	0.48347	5.8969	-0.781252
m-Cresidine	cancer-other	1	test	0.652956	-0.614835	-0.624196	-2.89866	-1.81322	-2.69744	-5.34684	1.11769	-2.46719	-0.025029	1.22273	0.715607	-1.70115	0.666937	-4.41312	0.61556	1.6795	-0.385065	2.59661	-2.79933	3.24808	3.76313	-0.765803	1.5359	-3.22217	-4.02925	-0.0479203	-1.15712	2.15292	2.04709	-2.85137	-3.05773	-0.00679144	-1.66786	1.21714	-0.267011	0.292063	0.19475	3.60139	4.44918	-0.671725	4.74596	5.04357	-0.324247	4.23229	-0.743784
Caprolactam	negative	0	test	2.12566	-1.1929	1.65213	-2.13424	-3.09448	-0.802144	-2.59002	1.95203	-2.97026	-0.496037	1.61849	-0.859158	-2.13544	-0.176312	-1.47488	3.33883	-2.08771	-0.101922	-2.48276	-0.949225	2.01404	2.66408	-1.00629	0.9092	-1.44479	-2.34138	1.19779	0.669757	2.70032	1.27135	-3.44983	-2.80581	-0.251158	-2.48093	-0.672893	1.71812	1.24801	1.3089	2.87262	1.67562	-0.131733	5.58321	0.121603	-0.888469	2.3028	-2.6145
p-Phenylenediamine	negative	0	test	0.66714	0.335352	-1.5595	-0.517921	-1.82417	-1.00956	-3.47903	0.364704	-1.92831	0.678921	-0.162936	0.708083	-1.19872	-1.10883	-4.8136	-0.457847	0.273873	-0.336836	0.964529	-2.72161	2.44043	2.04565	-0.261763	0.365398	-4.58459	-2.87635	-0.448739	-0.829816	2.73883	-0.0523762	-0.906303	-3.0839	0.348731	-0.371716	1.08795	0.191843	0.820593	-0.238437	3.08308	2.87321	-1.26402	2.11748	4.85793	-0.0994108	2.99585	-0.552615
1,2-Epoxybutane	cancer-other	1	test	-0.339085	-1.46901	1.66514	-0.667982	0.0391484	-1.25827	-2.23503	1.04596	-2.25253	-0.825987	1.1987	-0.473458	-1.59591	0.0128376	-1.52314	1.13334	0.0630721	-0.777122	-0.168709	-1.00288	1.71022	2.28166	-0.425468	0.152463	0.526494	-0.607048	-0.00174081	0.873859	1.75394	0.5301	-2.51369	-2.0314	-0.871088	-1.29554	-0.375246	1.37326	-1.83626	2.56255	1.03294	1.48472	1.25343	2.75179	0.00772062	-0.656077	0.838838	-1.06753
1,3-Butadiene	cancer-liver	1	test	0.0838019	0.414181	0.540926	-0.493612	-1.10969	-1.28244	-1.78261	1.80218	-2.01062	-2.66172	0.317807	1.93446	-1.71439	-0.864466	-0.676248	0.389959	-0.496396	1.88215	2.1996	-0.15625	2.82088	0.15295	-1.27587	1.92386	0.0766297	-3.61086	-1.17304	-1.24687	-1.01232	-0.27175	-5.4744	-0.860171	1.98713	-2.20652	1.74266	-0.718235	-1.15174	1.43555	0.415681	0.742415	-0.460911	1.75441	2.14142	0.158583	1.16069	-1.53773
Allyl chloride	cancer-other	1	test	0.00486767	-1.1551	0.902644	-0.383793	-0.682936	-1.8218	-1.68125	0.462707	-0.718184	-2.00022	-0.58968	0.695913	-2.14676	-0.438938	-0.462975	1.1079	0.0423487	0.773569	1.13286	-0.339093	1.01499	0.143187	-0.250691	1.88431	-0.665521	-2.33982	-0.702164	-1.08346	0.0828197	1.87984	-3.32549	-2.23117	1.98483	-1.53871	0.540456	-0.613315	-1.13157	0.302474	-0.216575	0.185323	0.833708	2.39517	2.25378	-0.172873	-0.501308	-0.834275
Acrylonitrile	cancer-other	1	test	0.383818	1.05738	0.0668914	-1.48838	-0.994503	-0.0713544	-1.3668	0.561336	-1.29563	-2.01196	0.527937	0.864703	-0.639879	-1.47073	-1.53011	0.846103	1.33605	1.29699	1.37694	-0.163098	2.00638	1.30178	-0.798214	2.66201	0.6679	-2.85953	-0.672139	-0.486132	0.25854	0.293178	-2.88142	-1.76159	2.00344	-1.86038	2.75022	-0.964781	-0.0870356	-0.153917	-0.125256	-0.880933	-1.49984	3.068	1.65027	0.626236	0.700933	-1.28583
Chloromethyl methyl ether	cancer-other	1	test	-0.0361235	-1.33496	0.505182	-1.01116	-0.76989	-1.64138	-0.954992	0.00142035	-0.0513917	-1.04411	0.218169	-0.0100703	-2.32625	1.83685	-0.615297	1.62736	0.980787	-0.0540563	1.34074	0.0328293	0.59544	1.89122	1.00201	1.42897	-0.46565	-1.24675	0.352661	-0.454169	0.906209	2.51025	-0.659114	-1.403	0.439128	-1.10093	-0.0459882	-0.389626	-0.506186	0.218929	0.505938	1.61457	2.02929	2.13916	1.76522	-1.56074	0.0541146	-0.246317
2-Dimethylaminoethanol	negative	0	test	1.06292	-0.466703	-0.227988	-1.47136	-2.16995	-2.97993	-1.72358	0.297422	-0.367209	-1.61193	0.38947	0.194284	-2.27758	0.358477	-2.23742	1.10796	0.34875	-0.119557	1.0775	-0.281578	0.394919	2.65319	-0.387506	2.56163	0.517309	-3.2114	1.09728	-2.68765	1.63652	1.3732	-3.88337	-4.04204	-0.129337	-1.3089	0.574915	0.535606	-0.810329	2.6607	1.2607	1.37193	1.42795	2.06023	1.73414	-0.359306	0.929827	-0.382427
1-Nitropropane	negative	0	test	-0.505782	-0.0859306	0.475659	-0.92894	-1.33393	-1.5814	-2.33244	2.60075	-1.74222	-1.65545	0.322774	-0.795399	-3.14162	0.956622	-1.70913	1.06526	-0.453518	-2.14399	0.072823	-3.09894	-0.0927185	0.631302	0.33585	-0.407913	-0.604291	-2.26902	1.35814	-1.31933	0.581801	2.56855	-1.70959	-2.08183	0.804063	-2.57019	0.566785	0.092812	-1.2544	0.9678	2.44901	3.04766	0.460804	4.23802	1.09178	0.68224	2.00864	-1.07856
Vinyl acetate	cancer-liver	1	test	0.169718	-1.04488	0.368999	-0.558455	-0.807669	-2.30325	-1.51868	1.61232	-2.27776	-2.65697	1.52655	2.06518	-3.16738	0.193336	-0.526017	1.92837	-0.0443291	-0.648725	2.56466	-0.0838982	2.32185	1.22103	-0.0949019	1.60311	-0.395064	-4.27359	-0.621987	-0.175872	-0.142399	1.74517	-5.2777	0.00995153	2.20424	-3.00045	2.33151	0.629899	-1.56068	1.33634	0.986974	2.08312	0.894418	2.69512	1.44981	-0.581766	0.583894	-1.18746
m-Phenylenediamine	negative	0	test	0.638424	0.43796	-1.34194	-0.671252	-1.61055	-0.947064	-3.56039	0.337807	-2.02669	0.820005	-0.0543298	0.483832	-1.26769	-1.01189	-4.62838	-0.469481	0.308338	-0.391162	1.05865	-2.5932	2.27367	2.20789	-0.280888	0.367775	-4.44484	-2.78892	-0.424141	-0.894382	2.78067	-0.0800803	-1.08775	-3.00107	0.382537	-0.396278	1.1093	0.148728	0.679001	-0.0959915	3.11494	2.81881	-1.32966	2.0347	4.72729	-0.0605145	2.8722	-0.551932
Chlorobenzene	negative	0	test	-0.0745854	-1.07596	-2.64565	-1.39122	-3.4393	-1.53805	-4.09902	1.26772	-1.82638	0.891553	1.09304	0.10215	-1.78234	-1.32588	-4.33597	0.846874	0.893742	0.441527	0.238767	-1.20998	2.23325	2.29789	-1.67489	1.21675	-3.96032	-3.49926	0.191753	-1.38261	1.50427	1.19702	-0.478669	-3.15179	0.0396596	-1.03511	-0.904381	-0.784926	-0.399999	0.0676166	3.42544	3.20863	-0.913281	3.95841	5.12879	0.0394376	2.58229	-0.713467
n-Butyl chloride	negative	0	test	0.193566	-1.13985	0.478366	-0.0871138	-0.447404	-2.61452	-1.44126	0.447416	-1.41473	-1.39682	-0.987896	-0.818252	-2.72906	1.24261	-0.32517	2.04084	1.37535	-0.571988	1.72022	-1.60784	0.0240796	2.15349	1.85126	1.19037	-0.899096	-1.75327	-0.252873	-0.906754	0.878521	2.36337	-1.88127	-3.55739	0.5475	-1.26998	-0.620892	1.08091	-1.30252	0.809967	0.546514	2.46215	1.3179	3.60173	0.749633	-1.76649	0.549619	-0.434905
2-Hydroxyethylhydrazine	cancer-liver	1	test	0.793944	-0.113515	0.567293	0.540724	-1.64953	-1.33448	-1.30912	-0.0544367	-0.755542	-2.27921	0.982844	-1.03735	-1.21785	1.98117	-2.1739	0.804234	-0.33172	-2.07265	0.472446	-1.54515	1.89253	1.32846	0.495857	1.08111	-0.88371	-1.65559	0.672327	-0.344789	1.96897	-0.331031	-1.48621	-2.71616	0.158281	0.505354	0.745358	1.00868	0.331747	0.86974	0.195443	2.81742	1.62423	0.735418	1.16228	0.0772645	1.14515	0.0541022
Bis(2-hydroxypropyl)amine	negative	0	test	0.652891	-0.673453	1.21901	-2.34999	-3.89527	-3.26649	-2.81537	-0.115864	-3.12491	-3.6914	2.63275	1.67208	-1.92241	1.84329	-4.12449	3.39967	3.77739	-2.54297	1.86211	-1.03572	3.53948	4.20993	-0.817053	2.96484	2.28451	-2.66565	1.45151	-1.04251	3.50102	1.23436	-4.55681	-1.76361	-0.043472	-0.865425	-2.46931	0.425399	-3.09423	1.4796	1.10664	5.92657	1.84784	2.62366	2.11819	-1.81044	4.88172	-1.29131
Bis-2-chloroethylether	cancer-liver	1	test	0.620113	-2.51294	0.449814	-0.505788	-0.864892	-2.89288	-2.43655	0.460057	0.0709052	-1.60452	-1.48717	-1.47172	-5.10195	3.27722	-0.0166933	3.14428	1.35573	0.130151	1.58536	-1.07403	-0.434273	2.35091	3.31201	2.35806	-2.64957	-3.2444	0.675237	-1.12004	2.2334	3.56495	-1.24407	-4.49004	1.46268	-1.47256	-0.665988	0.260913	-1.2375	0.917305	0.682753	3.38584	2.54818	4.96641	3.47257	-1.96388	0.187213	-0.716707
Propylene	negative	0	test	0.291405	0.0247115	-0.214651	-0.386236	-0.704018	-1.35761	-0.598504	0.99578	-1.00703	-2.07047	0.185308	1.48629	-1.46178	-0.744332	-0.400625	0.445089	0.0169184	0.355008	1.12879	0.286381	1.44974	0.129016	-0.88734	0.844938	0.406733	-2.08062	0.110302	-0.476485	0.182507	0.775402	-3.10345	-0.624333	1.19317	-0.608784	0.7941	0.367994	-1.53888	0.990943	0.00169714	-0.676456	-0.353688	0.635892	1.58246	0.431193	0.908127	-1.01531
alpha-(2,4-Dichlorophenoxy)propionic acid	negative	0	test	0.156489	-0.855754	-1.84255	-3.56852	-4.28827	-3.88837	-6.95343	1.86922	-3.23446	-0.918166	3.33655	1.47804	-3.82802	-0.269991	-7.32021	3.27177	2.69805	-1.60026	2.71128	-2.01534	4.75313	4.06261	-1.72907	3.92295	-3.12506	-4.99935	0.970115	-2.84903	3.17187	2.99457	-3.7423	-4.17043	1.06468	-2.86861	-0.256403	-0.87388	-1.46278	-2.32801	5.311	7.27497	-0.0630372	8.11759	5.37862	-0.473496	4.20236	-0.557921
2,4-Dichlorophenol	negative	0	test	0.686336	-0.956183	-2.20462	-2.38494	-3.97727	-2.29009	-5.55672	0.550314	-1.3055	1.1694	1.72469	-0.3301	-2.05311	-1.1122	-5.47409	0.970535	0.825328	0.114337	0.914059	-1.47049	1.83775	2.49562	-2.32852	1.86939	-3.88115	-3.26453	0.269518	-1.75132	3.04869	2.32459	-1.02558	-4.16338	0.634304	-0.940631	-0.934328	-1.02809	-1.76498	-1.03997	4.21869	3.44716	-0.222634	5.17945	4.74416	0.632233	2.90382	0.182664
Ethylene urea	negative	0	test	2.18098	-0.445771	1.46249	-1.30054	-2.22448	-0.906558	-1.05743	1.30984	-2.00042	-0.52075	1.3125	0.994623	-0.899541	1.25456	-0.621515	2.53227	-1.05755	0.657038	-2.04596	-0.218974	1.74806	1.10523	-1.74733	-0.620726	-0.499031	-2.28302	1.57584	-0.966314	2.52136	0.864933	-2.02468	-1.76384	-0.595352	-0.588498	-0.314953	1.35113	0.971526	-0.516763	1.68487	2.04258	-0.151292	4.35845	-0.222299	0.271176	1.83138	-2.03244
o-Anisidine.HCl	cancer-other	1	test	0.171912	-0.673462	-0.823079	-1.92925	-2.44756	-2.85904	-4.88191	1.27565	-2.41675	0.494162	1.25969	1.15534	-1.81649	0.0343659	-4.56834	0.502684	1.09625	0.0387031	1.62266	-2.26081	3.17602	3.5259	-0.745715	1.54481	-3.5699	-4.13732	0.776588	-0.831049	2.10283	0.866221	-1.80192	-2.55849	-0.184946	-1.2213	0.78099	-0.89639	0.347806	0.567143	3.71333	4.48216	-0.0093787	4.12041	5.6587	-0.382128	4.23377	-1.16029
2,4-Diaminophenol.2HCl	negative	0	test	1.29601	1.03532	-0.427111	-1.30555	-2.28964	-2.44983	-4.46264	0.196855	-2.05813	1.44064	1.10205	0.783946	-1.37363	-0.366447	-5.50613	-0.722414	0.00485578	-0.606523	1.30853	-3.24351	2.30437	2.95744	-0.507605	0.485007	-4.03477	-3.0956	0.374283	-0.386475	4.08079	-0.0274868	-1.87905	-3.50754	0.0627078	-0.340098	1.02436	-0.0306259	-0.00619253	-0.352212	3.85987	4.02582	-0.302851	2.84969	4.69757	0.326789	3.84602	-0.142501
Ethyl acrylate	cancer-other	1	test	0.402244	-0.710601	-0.320228	-1.00776	-0.655114	-3.0887	-1.83033	1.50047	-3.05046	-2.77874	0.706533	2.07029	-3.65789	1.82834	-0.100623	2.02899	1.72428	-1.30902	2.06322	-1.59301	3.45768	0.831737	0.442465	2.34066	-0.594751	-3.29354	-0.200876	-0.0750598	0.412026	1.33878	-5.88853	-1.29422	1.57483	-2.61142	1.33652	1.39809	-1.36984	0.539451	1.20644	2.69698	1.42124	4.12214	1.59174	-1.29822	1.5549	-0.23044
1,2-Dimethylhydrazine.2HCl	cancer-other	1	test	-0.338812	0.600741	1.61531	-1.48987	-0.121462	-2.48439	-2.25959	2.26497	0.77542	-1.28881	1.72687	1.12437	1.1256	0.373022	-1.26658	-1.02974	0.748096	-1.33181	0.257479	-1.10648	1.43309	1.17359	-0.965177	2.5084	-0.396386	-1.03468	-0.160155	0.345132	2.55946	0.902539	-1.72647	-1.07156	-0.356348	0.667359	0.806725	0.843442	-0.983944	-0.965637	-0.870701	2.48365	-0.707264	2.65563	1.06532	-0.664768	2.36825	-1.53232
Dimethylvinyl chloride	cancer-other	1	test	-2.0612	-0.211605	1.43773	-0.0350595	-1.17004	-1.91724	-0.643986	1.47322	-0.906858	-0.3973	1.90828	0.130832	-1.2831	-2.10803	-2.6308	1.78408	0.42204	-0.262046	1.62966	-0.12247	0.542633	1.63308	-1.65572	2.31631	-1.19411	-1.55575	-0.979134	0.381683	-0.0321321	1.6599	-3.35076	-0.980522	2.21971	-3.26515	1.97885	-0.402183	-1.81287	0.407553	0.856474	1.37868	1.12409	2.75516	1.75664	-0.304231	0.967825	0.045563
p-Toluidine.HCl	cancer-liver	1	test	0.740822	-0.19814	-1.58802	-1.90151	-2.35716	-1.49154	-3.95137	0.958433	-2.17202	0.528594	0.686694	0.615077	-1.63816	-0.474152	-4.46486	0.16239	0.934788	-0.443927	1.30441	-2.45367	2.64743	2.8844	-1.02021	0.612402	-4.00593	-3.29595	-0.351409	-0.844798	2.20816	0.869277	-1.8827	-3.34729	-0.185719	-1.0029	0.4586	0.322504	0.259952	0.137282	3.34944	3.51395	-1.25862	3.6239	4.72413	0.0421834	3.57227	-0.602049
Bromoethanol	cancer-other	1	test	1.01694	-0.768257	0.647251	0.204999	-1.99348	-1.85296	-1.11997	-0.529468	-0.374855	-0.86913	0.434378	-0.130772	-2.23869	0.649627	-1.03774	0.954531	-0.396083	-0.614715	0.509377	-1.12941	0.359863	1.35115	0.486804	-0.527073	-0.933305	-1.25504	1.65348	-0.426324	2.17037	0.546495	-1.27556	-2.76728	0.519777	-0.649253	-0.339233	0.271694	-0.0542247	1.44398	0.986895	1.47761	1.53291	1.98599	2.07754	-0.485704	0.767985	0.546341
Bis-(chloromethyl)ether	cancer-other	1	test	0.57259	-1.90611	0.475123	-0.273849	-0.893818	-1.00093	-0.860842	-0.290374	0.884735	-1.25214	0.00323489	-0.273082	-4.04234	2.9316	-0.677773	2.44212	1.12386	-0.198312	0.855138	0.058359	-0.0688998	1.76626	2.35629	1.91731	-1.70593	-1.22881	0.472589	-0.712615	2.10572	3.0139	0.46642	-2.72037	1.06285	-1.49856	-0.609502	-0.0823213	-1.31269	-0.241648	0.626884	2.15291	2.36564	2.42439	2.51503	-2.40078	-0.901379	-0.0329013
Carbamyl hydrazine.HCl	cancer-other	1	test	0.633847	0.829011	0.403846	1.21042	-1.42516	-2.0795	-1.62299	2.28172	-1.12999	-1.24131	1.72041	0.79549	-0.614769	0.911713	-1.2121	0.727115	0.255646	-2.58818	0.329177	-2.54447	2.23445	0.47442	-0.592832	0.183708	-2.35288	-0.944617	0.0612724	0.312199	2.90157	-0.235695	-1.31927	-1.36498	1.01779	0.892519	1.81664	1.32011	1.92133	-2.18514	-0.955681	4.1388	0.746796	0.611978	-0.27963	0.129425	2.51916	-0.81402
N-Butylurea	negative	0	test	-0.683322	-0.372894	-0.186447	1.07617	-0.114059	-3.46775	-1.91182	1.72147	-3.4148	-3.01936	1.3595	0.215047	-3.02794	1.74369	-1.2409	2.49481	2.61581	-3.27526	1.88345	-2.79029	2.19615	1.52869	0.792789	2.08566	-1.60669	-2.47906	-0.0118577	-0.649631	1.76283	1.17578	-3.82045	-3.7953	-0.30666	-1.22726	1.14101	2.24476	0.534085	0.174639	1.27682	5.62364	1.44913	3.13485	-1.38876	-1.38161	2.9536	-0.841714
Vinyl bromide	cancer-liver	1	test	0.0385249	0.00449726	0.238531	-0.0826342	-0.867534	-1.36858	-0.748171	0.0639926	-1.05787	-1.23505	0.806087	1.28477	-1.02009	-0.959391	-1.08739	-0.0329207	-0.187026	0.786828	1.12472	0.564524	1.40434	0.0644506	-1.10485	0.243323	-0.223217	-1.72303	0.0151475	0.360642	0.725466	0.203712	-2.6565	-1.70544	1.03293	-1.41228	0.818573	0.468753	-0.520505	0.038889	0.356817	-0.531244	-0.350939	1.63997	2.27665	0.620722	0.467345	-0.525997
Chlorofluoromethane	cancer-other	1	test	0.658192	-0.718992	-0.125436	0.472361	-0.528169	-0.962936	-0.263868	0.539692	0.636158	-0.468962	-0.157588	0.0647154	-1.88598	0.228271	-0.899825	1.33033	-0.44246	0.00240535	0.528258	0.0912846	-0.308781	0.909543	0.360725	0.894637	-1.17299	-1.02266	0.677094	-0.768566	1.13486	1.37371	0.0043935	-1.29968	0.95278	-0.376083	0.317195	0.408353	-0.644472	-0.0515366	0.344946	0.430733	0.124617	2.07201	2.22314	-0.55669	0.597071	-0.0941398
Benzoyl hydrazine	cancer-other	1	test	0.462304	-0.413826	-2.27021	0.296271	-3.73463	-2.52905	-4.5898	2.53551	-3.20607	-0.782609	2.03912	0.832083	-1.31635	0.0373828	-4.67117	1.19744	1.73288	-1.31014	0.737301	-2.87643	3.89597	2.40068	-1.861	1.43583	-5.10038	-3.56243	-0.105805	-0.939015	3.16165	0.560845	-2.24328	-3.62183	-0.0182066	-0.696488	0.766982	0.749621	1.18121	-0.736869	2.17058	6.11641	-1.35362	3.67922	4.47253	-0.12865	4.40957	-1.09852
o-Phenylenediamine.2HCl	cancer-liver	1	test	1.01477	0.32644	-0.280997	-0.570299	-2.31136	-1.82562	-3.99326	1.40193	-1.74258	1.31205	0.694852	0.867602	-1.19932	-0.346692	-5.04285	-0.932763	-0.221277	-0.222831	0.896372	-3.23967	2.39897	2.73526	0.326251	0.57905	-4.50401	-3.62491	0.512337	-0.311683	2.70068	-0.235672	-1.17232	-2.91149	-0.182805	0.187913	1.05018	-0.0703718	0.296076	-0.161208	3.0714	3.87525	-0.851573	2.93049	5.27691	0.0709775	3.6464	-0.708419
4-Nitroanthranilic acid	negative	0	test	1.14635	1.02629	-1.46707	-1.00709	-4.46822	-2.77133	-6.27953	2.01234	-4.08472	-0.54581	2.20001	0.846215	-3.86348	-0.297255	-5.56527	0.164789	1.17112	-1.54382	0.765699	-4.42256	2.48193	1.86699	-2.09909	0.828767	-6.20836	-4.43293	2.05525	-0.712445	2.94825	1.07577	-3.20811	-3.15341	1.75756	-2.78483	1.09278	0.133171	0.18731	-0.986726	5.14296	6.00192	-1.51635	6.53609	5.14614	1.29245	4.18741	-1.11798
p-Methylstyrene	negative	0	test	1.15895	-0.662426	-2.24356	-2.77271	-2.79052	-1.82267	-5.03221	0.767524	-3.44357	-1.1479	1.41222	1.48928	-2.20625	-1.03893	-3.6802	1.11216	1.83428	0.805442	2.26132	-1.32831	3.86482	2.15471	-2.30065	1.67043	-2.75235	-4.90984	-1.10715	-1.29925	1.16519	1.99924	-4.17273	-3.68716	0.627543	-1.94236	0.569332	0.158403	-0.855229	0.423815	3.01093	2.83204	-1.64022	4.52391	5.65534	0.568853	2.96502	-1.21904
Hexanamide	cancer-other	1	test	-0.89448	-0.0663463	-0.527602	0.672803	-1.11721	-3.8709	-1.48004	1.59714	-3.85649	-3.03211	0.450809	-0.365788	-2.89279	1.27116	-1.40394	2.90297	2.06178	-2.75749	2.19785	-3.26159	1.40309	2.65304	1.03444	1.58337	-1.27375	-2.99329	0.4681	-0.394863	1.60698	1.35066	-4.26801	-3.72627	0.211073	-1.59569	0.791601	2.81694	0.571736	0.456963	1.66785	5.69922	2.2417	3.39492	-1.4387	-2.20759	2.15904	-1.0198
N-Methyl-N-formylhydrazine	cancer-liver	1	test	-0.0240068	0.482079	-0.946464	-0.195527	-1.9412	-1.50121	-1.01013	0.244994	-0.94628	-0.913075	0.0817467	1.58004	-0.9366	-0.968101	-2.39546	0.470068	-1.27687	-0.461292	0.96193	-1.01233	0.257071	1.3889	-0.689135	1.52078	-0.275975	-0.759073	1.11152	-1.61855	0.847039	1.47554	-3.0955	-2.1178	0.979753	-1.58905	0.531495	0.164913	-0.181556	0.49211	1.28651	0.509243	-0.636184	1.61416	1.80101	0.291313	0.413464	-1.47723
Glycidaldehyde	negative	0	test	-0.0969512	-1.37124	1.79838	-0.353955	-1.09632	-0.42521	-2.0809	1.49917	-2.79606	-0.679365	0.92217	1.22852	-1.34779	-0.0611585	-1.62591	0.41241	-0.999845	-0.0371875	-0.48604	-0.507013	1.55182	2.46157	-1.77175	0.238133	-0.650495	0.239882	0.564317	0.115832	1.12215	0.450395	-2.86177	-0.521239	0.533652	-2.90956	-0.717097	0.736361	-1.26224	1.55616	0.538504	1.59376	0.865114	2.91673	0.505771	0.926294	0.470286	-1.3533
N-Propyl-N-nitrosourea	cancer-other	1	test	-0.223173	1.02905	-1.53018	1.11546	-0.399294	-3.55759	-1.12824	0.750226	-1.10852	-3.35293	0.153589	1.18753	-3.75338	1.21228	-3.03809	3.84198	0.931237	-0.740936	1.48398	-3.44741	-0.143079	2.09236	-0.029717	3.66278	-1.70747	-1.88703	0.138524	-3.12318	1.40401	0.801098	-4.56832	-4.26772	0.966122	-2.63704	-0.829318	0.700023	-0.886804	1.09039	1.48696	4.00753	0.945494	3.87081	0.631346	-0.647001	-0.388332	-1.68053
N-n-Butyl-N-nitrosourea	cancer-other	1	test	-0.426983	0.932523	-1.46291	1.2313	-0.640658	-4.03273	-1.26966	0.853802	-1.57909	-3.7037	-0.0553541	0.901195	-4.21858	1.39679	-3.18943	4.25567	1.14359	-0.941889	1.86836	-3.77643	-0.0932724	2.39789	0.330463	3.83493	-1.87761	-2.46749	0.298377	-3.18482	1.29535	1.02058	-4.93468	-4.9356	0.818768	-2.78015	-0.715354	1.22486	-1.03088	1.45728	1.83408	4.78155	1.23804	4.1922	0.497519	-0.794959	-0.137926	-1.95557
N-Methylolacrylamide	cancer-liver	1	test	-0.0147815	-0.64543	0.493861	0.612148	-1.45525	-2.52397	-1.64817	1.29586	-2.28968	-3.24871	0.475643	1.61351	-2.97398	1.45915	-1.12514	1.32666	0.464578	-1.4817	1.18377	-1.10701	3.55299	0.725075	-0.616003	2.85488	-1.44583	-3.50187	-0.0427669	0.463988	1.2108	0.368844	-5.75882	-2.49341	1.44813	-1.68568	1.36176	1.08103	-1.27953	1.30732	0.42272	2.61669	1.23631	3.27993	1.80927	-0.559259	0.347223	-1.00847
Monoacetyl hydrazine	cancer-other	1	test	0.124176	0.318535	0.663049	1.06778	-1.23221	-2.12135	-1.21252	1.7993	-1.7835	-1.23815	1.10143	0.389467	-0.342681	0.427578	-0.816172	1.37124	0.466663	-2.24663	0.604778	-1.3201	1.96523	0.750678	-0.297925	0.77281	-1.81146	-0.799543	-0.208144	0.41851	1.87593	0.473752	-2.27266	-1.51915	0.924873	-0.300035	1.6777	1.32707	0.455123	-0.603045	-0.642007	3.38802	0.463867	1.17241	0.0195914	-0.257528	1.8454	-0.200369
Isonicotinamide	negative	0	test	0.335253	-1.23395	-2.36467	-1.30918	-2.26309	-1.87999	-4.21896	2.18937	-2.29803	0.345514	2.39916	0.988782	-1.34744	-0.987023	-4.51079	0.477886	1.01626	-0.574934	-0.404635	-3.6984	2.76628	1.75298	-1.07863	1.92416	-4.17862	-3.63241	0.419928	-0.920491	2.38463	-0.0421152	-2.88143	-2.63635	0.0782163	-0.805023	0.211569	0.239603	0.583493	-1.18125	2.54655	4.3455	-0.716296	3.9148	3.35423	-0.752963	2.58015	-0.933352
4-Chloro-o-toluidine.HCl	cancer-other	1	test	1.03573	-0.429659	-0.799395	-2.41678	-2.66689	-1.753	-5.09458	1.5547	-1.33721	0.823074	1.14135	0.189657	-1.68748	-0.10314	-4.90881	-0.0624456	0.684228	-0.30087	1.6204	-2.69925	2.3915	3.14252	-0.760012	1.26282	-4.27231	-3.67355	-0.135807	-1.16066	2.49233	1.76589	-2.02919	-3.60886	0.405714	-0.505487	0.250278	-0.146509	-0.799067	-0.734892	3.47307	3.6057	-1.17767	4.93921	4.92403	0.206983	3.55912	-0.45578
3-Dibenzofuranamine	cancer-other	1	test	0.958119	-0.818951	-3.47552	-2.73059	-3.97519	-2.29516	-8.06282	1.85487	-3.55594	2.43025	0.935564	0.920028	-2.23102	-1.55366	-7.80614	-0.148691	1.40651	0.765296	0.705562	-4.05604	3.19227	5.04489	-2.85798	0.370428	-5.77988	-5.44383	0.68655	-1.93749	4.76936	1.48561	-2.00786	-5.54581	-0.761918	-3.14185	-0.210028	-0.0704226	0.558204	0.12571	6.88191	6.7559	-1.93661	5.84272	9.77478	0.455318	5.49412	-1.2594
Isobutyl p-hydroxybenzoate	negative	0	test	-0.44591	-0.481286	-2.57385	-2.93753	-4.66272	-4.81032	-5.90939	0.921278	-5.34195	-1.71118	3.39698	2.20869	-4.01991	1.29144	-5.89952	3.35195	4.34888	-2.51878	2.56357	-3.00843	4.61785	4.64234	-1.1211	3.70472	-1.81816	-4.37766	0.380284	-2.30103	3.41004	3.67729	-5.27858	-4.19189	-0.350975	-4.331	-0.861471	-0.13867	0.0868425	-0.343228	5.25874	8.94198	1.31926	6.39825	4.50659	-1.40284	4.97189	-0.73733
4-Chloro-m-phenylenediamine	cancer-liver	1	test	1.11811	-0.151149	-0.754801	-0.929723	-2.17024	-1.0749	-4.54871	0.825475	-1.19026	0.969257	0.170121	0.135239	-1.36416	-0.778458	-5.30321	-0.556169	0.0137906	-0.33466	1.32178	-2.84987	1.97275	2.18344	-0.100663	1.11446	-4.83491	-3.08349	-0.208322	-1.18831	2.94499	0.839305	-0.927943	-3.4166	0.731669	0.226207	1.10518	-0.134182	-0.383706	-1.01257	3.11971	2.90676	-1.18774	3.33653	4.922	0.27647	2.99412	-0.221718
1,1-Diallylhydrazine	cancer-other	1	test	0.694263	0.93712	-0.140155	-1.03135	-2.26656	-4.31761	-1.25771	1.5959	-2.90853	-4.63633	-0.941888	2.34187	-2.78452	-1.48562	-2.4051	1.79114	0.0100975	1.46465	1.52955	-2.46318	2.5903	-0.289143	-0.832775	1.9381	0.278511	-5.77835	-0.792738	-2.68906	-0.0049251	2.67141	-9.66587	-3.96932	2.51421	0.425657	2.99773	-1.05885	-1.34248	1.39988	1.17675	-0.562156	-0.226784	2.19298	3.99833	1.51716	-1.29888	-2.04979
2,5-Diaminotoluene sulfate	negative	0	test	2.31721	-0.685583	-0.644731	-0.649544	-2.50433	-1.73742	-4.28944	1.61622	-4.53717	-1.9922	0.259532	0.318269	-2.06269	-0.186813	-8.72156	0.226285	0.0790384	-2.15407	1.02906	-2.11426	3.9229	3.83114	0.635629	0.837431	-4.64998	-3.9725	1.49776	-0.345399	4.73405	1.62643	-5.25761	-4.17349	-0.225358	-1.19879	-0.878436	1.10836	-0.6174	-0.202416	4.43994	4.67679	0.0845463	5.83235	4.92824	1.25423	5.61088	1.7806
2-(Chloromethyl)pyridine.HCl	negative	0	test	1.05614	-1.76309	-1.10254	-2.11992	-2.85812	-1.63342	-4.21872	1.37996	-1.02149	0.601113	0.742693	-0.708601	-1.67483	0.273617	-3.99651	0.70877	0.53461	0.61929	-0.00416814	-2.13504	1.8342	2.49433	-0.127743	1.57515	-3.84069	-3.60854	0.168109	-1.6296	1.99731	1.17775	-1.53933	-4.0137	0.350433	-1.79742	-0.993561	-0.223378	-1.17133	0.876286	2.81243	3.16824	-0.539022	4.45979	5.13651	-0.689315	1.58716	-0.85658
3-(Chloromethyl)pyridine.HCl	cancer-other	1	test	1.02011	-1.38287	-1.1834	-2.42643	-2.68725	-1.68028	-4.31249	1.45707	-0.786355	0.818151	0.637869	-0.474911	-2.17271	0.373631	-4.63936	1.21085	0.641896	0.556407	-0.112735	-1.88952	1.63704	2.78127	0.149732	1.45711	-3.52605	-3.2738	0.145418	-1.55093	2.49965	1.50544	-1.23083	-3.9693	0.187605	-1.48986	-0.788142	-0.477448	-0.975276	0.528764	2.45482	3.21515	-1.14097	4.80064	5.26961	-0.836142	1.61853	-0.667767
Dichloroacetylene	cancer-liver	1	test	-0.323613	0.981532	-0.498213	-0.879417	-1.10381	0.621582	0.0741913	-2.17645	-0.381559	0.0874795	2.72027	-1.21232	-0.800682	-0.73192	-4.61438	1.29144	3.42849	0.111766	1.21019	0.985263	1.87507	1.75564	-0.500171	3.01144	0.127148	-0.909443	0.353524	0.0588217	-0.648037	1.31998	0.261391	-1.96458	0.828427	-1.63553	-0.0382665	-1.30398	-2.03622	-0.10497	0.227971	0.886356	0.892757	1.89798	1.9539	0.0318467	0.12759	-2.43623
Telone II	cancer-liver	1	test	-1.262	-1.05776	1.41683	0.222889	-0.967502	-1.62639	-2.03951	0.272736	1.38062	-1.20992	-0.391836	-1.77517	-2.7645	-1.93607	-2.82645	1.63132	0.425064	0.649055	2.05847	1.15571	0.274493	0.826626	-0.722057	3.37335	-1.65994	-1.39257	-2.70203	-0.778861	-0.760718	1.30383	-3.18828	-2.22362	3.06356	-3.43837	0.889338	-1.33426	-2.68124	0.0624923	1.04308	2.02421	1.5537	2.90831	2.07356	0.768932	-0.0200748	-1.21481
Nitrosoethylmethylamine	cancer-liver	1	test	-0.208456	0.836262	-0.916435	-0.443952	-0.496759	-2.5159	-1.06132	0.312624	-0.217851	-1.5341	-1.07888	1.63336	-2.14648	0.0250865	-2.22038	2.2199	0.853422	0.817985	1.49253	-1.46799	-0.498789	2.07907	0.149171	2.84038	-0.79044	-1.91719	0.665738	-3.38557	0.0898205	1.15883	-3.8519	-3.02276	-0.344712	-2.19932	-1.27537	-0.337589	-2.02088	1.04005	1.12003	1.45069	0.00246896	2.53739	0.994532	0.267572	0.284034	-2.08577
Ethionine	cancer-liver	1	test	-0.022299	0.931498	-1.14251	-1.04239	-1.46546	-4.53923	-1.08111	1.93435	-3.57543	-3.40608	0.349867	0.351847	-3.71584	0.937889	-4.97293	3.90893	3.49651	-2.98471	2.61567	-2.23232	3.91227	2.1273	2.48956	1.86903	1.43177	-2.9802	1.35829	0.436872	1.7115	0.260941	-5.60815	-4.26523	1.39847	-3.22395	1.94165	2.05993	-0.29551	-1.61571	2.22003	6.34352	0.432519	2.34871	-1.46536	-1.51085	1.75933	0.632564
Vinyl carbamate	cancer-liver	1	test	0.417395	-0.818447	-0.523689	-0.0163102	-1.53533	-1.82873	-1.35875	2.02463	-1.3228	-3.08279	1.72987	1.78153	-3.3264	1.53428	-1.0415	1.81045	-0.533661	-1.1429	2.55041	-0.911318	2.25028	0.428458	0.0103191	0.683421	-1.07348	-4.55695	-0.54622	-0.296617	0.653295	0.822025	-4.45636	-0.115392	2.71269	-1.68989	2.38928	0.405508	-0.205476	0.532564	0.508348	2.2315	0.882172	1.36447	1.02075	-1.06155	0.867609	-0.995557
Ethylhydrazine.HCl	cancer-other	1	test	0.535352	0.738844	1.0187	-0.174325	-0.272327	-1.32125	-1.51548	1.0347	-0.81137	-1.58417	0.655987	-0.0364589	-0.198273	1.70226	-1.49262	0.273564	0.0570918	-1.63512	1.12409	-1.72334	2.31887	1.66269	0.106268	0.603761	-0.488323	-1.07453	-0.403823	0.179139	1.30848	0.0660318	-1.38473	-1.35845	-0.080842	0.608733	0.533962	1.05876	-0.279322	-0.0870952	-0.472619	2.29581	0.739243	0.800739	0.673399	-0.305737	2.15676	-0.120481
1,4-Dioxane	cancer-liver	1	test	2.68149	-3.17324	0.840567	0.49423	-1.11766	-0.952198	-3.62684	2.46872	-1.78918	0.652968	1.23835	-0.608881	-3.64295	0.40413	-1.47353	1.4209	-1.77934	-0.316972	-0.795184	0.318401	-0.270894	3.08848	-1.07753	0.37554	-2.06452	-2.00123	-0.106051	1.3556	2.61335	0.442904	-2.86053	-0.40986	-0.245489	-1.43298	0.107823	0.807167	-2.37145	3.33922	3.35392	0.662751	0.239204	3.91079	2.17352	-0.402518	2.04581	-1.38242
Tetrachloroethylene	cancer-liver	1	test	-2.50781	-1.72383	2.0522	1.16079	-0.353722	-1.03988	-1.2514	2.38746	-1.36406	-1.37759	2.69029	-0.435899	-1.46338	-0.792661	-3.07795	2.02267	2.52522	-0.485712	0.0883724	-0.186092	0.906259	-1.29024	-0.296297	2.31933	-5.89357	-3.01014	-0.986357	0.416362	0.487187	4.90555	2.29259	-4.07437	3.88973	-1.43205	1.7483	-1.15389	-0.764573	-1.571	0.916885	2.85269	-0.454394	4.96137	2.8394	0.678809	0.537964	-0.600652
Azoxymethane	cancer-liver	1	test	-0.81217	0.811822	1.29929	-2.26772	-1.58239	-0.892279	-2.05162	1.22569	-1.3263	-0.957834	-0.335806	-0.445784	-1.7345	-0.656099	-0.661375	-0.475428	-0.312725	0.17664	1.17407	-1.35793	-1.46554	0.245366	-1.0579	0.499326	-1.31049	-1.02518	1.10175	-0.406065	0.0662739	1.85954	-1.15177	-0.627203	1.82622	-1.004	0.449286	-0.312878	-0.847761	-0.682588	1.01549	1.67864	-1.16564	1.57234	2.36958	1.87591	1.56757	-1.34468
Nitroso-1,2,3,6-tetrahydropyridine	cancer-liver	1	test	1.07873	-0.366053	1.53559	-0.504766	-2.93271	-1.87321	-0.0148452	0.177956	-2.86935	-0.847487	-0.0108606	-0.237351	-4.31254	-2.52668	-2.94651	2.64099	0.273942	-0.941268	0.805869	-0.381759	1.30448	-0.0834654	-0.361962	1.50782	-2.23441	-1.03711	-0.448989	0.405445	3.653	-0.289711	-2.11212	-1.41196	-1.39449	-2.19685	-2.96289	0.193379	-2.36529	0.319985	1.7302	1.23401	1.00686	5.3969	1.04682	-2.11439	0.878029	-3.88084
N-Ethyl-N-formylhydrazine	cancer-liver	1	test	-0.499749	0.437944	-0.752071	-0.18511	-1.59465	-1.72949	-1.68001	-0.188715	-2.34455	-1.71119	0.0309236	1.09674	-0.92202	-0.276673	-2.10771	0.683768	-0.743719	-0.640271	1.31299	-1.98678	0.651601	1.98581	-0.334138	1.23653	-0.433974	-1.17884	0.52842	-1.72856	0.781671	1.71366	-4.02463	-3.32689	0.504355	-1.54098	0.432743	0.513773	-0.670123	0.578935	1.50274	1.31143	0.0326695	2.62905	0.583911	0.0346577	0.729005	-1.09305
N-N'-Propyl-N-formylhydrazine	cancer-liver	1	test	-0.377297	0.243632	-0.693846	-0.0690322	-1.59602	-2.47137	-2.17179	-0.291263	-2.38641	-2.48755	0.124618	0.754358	-1.61798	-0.194597	-2.55802	1.18345	-0.427927	-0.880669	1.81773	-2.43764	0.633403	2.61179	0.0679402	1.64797	-0.410015	-1.46224	0.308926	-1.93224	0.777209	2.21208	-4.48448	-3.92945	0.691569	-2.09732	0.386961	0.92103	-0.628966	1.5138	1.81774	1.97773	0.238784	3.03496	0.779484	-0.442817	0.794099	-0.916509
Acetoxime	cancer-liver	1	test	-0.621604	0.938486	0.868425	-0.295506	-0.268412	-2.54946	-0.109325	1.63786	-1.40084	-0.446067	1.14907	1.38754	0.180723	-0.69245	-2.30577	2.47664	0.364745	-1.25475	0.0126532	-2.3256	0.489256	0.69761	-2.35167	1.44911	-1.41234	-1.24703	0.272692	-0.522624	0.706018	0.847992	-1.12574	0.138933	0.669041	-2.17007	1.07902	0.943223	-1.05884	0.616533	0.258066	2.26624	0.482489	1.20775	1.80129	-1.02343	1.17507	-1.16226
Nicotine.HCl	negative	0	test	0.71173	-0.618033	-2.05459	-1.83846	-3.12053	-2.10843	-4.19121	1.81194	-3.2269	0.381397	2.41764	0.661771	-2.19567	-0.788186	-5.39834	1.25029	1.45843	-0.373343	-0.342984	-2.3278	3.41748	2.34499	-1.75932	1.51316	-3.3776	-3.88749	1.24386	-0.71535	1.9877	0.215173	-3.66406	-3.09835	-0.45845	-1.69995	-0.554047	0.377477	-0.267238	-0.0164178	3.23148	4.64849	-1.20251	4.87201	3.64388	-0.392419	2.73086	-0.524664
Methyl carbazate	negative	0	test	0.641048	0.113934	0.34265	-0.0299121	-1.45686	-2.60182	-1.84319	2.17927	-1.95049	-1.9217	1.43804	0.948808	-1.04428	1.13714	-1.02713	1.10794	1.17335	-2.06231	1.54904	-1.05495	2.77648	1.50913	0.0878127	1.37901	-1.14747	-1.16668	0.25513	0.383293	1.45854	1.17275	-2.391	-0.816185	0.914592	-0.835783	1.53573	0.713914	0.996553	-1.24024	-0.0972502	3.97206	0.973921	1.89047	0.606158	-0.471809	3.16469	-0.660269
2,4-Xylidine.HCl	cancer-other	1	test	1.23636	-0.127857	-0.587419	-2.95261	-2.12488	-1.72154	-4.66168	1.45374	-2.24309	0.407496	1.19467	0.389762	-1.46432	0.607965	-4.23422	0.0084296	1.30569	-0.785875	2.29142	-3.19988	2.61721	3.45373	-0.669351	0.682698	-3.58961	-3.43419	-0.519109	-0.774076	2.26565	1.66983	-3.21844	-3.58418	-0.264041	-1.1473	0.767161	0.541833	-0.214658	-0.123463	3.32586	3.90043	-1.66414	4.77334	4.1062	0.112579	3.8204	-0.388244
Ethylnitrosocyanamide	cancer-other	1	test	0.538281	0.916999	-2.26656	-0.856324	-1.18143	-1.42083	-0.391404	0.488825	-0.290472	-2.25304	-0.109477	1.38846	-1.21486	-0.187527	-2.71394	2.4948	1.58154	1.68562	1.44994	-1.32373	0.207554	2.15933	1.42113	3.03616	-0.478702	-1.61845	0.348496	-2.88369	0.416385	0.605338	-2.20263	-4.01307	0.432461	-1.32254	0.316219	-0.0456466	-1.25772	0.328711	1.77528	0.71667	-1.13623	3.90767	1.78421	0.442296	-0.0640045	-2.55221
n-Butylhydrazine.HCl	cancer-other	1	test	-0.0557306	0.345318	0.848084	0.22913	-0.469597	-2.46921	-1.74964	0.845754	-1.62819	-2.39273	0.696491	-0.936822	-1.5467	2.16443	-2.13537	1.2545	0.712481	-2.29762	1.99638	-2.29596	1.91409	1.98918	1.10604	1.29994	-0.873816	-2.06579	-0.129868	-0.335354	1.12483	0.671858	-2.62662	-2.94573	-0.332063	-0.0628173	0.718017	1.7811	-0.0638884	0.895289	0.750695	3.87517	1.29744	1.71427	0.528049	-0.891541	2.72941	-0.321434
Tetrahydro-2-nitroso-2H-1,2-oxazine	cancer-other	1	test	1.66926	-2.3366	0.800204	0.236257	-2.07761	-1.17225	-1.65444	1.53806	-2.25885	-0.842201	0.197078	0.230869	-4.12491	-1.57242	-2.88732	3.03733	-2.10672	-0.198902	-0.440015	-0.00358769	0.56303	1.55039	-0.399194	2.33539	-1.68963	-1.33764	0.287491	0.58788	2.05453	-0.101348	-2.66855	-1.48148	-0.576924	-3.24577	-2.30334	1.10562	-1.37875	2.71041	3.41026	0.53251	0.205232	4.95617	1.34565	-0.941852	1.99141	-3.23947
2,5-Xylidine.HCl	cancer-liver	1	test	1.23636	-0.127857	-0.587419	-2.95261	-2.12488	-1.72154	-4.66168	1.45374	-2.24309	0.407496	1.19467	0.389762	-1.46432	0.607965	-4.23422	0.0084296	1.30569	-0.785875	2.29142	-3.19988	2.61721	3.45373	-0.669351	0.682698	-3.58961	-3.43419	-0.519109	-0.774076	2.26565	1.66983	-3.21844	-3.58418	-0.264041	-1.1473	0.767161	0.541833	-0.214658	-0.123463	3.32586	3.90043	-1.66414	4.77334	4.1062	0.112579	3.8204	-0.388244
N-Nitrosomethyl(2-oxopropyl)amine	cancer-liver	1	test	0.207684	0.71965	-0.710191	1.00887	-1.47721	-3.10067	-0.793418	1.15609	-1.41815	-2.05598	-0.716526	2.43162	-3.14464	-0.372414	-3.02137	3.27476	0.596121	-0.438017	1.30833	-2.47124	-0.827841	2.80794	-0.493634	3.46446	-1.7824	-1.73879	0.645675	-2.75907	0.508474	1.34523	-4.61844	-2.52037	0.543113	-3.35078	-0.593739	0.372889	-1.82811	1.27012	0.941402	3.24911	0.243981	3.2526	1.5956	0.0175791	0.699997	-2.58897
Bromoacetaldehyde	negative	0	test	-0.0674513	-0.320026	1.46677	-0.0309595	-1.45281	-1.17626	-1.34963	-0.668353	-1.60733	-0.418946	0.0911051	0.123131	-2.11986	0.0309276	-1.65218	-0.313279	-0.600482	-0.36941	1.57152	-1.06887	0.454275	1.1623	-1.41658	-0.200201	-1.11964	0.0980488	0.614487	-0.496122	1.03289	1.17442	-2.02905	-1.57875	1.16282	-3.29516	-0.0846694	-0.820375	0.363538	0.620559	0.655116	1.3008	0.357927	2.2207	2.1145	0.042817	0.913299	-0.13244
N-Nitroso-2-hydroxymorpholine	negative	0	test	1.22663	-3.37143	2.18489	-0.096602	-2.03764	-1.47831	-1.32184	1.2828	-2.27979	0.507892	0.740198	0.239119	-3.81833	-0.710749	-3.62792	1.44251	-1.48061	-0.543497	0.350574	0.746454	2.09355	1.5317	-0.745463	2.34983	-0.192923	-1.02536	0.321556	0.294657	3.57772	-1.02248	-4.35121	-1.08961	-1.1894	-4.18224	-2.52077	1.04109	-3.07656	2.89965	2.45359	1.8398	2.11446	5.20742	1.3843	-0.641269	1.33153	-3.58893
3,3'-Dimethylbenzidine.2HCl	cancer-liver	1	test	2.27006	-0.0803621	-1.262	-4.24018	-3.99584	-3.07556	-8.54181	2.51613	-3.10992	1.19967	1.80419	0.753271	-2.38399	0.57366	-8.92524	-0.69666	1.9236	-0.478222	3.08811	-5.92802	4.90433	6.29108	-1.40611	1.59001	-6.78585	-6.29973	-0.276376	-1.47099	4.69565	2.41399	-4.67545	-5.56389	-0.670489	-1.33842	1.32579	0.548783	-0.00687924	-0.220157	6.02129	6.80973	-3.15551	7.23252	9.00741	0.59233	6.72337	-0.779837
1-Azoxypropane	cancer-other	1	test	-1.29675	0.111952	0.00190555	-1.15334	-0.791041	-3.35921	-2.74529	2.07557	-2.23589	-2.48868	-0.328518	-0.982307	-4.02023	1.15248	-1.89237	3.34246	1.12001	-2.34763	1.53966	-3.83	-0.429433	1.18572	0.528819	1.21387	-0.555175	-2.50034	1.34163	-2.88971	-0.185972	3.11088	-2.41259	-3.18847	0.0270812	-3.18665	0.358962	0.78494	-2.38444	1.95966	2.34706	4.50778	1.58407	4.96934	1.74246	0.359796	2.77071	-1.61705
N-Nitrosoallyl-2-oxopropylamine	cancer-liver	1	test	0.474148	0.465279	-0.631145	0.945657	-2.1291	-4.231	-0.832899	2.13814	-3.45502	-4.13651	-1.26566	2.56328	-4.48651	-0.346937	-2.86724	3.95714	0.772138	0.431579	1.73153	-3.44524	1.01993	1.87509	-0.565417	3.6587	-1.19257	-3.59294	-0.199389	-3.61592	0.676804	1.60502	-8.02831	-3.74877	1.34385	-2.80064	0.590666	-0.173033	-3.23973	1.49626	1.0074	2.92542	0.835565	3.69447	3.02901	1.19123	-0.0922031	-3.40232
1-Nitroso-1-hydroxyethyl-3-chloroethylurea	cancer-liver	1	test	1.13323	-1.23542	-0.144377	1.75046	-1.68338	-4.71139	-1.54543	0.315786	-0.83874	-4.3891	-0.173167	-0.16817	-6.42973	3.62236	-3.09588	4.5604	1.12822	-1.02354	1.13323	-2.7472	-0.152587	2.88219	1.75101	5.6742	-3.83552	-3.28822	0.593103	-3.25018	2.66247	1.63452	-4.45566	-7.71397	0.378878	-3.09952	-1.09743	0.827384	-2.91147	2.52133	1.58775	5.30106	2.35917	6.28354	2.73721	-0.319823	-0.684195	-2.27925
1-Nitroso-5,6-dihydrothymine	negative	0	test	0.537037	-2.99858	2.48461	-2.32749	-3.20218	-1.87585	-1.57035	-0.907098	-4.89035	-1.28668	1.27501	1.86893	-4.41153	0.877211	-1.87684	1.53124	-0.219088	-0.856333	-1.20084	-0.373431	2.81029	1.23761	-1.39684	1.79619	-1.1638	-1.64629	2.06221	0.447703	3.78257	0.88063	-5.73424	-3.65789	0.65671	-3.91104	-2.61644	1.16724	-0.887353	0.0270985	1.55056	3.9399	0.413182	6.27924	-0.238684	0.538965	2.08827	-4.86568
N-Nitrosomethyl-2,3-dihydroxypropylamine	cancer-liver	1	test	0.707815	0.590704	-0.90837	-0.542951	-4.11132	-2.93976	-2.43861	-0.692466	-0.879938	-3.29067	-0.837864	2.52598	-3.54868	0.507643	-4.81379	4.4483	1.01495	-0.0494379	1.12327	-2.10522	0.600573	3.94669	-0.242252	3.55761	-0.0330641	-2.97988	2.64214	-3.30033	2.44032	0.96545	-4.1803	-4.04166	-0.22753	-2.65656	-2.66784	-0.574556	-2.598	1.72857	1.37957	3.9789	1.49962	2.4263	2.67613	0.00668379	0.229319	-2.97594
N-Nitrosodithiazine	negative	0	test	-1.67382	-0.943274	-0.0456915	-0.657643	-1.6311	-3.22071	0.196954	-0.776353	-1.55961	-0.563721	-0.348914	2.35086	-4.36705	0.00803822	-1.82895	1.82602	-2.24461	-2.13715	0.65085	1.69966	0.930977	-1.78581	-1.85861	1.16602	-1.97824	-2.20892	1.08589	-0.898679	2.54318	-0.568487	-1.96928	-3.0079	0.81677	-6.45108	-0.77215	-0.724317	-2.97395	1.17256	0.0684959	0.480766	0.323027	5.9258	-0.444606	-1.30452	3.53252	-3.53349
2-Chloropropanal	cancer-other	1	test	-0.450182	-0.624667	0.959018	-0.746385	-1.68935	-1.25254	-1.15759	0.995215	-2.48624	-0.564205	0.66202	1.7138	-1.94165	0.711345	-2.87365	0.844197	0.754571	-1.00152	1.4995	-0.607511	1.42037	1.61729	-0.592448	1.66392	0.229478	-0.190013	-0.112378	-0.869367	0.841189	2.63755	-1.95853	-2.23858	0.852822	-3.1282	-0.343823	-0.659317	-0.491817	-0.277052	-0.198953	2.33302	0.404594	2.99748	1.26977	-0.867742	1.05876	-0.702854
2-Nitrosomethylaminopyridine	cancer-other	1	test	0.439259	-0.242187	-2.66955	-2.41259	-2.57182	-2.06001	-4.30039	0.880456	-0.423359	-0.358154	0.00713262	0.97701	-1.71471	-1.28518	-5.87951	1.14983	0.590478	1.48697	0.817815	-2.68169	0.984985	2.2188	-1.21145	3.62286	-3.53561	-3.65558	0.496933	-3.55534	1.11431	0.713156	-3.79082	-4.72427	-0.097013	-2.29355	-1.08045	0.0228424	-1.24205	1.19349	2.85532	3.11161	-1.33432	4.5079	5.60163	0.974419	0.919998	-2.50521
4-Nitrosomethylaminopyridine	negative	0	test	0.807203	-0.304929	-2.63262	-2.78501	-2.6397	-2.22983	-4.36248	0.488653	-0.449718	0.193204	0.118888	1.60193	-1.9798	-1.93716	-5.79154	1.683	0.711892	1.87329	0.6262	-2.28751	0.877453	2.23281	-0.937337	3.85177	-3.36752	-3.64671	0.349366	-3.42322	1.15823	0.890961	-4.05226	-4.50627	0.201681	-2.16364	-1.07061	-0.717382	-1.44934	0.727907	2.74107	2.89767	-1.54487	4.77409	5.16862	1.09994	1.10787	-2.56519
Z-Methyl-O,N,N-azoxyethane	cancer-liver	1	test	-0.608806	1.15029	0.703049	-2.14111	-1.33603	-1.08532	-2.37194	0.973437	-2.09744	-1.3118	-0.566316	-0.365337	-2.05103	-0.526826	-0.539624	-0.261934	-0.200594	-0.560984	1.39967	-2.2181	-1.15136	0.660717	-1.14292	0.337491	-1.54636	-1.11274	1.20316	-0.397264	-0.025959	1.80714	-1.31622	-1.63176	1.38022	-1.05261	0.219363	0.488212	-1.72105	-0.724518	1.60434	2.39784	-1.07929	2.26726	2.2781	2.01602	1.45695	-0.735263
Z-Ethyl-O,N,N-azoxymethane	cancer-liver	1	test	-1.1463	0.753084	0.165139	-2.1182	-1.46909	-1.04671	-1.94775	1.45952	-1.2713	-1.46587	-0.0362385	-0.44344	-2.33999	-0.00825591	-1.07319	0.398395	0.290413	-0.510586	0.731292	-1.89983	-1.13906	0.0232154	-0.823633	0.0659422	-1.0134	-1.37441	1.96054	-1.71592	0.374873	2.22436	-1.46725	-1.99456	0.769791	-1.24494	-0.105951	-0.648249	-1.73148	-0.1355	1.19626	2.57091	-0.300059	2.18352	2.78664	1.73621	2.2486	-1.58703
1,2-Diallylhydrazine.2HCl	cancer-other	1	test	2.01522	-0.708495	1.11777	-1.25418	-2.61782	-3.58545	-3.24883	3.15912	-2.46347	-4.91532	-0.419802	3.47248	-3.26085	-1.56001	-1.2056	1.66218	0.144893	0.43855	1.60667	-2.16199	4.51604	-0.452475	-1.8107	2.91587	-1.8781	-6.29055	-0.846594	-0.441387	1.28469	0.74163	-9.15437	-3.12031	2.21349	-0.209878	3.25358	0.962974	-2.07795	1.03572	-0.485089	0.914319	-0.414397	3.11288	3.93699	1.21989	0.305526	-1.71782
Allylhydrazine.HCl	cancer-other	1	test	1.26609	0.00680429	1.12265	-0.136042	-1.50834	-2.14776	-1.93322	1.60816	-1.20626	-2.73699	0.285922	1.20098	-0.987214	0.0835593	-1.50409	0.229419	-0.390128	-0.454657	1.10914	-1.30643	3.14567	0.283845	-0.452752	1.15711	-0.862114	-3.24662	-0.873625	0.110315	1.0736	0.475438	-4.46104	-1.47372	1.54852	0.497167	2.06036	0.408184	-0.363855	-0.0281304	-0.895174	1.07844	0.074344	1.11861	2.44455	0.558602	0.931547	-0.892782
Methylnitramine	cancer-other	1	test	0.0430928	0.348639	0.0289206	-0.863231	-1.11133	-1.3576	-2.32848	2.52306	-0.745802	-1.42714	0.373263	0.162067	-1.43496	-0.161127	-1.07787	-0.182515	-0.974004	-1.56769	0.281641	-1.49317	0.00715303	0.316394	-0.442834	0.499903	-1.48474	-1.23935	1.35553	-0.317592	1.66111	1.75416	-0.500089	-0.758196	1.14391	-1.31385	1.24139	0.0578713	-0.610027	0.142335	1.69985	2.36758	-0.861018	3.07393	1.92456	1.51878	1.51247	-1.22057
Crotonaldehyde	cancer-liver	1	test	-0.281122	-0.0793506	0.623343	-1.72533	-1.53297	-2.35415	-3.70579	0.388633	-1.83327	-2.92915	-0.788146	1.61475	-3.04266	-0.366063	-0.921661	-0.181192	0.0435779	-0.49512	2.17061	-1.01867	1.56205	1.77154	-2.73743	2.50299	-1.53589	-1.74839	-0.52363	-0.45998	-0.597604	0.72069	-4.61035	-0.702751	2.29462	-2.96673	1.06775	-0.508817	-2.58394	0.907644	0.722686	1.77671	0.251634	1.90827	0.0893959	0.779804	2.62033	-0.757841
Thiocyanate, sodium	negative	0	test	0.556642	0.853471	-1.51588	-1.06128	-0.957923	-0.203902	-0.541954	0.816875	0.504919	-0.729467	0.386739	0.73779	0.0976276	-0.258769	-1.00936	0.401631	0.0710933	0.174018	0.89728	-0.758805	1.01223	0.964918	1.16128	0.736732	-1.05794	-0.601546	0.787305	0.458708	0.313226	0.606982	1.37598	-1.41128	0.777654	1.74184	0.928426	-0.158294	-0.346485	-1.25497	-0.361344	-0.166913	-0.773628	2.8886	0.768725	0.883968	0.49865	-1.13685
Sodium bicarbonate	negative	0	test	0.119004	-0.307851	-1.11274	0.379457	-1.14873	-1.04492	-1.137	0.63835	-1.74021	-0.888297	1.34584	0.664835	-1.02582	0.640262	-1.65665	0.87033	-0.13389	-1.53112	0.848714	-0.85928	1.06772	0.459619	0.376886	0.197627	-1.12556	-1.09142	1.68618	-0.185035	0.774357	0.243562	-1.33173	-2.13764	0.608619	-0.712703	0.127688	0.647625	-0.700156	0.100932	1.17224	1.94249	0.268705	2.85902	0.0863166	0.0647251	0.549192	-0.754101
Benzoate, sodium	negative	0	test	0.0469145	-0.568904	-3.15311	-0.695497	-3.43813	-1.66247	-4.3517	1.39602	-3.00615	0.230753	2.26706	1.42165	-2.1003	-0.342957	-4.57169	0.46485	1.08697	-0.393365	1.27003	-2.69067	2.43783	2.64109	-1.07854	0.850342	-4.81088	-3.72246	1.27592	-1.32072	1.58308	0.447274	-1.95147	-4.25459	0.00211757	-1.75894	-0.35765	-0.0463829	-0.330317	0.718644	4.05877	4.46742	-1.45	5.75801	4.81803	-0.733676	2.69844	-1.53832
m-Toluidine.HCl	cancer-liver	1	test	0.712106	-0.0955318	-1.37045	-2.05484	-2.14354	-1.42904	-4.03273	0.931536	-2.2704	0.669678	0.795301	0.390826	-1.70713	-0.377215	-4.27964	0.150755	0.969253	-0.498252	1.39853	-2.32526	2.48068	3.04663	-1.03934	0.61478	-3.86617	-3.20852	-0.326811	-0.909364	2.25	0.841573	-2.06415	-3.26446	-0.151913	-1.02746	0.479951	0.279389	0.11836	0.279727	3.38131	3.45955	-1.32427	3.54112	4.59349	0.0810798	3.44862	-0.601366
Anethole	negative	0	test	0.216196	-0.895337	-2.39087	-3.4129	-2.77791	-4.59438	-7.69026	0.878076	-2.31968	-1.5237	0.468145	1.47929	-3.85501	-0.0538221	-4.61697	1.48869	2.52464	0.0831678	2.88054	-1.3394	4.59292	4.00919	-3.44866	3.62864	-3.33492	-5.90103	-0.111532	-1.78982	0.967146	2.12928	-4.11097	-1.97414	1.43964	-3.06796	1.49045	-0.761426	-2.02921	1.72248	3.33264	4.85257	0.504966	5.18569	6.18968	0.706589	6.03361	-1.39141
Sorbic acid	negative	0	test	-0.735041	0.465427	0.349831	-1.98542	-2.48539	-5.06841	-4.58345	1.3448	-2.90556	-3.6228	0.613886	2.19223	-4.44443	-0.643507	-2.98026	0.943297	2.11866	-0.989177	3.30885	-0.749789	2.93307	2.03818	-3.63805	5.08695	-2.76451	-4.26923	-0.322355	-0.00343929	-1.23413	-0.429124	-7.25089	-0.612558	2.94284	-3.51558	2.04267	0.507141	-2.52651	1.05814	1.82175	3.90531	1.22143	3.74887	-0.0092717	0.296568	3.43943	-0.765217
Cyclohexylamine.HCl	negative	0	test	1.19817	-1.91902	2.94871	-1.04435	-1.98472	-0.893795	-2.18111	3.03313	-1.54576	-1.20148	1.32988	-1.20681	-2.02103	-1.53893	-2.83409	3.34953	-2.42955	0.213024	-1.68115	-0.284945	1.50431	3.03975	-0.578839	0.633709	-1.70521	-0.978626	0.326046	1.00538	2.42468	0.327676	-2.82733	-2.54689	-0.514172	-2.82667	-0.527106	1.4267	0.895246	1.75068	3.15492	0.195496	1.39086	3.776	-0.368988	-2.60383	2.54061	-2.99324
Thiosemicarbazide	negative	0	test	0.701834	1.96864	1.59051	0.366754	-0.828394	-1.67732	-1.63029	2.00615	-1.05899	-1.31025	1.62649	0.642866	0.0410616	0.530411	-0.798795	0.653402	-2.01096	-1.57864	0.946434	-2.77949	2.26888	-0.0515416	-1.435	0.109791	-3.65972	-0.959634	-1.02954	0.738524	3.03531	-0.845349	-0.249435	-0.717962	0.636762	2.46724	3.05185	1.03737	1.11368	-2.24509	-0.360061	3.23756	0.441204	0.377075	-0.306535	-0.0400587	2.11013	-1.37748
p-Anisidine.HCl	cancer-other	1	test	0.244339	-0.611953	-1.35531	-1.99113	-2.16604	-2.74068	-4.8002	0.843085	-2.27836	0.310214	0.876781	1.0751	-2.059	-0.265573	-4.8404	0.674497	1.12732	-0.049234	1.55856	-2.06305	3.38074	3.58023	-1.16848	1.54342	-3.72766	-4.11061	0.387033	-1.11943	2.26277	1.16767	-1.67511	-2.8014	-0.0385326	-1.42504	0.844847	-0.494948	0.660664	0.515318	3.79392	4.33718	-0.0753764	3.78569	5.9822	-0.364212	4.33232	-1.10178
N,N'-Diethylthiourea	cancer-other	1	test	0.00940168	0.458835	1.90226	-0.432238	1.23283	-2.88962	-2.40245	1.93725	-3.42005	-3.1387	1.42239	1.19709	-1.74482	2.16463	0.406959	1.6279	1.3181	-2.43541	2.12891	-1.39012	4.473	1.65058	-0.0879512	2.55937	-2.20871	-2.23802	-1.7799	0.41446	2.11772	1.11273	-3.25545	-3.16738	-1.67207	0.795789	1.61339	1.84486	-2.12903	0.426367	0.907845	4.48238	1.0364	3.54244	-1.62531	-1.54185	3.54028	-0.948767
5,7-Dimethoxycyclopentenone[2,3-c]coumarin	negative	0	test	2.31456	-2.87092	0.0938166	-5.88585	-4.24381	-3.53536	-9.13639	2.02338	-6.26961	0.384996	2.58899	0.0151589	-3.83115	0.753331	-6.1303	1.33689	1.33997	1.34258	1.30559	-4.34864	4.46007	8.39309	-2.7291	3.12873	-3.87162	-7.23026	2.77825	-0.779365	6.04391	4.93444	-6.42012	-4.42381	-1.01326	-6.40369	0.437505	-1.92852	1.3703	0.307824	7.49543	8.62695	-0.0120872	10.0143	7.98825	-0.411143	6.77025	-2.96101
Cyanamide, calcium	negative	0	test	0.84222	0.979845	-1.66527	-0.493475	-0.709135	-0.181448	0.872611	0.30028	1.25917	-0.840412	0.886906	1.78154	0.10997	-1.52013	-1.77888	1.38963	1.7576	1.18986	1.12159	0.719977	0.122122	0.82582	0.507676	1.03814	-0.235274	-1.22643	0.928931	-0.456523	0.134596	0.281472	1.19022	-0.672622	1.39107	0.0378433	1.5679	0.0405105	-0.263693	-0.570458	0.712087	-0.221936	-1.49719	1.05485	2.86667	0.563849	0.594442	-1.80864
2-Amino-5-nitrophenol	cancer-other	1	test	1.09493	1.13773	-1.44737	-1.66029	-3.88932	-2.84623	-6.18002	1.11832	-2.55807	0.668848	1.64923	0.229332	-2.90193	-0.724826	-5.01852	-0.385545	0.234109	-1.06932	0.669995	-4.07602	1.24408	1.93602	-1.76616	0.227537	-5.01707	-3.55888	1.14746	-0.824096	3.6865	1.27156	-1.67619	-3.08097	1.50225	-2.20975	1.2199	-0.982697	-0.00247748	-0.554181	5.27018	4.68239	-1.17882	5.12997	5.21307	1.95911	3.64821	-0.634432
1-Chloropropene	cancer-other	1	test	-0.381396	0.170562	0.369559	-0.350539	-1.09181	-1.64429	-2.13835	0.719934	0.863413	-2.10601	-0.204303	-0.685657	-2.71426	-1.45414	-1.80679	0.860193	0.444895	0.200454	1.60623	0.771698	1.08892	0.810926	-1.53718	2.59573	-1.0674	-1.90593	-1.82414	-0.0496455	-0.826818	0.589059	-3.83211	-0.569923	2.59164	-2.08624	1.15527	-0.975479	-3.20039	0.852755	0.379889	0.514733	0.715118	1.34558	0.949146	1.32794	1.57629	-0.538962
Dimethyl hydrogen phosphite	cancer-other	1	test	0.156327	0.540686	-1.9331	0.180468	-0.992829	-1.73695	0.736869	1.5827	-0.455027	-1.76634	1.27828	2.82906	-2.09277	-0.780711	-2.222	2.47403	0.4193	0.638217	3.21818	1.23893	1.0095	1.58936	0.562185	0.641389	0.959085	-1.75405	2.37262	-0.137141	0.311197	1.97602	-1.00663	-0.443731	0.224134	-0.908876	0.897178	0.612505	-1.01662	0.895518	3.04493	1.60827	0.0147019	1.03276	4.65336	0.0260341	1.46421	-2.67698
3-Methylbutanal methylformylhydrazone	cancer-liver	1	test	-0.180821	0.518239	0.288637	-3.04573	-2.94132	-3.74078	-3.52578	1.24952	-3.8687	-3.33934	0.624356	1.56719	-2.97141	-0.528215	-4.88774	1.56071	1.07094	-1.5462	3.24806	-2.68374	1.41411	2.0408	-2.16577	4.12152	0.180171	-1.32056	-0.0343467	-4.16965	0.37872	3.12283	-6.76302	-2.77098	1.16617	-4.28846	0.289768	-1.73284	-2.21724	-0.365163	2.56401	4.3792	0.165175	3.88952	2.73283	0.0172696	2.44966	-2.48366
N-Isobutyl-N'-nitro-N-nitrosoguanidine	negative	0	test	-1.49582	2.25923	-0.317281	-1.98397	-1.88857	-5.42094	-4.15431	3.21244	-0.194565	-5.46928	-0.0645142	0.864161	-4.63753	1.29631	-5.67413	3.83524	0.233355	-3.48067	1.18551	-4.96994	-1.179	0.59571	-1.87015	2.95538	-2.91444	-2.98304	1.32799	-4.46447	1.70841	4.91087	-4.55494	-3.23644	2.53601	-3.60616	-0.477388	-1.36525	-0.981305	0.0472394	3.10643	7.67307	0.870659	6.05578	3.18986	2.80863	1.26741	-4.27735
N-Methyl-N'-nitro-N-nitrosoguanidine	cancer-other	1	test	-0.25164	1.01539	0.0574067	-0.71221	-2.51154	-3.45993	-3.28252	4.53844	-0.324998	-4.02897	-1.59013	1.77901	-3.59335	0.344968	-3.66075	0.0281377	-2.90472	-0.702275	1.37547	-3.25706	-1.75625	-0.18652	-2.30475	2.18923	-5.12599	-1.38963	1.16679	-2.67465	2.51174	1.22842	-2.11087	-3.53177	2.4545	-2.42122	0.640149	0.417926	-0.667064	0.870067	2.99737	5.67896	-0.653325	4.70972	1.64169	2.45288	2.02654	-1.58908
[truncated: 251 more columns]

## Sheet: Mold2
NAME	OVERALL	label	usage	D004	D005	D013	D015	D016	D025	D026	D027	D033	D034	D035	D053	D071	D123	D130	D135	D148	D150	D152	D164	D170	D173	D175	D186	D194	D195	D197	D199	D206	D208	D209	D210	D211	D217	D220	D221	D222	D223	D230	D237	D238	D247	D248	D249	D250	D251
Allantoin	negative	0	training	1	0	1	0.273	3	4	3	0	0	0	0	0	0	9.301	0	0.039	1.095	1.314	0.492	28.372	0	2.225	756	2.342	2.535	3.655	6.861	3.53	0.766	0.33	0.191	0.13	0.096	0.273	0.127	0.066	0.033	0.016	0.755	1.893	2.07	0.581	0.295	0.162	0.083	1
Benzene	cancer-liver	1	training	0	1	1	0	0	0	0	0	0	0	0	0	0	6.51	0	0.125	0.951	1.208	0.831	2.449	0	0.667	168	2	0	0	9	2	0.707	0.354	0.25	0.177	0.125	0.222	0.192	0.111	0.064	0.037	1	0.845	0.914	0.5	0.25	0.125	0.062	0
Catechol	cancer-other	1	training	0	1	1	0.25	0	0	2	0	0	0	0	0	0	7.865	0	0.083	1.018	1.263	0.801	6.782	0	0.854	362	2.279	1.743	2.669	60.01	2.917	0.748	0.324	0.231	0.15	0.102	0.259	0.149	0.08	0.046	0.026	0.853	1.065	1.283	0.567	0.319	0.127	0.057	0.333
Kepone	cancer-liver	1	training	3	0	29	0.4	1	0	1	0	0	0	10	0	0	23.364	10	0.001	1.095	1.226	1.547	3915.84	70.802	0.58	10126	1.907	0.819	6.496	124.333	1.589	0.766	0.218	0.129	0.063	0.033	6.533	0.229	0.138	0.065	0.034	1.125	1.54	3.196	0.68	0.356	0.197	0.089	0.5
Coumarin	cancer-liver	1	training	0	2	3	0	2	0	2	0	0	0	0	0	0	8.597	0	0.017	1.017	1.255	0.878	5.916	7.141	1.207	1903	1.932	1.969	3.717	26.213	2.5	0.698	0.295	0.19	0.124	0.084	0.67	0.143	0.076	0.04	0.022	0.838	1.082	1.337	0.571	0.325	0.177	0.101	1
Formaldehyde	cancer-other	1	training	0	0	0	0	1	0	1	0	0	0	0	0	0	7.507	0	1	1.053	1.302	0.614	1.414	-0.602	1	1	1	1	1	0.25	5	1	0	0	0	0	0	0	0	0	0	0.866	0	0	0	0	0	0	0
alpha-1,2,3,4,5,6-Hexachlorocyclohexane	cancer-liver	1	training	0	1	1	0.5	0	0	0	0	0	0	6	0	0	16.157	6	0.037	1.016	1.205	1.18	72	0	0.873	1005	2.76	0.008	0.008	54.037	1.34	0.789	0.286	0.207	0.12	0.069	1.952	0.316	0.244	0.141	0.081	1.482	2.224	4.41	0.619	0.403	0.166	0.069	0.25
Indole-3-acetic acid	negative	0	training	1	1	3	0.214	2	1	2	0	0	0	0	0	0	7.963	0	0.01	1.01	1.251	0.773	15.684	12.08	2.209	2599	1.908	2.468	3.496	51.343	2.59	0.712	0.299	0.177	0.117	0.08	0.877	0.154	0.084	0.045	0.025	0.866	1.52	1.966	0.571	0.314	0.184	0.099	0.75
Naphthalene	cancer-other	1	training	0	2	3	0	0	0	0	0	0	0	0	0	0	7.121	0	0.021	0.958	1.209	0.883	3.162	5.733	1.047	1521	1.925	0.356	0.12	22.183	1.933	0.681	0.292	0.193	0.13	0.089	0.757	0.168	0.092	0.051	0.029	0.929	0.918	1.176	0.554	0.326	0.182	0.095	0.667
Parathion	cancer-other	1	training	0	1	1	0.556	2	1	5	0	1	1	0	0	0	9.102	0	0.004	1.023	1.268	0.728	167.604	0	3.325	3257	2.418	3.881	3.569	164.352	2.543	0.755	0.314	0.197	0.138	0.084	1.359	0.251	0.158	0.104	0.042	1.309	4.776	5.889	0.561	0.315	0.164	0.076	1
2,3,4,5,6-Pentachlorophenol	cancer-liver	1	training	0	1	1	0.5	0	0	1	0	0	0	5	0	0	20.488	5	0.037	1.085	1.238	1.512	72	0	0.873	1005	2.76	0.959	3.845	55.637	1.894	0.789	0.286	0.207	0.12	0.069	0.861	0.212	0.143	0.072	0.036	1.14	1.786	3.362	0.619	0.403	0.166	0.069	0.25
PhIP.HCl	cancer-other	1	training	1	2	4	0.158	4	4	0	0	0	0	0	0	0	7.733	0	0.002	0.994	1.231	0.722	20.05	34.223	2.422	6234	1.621	1.183	1.753	60.424	2.137	0.696	0.277	0.18	0.112	0.074	1.234	0.147	0.078	0.039	0.021	0.851	1.638	2.251	0.587	0.354	0.189	0.101	0.8
3-Methylcholanthrene	cancer-other	1	training	1	4	18	0.04	0	0	0	0	0	0	0	0	0	7.253	0	0	0.96	1.209	0.87	11	84.821	1.679	30580	1.287	0.328	0.387	62.41	1.81	0.665	0.253	0.158	0.101	0.064	2.017	0.163	0.088	0.049	0.026	0.922	1.688	2.203	0.591	0.344	0.181	0.083	0.833
5,5-Diphenylhydantoin	cancer-liver	1	training	1	2	3	0.095	2	2	2	0	0	0	0	0	0	8.138	0	0.001	1.006	1.244	0.787	18.385	40.846	1.935	5346	1.849	2.389	5.313	49.049	2.469	0.7	0.274	0.165	0.108	0.072	1.565	0.146	0.076	0.04	0.022	0.854	1.783	2.748	0.577	0.358	0.22	0.121	1
8-Hydroxyquinoline	negative	0	training	0	2	3	0.083	2	1	1	0	0	0	0	0	0	8.065	0	0.017	1	1.24	0.825	5.568	7.05	1.075	1922	1.993	1.428	3.309	42.891	2.364	0.698	0.289	0.187	0.125	0.084	0.688	0.147	0.077	0.042	0.023	0.851	0.974	1.337	0.569	0.342	0.188	0.094	0.667
Acetohexamide	negative	0	training	0	2	2	0.304	4	2	4	0	0	1	0	0	0	7.724	0	0.001	1.003	1.253	0.711	435.743	38.501	4.533	8204	1.77	5.935	5.257	188.909	2.674	0.735	0.309	0.193	0.133	0.081	2.315	0.224	0.137	0.08	0.049	1.149	4.662	5.354	0.587	0.321	0.156	0.076	0.857
Salbutamol	cancer-other	1	training	0	1	1	0.647	0	1	3	0	0	0	0	0	0	6.298	0	0.007	0.983	1.241	0.639	317.339	0	3.575	3064	2.393	1.986	3.969	142.327	2.534	0.768	0.325	0.203	0.127	0.085	0.999	0.216	0.099	0.054	0.03	1.004	4.44	4.655	0.592	0.302	0.134	0.079	0.8
Phenazone	cancer-other	1	training	1	1	2	0.2	2	2	1	0	0	0	0	0	0	7.24	0	0.008	0.989	1.235	0.711	28.862	13.014	2.067	2304	2.005	1.656	4.603	130.239	2.286	0.724	0.287	0.182	0.119	0.08	0.872	0.157	0.084	0.042	0.024	0.902	1.511	2.196	0.584	0.355	0.197	0.096	0.75
Aspirin	negative	0	training	0	1	1	0.385	2	0	4	0	0	0	0	0	0	8.579	0	0.02	1.043	1.282	0.781	47.212	0	2.228	1545	2.462	2.781	3.612	92.939	3.09	0.757	0.328	0.189	0.131	0.09	0.521	0.141	0.072	0.039	0.022	0.835	2.474	2.903	0.568	0.299	0.167	0.089	1
Atrazine	cancer-other	1	training	0	1	1	0.571	3	5	0	0	0	0	1	0	0	7.703	1	0.014	0.997	1.236	0.577	51.74	0	2.457	1803	2.368	0.998	1.256	75.855	2.084	0.754	0.331	0.192	0.136	0.083	0.563	0.19	0.081	0.043	0.022	1.053	3.884	4.199	0.554	0.277	0.167	0.088	1
Azathioprine	cancer-other	1	training	2	1	4	0.238	7	7	2	0	0	1	0	0	0	10.664	0	0.001	1.072	1.286	0.685	53.74	47.642	3.12	8733	1.655	2.543	3.978	53.129	2.569	0.706	0.28	0.174	0.113	0.074	1.538	0.152	0.087	0.046	0.026	0.846	2.07	2.929	0.589	0.355	0.195	0.094	1
Azinphosmethyl	cancer-other	1	training	0	2	3	0.35	3	3	3	0	1	2	0	0	0	10.236	0	0.002	1.019	1.259	0.789	126.016	26.812	3.513	7886	1.873	3.133	5.275	55.988	2.25	0.731	0.284	0.198	0.122	0.075	2.562	0.356	0.223	0.1	0.052	1.426	3.233	4.739	0.582	0.359	0.161	0.079	1
Azobenzene	cancer-liver	1	training	0	2	2	0.133	1	2	0	0	0	0	0	0	0	7.593	0	0.005	0.981	1.223	0.801	3.742	16.38	3.499	2820	1.599	0.795	1.101	42.547	2.095	0.689	0.31	0.211	0.143	0.097	0.695	0.16	0.085	0.046	0.025	0.894	2.52	2.675	0.543	0.297	0.155	0.084	0.8
Benzo(a)pyrene	cancer-other	1	training	0	5	22	0	0	0	0	0	0	0	0	0	0	7.885	0	0	0.967	1.21	0.948	4.472	80.477	1.304	27470	1.14	0.328	0.291	55.922	1.867	0.655	0.251	0.165	0.108	0.069	1.403	0.15	0.083	0.045	0.024	0.871	3.465	2.3	0.556	0.234	0.109	0.063	1
Butyl benzyl phthalate	cancer-other	1	training	0	2	2	0.417	2	0	4	0	0	0	0	0	0	7.264	0	0	0.993	1.244	0.757	69.936	44.422	4.684	12566	1.781	2.197	5.243	170.316	2.406	0.717	0.305	0.199	0.13	0.088	1.266	0.17	0.089	0.046	0.025	0.962	5.133	6.673	0.549	0.315	0.168	0.091	1
Caffeine	negative	0	training	1	1	3	0.2	4	4	2	0	0	0	0	0	0	8.091	0	0.011	1.034	1.267	0.583	62.706	11.333	1.097	2918	2.226	2.027	4.672	43.772	2.69	0.747	0.271	0.178	0.107	0.066	0.867	0.141	0.07	0.035	0.018	0.822	1.092	1.855	0.615	0.399	0.203	0.097	0.5
Celiprolol	negative	0	training	0	1	1	0.704	2	3	4	0	0	0	0	0	0	6.325	0	0	0.984	1.24	0.608	17058.2	0	5.194	13524	2.498	2.036	5.167	215.053	2.423	0.763	0.322	0.2	0.131	0.083	1.446	0.202	0.099	0.053	0.028	1.038	8.288	9.231	0.581	0.308	0.145	0.075	0.875
Chlorambucil	cancer-other	1	training	0	1	1	0.632	1	1	2	0	0	0	2	0	0	8.006	2	0.002	0.986	1.231	0.747	124.129	0	4.006	4411	2.225	2.372	3.478	121.857	2.168	0.741	0.324	0.203	0.137	0.091	1.51	0.219	0.123	0.077	0.044	1.171	6.389	8.065	0.536	0.289	0.157	0.087	1
Isopropyl-N-(3-chlorophenyl) carbamate	negative	0	training	0	1	1	0.5	1	1	2	0	0	0	1	0	0	8.218	1	0.014	1.001	1.243	0.757	60.721	0	3.327	1829	2.214	2.06	4.214	39.058	2.334	0.754	0.339	0.203	0.147	0.088	0.566	0.196	0.092	0.051	0.027	1.004	4.258	4.074	0.565	0.273	0.148	0.066	1
O,O-Diethyl-o-(3,5,6-trichloro-2-pyridyl)phosphorothiolate	negative	0	training	0	1	1	0.611	4	1	3	0	1	1	3	0	0	12.089	3	0.005	1.023	1.248	0.91	279.535	0	2.989	3334	2.622	3.766	2.692	87.304	1.934	0.764	0.307	0.195	0.13	0.08	1.837	0.281	0.171	0.106	0.048	1.451	4.801	6.648	0.572	0.331	0.173	0.088	0.8
Cimetidine	negative	0	training	1	0	1	0.588	3	6	0	0	0	1	0	0	0	7.647	0	0.004	0.994	1.239	0.637	46.228	0	5.303	3682	1.961	1.449	2.446	76.599	2.244	0.736	0.318	0.217	0.151	0.109	1.236	0.218	0.134	0.085	0.065	1.121	5.115	6.524	0.534	0.31	0.155	0.061	0.833
Ciprofibrate	cancer-liver	1	training	0	1	2	0.474	1	0	3	0	0	0	2	0	0	9.036	2	0.003	1.005	1.243	0.819	386.761	25.375	3.47	3698	1.773	2.617	3.982	76.007	2.307	0.753	0.298	0.189	0.112	0.076	1.293	0.218	0.11	0.057	0.032	1.007	3.249	3.449	0.625	0.333	0.123	0.064	1
Clofibrate	cancer-liver	1	training	0	1	1	0.562	1	0	3	0	0	0	1	0	0	7.829	1	0.009	0.997	1.244	0.755	134.432	0	3.299	2356	2.391	2.19	4.597	73.615	2.318	0.761	0.319	0.209	0.132	0.09	0.833	0.192	0.092	0.051	0.03	1.022	3.894	4.476	0.58	0.319	0.142	0.079	1
Cyclophosphamide	cancer-other	1	training	0	1	1	0.5	1	2	2	0	1	0	2	0	0	9.003	2	0.013	0.996	1.237	0.616	26.814	0	2.101	1467	2.531	4.272	5.466	58.16	2.036	0.746	0.305	0.193	0.132	0.096	2.869	0.327	0.209	0.157	0.11	1.552	3.582	5.6	0.541	0.326	0.186	0.102	0.75
Chrysazin	cancer-liver	1	training	0	3	6	0.1	2	0	4	0	0	0	0	0	0	9.239	0	0.002	1.037	1.269	0.892	53.264	32.577	1.382	11254	1.895	1.975	5.126	168.609	2.889	0.715	0.267	0.165	0.106	0.065	1.359	0.129	0.064	0.033	0.017	0.779	1.374	2.17	0.6	0.383	0.224	0.12	0.75
Dapsone	cancer-other	1	training	0	2	2	0.222	2	2	2	0	0	1	0	0	0	8.562	0	0.003	1.005	1.248	0.838	57.541	19.726	2.731	3647	1.928	5.485	5.323	79.438	2.647	0.733	0.297	0.192	0.121	0.077	1.925	0.215	0.13	0.075	0.044	1.074	2.315	2.899	0.599	0.339	0.154	0.088	1
Diazepam	negative	0	training	0	2	4	0.136	2	2	1	0	0	0	1	0	0	8.629	1	0.001	0.995	1.23	0.834	47.159	43.422	2.053	11608	1.793	1.638	5.068	180.452	2.142	0.706	0.281	0.18	0.111	0.071	1.759	0.164	0.086	0.045	0.024	0.915	2.413	3.39	0.584	0.349	0.19	0.113	1
Diazinon	negative	0	training	0	1	1	0.632	4	2	3	0	1	1	0	0	0	7.609	0	0.003	0.985	1.24	0.655	340.159	0	3.196	4017	2.617	3.864	2.572	119.587	2.076	0.761	0.315	0.19	0.132	0.081	1.543	0.276	0.157	0.094	0.041	1.405	5.172	6.377	0.567	0.313	0.173	0.086	0.8
p,p'-DDE	cancer-liver	1	training	0	2	2	0.316	1	0	0	0	0	0	4	0	0	12.232	4	0.002	0.995	1.209	1.146	73.048	22.307	2.579	4112	1.949	0.382	0.309	71.493	1.743	0.729	0.302	0.187	0.12	0.081	1.574	0.21	0.104	0.058	0.033	1.052	3.428	4.566	0.582	0.327	0.173	0.099	1
DDT	cancer-liver	1	training	0	2	2	0.4	0	0	0	0	0	0	5	0	0	12.66	5	0.002	0.997	1.208	1.133	162	24.088	2.444	4488	2.037	0.64	0.399	94.038	1.683	0.739	0.308	0.18	0.116	0.079	1.95	0.252	0.114	0.066	0.038	1.102	3.923	4.902	0.598	0.319	0.168	0.098	1
Dichlorvos	cancer-other	1	training	0	0	0	0.8	2	0	4	0	1	0	2	0	0	12.277	2	0.072	1.06	1.281	0.766	51.254	-13.908	2.729	405	3.686	4.793	4.304	38.893	2.561	0.81	0.342	0.253	0.155	0.113	0.568	0.321	0.18	0.129	0.071	1.4	4.689	5.172	0.566	0.304	0.097	0.054	1
1,2-Dimethyl-5-nitroimidazole	cancer-other	1	training	1	0	1	0.4	3	3	2	0	0	0	0	0	0	8.302	0	0.056	1.05	1.282	0.558	21.587	0	1.603	543	2.486	1.808	3.208	90.07	2.967	0.772	0.309	0.199	0.13	0.09	0.244	0.139	0.08	0.036	0.019	0.815	1.129	1.616	0.596	0.352	0.16	0.059	0.667
Tetraethylthiuram disulfide	negative	0	training	0	0	0	0.867	2	2	0	0	0	4	0	0	0	8.237	0	0.014	0.955	1.221	0.847	263.181	-28.141	4.109	1611	3.934	1.073	0.7	135.348	1.576	0.785	0.316	0.228	0.177	0.097	2.471	0.358	0.284	0.233	0.206	1.698	6.364	10.29	0.542	0.35	0.153	0.039	0.8
[truncated: 820 more rows]
[truncated: 284 more columns]

## Sheet: MACCS
NAME	OVERALL	label	usage	bit_10	bit_100	bit_104	bit_105	bit_106	bit_107	bit_108	bit_109	bit_11	bit_110	bit_111	bit_112	bit_113	bit_114	bit_115	bit_116	bit_117	bit_119	bit_120	bit_121	bit_122	bit_123	bit_124	bit_125	bit_126	bit_128	bit_129	bit_13	bit_130	bit_131	bit_132	bit_133	bit_134	bit_135	bit_136	bit_137	bit_138	bit_139	bit_14	bit_140	bit_141	bit_142	bit_143	bit_144	bit_145	bit_146
[truncated: 863 more rows]
[truncated: 92 more columns]
