# Supplementary material for: DeepCarc: Deep Learning-Powered Carcinogenicity Prediction Using Model-Level Representation
Source: Front Artif Intell. 2021 Nov 18;4:757780. doi: 10.3389/frai.2021.757780 (PMC8636933; doi:10.3389/frai.2021.757780)
Supplement: Supplementary file 4 [file Table3.XLSX]

## Sheet: mol2vec_knn
Para_combination	MCC	Accuracy	AUC	F1	BA	Sensitivity	Specificity
K=5	0.336±0.047	0.715±0.014	0.689±0.029	0.818±0.008	0.598±0.02	0.983±0.012	0.213±0.043
K=3	0.326±0.067	0.717±0.022	0.683±0.028	0.813±0.014	0.618±0.026	0.942±0.024	0.294±0.051
K=7	0.32±0.053	0.706±0.016	0.713±0.023	0.816±0.008	0.579±0.023	0.996±0.006	0.163±0.047
K=9	0.283±0.068	0.696±0.017	0.734±0.021	0.811±0.009	0.565±0.025	0.996±0.006	0.135±0.051
K=11	0.239±0.071	0.685±0.017	0.753±0.021	0.805±0.008	0.549±0.024	0.996±0.007	0.103±0.05

## Sheet: mol2vec_lr
Para_combination	MCC	Accuracy	AUC	F1	BA	Sensitivity	Specificity
C=0.1	0.375±0.041	0.733±0.014	0.769±0.013	0.821±0.01	0.641±0.023	0.942±0.033	0.341±0.069
C=1	0.355±0.047	0.718±0.023	0.743±0.014	0.795±0.021	0.665±0.022	0.839±0.046	0.491±0.056
C=10	0.344±0.055	0.71±0.027	0.74±0.018	0.786±0.024	0.664±0.026	0.816±0.045	0.512±0.052
C=0.01	0.156±0.052	0.666±0.011	0.787±0.012	0.796±0.005	0.521±0.016	0.999±0.004	0.044±0.034
C=0.001	0.117±0.0	0.659±0.0	0.791±0.011	0.793±0.0	0.511±0.0	1.0±0.0	0.021±0.0

## Sheet: mold2_lr
Para_combination	MCC	Accuracy	AUC	F1	BA	Sensitivity	Specificity
C=0.001	0.35±0.043	0.71±0.022	0.724±0.017	0.781±0.022	0.67±0.02	0.799±0.043	0.542±0.044
C=1	0.274±0.059	0.696±0.022	0.689±0.021	0.792±0.016	0.613±0.025	0.888±0.028	0.337±0.05
C=0.1	0.273±0.052	0.698±0.018	0.719±0.014	0.797±0.012	0.606±0.024	0.909±0.026	0.303±0.057
C=0.01	0.253±0.066	0.693±0.021	0.72±0.016	0.795±0.012	0.597±0.032	0.913±0.022	0.281±0.072
C=10	0.244±0.064	0.68±0.027	0.662±0.025	0.776±0.021	0.606±0.028	0.849±0.036	0.364±0.049

## Sheet: mol2vec_svm
Para_combination	MCC	Accuracy	AUC	F1	BA	Sensitivity	Specificity
kernel=rbf; C=10; gamma=0.1	0.362±0.056	0.722±0.019	0.754±0.021	0.823±0.01	0.604±0.028	0.992±0.011	0.215±0.059
kernel=rbf; C=10; gamma=scale	0.354±0.056	0.718±0.018	0.761±0.017	0.822±0.009	0.596±0.027	0.996±0.006	0.196±0.056
kernel=poly; C=0.1; gamma=0.1	0.274±0.079	0.695±0.022	0.746±0.02	0.81±0.011	0.564±0.033	0.995±0.007	0.134±0.068
kernel=poly; C=0.1; gamma=scale	0.272±0.072	0.693±0.02	0.778±0.015	0.809±0.01	0.559±0.029	0.999±0.004	0.119±0.06
kernel=rbf; C=1000; gamma=0.001	0.265±0.069	0.692±0.018	0.756±0.018	0.808±0.009	0.56±0.027	0.994±0.007	0.126±0.056
kernel=rbf; C=100; gamma=scale	0.254±0.095	0.692±0.025	0.732±0.026	0.807±0.013	0.562±0.038	0.989±0.015	0.134±0.082
kernel=rbf; C=100; gamma=0.1	0.249±0.096	0.692±0.026	0.726±0.032	0.806±0.014	0.568±0.039	0.978±0.02	0.158±0.086
kernel=rbf; C=1000; gamma=0.1	0.236±0.098	0.688±0.026	0.718±0.036	0.805±0.014	0.559±0.037	0.984±0.019	0.133±0.08
kernel=poly; C=1; gamma=scale	0.217±0.092	0.682±0.022	0.731±0.024	0.803±0.011	0.545±0.033	0.995±0.007	0.095±0.068
kernel=rbf; C=1000; gamma=scale	0.182±0.094	0.675±0.021	0.707±0.038	0.798±0.012	0.539±0.029	0.984±0.021	0.095±0.062
kernel=rbf; C=1; gamma=0.1	0.182±0.053	0.671±0.011	0.782±0.015	0.798±0.005	0.527±0.016	1.0±0.0	0.054±0.031
kernel=rbf; C=100; gamma=0.001	0.156±0.054	0.666±0.011	0.768±0.016	0.796±0.005	0.521±0.016	1.0±0.001	0.041±0.033
kernel=rbf; C=1000; gamma=0.0001	0.15±0.06	0.666±0.013	0.761±0.016	0.796±0.006	0.52±0.018	1.0±0.001	0.039±0.037
kernel=poly; C=1; gamma=0.1	0.132±0.087	0.666±0.014	0.719±0.027	0.796±0.007	0.522±0.022	0.996±0.007	0.048±0.048
kernel=rbf; C=1; gamma=scale	0.127±0.026	0.661±0.005	0.785±0.016	0.794±0.002	0.513±0.007	1.0±0.0	0.026±0.014
kernel=poly; C=1000; gamma=0.1	0.11±0.081	0.662±0.012	0.723±0.056	0.794±0.006	0.515±0.017	0.999±0.005	0.031±0.036
kernel=poly; C=1000; gamma=scale	0.11±0.081	0.662±0.012	0.723±0.056	0.794±0.006	0.515±0.017	0.999±0.005	0.031±0.036
kernel=poly; C=100; gamma=0.1	0.109±0.082	0.662±0.011	0.723±0.056	0.794±0.005	0.515±0.016	0.998±0.006	0.032±0.035
kernel=poly; C=10; gamma=scale	0.109±0.08	0.662±0.011	0.706±0.033	0.794±0.005	0.516±0.017	0.996±0.008	0.037±0.038
kernel=poly; C=100; gamma=scale	0.097±0.085	0.661±0.011	0.713±0.035	0.793±0.005	0.514±0.017	0.998±0.007	0.03±0.036
kernel=poly; C=1000; gamma=0.001	0.09±0.049	0.657±0.003	0.786±0.013	0.792±0.002	0.508±0.004	1.0±0.0	0.016±0.009
kernel=poly; C=10; gamma=0.1	0.087±0.079	0.659±0.01	0.703±0.035	0.792±0.005	0.512±0.014	0.997±0.008	0.026±0.032
kernel=rbf; C=10; gamma=0.001	0.048±0.058	0.655±0.003	0.779±0.015	0.791±0.002	0.504±0.005	1.0±0.0	0.009±0.01
kernel=rbf; C=1000; gamma=1e-05	0.034±0.053	0.654±0.003	0.779±0.015	0.79±0.002	0.503±0.005	1.0±0.0	0.006±0.01
kernel=rbf; C=100; gamma=0.0001	0.034±0.053	0.654±0.003	0.779±0.015	0.79±0.002	0.503±0.005	1.0±0.0	0.006±0.01
kernel=rbf; C=0.1; gamma=0.1	0.032±0.052	0.654±0.003	0.769±0.069	0.79±0.002	0.503±0.005	1.0±0.0	0.006±0.009
kernel=poly; C=0.1; gamma=0.0001	0.0±0.0	0.652±0.0	0.208±0.008	0.789±0.0	0.5±0.0	1.0±0.0	0.0±0.0
kernel=poly; C=0.1; gamma=0.001	0.0±0.0	0.652±0.0	0.208±0.008	0.789±0.0	0.5±0.0	1.0±0.0	0.0±0.0
kernel=poly; C=0.1; gamma=1e-05	0.0±0.0	0.652±0.0	0.208±0.008	0.789±0.0	0.5±0.0	1.0±0.0	0.0±0.0
kernel=poly; C=1000; gamma=0.0001	0.0±0.0	0.652±0.0	0.208±0.008	0.789±0.0	0.5±0.0	1.0±0.0	0.0±0.0
kernel=poly; C=1000; gamma=1e-05	0.0±0.0	0.652±0.0	0.208±0.008	0.789±0.0	0.5±0.0	1.0±0.0	0.0±0.0
kernel=poly; C=100; gamma=0.0001	0.0±0.0	0.652±0.0	0.208±0.008	0.789±0.0	0.5±0.0	1.0±0.0	0.0±0.0
kernel=poly; C=100; gamma=0.001	0.0±0.0	0.652±0.0	0.234±0.051	0.789±0.0	0.5±0.0	1.0±0.0	0.0±0.0
kernel=poly; C=100; gamma=1e-05	0.0±0.0	0.652±0.0	0.208±0.008	0.789±0.0	0.5±0.0	1.0±0.0	0.0±0.0
kernel=poly; C=10; gamma=0.0001	0.0±0.0	0.652±0.0	0.208±0.008	0.789±0.0	0.5±0.0	1.0±0.0	0.0±0.0
kernel=poly; C=10; gamma=0.001	0.0±0.0	0.652±0.0	0.208±0.008	0.789±0.0	0.5±0.0	1.0±0.0	0.0±0.0
kernel=poly; C=10; gamma=1e-05	0.0±0.0	0.652±0.0	0.208±0.008	0.789±0.0	0.5±0.0	1.0±0.0	0.0±0.0
kernel=poly; C=1; gamma=0.0001	0.0±0.0	0.652±0.0	0.208±0.008	0.789±0.0	0.5±0.0	1.0±0.0	0.0±0.0
kernel=poly; C=1; gamma=0.001	0.0±0.0	0.652±0.0	0.208±0.008	0.789±0.0	0.5±0.0	1.0±0.0	0.0±0.0
kernel=poly; C=1; gamma=1e-05	0.0±0.0	0.652±0.0	0.208±0.008	0.789±0.0	0.5±0.0	1.0±0.0	0.0±0.0
kernel=rbf; C=0.1; gamma=0.0001	0.0±0.0	0.652±0.0	0.208±0.009	0.789±0.0	0.5±0.0	1.0±0.0	0.0±0.0
kernel=rbf; C=0.1; gamma=0.001	0.0±0.0	0.652±0.0	0.208±0.01	0.789±0.0	0.5±0.0	1.0±0.0	0.0±0.0
kernel=rbf; C=0.1; gamma=1e-05	0.0±0.0	0.652±0.0	0.208±0.01	0.789±0.0	0.5±0.0	1.0±0.0	0.0±0.0
kernel=rbf; C=0.1; gamma=scale	0.0±0.0	0.652±0.0	0.658±0.233	0.789±0.0	0.5±0.0	1.0±0.0	0.0±0.0
kernel=rbf; C=100; gamma=1e-05	0.0±0.0	0.652±0.0	0.253±0.078	0.789±0.0	0.5±0.0	1.0±0.0	0.0±0.0
kernel=rbf; C=10; gamma=0.0001	0.0±0.0	0.652±0.0	0.208±0.009	0.789±0.0	0.5±0.0	1.0±0.0	0.0±0.0
kernel=rbf; C=10; gamma=1e-05	0.0±0.0	0.652±0.0	0.208±0.01	0.789±0.0	0.5±0.0	1.0±0.0	0.0±0.0
kernel=rbf; C=1; gamma=0.0001	0.0±0.0	0.652±0.0	0.208±0.009	0.789±0.0	0.5±0.0	1.0±0.0	0.0±0.0
kernel=rbf; C=1; gamma=0.001	0.0±0.0	0.652±0.0	0.208±0.01	0.789±0.0	0.5±0.0	1.0±0.0	0.0±0.0
kernel=rbf; C=1; gamma=1e-05	0.0±0.0	0.652±0.0	0.208±0.01	0.789±0.0	0.5±0.0	1.0±0.0	0.0±0.0

## Sheet: mol2vec_rf
Para_combination	MCC	Accuracy	AUC	F1	BA	Sensitivity	Specificity
estimator=100; depth=11; random=1; leaf=9	0.321±0.055	0.709±0.017	0.802±0.019	0.816±0.009	0.585±0.024	0.991±0.008	0.179±0.05
estimator=100; depth=9; random=1; leaf=9	0.318±0.056	0.708±0.017	0.802±0.019	0.816±0.009	0.584±0.026	0.991±0.007	0.178±0.054
estimator=100; depth=7; random=1; leaf=9	0.316±0.049	0.707±0.015	0.803±0.017	0.815±0.008	0.583±0.022	0.991±0.008	0.175±0.047
estimator=100; depth=5; random=1; leaf=9	0.309±0.061	0.705±0.018	0.808±0.016	0.814±0.009	0.578±0.026	0.994±0.008	0.163±0.055
estimator=100; depth=11; random=1; leaf=7	0.308±0.065	0.705±0.019	0.8±0.018	0.815±0.01	0.581±0.027	0.991±0.007	0.17±0.055
estimator=100; depth=9; random=1; leaf=7	0.306±0.063	0.705±0.018	0.8±0.018	0.814±0.01	0.58±0.026	0.991±0.008	0.168±0.053
estimator=500; depth=9; random=1; leaf=9	0.306±0.062	0.704±0.018	0.812±0.015	0.814±0.009	0.578±0.026	0.993±0.006	0.163±0.053
estimator=700; depth=9; random=1; leaf=9	0.305±0.06	0.704±0.017	0.811±0.014	0.814±0.009	0.578±0.025	0.993±0.006	0.163±0.051
estimator=700; depth=7; random=1; leaf=9	0.305±0.057	0.703±0.017	0.812±0.014	0.814±0.009	0.576±0.024	0.994±0.006	0.158±0.049
estimator=200; depth=11; random=1; leaf=9	0.305±0.053	0.704±0.016	0.808±0.016	0.814±0.008	0.578±0.023	0.992±0.007	0.164±0.047
estimator=100; depth=7; random=1; leaf=7	0.304±0.071	0.705±0.02	0.801±0.018	0.814±0.01	0.58±0.028	0.99±0.008	0.169±0.057
estimator=700; depth=11; random=1; leaf=9	0.304±0.062	0.704±0.017	0.811±0.014	0.814±0.009	0.578±0.025	0.992±0.006	0.163±0.051
estimator=500; depth=7; random=1; leaf=9	0.304±0.059	0.703±0.017	0.812±0.015	0.814±0.009	0.576±0.024	0.994±0.006	0.159±0.049
estimator=500; depth=11; random=1; leaf=9	0.304±0.056	0.704±0.016	0.812±0.015	0.814±0.008	0.577±0.024	0.993±0.006	0.162±0.048
estimator=100; depth=5; random=1; leaf=3	0.304±0.054	0.703±0.016	0.808±0.018	0.813±0.008	0.575±0.024	0.994±0.007	0.156±0.05
estimator=200; depth=7; random=1; leaf=9	0.304±0.054	0.703±0.016	0.809±0.016	0.814±0.008	0.577±0.023	0.993±0.007	0.162±0.048
estimator=100; depth=5; random=1; leaf=5	0.303±0.061	0.703±0.018	0.807±0.018	0.814±0.009	0.576±0.026	0.993±0.008	0.16±0.056
estimator=100; depth=7; random=1; leaf=5	0.302±0.062	0.703±0.017	0.801±0.019	0.814±0.009	0.577±0.025	0.992±0.007	0.162±0.05
estimator=200; depth=9; random=1; leaf=9	0.302±0.055	0.703±0.016	0.808±0.016	0.813±0.008	0.577±0.023	0.992±0.007	0.162±0.048
estimator=100; depth=5; random=1; leaf=7	0.301±0.063	0.703±0.018	0.808±0.016	0.813±0.009	0.576±0.026	0.993±0.008	0.159±0.054
estimator=100; depth=9; random=1; leaf=5	0.299±0.06	0.703±0.017	0.799±0.022	0.813±0.009	0.577±0.024	0.991±0.007	0.162±0.049
estimator=100; depth=9; random=1; leaf=3	0.298±0.052	0.702±0.015	0.797±0.019	0.813±0.008	0.576±0.021	0.991±0.006	0.16±0.044
estimator=200; depth=5; random=1; leaf=9	0.297±0.059	0.701±0.017	0.812±0.015	0.813±0.009	0.573±0.025	0.994±0.008	0.151±0.052
estimator=100; depth=11; random=1; leaf=5	0.297±0.058	0.702±0.016	0.798±0.022	0.813±0.008	0.576±0.023	0.991±0.006	0.161±0.047
estimator=100; depth=7; random=1; leaf=3	0.296±0.059	0.701±0.017	0.801±0.021	0.813±0.008	0.574±0.024	0.992±0.007	0.157±0.05
estimator=200; depth=7; random=1; leaf=5	0.296±0.058	0.701±0.016	0.806±0.017	0.813±0.008	0.573±0.024	0.993±0.006	0.153±0.048
estimator=700; depth=11; random=1; leaf=7	0.295±0.067	0.701±0.019	0.81±0.015	0.813±0.01	0.574±0.027	0.993±0.006	0.155±0.054
estimator=700; depth=9; random=1; leaf=7	0.295±0.066	0.701±0.018	0.81±0.015	0.813±0.009	0.574±0.026	0.993±0.006	0.156±0.052
estimator=700; depth=7; random=1; leaf=7	0.295±0.062	0.701±0.017	0.811±0.015	0.812±0.009	0.573±0.025	0.993±0.006	0.153±0.051
estimator=500; depth=9; random=1; leaf=7	0.294±0.067	0.701±0.019	0.81±0.016	0.812±0.01	0.574±0.027	0.992±0.006	0.156±0.054
estimator=500; depth=11; random=1; leaf=7	0.294±0.065	0.701±0.018	0.809±0.015	0.813±0.009	0.574±0.026	0.993±0.006	0.155±0.053
estimator=500; depth=7; random=1; leaf=7	0.294±0.065	0.701±0.018	0.811±0.016	0.812±0.009	0.573±0.025	0.993±0.005	0.153±0.051
estimator=700; depth=5; random=1; leaf=9	0.293±0.063	0.699±0.018	0.815±0.013	0.812±0.009	0.57±0.026	0.995±0.006	0.144±0.054
estimator=500; depth=5; random=1; leaf=9	0.292±0.065	0.699±0.018	0.815±0.014	0.812±0.009	0.57±0.027	0.995±0.007	0.144±0.055
estimator=200; depth=11; random=1; leaf=5	0.291±0.063	0.7±0.017	0.803±0.019	0.812±0.009	0.573±0.025	0.992±0.005	0.154±0.049
estimator=700; depth=5; random=1; leaf=7	0.29±0.062	0.699±0.017	0.814±0.014	0.812±0.009	0.569±0.025	0.995±0.006	0.143±0.052
estimator=200; depth=9; random=1; leaf=5	0.29±0.058	0.7±0.016	0.804±0.019	0.812±0.008	0.572±0.023	0.992±0.005	0.153±0.048
estimator=200; depth=11; random=1; leaf=7	0.289±0.066	0.7±0.018	0.806±0.016	0.812±0.009	0.572±0.026	0.992±0.006	0.152±0.052
estimator=200; depth=9; random=1; leaf=7	0.289±0.066	0.7±0.019	0.806±0.017	0.812±0.01	0.573±0.027	0.991±0.007	0.154±0.054
estimator=500; depth=7; random=1; leaf=5	0.289±0.064	0.699±0.018	0.809±0.015	0.812±0.009	0.571±0.025	0.993±0.006	0.148±0.051
estimator=200; depth=5; random=1; leaf=7	0.289±0.063	0.699±0.018	0.811±0.016	0.812±0.009	0.57±0.026	0.994±0.007	0.146±0.053
estimator=700; depth=7; random=1; leaf=5	0.289±0.062	0.699±0.017	0.81±0.015	0.812±0.009	0.571±0.025	0.993±0.006	0.148±0.05
estimator=200; depth=5; random=1; leaf=3	0.289±0.058	0.698±0.017	0.813±0.016	0.811±0.008	0.569±0.024	0.995±0.007	0.143±0.051
estimator=100; depth=11; random=1; leaf=3	0.289±0.053	0.7±0.015	0.796±0.019	0.812±0.008	0.573±0.022	0.991±0.006	0.154±0.045
estimator=500; depth=5; random=1; leaf=5	0.288±0.067	0.698±0.019	0.814±0.014	0.812±0.01	0.568±0.027	0.995±0.006	0.142±0.056
estimator=200; depth=7; random=1; leaf=3	0.288±0.062	0.699±0.017	0.808±0.018	0.811±0.009	0.571±0.024	0.992±0.006	0.149±0.049
estimator=200; depth=7; random=1; leaf=7	0.287±0.066	0.699±0.018	0.808±0.017	0.811±0.009	0.572±0.025	0.991±0.007	0.152±0.051
estimator=500; depth=5; random=1; leaf=7	0.287±0.064	0.698±0.018	0.814±0.015	0.811±0.009	0.567±0.026	0.996±0.006	0.139±0.053
estimator=700; depth=5; random=1; leaf=5	0.287±0.06	0.698±0.017	0.815±0.013	0.811±0.009	0.567±0.025	0.996±0.006	0.139±0.052
estimator=200; depth=5; random=1; leaf=5	0.287±0.058	0.698±0.016	0.811±0.015	0.811±0.008	0.568±0.024	0.995±0.007	0.141±0.049
estimator=500; depth=9; random=1; leaf=5	0.285±0.061	0.699±0.017	0.807±0.016	0.811±0.009	0.57±0.025	0.992±0.005	0.148±0.051
estimator=700; depth=9; random=1; leaf=5	0.284±0.063	0.698±0.017	0.808±0.016	0.811±0.009	0.57±0.025	0.992±0.005	0.147±0.052
estimator=700; depth=11; random=1; leaf=5	0.283±0.063	0.698±0.017	0.807±0.015	0.811±0.009	0.569±0.025	0.992±0.005	0.146±0.05
estimator=500; depth=11; random=1; leaf=5	0.283±0.062	0.698±0.017	0.806±0.016	0.811±0.009	0.569±0.024	0.992±0.005	0.147±0.049
estimator=500; depth=5; random=1; leaf=3	0.283±0.06	0.696±0.017	0.816±0.013	0.811±0.008	0.565±0.025	0.996±0.006	0.135±0.052
estimator=700; depth=5; random=1; leaf=3	0.283±0.06	0.696±0.017	0.816±0.013	0.811±0.008	0.565±0.025	0.996±0.006	0.135±0.051
estimator=500; depth=7; random=1; leaf=3	0.281±0.066	0.697±0.018	0.81±0.016	0.811±0.009	0.568±0.025	0.993±0.006	0.142±0.051
estimator=700; depth=9; random=1; leaf=3	0.278±0.063	0.697±0.017	0.807±0.015	0.81±0.009	0.567±0.024	0.992±0.005	0.142±0.048
estimator=700; depth=7; random=1; leaf=3	0.277±0.067	0.696±0.018	0.811±0.015	0.81±0.009	0.566±0.026	0.993±0.005	0.139±0.051
estimator=200; depth=9; random=1; leaf=3	0.277±0.058	0.696±0.015	0.803±0.018	0.81±0.008	0.567±0.022	0.992±0.006	0.143±0.044
estimator=500; depth=9; random=1; leaf=3	0.276±0.061	0.696±0.017	0.805±0.016	0.81±0.009	0.566±0.024	0.992±0.005	0.14±0.048
estimator=200; depth=11; random=1; leaf=3	0.275±0.056	0.696±0.015	0.801±0.018	0.81±0.008	0.566±0.021	0.992±0.005	0.14±0.043
estimator=500; depth=11; random=1; leaf=3	0.271±0.061	0.695±0.016	0.804±0.016	0.809±0.008	0.565±0.023	0.992±0.005	0.138±0.046
estimator=700; depth=11; random=1; leaf=3	0.269±0.064	0.694±0.017	0.805±0.016	0.809±0.009	0.564±0.024	0.992±0.005	0.137±0.048

## Sheet: mol2vec_xgboost
Para_combination	MCC	Accuracy	AUC	F1	BA	Sensitivity	Specificity
lr=0.01; n=700; depth=11; subsample=0.7	0.423±0.048	0.746±0.017	0.781±0.019	0.835±0.01	0.641±0.024	0.984±0.009	0.298±0.049
lr=0.01; n=700; depth=7; subsample=0.7	0.422±0.049	0.746±0.018	0.782±0.019	0.835±0.01	0.642±0.025	0.984±0.008	0.3±0.052
lr=0.01; n=700; depth=9; subsample=0.7	0.42±0.051	0.745±0.018	0.782±0.02	0.834±0.01	0.64±0.026	0.985±0.007	0.295±0.052
lr=0.01; n=700; depth=9; subsample=0.8	0.419±0.057	0.745±0.02	0.78±0.02	0.834±0.011	0.641±0.028	0.983±0.009	0.298±0.057
lr=0.01; n=700; depth=7; subsample=0.8	0.418±0.054	0.744±0.019	0.78±0.021	0.834±0.011	0.64±0.027	0.983±0.01	0.297±0.055
lr=0.01; n=700; depth=11; subsample=0.8	0.417±0.051	0.744±0.018	0.78±0.021	0.834±0.01	0.64±0.026	0.983±0.009	0.297±0.054
lr=0.01; n=500; depth=9; subsample=0.8	0.414±0.056	0.743±0.02	0.784±0.02	0.833±0.011	0.637±0.028	0.984±0.009	0.29±0.056
lr=0.01; n=500; depth=11; subsample=0.8	0.414±0.055	0.743±0.019	0.784±0.021	0.833±0.011	0.637±0.027	0.984±0.009	0.291±0.055
lr=0.01; n=500; depth=11; subsample=0.7	0.413±0.05	0.742±0.018	0.785±0.019	0.833±0.01	0.635±0.026	0.986±0.007	0.284±0.052
lr=0.01; n=500; depth=9; subsample=0.7	0.413±0.048	0.742±0.017	0.786±0.02	0.833±0.01	0.635±0.024	0.986±0.007	0.283±0.048
lr=0.01; n=500; depth=7; subsample=0.7	0.412±0.05	0.742±0.018	0.785±0.019	0.833±0.01	0.635±0.026	0.985±0.007	0.285±0.054
lr=0.01; n=500; depth=7; subsample=0.8	0.409±0.056	0.741±0.019	0.784±0.02	0.832±0.011	0.635±0.028	0.984±0.009	0.285±0.056
lr=0.01; n=300; depth=7; subsample=0.8	0.4±0.057	0.738±0.02	0.789±0.019	0.83±0.011	0.629±0.028	0.985±0.008	0.274±0.057
lr=0.01; n=300; depth=9; subsample=0.8	0.399±0.06	0.737±0.021	0.788±0.019	0.83±0.011	0.629±0.029	0.984±0.009	0.275±0.058
lr=0.01; n=300; depth=11; subsample=0.8	0.399±0.058	0.737±0.02	0.789±0.019	0.83±0.011	0.629±0.029	0.985±0.008	0.272±0.059
lr=0.01; n=700; depth=11; subsample=1	0.392±0.062	0.738±0.022	0.766±0.029	0.829±0.012	0.635±0.031	0.973±0.014	0.297±0.063
lr=0.01; n=300; depth=9; subsample=0.7	0.39±0.06	0.734±0.02	0.789±0.02	0.829±0.011	0.623±0.028	0.987±0.007	0.259±0.056
lr=0.01; n=300; depth=11; subsample=0.7	0.39±0.057	0.734±0.02	0.789±0.019	0.829±0.011	0.623±0.028	0.987±0.007	0.26±0.056
lr=0.01; n=500; depth=7; subsample=1	0.389±0.07	0.736±0.024	0.77±0.032	0.828±0.014	0.634±0.033	0.972±0.016	0.295±0.066
lr=0.01; n=700; depth=9; subsample=1	0.389±0.064	0.737±0.022	0.765±0.031	0.828±0.013	0.634±0.03	0.971±0.016	0.297±0.06
lr=0.01; n=700; depth=7; subsample=1	0.387±0.069	0.736±0.023	0.767±0.031	0.828±0.014	0.632±0.031	0.972±0.017	0.293±0.062
lr=0.01; n=500; depth=11; subsample=1	0.387±0.062	0.736±0.021	0.768±0.03	0.828±0.012	0.633±0.029	0.972±0.015	0.293±0.06
lr=0.01; n=500; depth=9; subsample=1	0.386±0.065	0.735±0.022	0.768±0.031	0.827±0.013	0.632±0.031	0.971±0.017	0.294±0.063
lr=0.01; n=300; depth=7; subsample=0.7	0.386±0.061	0.732±0.021	0.789±0.02	0.828±0.011	0.621±0.029	0.986±0.007	0.256±0.059
lr=0.01; n=300; depth=7; subsample=1	0.382±0.064	0.734±0.022	0.771±0.032	0.826±0.013	0.631±0.03	0.969±0.018	0.294±0.062
lr=0.01; n=300; depth=9; subsample=1	0.377±0.068	0.733±0.023	0.769±0.031	0.825±0.014	0.63±0.032	0.967±0.018	0.293±0.065
lr=0.01; n=300; depth=11; subsample=1	0.376±0.069	0.733±0.023	0.769±0.031	0.825±0.014	0.63±0.031	0.968±0.018	0.291±0.063
lr=0.001; n=700; depth=9; subsample=0.8	0.368±0.061	0.727±0.02	0.785±0.022	0.825±0.011	0.614±0.029	0.984±0.01	0.245±0.059
lr=0.001; n=700; depth=11; subsample=0.8	0.367±0.061	0.726±0.02	0.785±0.022	0.824±0.011	0.614±0.029	0.983±0.01	0.245±0.058
lr=0.001; n=700; depth=7; subsample=0.8	0.366±0.059	0.726±0.019	0.788±0.021	0.824±0.01	0.613±0.028	0.984±0.01	0.242±0.057
lr=0.01; n=100; depth=11; subsample=0.8	0.366±0.059	0.726±0.02	0.782±0.021	0.824±0.01	0.614±0.029	0.983±0.009	0.246±0.059
lr=0.01; n=100; depth=7; subsample=0.8	0.365±0.056	0.726±0.019	0.785±0.02	0.824±0.01	0.614±0.027	0.982±0.01	0.246±0.056
lr=0.01; n=100; depth=9; subsample=0.8	0.364±0.059	0.726±0.019	0.782±0.02	0.824±0.01	0.614±0.028	0.982±0.01	0.247±0.059
lr=0.01; n=100; depth=7; subsample=1	0.36±0.076	0.728±0.026	0.746±0.039	0.82±0.016	0.63±0.034	0.952±0.026	0.309±0.07
lr=0.001; n=500; depth=11; subsample=0.8	0.36±0.064	0.724±0.021	0.783±0.023	0.823±0.012	0.612±0.03	0.983±0.01	0.241±0.061
lr=0.001; n=500; depth=9; subsample=0.8	0.36±0.064	0.724±0.021	0.784±0.023	0.823±0.011	0.612±0.03	0.983±0.01	0.24±0.061
lr=0.001; n=500; depth=7; subsample=0.8	0.359±0.062	0.724±0.02	0.786±0.022	0.823±0.011	0.61±0.029	0.983±0.01	0.238±0.06
lr=0.001; n=300; depth=11; subsample=0.8	0.357±0.06	0.723±0.02	0.782±0.023	0.823±0.011	0.61±0.029	0.983±0.011	0.237±0.062
lr=0.001; n=300; depth=9; subsample=0.8	0.356±0.061	0.723±0.02	0.782±0.023	0.822±0.011	0.61±0.029	0.982±0.011	0.237±0.062
lr=0.0001; n=700; depth=11; subsample=0.8	0.355±0.065	0.723±0.021	0.781±0.026	0.822±0.011	0.61±0.03	0.982±0.011	0.238±0.063
lr=0.0001; n=700; depth=9; subsample=0.8	0.354±0.065	0.723±0.021	0.781±0.026	0.822±0.011	0.609±0.03	0.982±0.011	0.237±0.063
lr=0.001; n=300; depth=7; subsample=0.8	0.354±0.065	0.722±0.021	0.785±0.023	0.822±0.011	0.609±0.031	0.983±0.011	0.235±0.065
lr=0.01; n=100; depth=11; subsample=1	0.353±0.083	0.726±0.029	0.739±0.038	0.819±0.018	0.63±0.037	0.947±0.029	0.312±0.073
lr=0.01; n=100; depth=9; subsample=1	0.353±0.08	0.726±0.028	0.74±0.038	0.819±0.018	0.629±0.036	0.949±0.028	0.308±0.074
lr=0.0001; n=500; depth=9; subsample=0.8	0.352±0.065	0.722±0.021	0.781±0.025	0.822±0.011	0.608±0.031	0.982±0.011	0.235±0.065
lr=0.0001; n=500; depth=11; subsample=0.8	0.351±0.067	0.722±0.021	0.781±0.025	0.821±0.012	0.608±0.031	0.982±0.011	0.235±0.064
lr=0.0001; n=300; depth=11; subsample=0.8	0.351±0.065	0.722±0.021	0.78±0.025	0.821±0.011	0.608±0.03	0.981±0.012	0.235±0.063
lr=0.0001; n=300; depth=9; subsample=0.8	0.351±0.065	0.722±0.021	0.78±0.025	0.821±0.011	0.608±0.03	0.981±0.012	0.235±0.063
lr=0.0001; n=700; depth=7; subsample=0.8	0.351±0.064	0.722±0.021	0.784±0.025	0.822±0.011	0.608±0.03	0.982±0.011	0.234±0.063
lr=0.001; n=100; depth=11; subsample=0.8	0.35±0.066	0.722±0.021	0.775±0.026	0.821±0.011	0.609±0.03	0.98±0.012	0.238±0.064
lr=0.001; n=100; depth=7; subsample=0.8	0.349±0.068	0.721±0.022	0.778±0.026	0.821±0.012	0.608±0.031	0.98±0.012	0.236±0.066
lr=0.0001; n=300; depth=7; subsample=0.8	0.349±0.065	0.721±0.021	0.783±0.024	0.821±0.011	0.607±0.031	0.982±0.012	0.232±0.065
lr=0.001; n=100; depth=9; subsample=0.8	0.348±0.068	0.721±0.021	0.775±0.026	0.821±0.012	0.608±0.031	0.98±0.012	0.237±0.064
lr=0.0001; n=500; depth=7; subsample=0.8	0.348±0.066	0.721±0.021	0.783±0.025	0.821±0.011	0.607±0.031	0.982±0.011	0.232±0.065
lr=0.0001; n=100; depth=11; subsample=0.8	0.347±0.063	0.721±0.02	0.774±0.026	0.821±0.011	0.608±0.03	0.979±0.012	0.237±0.064
lr=0.0001; n=100; depth=9; subsample=0.8	0.347±0.062	0.721±0.02	0.775±0.026	0.821±0.011	0.608±0.03	0.98±0.011	0.235±0.063
lr=0.01; n=100; depth=7; subsample=0.7	0.346±0.067	0.719±0.021	0.784±0.021	0.821±0.011	0.603±0.03	0.986±0.009	0.219±0.062
lr=0.001; n=700; depth=11; subsample=0.7	0.346±0.057	0.719±0.018	0.788±0.02	0.821±0.01	0.602±0.027	0.987±0.009	0.217±0.056
lr=0.001; n=700; depth=9; subsample=0.7	0.346±0.057	0.719±0.018	0.788±0.02	0.821±0.01	0.602±0.027	0.986±0.008	0.217±0.056
lr=0.01; n=100; depth=9; subsample=0.7	0.345±0.064	0.719±0.02	0.783±0.022	0.821±0.011	0.602±0.029	0.985±0.009	0.22±0.06
lr=0.001; n=700; depth=7; subsample=0.7	0.345±0.056	0.718±0.018	0.79±0.019	0.82±0.01	0.601±0.027	0.986±0.009	0.216±0.056
lr=0.0001; n=100; depth=7; subsample=0.8	0.344±0.063	0.72±0.02	0.777±0.025	0.82±0.011	0.606±0.03	0.98±0.012	0.233±0.063
lr=0.01; n=100; depth=11; subsample=0.7	0.342±0.067	0.718±0.021	0.783±0.022	0.82±0.011	0.601±0.03	0.985±0.009	0.217±0.062
lr=0.001; n=500; depth=9; subsample=0.7	0.342±0.058	0.717±0.018	0.787±0.021	0.82±0.01	0.6±0.027	0.986±0.009	0.213±0.056
lr=0.001; n=500; depth=11; subsample=0.7	0.341±0.059	0.717±0.018	0.787±0.021	0.82±0.01	0.599±0.027	0.986±0.009	0.212±0.056
lr=0.001; n=500; depth=7; subsample=0.7	0.34±0.054	0.716±0.017	0.788±0.02	0.82±0.009	0.599±0.025	0.986±0.009	0.211±0.053
lr=0.001; n=700; depth=7; subsample=1	0.338±0.085	0.721±0.029	0.732±0.042	0.815±0.019	0.625±0.037	0.941±0.031	0.308±0.074
lr=0.0001; n=100; depth=9; subsample=0.7	0.335±0.071	0.716±0.022	0.781±0.025	0.819±0.011	0.598±0.031	0.986±0.01	0.21±0.064
lr=0.0001; n=100; depth=11; subsample=0.7	0.335±0.07	0.716±0.022	0.78±0.025	0.819±0.011	0.598±0.031	0.986±0.01	0.21±0.064
lr=0.0001; n=100; depth=7; subsample=0.7	0.335±0.069	0.715±0.021	0.782±0.025	0.819±0.011	0.597±0.031	0.986±0.01	0.208±0.065
lr=0.001; n=100; depth=11; subsample=0.7	0.334±0.067	0.715±0.02	0.78±0.025	0.819±0.011	0.597±0.03	0.985±0.01	0.209±0.062
lr=0.001; n=100; depth=9; subsample=0.7	0.334±0.067	0.715±0.021	0.781±0.025	0.819±0.011	0.597±0.03	0.985±0.01	0.209±0.063
lr=0.001; n=700; depth=9; subsample=1	0.333±0.082	0.719±0.029	0.726±0.041	0.813±0.02	0.624±0.037	0.936±0.035	0.312±0.076
lr=0.001; n=300; depth=11; subsample=0.7	0.333±0.06	0.714±0.019	0.785±0.021	0.818±0.01	0.596±0.027	0.986±0.01	0.206±0.056
lr=0.001; n=300; depth=7; subsample=0.7	0.333±0.06	0.714±0.018	0.787±0.021	0.818±0.01	0.596±0.027	0.986±0.011	0.205±0.057
lr=0.001; n=700; depth=11; subsample=1	0.332±0.082	0.719±0.029	0.725±0.041	0.813±0.02	0.624±0.036	0.936±0.035	0.311±0.075
lr=0.001; n=100; depth=7; subsample=0.7	0.332±0.067	0.715±0.02	0.782±0.024	0.818±0.011	0.596±0.03	0.985±0.01	0.207±0.062
lr=0.001; n=300; depth=9; subsample=0.7	0.332±0.06	0.714±0.019	0.785±0.021	0.818±0.01	0.595±0.027	0.986±0.01	0.205±0.057
lr=0.0001; n=700; depth=9; subsample=0.7	0.331±0.061	0.714±0.019	0.785±0.022	0.818±0.01	0.595±0.027	0.986±0.01	0.204±0.058
lr=0.0001; n=700; depth=11; subsample=0.7	0.331±0.06	0.714±0.019	0.785±0.022	0.818±0.01	0.595±0.027	0.986±0.01	0.204±0.058
lr=0.0001; n=500; depth=9; subsample=0.7	0.33±0.062	0.713±0.019	0.785±0.022	0.818±0.01	0.594±0.027	0.986±0.01	0.202±0.057
lr=0.0001; n=500; depth=11; subsample=0.7	0.33±0.061	0.714±0.019	0.785±0.022	0.818±0.01	0.595±0.027	0.986±0.01	0.203±0.058
lr=0.0001; n=700; depth=7; subsample=0.7	0.329±0.063	0.713±0.019	0.786±0.022	0.818±0.01	0.594±0.028	0.986±0.01	0.203±0.059
lr=0.0001; n=300; depth=7; subsample=0.7	0.329±0.061	0.713±0.019	0.786±0.022	0.818±0.01	0.594±0.027	0.986±0.01	0.202±0.058
lr=0.0001; n=300; depth=11; subsample=0.7	0.329±0.059	0.713±0.018	0.784±0.022	0.818±0.009	0.594±0.027	0.986±0.01	0.202±0.056
lr=0.0001; n=300; depth=9; subsample=0.7	0.329±0.057	0.713±0.017	0.784±0.022	0.818±0.009	0.594±0.026	0.986±0.01	0.201±0.055
lr=0.0001; n=500; depth=7; subsample=0.7	0.328±0.063	0.713±0.019	0.787±0.022	0.818±0.01	0.594±0.028	0.986±0.01	0.203±0.06
lr=0.001; n=500; depth=7; subsample=1	0.322±0.086	0.715±0.031	0.719±0.043	0.81±0.021	0.621±0.039	0.931±0.036	0.312±0.079
lr=0.001; n=500; depth=9; subsample=1	0.32±0.085	0.714±0.03	0.714±0.043	0.809±0.021	0.622±0.037	0.927±0.037	0.316±0.078
lr=0.001; n=500; depth=11; subsample=1	0.318±0.086	0.714±0.03	0.713±0.044	0.808±0.021	0.621±0.038	0.926±0.037	0.317±0.078
lr=0.001; n=300; depth=7; subsample=1	0.305±0.095	0.709±0.034	0.704±0.046	0.804±0.025	0.618±0.04	0.915±0.045	0.322±0.082
lr=0.001; n=300; depth=9; subsample=1	0.304±0.095	0.708±0.035	0.698±0.047	0.802±0.025	0.62±0.041	0.909±0.044	0.331±0.079
lr=0.001; n=300; depth=11; subsample=1	0.302±0.093	0.707±0.034	0.697±0.047	0.801±0.025	0.619±0.04	0.907±0.044	0.332±0.079
lr=0.001; n=100; depth=9; subsample=1	0.263±0.105	0.687±0.044	0.671±0.051	0.78±0.037	0.612±0.045	0.858±0.067	0.366±0.086
lr=0.001; n=100; depth=11; subsample=1	0.262±0.104	0.686±0.044	0.67±0.051	0.78±0.037	0.612±0.046	0.857±0.067	0.367±0.087
lr=0.001; n=100; depth=7; subsample=1	0.261±0.103	0.687±0.043	0.676±0.05	0.782±0.036	0.61±0.044	0.864±0.065	0.356±0.083
lr=0.0001; n=700; depth=7; subsample=1	0.255±0.104	0.683±0.044	0.669±0.05	0.777±0.037	0.609±0.045	0.853±0.071	0.364±0.092
lr=0.0001; n=700; depth=9; subsample=1	0.253±0.105	0.682±0.045	0.665±0.051	0.776±0.038	0.609±0.046	0.848±0.071	0.369±0.09
lr=0.0001; n=700; depth=11; subsample=1	0.252±0.107	0.681±0.046	0.664±0.051	0.775±0.038	0.609±0.047	0.847±0.071	0.371±0.091
lr=0.0001; n=500; depth=7; subsample=1	0.252±0.1	0.681±0.043	0.667±0.05	0.775±0.037	0.608±0.044	0.848±0.071	0.368±0.093
lr=0.0001; n=500; depth=9; subsample=1	0.249±0.104	0.68±0.045	0.662±0.051	0.774±0.038	0.608±0.046	0.845±0.071	0.37±0.092
lr=0.0001; n=300; depth=7; subsample=1	0.247±0.104	0.679±0.045	0.664±0.05	0.773±0.039	0.607±0.046	0.842±0.072	0.372±0.091
lr=0.0001; n=500; depth=11; subsample=1	0.246±0.105	0.678±0.045	0.661±0.051	0.772±0.038	0.607±0.047	0.842±0.07	0.371±0.094
lr=0.0001; n=300; depth=11; subsample=1	0.244±0.102	0.676±0.045	0.658±0.051	0.77±0.039	0.606±0.045	0.838±0.073	0.374±0.09
lr=0.0001; n=300; depth=9; subsample=1	0.243±0.103	0.677±0.046	0.659±0.052	0.771±0.039	0.606±0.045	0.839±0.072	0.372±0.089
lr=0.0001; n=100; depth=7; subsample=1	0.237±0.099	0.673±0.044	0.66±0.048	0.768±0.037	0.604±0.044	0.832±0.071	0.375±0.089
lr=0.0001; n=100; depth=11; subsample=1	0.232±0.102	0.671±0.045	0.655±0.05	0.765±0.039	0.602±0.045	0.829±0.073	0.375±0.09
lr=0.0001; n=100; depth=9; subsample=1	0.231±0.102	0.671±0.045	0.656±0.05	0.765±0.039	0.601±0.045	0.829±0.072	0.374±0.088

## Sheet: mold2_knn
Para_combination	MCC	Accuracy	AUC	F1	BA	Sensitivity	Specificity
K=3	0.307±0.062	0.711±0.02	0.653±0.024	0.81±0.012	0.608±0.025	0.947±0.018	0.268±0.048
K=5	0.257±0.066	0.695±0.019	0.696±0.03	0.803±0.012	0.581±0.024	0.955±0.018	0.207±0.047
K=7	0.234±0.066	0.688±0.017	0.726±0.026	0.802±0.01	0.567±0.023	0.967±0.015	0.167±0.046
K=9	0.219±0.073	0.684±0.017	0.739±0.028	0.801±0.01	0.556±0.022	0.976±0.015	0.136±0.042
K=11	0.201±0.068	0.679±0.015	0.75±0.029	0.8±0.009	0.546±0.019	0.983±0.012	0.108±0.037

## Sheet: mold2_svm
Para_combination	MCC	Accuracy	AUC	F1	BA	Sensitivity	Specificity
kernel=rbf; C=10; gamma=0.1	0.276±0.05	0.7±0.014	0.702±0.021	0.808±0.008	0.583±0.02	0.968±0.016	0.197±0.044
kernel=rbf; C=100; gamma=0.1	0.271±0.059	0.697±0.017	0.719±0.021	0.808±0.009	0.574±0.026	0.978±0.015	0.17±0.058
kernel=rbf; C=1000; gamma=0.1	0.265±0.062	0.696±0.017	0.718±0.021	0.807±0.009	0.573±0.026	0.978±0.016	0.168±0.059
kernel=rbf; C=1000; gamma=scale	0.249±0.074	0.692±0.018	0.709±0.024	0.805±0.01	0.568±0.027	0.976±0.02	0.159±0.061
kernel=rbf; C=100; gamma=0.001	0.238±0.054	0.688±0.014	0.71±0.02	0.803±0.008	0.561±0.022	0.977±0.019	0.145±0.053
kernel=rbf; C=100; gamma=scale	0.236±0.068	0.689±0.018	0.699±0.024	0.802±0.011	0.568±0.025	0.965±0.023	0.172±0.058
kernel=poly; C=1; gamma=scale	0.236±0.058	0.686±0.014	0.722±0.02	0.804±0.008	0.555±0.02	0.985±0.014	0.126±0.045
kernel=poly; C=0.1; gamma=0.1	0.235±0.056	0.686±0.014	0.715±0.022	0.804±0.008	0.556±0.02	0.984±0.014	0.129±0.044
kernel=rbf; C=1000; gamma=0.0001	0.235±0.056	0.687±0.014	0.709±0.02	0.803±0.008	0.561±0.022	0.976±0.019	0.146±0.053
kernel=rbf; C=1; gamma=0.1	0.235±0.05	0.684±0.011	0.754±0.015	0.804±0.006	0.549±0.017	0.993±0.008	0.106±0.035
kernel=rbf; C=10; gamma=scale	0.235±0.047	0.688±0.012	0.702±0.023	0.802±0.007	0.564±0.017	0.971±0.016	0.157±0.038
kernel=poly; C=10; gamma=scale	0.213±0.063	0.682±0.015	0.669±0.026	0.8±0.009	0.555±0.022	0.975±0.017	0.134±0.048
kernel=poly; C=1000; gamma=0.1	0.212±0.081	0.682±0.017	0.686±0.025	0.802±0.009	0.548±0.026	0.987±0.015	0.109±0.058
kernel=poly; C=1000; gamma=scale	0.212±0.081	0.682±0.017	0.686±0.025	0.802±0.009	0.548±0.026	0.987±0.015	0.109±0.058
kernel=poly; C=100; gamma=0.1	0.212±0.081	0.682±0.017	0.686±0.025	0.802±0.009	0.548±0.026	0.987±0.015	0.109±0.058
kernel=poly; C=1; gamma=0.1	0.211±0.068	0.682±0.016	0.669±0.026	0.8±0.009	0.555±0.023	0.972±0.018	0.138±0.052
kernel=poly; C=10; gamma=0.1	0.208±0.085	0.681±0.018	0.686±0.025	0.801±0.01	0.548±0.027	0.986±0.016	0.11±0.059
kernel=poly; C=100; gamma=scale	0.206±0.079	0.68±0.017	0.685±0.025	0.801±0.009	0.547±0.026	0.985±0.016	0.11±0.06
kernel=rbf; C=1000; gamma=0.001	0.186±0.065	0.676±0.016	0.67±0.024	0.795±0.009	0.551±0.024	0.964±0.02	0.138±0.056
kernel=rbf; C=1; gamma=scale	0.164±0.057	0.669±0.009	0.759±0.013	0.797±0.004	0.525±0.013	0.997±0.006	0.053±0.028
kernel=poly; C=0.1; gamma=scale	0.035±0.064	0.654±0.005	0.744±0.013	0.79±0.003	0.504±0.007	0.999±0.004	0.009±0.015
kernel=rbf; C=1000; gamma=1e-05	-0.002±0.024	0.652±0.002	0.728±0.014	0.789±0.002	0.5±0.003	0.999±0.004	0.001±0.005
kernel=rbf; C=100; gamma=0.0001	-0.002±0.024	0.652±0.002	0.728±0.014	0.789±0.002	0.5±0.003	0.999±0.004	0.001±0.005
kernel=rbf; C=10; gamma=0.001	-0.002±0.021	0.652±0.002	0.729±0.014	0.789±0.002	0.5±0.002	0.999±0.004	0.001±0.004
kernel=poly; C=0.1; gamma=0.0001	0.0±0.0	0.652±0.0	0.246±0.012	0.789±0.0	0.5±0.0	1.0±0.0	0.0±0.0
kernel=poly; C=0.1; gamma=0.001	0.0±0.0	0.652±0.0	0.246±0.012	0.789±0.0	0.5±0.0	1.0±0.0	0.0±0.0
kernel=poly; C=0.1; gamma=1e-05	0.0±0.0	0.652±0.0	0.246±0.012	0.789±0.0	0.5±0.0	1.0±0.0	0.0±0.0
kernel=poly; C=1000; gamma=0.0001	0.0±0.0	0.652±0.0	0.246±0.012	0.789±0.0	0.5±0.0	1.0±0.0	0.0±0.0
kernel=poly; C=1000; gamma=0.001	0.0±0.0	0.652±0.0	0.266±0.035	0.789±0.0	0.5±0.0	1.0±0.0	0.0±0.0
kernel=poly; C=1000; gamma=1e-05	0.0±0.0	0.652±0.0	0.246±0.012	0.789±0.0	0.5±0.0	1.0±0.0	0.0±0.0
kernel=poly; C=100; gamma=0.0001	0.0±0.0	0.652±0.0	0.246±0.012	0.789±0.0	0.5±0.0	1.0±0.0	0.0±0.0
kernel=poly; C=100; gamma=0.001	0.0±0.0	0.652±0.0	0.246±0.012	0.789±0.0	0.5±0.0	1.0±0.0	0.0±0.0
kernel=poly; C=100; gamma=1e-05	0.0±0.0	0.652±0.0	0.246±0.012	0.789±0.0	0.5±0.0	1.0±0.0	0.0±0.0
kernel=poly; C=10; gamma=0.0001	0.0±0.0	0.652±0.0	0.246±0.012	0.789±0.0	0.5±0.0	1.0±0.0	0.0±0.0
kernel=poly; C=10; gamma=0.001	0.0±0.0	0.652±0.0	0.246±0.012	0.789±0.0	0.5±0.0	1.0±0.0	0.0±0.0
kernel=poly; C=10; gamma=1e-05	0.0±0.0	0.652±0.0	0.246±0.012	0.789±0.0	0.5±0.0	1.0±0.0	0.0±0.0
kernel=poly; C=1; gamma=0.0001	0.0±0.0	0.652±0.0	0.246±0.012	0.789±0.0	0.5±0.0	1.0±0.0	0.0±0.0
kernel=poly; C=1; gamma=0.001	0.0±0.0	0.652±0.0	0.246±0.012	0.789±0.0	0.5±0.0	1.0±0.0	0.0±0.0
kernel=poly; C=1; gamma=1e-05	0.0±0.0	0.652±0.0	0.246±0.012	0.789±0.0	0.5±0.0	1.0±0.0	0.0±0.0
kernel=rbf; C=0.1; gamma=0.0001	0.0±0.0	0.652±0.0	0.257±0.014	0.789±0.0	0.5±0.0	1.0±0.0	0.0±0.0
kernel=rbf; C=0.1; gamma=0.001	0.0±0.0	0.652±0.0	0.256±0.014	0.789±0.0	0.5±0.0	1.0±0.0	0.0±0.0
kernel=rbf; C=0.1; gamma=0.1	0.0±0.0	0.652±0.0	0.61±0.182	0.789±0.0	0.5±0.0	1.0±0.0	0.0±0.0
kernel=rbf; C=0.1; gamma=1e-05	0.0±0.0	0.652±0.0	0.257±0.014	0.789±0.0	0.5±0.0	1.0±0.0	0.0±0.0
kernel=rbf; C=0.1; gamma=scale	0.0±0.0	0.652±0.0	0.352±0.183	0.789±0.0	0.5±0.0	1.0±0.0	0.0±0.0
kernel=rbf; C=100; gamma=1e-05	0.0±0.0	0.652±0.0	0.257±0.014	0.789±0.0	0.5±0.0	1.0±0.0	0.0±0.0
kernel=rbf; C=10; gamma=0.0001	0.0±0.0	0.652±0.0	0.257±0.014	0.789±0.0	0.5±0.0	1.0±0.0	0.0±0.0
kernel=rbf; C=10; gamma=1e-05	0.0±0.0	0.652±0.0	0.257±0.014	0.789±0.0	0.5±0.0	1.0±0.0	0.0±0.0
kernel=rbf; C=1; gamma=0.0001	0.0±0.0	0.652±0.0	0.257±0.014	0.789±0.0	0.5±0.0	1.0±0.0	0.0±0.0
kernel=rbf; C=1; gamma=0.001	0.0±0.0	0.652±0.0	0.256±0.014	0.789±0.0	0.5±0.0	1.0±0.0	0.0±0.0
kernel=rbf; C=1; gamma=1e-05	0.0±0.0	0.652±0.0	0.257±0.014	0.789±0.0	0.5±0.0	1.0±0.0	0.0±0.0

## Sheet: mold2_rf
Para_combination	MCC	Accuracy	AUC	F1	BA	Sensitivity	Specificity
estimator=100; depth=7; random=1; leaf=5	0.219±0.059	0.683±0.014	0.795±0.016	0.802±0.008	0.552±0.019	0.983±0.011	0.121±0.038
estimator=100; depth=7; random=1; leaf=7	0.216±0.055	0.682±0.013	0.797±0.019	0.801±0.007	0.553±0.019	0.98±0.012	0.125±0.041
estimator=100; depth=5; random=1; leaf=9	0.214±0.066	0.682±0.016	0.797±0.017	0.8±0.009	0.554±0.021	0.977±0.014	0.131±0.041
estimator=100; depth=11; random=1; leaf=7	0.213±0.067	0.682±0.015	0.793±0.02	0.801±0.009	0.551±0.021	0.981±0.011	0.121±0.043
estimator=100; depth=7; random=1; leaf=3	0.213±0.058	0.682±0.013	0.798±0.016	0.801±0.007	0.55±0.018	0.983±0.01	0.118±0.037
estimator=200; depth=7; random=1; leaf=7	0.213±0.055	0.682±0.013	0.805±0.014	0.801±0.007	0.551±0.018	0.98±0.012	0.122±0.038
estimator=100; depth=5; random=1; leaf=5	0.212±0.07	0.682±0.016	0.797±0.015	0.8±0.009	0.553±0.022	0.978±0.013	0.128±0.043
estimator=100; depth=9; random=1; leaf=7	0.212±0.067	0.682±0.016	0.794±0.02	0.801±0.009	0.551±0.023	0.981±0.011	0.122±0.047
estimator=100; depth=5; random=1; leaf=7	0.212±0.062	0.682±0.015	0.797±0.016	0.8±0.008	0.553±0.02	0.977±0.013	0.128±0.04
estimator=100; depth=5; random=1; leaf=3	0.212±0.056	0.682±0.013	0.798±0.017	0.801±0.007	0.552±0.018	0.979±0.011	0.124±0.038
estimator=200; depth=5; random=1; leaf=5	0.211±0.061	0.681±0.014	0.807±0.012	0.8±0.008	0.552±0.019	0.978±0.014	0.126±0.041
estimator=100; depth=7; random=1; leaf=9	0.211±0.058	0.681±0.013	0.796±0.019	0.8±0.008	0.551±0.018	0.98±0.012	0.121±0.038
estimator=200; depth=9; random=1; leaf=7	0.211±0.058	0.681±0.013	0.803±0.014	0.801±0.007	0.55±0.019	0.981±0.011	0.119±0.039
estimator=100; depth=11; random=1; leaf=9	0.21±0.063	0.681±0.014	0.794±0.02	0.8±0.008	0.551±0.02	0.98±0.012	0.121±0.041
estimator=500; depth=7; random=1; leaf=5	0.21±0.054	0.681±0.012	0.81±0.013	0.801±0.007	0.549±0.016	0.982±0.01	0.116±0.032
estimator=200; depth=5; random=1; leaf=7	0.209±0.058	0.681±0.014	0.806±0.012	0.8±0.008	0.552±0.019	0.977±0.013	0.127±0.039
estimator=200; depth=7; random=1; leaf=5	0.209±0.057	0.681±0.013	0.804±0.014	0.8±0.007	0.549±0.018	0.982±0.011	0.116±0.039
estimator=500; depth=7; random=1; leaf=7	0.209±0.055	0.681±0.012	0.809±0.012	0.8±0.007	0.55±0.017	0.98±0.011	0.12±0.034
estimator=700; depth=7; random=1; leaf=5	0.208±0.053	0.68±0.011	0.81±0.012	0.8±0.007	0.548±0.015	0.982±0.01	0.115±0.031
estimator=100; depth=9; random=1; leaf=9	0.207±0.066	0.681±0.015	0.795±0.02	0.8±0.008	0.55±0.02	0.98±0.011	0.121±0.041
estimator=200; depth=7; random=1; leaf=9	0.207±0.062	0.68±0.014	0.804±0.013	0.8±0.008	0.55±0.019	0.979±0.012	0.12±0.039
estimator=500; depth=5; random=1; leaf=3	0.207±0.049	0.68±0.011	0.811±0.012	0.8±0.006	0.55±0.016	0.978±0.012	0.122±0.035
estimator=200; depth=11; random=1; leaf=9	0.206±0.062	0.68±0.014	0.803±0.014	0.8±0.008	0.549±0.019	0.98±0.011	0.118±0.038
estimator=100; depth=9; random=1; leaf=5	0.206±0.059	0.68±0.013	0.794±0.016	0.8±0.007	0.547±0.017	0.984±0.01	0.11±0.033
estimator=500; depth=5; random=1; leaf=5	0.206±0.053	0.68±0.012	0.81±0.012	0.8±0.007	0.55±0.016	0.978±0.013	0.122±0.034
estimator=100; depth=11; random=1; leaf=5	0.206±0.052	0.68±0.011	0.795±0.016	0.8±0.006	0.546±0.016	0.985±0.009	0.108±0.032
estimator=700; depth=7; random=1; leaf=9	0.206±0.052	0.68±0.012	0.808±0.011	0.8±0.007	0.549±0.016	0.979±0.012	0.119±0.034
estimator=200; depth=9; random=1; leaf=9	0.205±0.063	0.68±0.014	0.804±0.014	0.8±0.008	0.549±0.019	0.979±0.012	0.119±0.039
estimator=200; depth=7; random=1; leaf=3	0.205±0.06	0.68±0.013	0.807±0.015	0.8±0.007	0.547±0.018	0.983±0.01	0.112±0.037
estimator=200; depth=5; random=1; leaf=9	0.205±0.058	0.68±0.013	0.806±0.013	0.799±0.008	0.551±0.018	0.976±0.013	0.125±0.038
estimator=200; depth=11; random=1; leaf=7	0.205±0.056	0.68±0.012	0.803±0.014	0.8±0.007	0.548±0.017	0.981±0.011	0.116±0.036
estimator=700; depth=9; random=1; leaf=9	0.205±0.055	0.68±0.012	0.808±0.011	0.8±0.007	0.549±0.017	0.98±0.011	0.119±0.034
estimator=700; depth=7; random=1; leaf=3	0.205±0.051	0.679±0.011	0.811±0.012	0.8±0.006	0.546±0.015	0.984±0.01	0.109±0.03
estimator=200; depth=5; random=1; leaf=3	0.205±0.05	0.68±0.011	0.807±0.014	0.799±0.006	0.55±0.016	0.978±0.012	0.122±0.036
estimator=700; depth=7; random=1; leaf=7	0.204±0.058	0.68±0.013	0.809±0.012	0.8±0.007	0.549±0.017	0.98±0.011	0.117±0.034
estimator=700; depth=5; random=1; leaf=5	0.204±0.055	0.68±0.012	0.81±0.012	0.799±0.007	0.55±0.017	0.977±0.012	0.122±0.035
estimator=700; depth=11; random=1; leaf=9	0.204±0.054	0.679±0.012	0.808±0.011	0.8±0.007	0.548±0.016	0.98±0.011	0.116±0.033
estimator=500; depth=7; random=1; leaf=9	0.203±0.06	0.679±0.013	0.808±0.011	0.799±0.008	0.549±0.018	0.979±0.012	0.119±0.037
estimator=200; depth=9; random=1; leaf=5	0.203±0.055	0.679±0.012	0.805±0.013	0.8±0.007	0.546±0.016	0.983±0.01	0.108±0.033
estimator=500; depth=9; random=1; leaf=7	0.203±0.054	0.679±0.012	0.809±0.012	0.8±0.007	0.547±0.016	0.982±0.01	0.112±0.031
estimator=500; depth=5; random=1; leaf=7	0.203±0.053	0.679±0.012	0.809±0.012	0.799±0.007	0.55±0.016	0.977±0.013	0.122±0.033
estimator=500; depth=7; random=1; leaf=3	0.203±0.053	0.679±0.011	0.811±0.013	0.8±0.006	0.546±0.015	0.983±0.01	0.109±0.03
estimator=700; depth=5; random=1; leaf=7	0.203±0.052	0.68±0.012	0.81±0.012	0.799±0.007	0.55±0.016	0.977±0.012	0.122±0.034
estimator=700; depth=5; random=1; leaf=3	0.203±0.051	0.679±0.011	0.811±0.011	0.799±0.007	0.549±0.016	0.978±0.012	0.121±0.034
estimator=500; depth=11; random=1; leaf=7	0.203±0.05	0.679±0.011	0.808±0.012	0.8±0.006	0.547±0.015	0.982±0.01	0.112±0.03
estimator=700; depth=11; random=1; leaf=7	0.203±0.05	0.679±0.011	0.808±0.012	0.8±0.006	0.547±0.015	0.981±0.01	0.112±0.03
estimator=500; depth=11; random=1; leaf=9	0.202±0.059	0.679±0.013	0.807±0.012	0.799±0.007	0.548±0.017	0.98±0.011	0.115±0.034
estimator=500; depth=11; random=1; leaf=5	0.202±0.052	0.679±0.011	0.807±0.013	0.8±0.006	0.545±0.015	0.984±0.009	0.105±0.031
estimator=500; depth=5; random=1; leaf=9	0.202±0.052	0.679±0.012	0.808±0.011	0.799±0.007	0.55±0.017	0.976±0.013	0.124±0.036
estimator=700; depth=9; random=1; leaf=7	0.202±0.052	0.679±0.011	0.809±0.012	0.799±0.007	0.547±0.015	0.981±0.01	0.112±0.03
estimator=100; depth=9; random=1; leaf=3	0.2±0.062	0.678±0.014	0.795±0.02	0.8±0.007	0.545±0.019	0.985±0.009	0.104±0.039
estimator=500; depth=9; random=1; leaf=9	0.2±0.058	0.679±0.013	0.807±0.012	0.799±0.007	0.547±0.017	0.979±0.011	0.116±0.034
estimator=700; depth=11; random=1; leaf=5	0.199±0.05	0.678±0.01	0.808±0.012	0.799±0.006	0.544±0.014	0.984±0.009	0.104±0.028
estimator=200; depth=11; random=1; leaf=5	0.198±0.06	0.678±0.013	0.804±0.014	0.799±0.007	0.544±0.018	0.984±0.009	0.104±0.036
estimator=700; depth=9; random=1; leaf=5	0.197±0.054	0.677±0.011	0.809±0.012	0.799±0.006	0.544±0.014	0.983±0.01	0.104±0.028
estimator=700; depth=5; random=1; leaf=9	0.197±0.05	0.678±0.011	0.809±0.011	0.798±0.007	0.548±0.015	0.976±0.013	0.121±0.033
estimator=200; depth=9; random=1; leaf=3	0.196±0.059	0.678±0.013	0.805±0.016	0.799±0.007	0.544±0.018	0.984±0.009	0.103±0.036
estimator=100; depth=11; random=1; leaf=3	0.196±0.058	0.677±0.012	0.794±0.019	0.799±0.007	0.542±0.018	0.986±0.01	0.099±0.037
estimator=500; depth=9; random=1; leaf=5	0.194±0.051	0.677±0.01	0.808±0.014	0.799±0.006	0.543±0.014	0.983±0.01	0.103±0.028
estimator=200; depth=11; random=1; leaf=3	0.192±0.057	0.676±0.012	0.804±0.016	0.799±0.006	0.541±0.016	0.986±0.009	0.096±0.033
estimator=500; depth=9; random=1; leaf=3	0.191±0.052	0.676±0.011	0.809±0.014	0.799±0.006	0.541±0.015	0.985±0.008	0.097±0.031
estimator=700; depth=9; random=1; leaf=3	0.19±0.051	0.676±0.01	0.81±0.013	0.799±0.006	0.541±0.014	0.985±0.009	0.096±0.028
estimator=500; depth=11; random=1; leaf=3	0.188±0.051	0.675±0.01	0.809±0.014	0.798±0.006	0.539±0.014	0.987±0.008	0.092±0.028
estimator=700; depth=11; random=1; leaf=3	0.184±0.057	0.675±0.011	0.809±0.013	0.798±0.006	0.538±0.015	0.987±0.008	0.09±0.03

## Sheet: mold2_xgboost
Para_combination	MCC	Accuracy	AUC	F1	BA	Sensitivity	Specificity
lr=0.01; n=300; depth=11; subsample=1	0.314±0.07	0.711±0.021	0.753±0.03	0.814±0.013	0.6±0.026	0.966±0.022	0.235±0.05
lr=0.01; n=300; depth=9; subsample=1	0.313±0.065	0.711±0.02	0.752±0.031	0.814±0.013	0.599±0.025	0.967±0.022	0.231±0.052
lr=0.01; n=300; depth=7; subsample=1	0.312±0.073	0.711±0.022	0.757±0.03	0.814±0.013	0.599±0.029	0.967±0.021	0.23±0.057
lr=0.01; n=500; depth=11; subsample=1	0.311±0.067	0.71±0.02	0.762±0.029	0.814±0.012	0.596±0.026	0.971±0.018	0.221±0.051
lr=0.01; n=500; depth=9; subsample=1	0.31±0.065	0.71±0.02	0.762±0.029	0.813±0.012	0.596±0.025	0.971±0.019	0.22±0.049
lr=0.01; n=500; depth=7; subsample=1	0.307±0.065	0.709±0.019	0.765±0.029	0.813±0.012	0.594±0.025	0.971±0.018	0.217±0.051
lr=0.01; n=700; depth=9; subsample=1	0.307±0.062	0.708±0.018	0.765±0.027	0.813±0.011	0.593±0.024	0.973±0.018	0.213±0.047
lr=0.01; n=700; depth=7; subsample=1	0.305±0.067	0.708±0.02	0.767±0.028	0.813±0.012	0.592±0.026	0.973±0.018	0.212±0.051
lr=0.01; n=700; depth=11; subsample=1	0.304±0.073	0.708±0.021	0.765±0.027	0.813±0.013	0.593±0.027	0.972±0.018	0.214±0.052
lr=0.01; n=700; depth=7; subsample=0.8	0.302±0.055	0.705±0.016	0.783±0.017	0.813±0.009	0.584±0.022	0.983±0.01	0.186±0.044
lr=0.01; n=700; depth=9; subsample=0.8	0.301±0.056	0.705±0.016	0.784±0.018	0.813±0.009	0.585±0.022	0.982±0.01	0.188±0.045
lr=0.01; n=700; depth=11; subsample=0.8	0.3±0.056	0.705±0.016	0.784±0.018	0.813±0.009	0.584±0.023	0.982±0.01	0.186±0.047
lr=0.01; n=500; depth=9; subsample=0.8	0.299±0.059	0.705±0.017	0.784±0.019	0.813±0.009	0.584±0.024	0.982±0.01	0.187±0.048
lr=0.01; n=500; depth=7; subsample=0.8	0.299±0.056	0.705±0.016	0.784±0.018	0.813±0.009	0.584±0.023	0.982±0.01	0.186±0.046
lr=0.01; n=500; depth=11; subsample=0.8	0.298±0.06	0.705±0.017	0.784±0.019	0.813±0.009	0.584±0.024	0.982±0.01	0.186±0.049
lr=0.01; n=300; depth=11; subsample=0.8	0.297±0.058	0.704±0.017	0.78±0.02	0.812±0.009	0.584±0.024	0.981±0.011	0.186±0.05
lr=0.01; n=300; depth=7; subsample=0.8	0.297±0.057	0.704±0.017	0.781±0.02	0.813±0.009	0.584±0.024	0.981±0.01	0.187±0.049
lr=0.01; n=300; depth=9; subsample=0.8	0.296±0.057	0.704±0.017	0.78±0.02	0.812±0.009	0.583±0.024	0.981±0.01	0.185±0.049
lr=0.01; n=100; depth=11; subsample=0.8	0.295±0.064	0.704±0.019	0.752±0.026	0.812±0.01	0.585±0.027	0.978±0.015	0.192±0.06
lr=0.01; n=100; depth=7; subsample=0.8	0.295±0.061	0.704±0.018	0.753±0.025	0.812±0.01	0.585±0.027	0.978±0.015	0.193±0.058
lr=0.01; n=700; depth=9; subsample=0.7	0.295±0.056	0.704±0.016	0.781±0.016	0.812±0.009	0.583±0.022	0.981±0.012	0.185±0.046
lr=0.01; n=100; depth=9; subsample=0.8	0.294±0.059	0.704±0.017	0.752±0.026	0.812±0.009	0.584±0.025	0.978±0.015	0.191±0.056
lr=0.01; n=700; depth=11; subsample=0.7	0.294±0.055	0.703±0.015	0.781±0.017	0.812±0.009	0.582±0.021	0.982±0.011	0.182±0.043
lr=0.01; n=500; depth=9; subsample=0.7	0.293±0.055	0.703±0.016	0.781±0.017	0.812±0.009	0.582±0.022	0.982±0.011	0.182±0.045
lr=0.01; n=500; depth=11; subsample=0.7	0.292±0.059	0.703±0.016	0.782±0.018	0.812±0.009	0.58±0.022	0.982±0.011	0.179±0.045
lr=0.01; n=500; depth=7; subsample=0.7	0.29±0.054	0.702±0.015	0.781±0.017	0.811±0.008	0.58±0.021	0.982±0.01	0.178±0.042
lr=0.01; n=700; depth=7; subsample=0.7	0.29±0.053	0.702±0.015	0.781±0.016	0.811±0.008	0.58±0.02	0.981±0.011	0.179±0.041
lr=0.01; n=300; depth=9; subsample=0.7	0.284±0.055	0.7±0.015	0.777±0.019	0.811±0.008	0.577±0.022	0.982±0.011	0.172±0.047
lr=0.001; n=100; depth=11; subsample=0.8	0.282±0.071	0.701±0.021	0.726±0.029	0.809±0.013	0.584±0.029	0.969±0.026	0.198±0.065
lr=0.0001; n=100; depth=11; subsample=0.8	0.281±0.075	0.701±0.023	0.724±0.03	0.808±0.014	0.584±0.031	0.968±0.029	0.2±0.07
lr=0.0001; n=100; depth=9; subsample=0.8	0.281±0.074	0.701±0.022	0.724±0.03	0.808±0.014	0.584±0.031	0.968±0.029	0.199±0.071
lr=0.001; n=700; depth=7; subsample=0.8	0.28±0.065	0.7±0.018	0.751±0.026	0.809±0.01	0.579±0.027	0.977±0.02	0.182±0.06
lr=0.01; n=100; depth=9; subsample=1	0.279±0.086	0.7±0.029	0.703±0.038	0.801±0.021	0.6±0.033	0.929±0.042	0.272±0.069
lr=0.001; n=100; depth=9; subsample=0.8	0.279±0.069	0.7±0.02	0.726±0.029	0.808±0.013	0.583±0.028	0.969±0.027	0.197±0.066
lr=0.001; n=500; depth=11; subsample=0.8	0.279±0.066	0.699±0.019	0.743±0.026	0.809±0.011	0.579±0.026	0.976±0.022	0.182±0.058
lr=0.001; n=700; depth=11; subsample=0.8	0.279±0.061	0.699±0.017	0.749±0.026	0.809±0.01	0.578±0.025	0.977±0.02	0.18±0.057
lr=0.001; n=700; depth=9; subsample=0.8	0.279±0.059	0.699±0.017	0.749±0.026	0.809±0.01	0.578±0.025	0.977±0.019	0.18±0.057
lr=0.01; n=300; depth=11; subsample=0.7	0.279±0.058	0.699±0.016	0.778±0.02	0.81±0.009	0.575±0.022	0.983±0.01	0.167±0.044
lr=0.01; n=300; depth=7; subsample=0.7	0.279±0.054	0.699±0.015	0.778±0.02	0.81±0.008	0.575±0.022	0.982±0.011	0.168±0.046
lr=0.001; n=500; depth=7; subsample=0.8	0.278±0.067	0.699±0.019	0.745±0.027	0.809±0.011	0.579±0.027	0.975±0.022	0.182±0.061
lr=0.01; n=100; depth=11; subsample=1	0.277±0.087	0.7±0.029	0.704±0.037	0.801±0.021	0.599±0.032	0.93±0.041	0.268±0.061
lr=0.001; n=300; depth=11; subsample=0.8	0.277±0.068	0.699±0.02	0.736±0.027	0.808±0.012	0.579±0.027	0.974±0.024	0.184±0.06
lr=0.001; n=300; depth=7; subsample=0.8	0.276±0.07	0.699±0.02	0.737±0.028	0.808±0.012	0.579±0.028	0.973±0.025	0.186±0.063
lr=0.001; n=300; depth=9; subsample=0.8	0.276±0.067	0.699±0.019	0.736±0.027	0.808±0.012	0.579±0.027	0.973±0.024	0.184±0.06
lr=0.001; n=500; depth=9; subsample=0.8	0.276±0.067	0.698±0.019	0.744±0.026	0.808±0.012	0.578±0.026	0.975±0.022	0.18±0.058
lr=0.01; n=100; depth=7; subsample=1	0.275±0.083	0.699±0.028	0.709±0.039	0.801±0.021	0.598±0.032	0.931±0.041	0.265±0.068
lr=0.0001; n=300; depth=11; subsample=0.8	0.275±0.073	0.699±0.022	0.728±0.028	0.808±0.014	0.58±0.029	0.971±0.028	0.189±0.067
lr=0.0001; n=700; depth=11; subsample=0.8	0.275±0.073	0.698±0.021	0.73±0.029	0.808±0.014	0.579±0.029	0.971±0.028	0.187±0.066
lr=0.001; n=100; depth=7; subsample=0.8	0.275±0.071	0.699±0.021	0.726±0.03	0.807±0.013	0.582±0.029	0.967±0.027	0.197±0.068
lr=0.0001; n=700; depth=9; subsample=0.8	0.274±0.073	0.698±0.021	0.73±0.029	0.807±0.014	0.579±0.029	0.971±0.029	0.186±0.066
lr=0.0001; n=300; depth=9; subsample=0.8	0.273±0.073	0.698±0.022	0.728±0.028	0.807±0.014	0.579±0.029	0.971±0.028	0.187±0.067
lr=0.0001; n=500; depth=11; subsample=0.8	0.273±0.072	0.698±0.021	0.73±0.028	0.807±0.014	0.578±0.028	0.971±0.029	0.186±0.064
lr=0.0001; n=100; depth=7; subsample=0.8	0.272±0.073	0.698±0.022	0.724±0.03	0.807±0.014	0.581±0.03	0.965±0.03	0.197±0.07
lr=0.0001; n=500; depth=9; subsample=0.8	0.272±0.073	0.698±0.021	0.73±0.028	0.807±0.014	0.578±0.028	0.97±0.029	0.186±0.063
lr=0.0001; n=300; depth=7; subsample=0.8	0.271±0.073	0.697±0.021	0.728±0.029	0.807±0.014	0.579±0.029	0.969±0.029	0.188±0.067
lr=0.01; n=100; depth=9; subsample=0.7	0.271±0.062	0.697±0.017	0.753±0.024	0.809±0.009	0.573±0.024	0.981±0.013	0.166±0.052
lr=0.0001; n=500; depth=7; subsample=0.8	0.269±0.072	0.697±0.021	0.73±0.029	0.807±0.014	0.578±0.028	0.969±0.03	0.186±0.066
lr=0.01; n=100; depth=7; subsample=0.7	0.269±0.056	0.696±0.015	0.755±0.024	0.808±0.008	0.572±0.023	0.981±0.011	0.164±0.049
lr=0.0001; n=700; depth=7; subsample=0.8	0.268±0.079	0.697±0.023	0.731±0.029	0.806±0.015	0.577±0.03	0.969±0.03	0.185±0.069
lr=0.01; n=100; depth=11; subsample=0.7	0.267±0.064	0.696±0.017	0.754±0.024	0.808±0.009	0.572±0.024	0.981±0.012	0.163±0.051
lr=0.001; n=700; depth=11; subsample=1	0.259±0.083	0.692±0.03	0.686±0.038	0.794±0.023	0.597±0.031	0.91±0.048	0.283±0.063
lr=0.001; n=700; depth=7; subsample=1	0.257±0.085	0.692±0.031	0.69±0.039	0.794±0.024	0.595±0.033	0.913±0.048	0.277±0.071
lr=0.001; n=700; depth=7; subsample=0.7	0.257±0.06	0.693±0.016	0.756±0.024	0.807±0.008	0.567±0.024	0.982±0.013	0.151±0.053
lr=0.001; n=700; depth=9; subsample=1	0.256±0.084	0.691±0.03	0.686±0.038	0.793±0.023	0.596±0.032	0.91±0.048	0.281±0.069
lr=0.001; n=500; depth=7; subsample=0.7	0.255±0.06	0.692±0.016	0.751±0.025	0.806±0.008	0.566±0.024	0.981±0.014	0.151±0.054
lr=0.001; n=700; depth=11; subsample=0.7	0.254±0.059	0.692±0.015	0.755±0.024	0.806±0.008	0.565±0.023	0.982±0.012	0.148±0.05
lr=0.001; n=300; depth=7; subsample=0.7	0.253±0.061	0.692±0.016	0.744±0.026	0.806±0.009	0.566±0.024	0.981±0.015	0.15±0.055
lr=0.001; n=700; depth=9; subsample=0.7	0.253±0.061	0.692±0.016	0.755±0.023	0.806±0.008	0.565±0.024	0.982±0.012	0.148±0.051
lr=0.001; n=100; depth=9; subsample=0.7	0.252±0.066	0.692±0.018	0.736±0.027	0.806±0.01	0.567±0.025	0.978±0.017	0.155±0.056
lr=0.001; n=500; depth=11; subsample=0.7	0.252±0.06	0.691±0.016	0.75±0.025	0.806±0.008	0.565±0.023	0.982±0.014	0.148±0.051
lr=0.001; n=500; depth=9; subsample=0.7	0.251±0.061	0.691±0.016	0.75±0.025	0.806±0.008	0.565±0.024	0.982±0.014	0.148±0.053
lr=0.001; n=100; depth=7; subsample=0.7	0.25±0.067	0.692±0.018	0.737±0.027	0.805±0.01	0.567±0.026	0.978±0.018	0.155±0.057
lr=0.001; n=300; depth=9; subsample=0.7	0.25±0.062	0.691±0.016	0.743±0.026	0.806±0.009	0.565±0.025	0.981±0.015	0.149±0.056
lr=0.001; n=300; depth=11; subsample=0.7	0.25±0.061	0.691±0.016	0.743±0.026	0.806±0.009	0.565±0.024	0.98±0.016	0.149±0.055
lr=0.001; n=100; depth=11; subsample=0.7	0.249±0.066	0.691±0.017	0.736±0.027	0.805±0.01	0.566±0.024	0.978±0.018	0.154±0.054
lr=0.0001; n=100; depth=9; subsample=0.7	0.249±0.065	0.691±0.017	0.734±0.027	0.805±0.01	0.566±0.025	0.977±0.019	0.156±0.058
lr=0.0001; n=100; depth=11; subsample=0.7	0.247±0.065	0.691±0.017	0.734±0.027	0.805±0.01	0.565±0.024	0.978±0.019	0.153±0.056
lr=0.0001; n=300; depth=9; subsample=0.7	0.246±0.066	0.69±0.017	0.736±0.028	0.805±0.009	0.564±0.025	0.979±0.018	0.149±0.056
lr=0.0001; n=300; depth=11; subsample=0.7	0.246±0.064	0.69±0.016	0.736±0.028	0.805±0.009	0.564±0.024	0.979±0.019	0.149±0.056
lr=0.001; n=500; depth=9; subsample=1	0.245±0.087	0.686±0.032	0.673±0.042	0.788±0.026	0.594±0.033	0.895±0.053	0.294±0.067
lr=0.0001; n=100; depth=7; subsample=0.7	0.245±0.066	0.69±0.017	0.734±0.027	0.805±0.009	0.565±0.026	0.977±0.018	0.154±0.059
lr=0.0001; n=500; depth=7; subsample=0.7	0.245±0.062	0.69±0.016	0.739±0.027	0.805±0.009	0.564±0.024	0.979±0.019	0.149±0.056
lr=0.001; n=500; depth=11; subsample=1	0.244±0.082	0.686±0.03	0.673±0.04	0.788±0.024	0.594±0.031	0.895±0.049	0.293±0.064
lr=0.0001; n=300; depth=7; subsample=0.7	0.244±0.067	0.69±0.017	0.737±0.027	0.804±0.01	0.564±0.025	0.978±0.02	0.151±0.058
lr=0.0001; n=500; depth=11; subsample=0.7	0.244±0.063	0.69±0.016	0.739±0.027	0.805±0.009	0.563±0.024	0.979±0.018	0.147±0.055
lr=0.0001; n=500; depth=9; subsample=0.7	0.243±0.063	0.689±0.016	0.739±0.027	0.804±0.009	0.563±0.024	0.979±0.019	0.146±0.055
lr=0.0001; n=700; depth=11; subsample=0.7	0.242±0.063	0.689±0.016	0.74±0.026	0.804±0.009	0.562±0.023	0.979±0.018	0.145±0.054
lr=0.0001; n=700; depth=7; subsample=0.7	0.241±0.064	0.689±0.017	0.74±0.026	0.804±0.009	0.562±0.024	0.979±0.019	0.146±0.057
lr=0.0001; n=700; depth=9; subsample=0.7	0.241±0.062	0.689±0.016	0.74±0.026	0.804±0.009	0.562±0.023	0.979±0.018	0.144±0.054
lr=0.001; n=500; depth=7; subsample=1	0.234±0.09	0.683±0.032	0.675±0.04	0.786±0.025	0.59±0.034	0.895±0.052	0.285±0.074
lr=0.001; n=300; depth=11; subsample=1	0.215±0.089	0.672±0.037	0.654±0.043	0.774±0.031	0.587±0.035	0.866±0.058	0.308±0.064
lr=0.001; n=300; depth=7; subsample=1	0.215±0.089	0.673±0.035	0.656±0.045	0.776±0.03	0.585±0.035	0.874±0.061	0.296±0.077
lr=0.001; n=300; depth=9; subsample=1	0.212±0.085	0.672±0.035	0.654±0.045	0.775±0.029	0.586±0.034	0.869±0.057	0.303±0.066
lr=0.001; n=100; depth=11; subsample=1	0.186±0.092	0.657±0.041	0.63±0.046	0.759±0.035	0.579±0.038	0.834±0.066	0.325±0.072
lr=0.001; n=100; depth=7; subsample=1	0.186±0.092	0.657±0.041	0.627±0.05	0.76±0.036	0.578±0.038	0.839±0.071	0.316±0.076
lr=0.001; n=100; depth=9; subsample=1	0.185±0.093	0.656±0.041	0.63±0.048	0.759±0.036	0.578±0.039	0.834±0.067	0.323±0.071
lr=0.0001; n=700; depth=9; subsample=1	0.183±0.098	0.654±0.042	0.626±0.049	0.756±0.037	0.578±0.041	0.828±0.069	0.329±0.08
lr=0.0001; n=700; depth=11; subsample=1	0.183±0.093	0.654±0.041	0.625±0.048	0.756±0.036	0.578±0.039	0.826±0.07	0.33±0.079
lr=0.0001; n=500; depth=11; subsample=1	0.179±0.094	0.651±0.041	0.623±0.052	0.753±0.036	0.578±0.04	0.82±0.07	0.336±0.082
lr=0.0001; n=700; depth=7; subsample=1	0.179±0.09	0.654±0.039	0.623±0.051	0.757±0.035	0.576±0.038	0.833±0.068	0.319±0.082
lr=0.0001; n=500; depth=9; subsample=1	0.178±0.095	0.651±0.042	0.624±0.05	0.753±0.036	0.577±0.04	0.82±0.068	0.334±0.081
lr=0.0001; n=300; depth=9; subsample=1	0.177±0.095	0.65±0.042	0.622±0.051	0.752±0.036	0.577±0.041	0.817±0.068	0.338±0.08
lr=0.0001; n=100; depth=9; subsample=1	0.175±0.098	0.648±0.043	0.618±0.053	0.749±0.038	0.577±0.043	0.811±0.069	0.343±0.082
lr=0.0001; n=300; depth=11; subsample=1	0.175±0.095	0.649±0.042	0.621±0.054	0.751±0.037	0.576±0.041	0.815±0.069	0.337±0.08
lr=0.0001; n=500; depth=7; subsample=1	0.175±0.09	0.651±0.039	0.62±0.052	0.754±0.035	0.575±0.038	0.826±0.069	0.324±0.085
lr=0.0001; n=100; depth=11; subsample=1	0.174±0.099	0.648±0.044	0.618±0.055	0.749±0.038	0.576±0.043	0.811±0.069	0.342±0.082
lr=0.0001; n=300; depth=7; subsample=1	0.174±0.096	0.65±0.043	0.618±0.054	0.752±0.038	0.575±0.041	0.82±0.073	0.33±0.084
lr=0.0001; n=100; depth=7; subsample=1	0.17±0.095	0.647±0.042	0.613±0.054	0.749±0.038	0.574±0.041	0.813±0.074	0.335±0.089

[truncated: 5 more sheets: maccs_knn, maccs_lr, maccs_svm, maccs_rf, maccs_xgboost]
