# Supplementary material for: DeepCarc: Deep Learning-Powered Carcinogenicity Prediction Using Model-Level Representation
Source: Front Artif Intell. 2021 Nov 18;4:757780. doi: 10.3389/frai.2021.757780 (PMC8636933; doi:10.3389/frai.2021.757780)
Supplement: Supplementary file 5 [file Table4.csv]

	DATABASE_ID	INCHI_KEY	GENERIC_NAME	SMILES	prob_drugbank	class_drugbank
0	DB00007	GFIJNRVAKGFPGQ-LIJARHBVSA-N	Leuprolide	CCNC(=O)[C@@H]1CCCN1C(=O)[C@H](CCCNC(N)=N)NC(=O)[C@H](CC(C)C)NC(=O)[C@@H](CC(C)C)NC(=O)[C@H](CC1=CC=C(O)C=C1)NC(=O)[C@H](CO)NC(=O)[C@H](CC1=CNC2=C1C=CC=C2)NC(=O)[C@H](CC1=CNC=N1)NC(=O)[C@@H]1CCC(=O)N1	0.061744988	0
1	DB00035	NFLWUMRGJYTJIN-PNIOQBSNSA-N	Desmopressin	NC(=O)CC[C@@H]1NC(=O)[C@H](CC2=CC=CC=C2)NC(=O)[C@H](CC2=CC=C(O)C=C2)NC(=O)CCSSC[C@H](NC(=O)[C@H](CC(N)=O)NC1=O)C(=O)N1CCC[C@H]1C(=O)N[C@H](CCCNC(N)=N)C(=O)NCC(N)=O	0.023765087	0
2	DB00093	SFKQVVDKFKYTNA-DZCXQCEKSA-N	Felypressin	NCCCC[C@H](NC(=O)[C@@H]1CCCN1C(=O)[C@@H]1CSSC[C@H](N)C(=O)N[C@@H](CC2=CC=CC=C2)C(=O)N[C@@H](CC2=CC=CC=C2)C(=O)N[C@@H](CCC(N)=O)C(=O)N[C@@H](CC(N)=O)C(=O)N1)C(=O)NCC(N)=O	0.017926455	0
3	DB00104	DEQANNDTNATYII-OULOTJBUSA-N	Octreotide	[H][C@]1(NC(=O)[C@H](CCCCN)NC(=O)[C@@H](CC2=CNC3=C2C=CC=C3)NC(=O)[C@H](CC2=CC=CC=C2)NC(=O)[C@H](CSSC[C@H](NC1=O)C(=O)N[C@H](CO)[C@@H](C)O)NC(=O)[C@H](N)CC1=CC=CC=C1)[C@@H](C)O	0.021488577000000002	0
4	DB00114	NGVDGCNFYWLIFO-UHFFFAOYSA-N	Pyridoxal phosphate	CC1=NC=C(COP(O)(O)=O)C(C=O)=C1O	0.69458133	1
5	DB00116	MSTNYGQPCMXVAQ-KIYNQFGBSA-N	Tetrahydrofolic acid	NC1=NC(=O)C2=C(NCC(CNC3=CC=C(C=C3)C(=O)N[C@@H](CCC(O)=O)C(O)=O)N2)N1	0.0058329403000000005	0
6	DB00117	HNDVDQJCIGZPNO-YFKPBYRVSA-N	Histidine	N[C@@H](CC1=CNC=N1)C(O)=O	0.024048239	0
7	DB00118	MEFKEPWMEQBLKI-AIRLBKTGSA-N	Ademetionine	C[S+](CC[C@H](N)C([O-])=O)C[C@H]1O[C@H]([C@H](O)[C@@H]1O)N1C=NC2=C1N=CN=C2N	0.010446221	0
8	DB00119	LCTONWCANYUPML-UHFFFAOYSA-N	Pyruvic acid	CC(=O)C(O)=O	0.71635026	1
9	DB00120	COLNVLDHVKWLRT-QMMMGPOBSA-N	Phenylalanine	N[C@@H](CC1=CC=CC=C1)C(O)=O	0.01604098	0
10	DB00121	YBJHBAHKTGYVGT-ZKWXMUAHSA-N	Biotin	[H][C@]12CS[C@@H](CCCCC(O)=O)[C@@]1([H])NC(=O)N2	0.023513287	0
11	DB00122	OEYIOHPDSNJKLS-UHFFFAOYSA-N	Choline	C[N+](C)(C)CCO	0.21954957	0
12	DB00123	KDXKERNSBIXSRK-YFKPBYRVSA-N	L-Lysine	NCCCC[C@H](N)C(O)=O	0.06365484	0
13	DB00125	ODKSFYDXXFIFQN-BYPYZUCNSA-N	Arginine	N[C@@H](CCCNC(N)=N)C(O)=O	0.0065733193999999995	0
14	DB00126	CIWBSHSKHKDKBQ-JLAZNSOCSA-N	Ascorbic acid	[H][C@@]1(OC(=O)C(O)=C1O)[C@@H](O)CO	0.050548255	0
15	DB00127	PFNFFQXMRSDOHW-UHFFFAOYSA-N	Spermine	NCCCNCCCCNCCCN	0.10796845	0
16	DB00128	CKLJMWTZIZZHCS-REOHCLBHSA-N	Aspartic acid	N[C@@H](CC(O)=O)C(O)=O	0.003994763	0
17	DB00129	AHLPHDHHMVZTML-BYPYZUCNSA-N	Ornithine	NCCC[C@H](N)C(O)=O	0.040965974	0
18	DB00130	ZDXPYRJPNDTMRX-VKHMYHEASA-N	L-Glutamine	N[C@@H](CCC(N)=O)C(O)=O	0.0071599185	0
19	DB00131	UDMBCSSLTHHNCD-KQYNXXCUSA-N	Adenosine phosphate	NC1=C2N=CN([C@@H]3O[C@H](COP(O)(O)=O)[C@@H](O)[C@H]3O)C2=NC=N1	0.027202845	0
20	DB00132	DTOSIQBPPRVQHS-PDBXOOCHSA-N	alpha-Linolenic acid	CC\C=C/C\C=C/C\C=C/CCCCCCCC(O)=O	0.0022935867	0
21	DB00133	MTCFGRXMJLQNBG-REOHCLBHSA-N	Serine	N[C@@H](CO)C(O)=O	0.09917599	0
22	DB00134	FFEARJCKVFRZRR-BYPYZUCNSA-N	Methionine	CSCC[C@H](N)C(O)=O	0.039677113	0
23	DB00135	OUYCCCASQSFEME-QMMMGPOBSA-N	Tyrosine	N[C@@H](CC1=CC=C(O)C=C1)C(O)=O	0.012371749	0
24	DB00136	GMRQFYUYWCNGIN-NKMMMXOESA-N	Calcitriol	C[C@H](CCCC(C)(C)O)[C@@]1([H])CC[C@@]2([H])\C(CCC[C@]12C)=C\C=C1\C[C@@H](O)C[C@H](O)C1=C	0.09958439999999999	0
25	DB00137	KBPHJBAIARWVSC-RGZFRNHPSA-N	Lutein	C\C(\C=C\C=C(/C)\C=C\[C@H]1C(C)=C[C@H](O)CC1(C)C)=C/C=C/C=C(\C)/C=C/C=C(\C)/C=C/C1=C(C)C[C@@H](O)CC1(C)C	0.03824067	0
26	DB00138	LEVWYRKDKASIDU-IMJSIDKUSA-N	Cystine	N[C@@H](CSSC[C@H](N)C(O)=O)C(O)=O	0.025466173999999998	0
27	DB00139	KDYFGRWQOYBRFD-UHFFFAOYSA-N	Succinic acid	OC(=O)CCC(O)=O	0.017767488999999997	0
28	DB00140	AUNGANRZJHBGPY-SCRDCRAPSA-N	Riboflavin	CC1=C(C)C=C2N(C[C@H](O)[C@H](O)[C@H](O)CO)C3=NC(=O)NC(=O)C3=NC2=C1	0.14552236	0
29	DB00141	MBLBDJOUHNCFQT-LXGUWJNJSA-N	N-Acetylglucosamine	[H]C(=O)[C@H](NC(C)=O)[C@@H](O)[C@H](O)[C@H](O)CO	0.15897757	0
30	DB00143	RWSXRVCMGQZWBV-WDSKDSINSA-N	Glutathione	N[C@@H](CCC(=O)N[C@@H](CS)C(=O)NCC(O)=O)C(O)=O	0.009514719	0
31	DB00144	UNJJBGNPUUVVFQ-ZJUUUORDSA-N	Phosphatidyl serine	CCCC(=O)O[C@H](COC(=O)CC)COP(O)(=O)OC[C@H](N)C(O)=O	0.041710585	0
32	DB00145	DHMQDGOQFOQNFH-UHFFFAOYSA-N	Glycine	NCC(O)=O	0.46547592	0
33	DB00146	JWUBBDSIWDLEOM-DTOXIADCSA-N	Calcifediol	C[C@H](CCCC(C)(C)O)[C@@]1([H])CC[C@@]2([H])\C(CCC[C@]12C)=C\C=C1\C[C@@H](O)CCC1=C	0.04102227	0
34	DB00147	RADKZDMFGJYCBB-UHFFFAOYSA-N	Pyridoxal	CC1=NC=C(CO)C(C=O)=C1O	0.4056464	0
35	DB00148	CVSVTCORWBXHQV-UHFFFAOYSA-N	Creatine	CN(CC(O)=O)C(N)=N	0.20906895	0
36	DB00149	ROHFNLRQFUQHCH-YFKPBYRVSA-N	Leucine	CC(C)C[C@H](N)C(O)=O	0.018033236	0
37	DB00151	XUJNEKJLAYXESH-REOHCLBHSA-N	Cysteine	N[C@@H](CS)C(O)=O	0.06966689	0
38	DB00152	JZRWCGZRTZMZEH-UHFFFAOYSA-N	Thiamine	CC1=C(CCO)SC=[N+]1CC1=CN=C(C)N=C1N	0.07490727	0
39	DB00154	HOBAELRKJCKHQD-QNEBEIHSSA-N	Dihomo-gamma-linolenic acid	CCCCC\C=C/C\C=C/C\C=C/CCCCCCC(O)=O	0.0020851493	0
40	DB00155	RHGKLRLOHDJJDR-BYPYZUCNSA-N	Citrulline	N[C@@H](CCCNC(N)=O)C(O)=O	0.0030519962	0
41	DB00156	AYFVYJQAPQTCCC-GBXIJSLDSA-N	Threonine	C[C@@H](O)[C@H](N)C(O)=O	0.032929093	0
42	DB00157	BOPGDPNILDQYTO-NNYOXOHSSA-N	NADH	NC(=O)C1=CN(C=CC1)[C@@H]1O[C@H](CO[P@](O)(=O)O[P@](O)(=O)OC[C@H]2O[C@H]([C@H](O)[C@@H]2O)N2C=NC3=C(N)N=CN=C23)[C@@H](O)[C@H]1O	0.013048111999999999	0
43	DB00158	OVBPIULPVIDEAO-LBPRGKRZSA-N	Folic acid	NC1=NC(=O)C2=NC(CNC3=CC=C(C=C3)C(=O)N[C@@H](CCC(O)=O)C(O)=O)=CN=C2N1	0.0020818412	0
44	DB00159	JAZBEHYOTPTENJ-JLNKQSITSA-N	Icosapent	CC\C=C/C\C=C/C\C=C/C\C=C/C\C=C/CCCC(O)=O	0.01631537	0
45	DB00160	QNAYBMKLOCPYGJ-REOHCLBHSA-N	Alanine	C[C@H](N)C(O)=O	0.46181923	0
46	DB00161	KZSNJWFQEVHDMF-BYPYZUCNSA-N	Valine	CC(C)[C@H](N)C(O)=O	0.06674132	0
47	DB00162	FPIPGXGPPPQFEQ-OVSJKPMPSA-N	Vitamin A	C\C(=C/CO)\C=C\C=C(/C)\C=C\C1=C(C)CCCC1(C)C	0.0039801	0
48	DB00163	GVJHHUAWPYXKBD-IEOSBIPESA-N	Vitamin E	CC(C)CCC[C@@H](C)CCC[C@@H](C)CCC[C@]1(C)CCC2=C(O1)C(C)=C(C)C(O)=C2C	0.01710093	0
49	DB00165	LXNHXLLTXMVWPM-UHFFFAOYSA-N	Pyridoxine	CC1=C(O)C(CO)=C(CO)C=N1	0.3343618	0
50	DB00166	AGBQKNBQESQNJD-SSDOTTSWSA-N	Lipoic acid	OC(=O)CCCC[C@@H]1CCSS1	0.027585207999999996	0
51	DB00167	AGPKZVBTJJNPAG-WHFBIAKZSA-N	Isoleucine	CC[C@H](C)[C@H](N)C(O)=O	0.029430866	0
52	DB00169	QYSXJUFSXHHAJI-YRZJJWOYSA-N	Cholecalciferol	CC(C)CCC[C@@H](C)[C@@]1([H])CC[C@@]2([H])\C(CCC[C@]12C)=C\C=C1\C[C@@H](O)CCC1=C	0.060605585999999996	0
53	DB00170	MJVAVZPDRWSRRC-UHFFFAOYSA-N	Menadione	CC1=CC(=O)C2=CC=CC=C2C1=O	0.55646795	1
54	DB00171	ZKHQWZAMYRWXGA-KQYNXXCUSA-N	ATP	NC1=NC=NC2=C1N=CN2[C@@H]1O[C@H](COP(O)(=O)OP(O)(=O)OP(O)(O)=O)[C@@H](O)[C@H]1O	0.043100208	0
55	DB00172	ONIBWKKTOPOVIA-BYPYZUCNSA-N	Proline	OC(=O)[C@@H]1CCCN1	0.2013039	0
56	DB00173	GFFGJBXGBJISGV-UHFFFAOYSA-N	Adenine	NC1=C2NC=NC2=NC=N1	0.48089528	0
57	DB00174	DCXYFEDJOCDNAF-REOHCLBHSA-N	Asparagine	N[C@@H](CC(N)=O)C(O)=O	0.0117304325	0
58	DB00175	TUZYXOIXSAXUGO-PZAWKZKUSA-N	Pravastatin	[H][C@]12[C@H](C[C@H](O)C=C1C=C[C@H](C)[C@@H]2CC[C@@H](O)C[C@@H](O)CC(O)=O)OC(=O)[C@@H](C)CC	0.043030053	0
59	DB00176	CJOFXWAVKWHTFT-XSFVSMFZSA-N	Fluvoxamine	COCCCC\C(=N/OCCN)C1=CC=C(C=C1)C(F)(F)F	0.0071479976	0
60	DB00177	ACWBQPMHZXGDFX-QFIPXVFZSA-N	Valsartan	CCCCC(=O)N(CC1=CC=C(C=C1)C1=CC=CC=C1C1=NNN=N1)[C@@H](C(C)C)C(O)=O	0.0096578	0
61	DB00178	HDACQVRGBOVJII-JBDAPHQKSA-N	Ramipril	[H][C@@]12CCC[C@]1([H])N([C@@H](C2)C(O)=O)C(=O)[C@H](C)N[C@@H](CCC1=CC=CC=C1)C(=O)OCC	0.0042301416	0
62	DB00179	HCZKYJDFEPMADG-TXEJJXNPSA-N	Masoprocol	C[C@@H](CC1=CC(O)=C(O)C=C1)[C@H](C)CC1=CC(O)=C(O)C=C1	0.19121453	0
63	DB00180	XSFJVAJPIHIPKU-XWCQMRHXSA-N	Flunisolide	[H][C@@]12C[C@@]3([H])[C@]4([H])C[C@H](F)C5=CC(=O)C=C[C@]5(C)[C@@]4([H])[C@@H](O)C[C@]3(C)[C@@]1(OC(C)(C)O2)C(=O)CO	0.051421552999999995	0
64	DB00181	KPYSYYIEGFHWSV-UHFFFAOYSA-N	Baclofen	NCC(CC(O)=O)C1=CC=C(Cl)C=C1	0.0064442754	0
65	DB00182	KWTSXDURSIMDCE-UHFFFAOYSA-N	Amphetamine	CC(N)CC1=CC=CC=C1	0.48173428	0
66	DB00183	NEYNJQRKHLUJRU-DZUOILHNSA-N	Pentagastrin	CSCC[C@H](NC(=O)[C@H](CC1=CNC2=C1C=CC=C2)NC(=O)CCNC(=O)OC(C)(C)C)C(=O)N[C@@H](CC(O)=O)C(=O)N[C@@H](CC1=CC=CC=C1)C(N)=O	0.04683438	0
67	DB00185	WUTYZMFRCNBCHQ-LHIURRSHSA-N	Cevimeline	CC1O[C@@]2(CS1)CN1CCC2CC1	0.1370399	0
68	DB00186	DIWRORZWFLOCLC-UHFFFAOYSA-N	Lorazepam	OC1N=C(C2=CC=CC=C2Cl)C2=C(NC1=O)C=CC(Cl)=C2	0.034691215	0
69	DB00187	AQNDDEOPVVGCPG-UHFFFAOYSA-N	Esmolol	COC(=O)CCC1=CC=C(OCC(O)CNC(C)C)C=C1	0.008635879	0
70	DB00189	ZEHYJZXQEQOSON-AATRIKPKSA-N	Ethchlorvynol	CCC(O)(\C=C\Cl)C#C	0.70280033	1
71	DB00190	TZFNLOMSOLWIDK-JTQLQIEISA-N	Carbidopa	C[C@@](CC1=CC(O)=C(O)C=C1)(NN)C(O)=O	0.14917731	0
72	DB00191	DHHVAGZRUROJKS-UHFFFAOYSA-N	Phentermine	CC(C)(N)CC1=CC=CC=C1	0.688974	1
73	DB00192	UCEWGESNIULAGX-UHFFFAOYSA-N	Indecainide	CC(C)NCCCC1(C(N)=O)C2=CC=CC=C2C2=CC=CC=C12	0.007505059200000001	0
74	DB00193	TVYLLZQTGLZFBW-ZBFHGGJFSA-N	Tramadol	COC1=CC=CC(=C1)[C@@]1(O)CCCC[C@@H]1CN(C)C	0.019265413000000002	0
75	DB00194	OIRDTQYFTABQOQ-UHTZMRCNSA-N	Vidarabine	NC1=NC=NC2=C1N=CN2[C@@H]1O[C@H](CO)[C@@H](O)[C@@H]1O	0.011075406999999999	0
76	DB00195	NWIUTZDMDHAVTP-UHFFFAOYSA-N	Betaxolol	CC(C)NCC(O)COC1=CC=C(CCOCC2CC2)C=C1	0.0040861964	0
77	DB00196	RFHAOTPXVQNOHP-UHFFFAOYSA-N	Fluconazole	OC(CN1C=NC=N1)(CN1C=NC=N1)C1=C(F)C=C(F)C=C1	0.05534914	0
78	DB00197	GXPHKUHSUJUWKP-UHFFFAOYSA-N	Troglitazone	CC1=C(C)C2=C(CCC(C)(COC3=CC=C(CC4SC(=O)NC4=O)C=C3)O2)C(C)=C1O	0.16954291	0
79	DB00198	VSZGPKBBMSAYNT-RRFJBIMHSA-N	Oseltamivir	CCOC(=O)C1=C[C@@H](OC(CC)CC)[C@H](NC(C)=O)[C@@H](N)C1	0.0037079751	0
80	DB00199	ULGZDMOVFRHVEP-RWJQBGPGSA-N	Erythromycin	CC[C@H]1OC(=O)[C@H](C)[C@@H](O[C@H]2C[C@@](C)(OC)[C@@H](O)[C@H](C)O2)[C@H](C)[C@@H](O[C@@H]2O[C@H](C)C[C@@H]([C@H]2O)N(C)C)[C@](C)(O)C[C@@H](C)C(=O)[C@H](C)[C@@H](O)[C@]1(C)O	0.05240959	0
81	DB00202	AXOIZCJOOAYSMI-UHFFFAOYSA-N	Succinylcholine	C[N+](C)(C)CCOC(=O)CCC(=O)OCC[N+](C)(C)C	0.007331311700000001	0
82	DB00203	BNRNXUUZRGQAQC-UHFFFAOYSA-N	Sildenafil	CCCC1=NN(C)C2=C1N=C(NC2=O)C1=CC(=CC=C1OCC)S(=O)(=O)N1CCN(C)CC1	0.037031114	0
83	DB00204	IXTMWRCNAAVVAI-UHFFFAOYSA-N	Dofetilide	CN(CCOC1=CC=C(NS(C)(=O)=O)C=C1)CCC1=CC=C(NS(C)(=O)=O)C=C1	0.15101212	0
84	DB00205	WKSAUQYGYAYLPV-UHFFFAOYSA-N	Pyrimethamine	CCC1=C(C(N)=NC(N)=N1)C1=CC=C(Cl)C=C1	0.35049522	0
85	DB00207	MQTOSJVFKKJCRP-BICOPXKESA-N	Azithromycin	CC[C@H]1OC(=O)[C@H](C)[C@@H](O[C@H]2C[C@@](C)(OC)[C@@H](O)[C@H](C)O2)[C@H](C)[C@@H](O[C@@H]2O[C@H](C)C[C@@H]([C@H]2O)N(C)C)[C@](C)(O)C[C@@H](C)CN(C)[C@H](C)[C@@H](O)[C@]1(C)O	0.08899304	0
86	DB00208	PHWBOXQYWZNQIN-UHFFFAOYSA-N	Ticlopidine	ClC1=CC=CC=C1CN1CCC2=C(C1)C=CS2	0.10069838	0
87	DB00209	OYYDSUSKLWTMMQ-JKHIJQBDSA-N	Trospium	[H][C@]12CC[C@]([H])(C[C@@H](C1)OC(=O)C(O)(C1=CC=CC=C1)C1=CC=CC=C1)[N+]21CCCC1	0.012993932	0
88	DB00210	LZCDAPDGXCYOEH-UHFFFAOYSA-N	Adapalene	COC1=C(C=C(C=C1)C1=CC2=C(C=C1)C=C(C=C2)C(O)=O)C12CC3CC(CC(C3)C1)C2	0.0055954456	0
89	DB00211	PTKSEFOSCHHMPD-UHFFFAOYSA-N	Midodrine	COC1=CC(C(O)CNC(=O)CN)=C(OC)C=C1	0.003990948	0
90	DB00212	UXIGZRQVLGFTOU-VQXQMPIVSA-N	Remikiren	CC(C)(C)S(=O)(=O)C[C@@H](CC1=CC=CC=C1)C(=O)N[C@@H](CC1=CN=CN1)C(=O)N[C@@H](CC1CCCCC1)[C@@H](O)[C@@H](O)C1CC1	0.03173971	0
91	DB00213	IQPSEEYGBUAQFF-UHFFFAOYSA-N	Pantoprazole	COC1=C(OC)C(CS(=O)C2=NC3=C(N2)C=C(OC(F)F)C=C3)=NC=C1	0.013724625	0
92	DB00214	NGBFQHCMQULJNZ-UHFFFAOYSA-N	Torasemide	CC(C)NC(=O)NS(=O)(=O)C1=C(NC2=CC=CC(C)=C2)C=CN=C1	0.037007034	0
93	DB00215	WSEQXVZVJXJVFP-UHFFFAOYSA-N	Citalopram	CN(C)CCCC1(OCC2=C1C=CC(=C2)C#N)C1=CC=C(F)C=C1	0.03311488	0
94	DB00216	PWVXXGRKLHYWKM-LJQANCHMSA-N	Eletriptan	CN1CCC[C@@H]1CC1=CNC2=C1C=C(CCS(=O)(=O)C1=CC=CC=C1)C=C2	0.012050271000000001	0
95	DB00217	NIVZHWNOUVJHKV-UHFFFAOYSA-N	Bethanidine	CN\C(NCC1=CC=CC=C1)=N/C	0.3714422	0
96	DB00218	FABPRXSRWADJSP-MEDUHNTESA-N	Moxifloxacin	[H][C@]12CN(C[C@@]1([H])NCCC2)C1=C(F)C=C2C(=O)C(=CN(C3CC3)C2=C1OC)C(O)=O	0.0068280994999999995	0
97	DB00219	GFRUPHOKLBPHTQ-UHFFFAOYSA-N	Oxyphenonium	CC[N+](C)(CC)CCOC(=O)C(O)(C1CCCCC1)C1=CC=CC=C1	0.020751387	0
98	DB00220	QAGYKUNXZHXKMR-HKWSIXNMSA-N	Nelfinavir	[H][C@@]12CCCC[C@]1([H])CN(C[C@@H](O)[C@H](CSC1=CC=CC=C1)NC(=O)C1=C(C)C(O)=CC=C1)[C@@H](C2)C(=O)NC(C)(C)C	0.015924066	0
99	DB00221	HUYWAWARQUIQLE-UHFFFAOYSA-N	Isoetharine	CCC(NC(C)C)C(O)C1=CC(O)=C(O)C=C1	0.08838904	0
100	DB00222	WIGIZIANZCJQQY-RUCARUNLSA-N	Glimepiride	CCC1=C(C)CN(C(=O)NCCC2=CC=C(C=C2)S(=O)(=O)NC(=O)N[C@H]2CC[C@H](C)CC2)C1=O	0.019756287	0
101	DB00223	WXURHACBFYSXBI-XHIJKXOTSA-N	Diflorasone	[H][C@@]12C[C@H](C)[C@](O)(C(=O)CO)[C@@]1(C)C[C@H](O)[C@@]1(F)[C@@]2([H])C[C@H](F)C2=CC(=O)C=C[C@]12C	0.02269575	0
102	DB00224	CBVCZFGXHXORBI-PXQQMZJSSA-N	Indinavir	CC(C)(C)NC(=O)[C@@H]1CN(CC2=CN=CC=C2)CCN1C[C@@H](O)C[C@@H](CC1=CC=CC=C1)C(=O)N[C@@H]1[C@H](O)CC2=CC=CC=C12	0.010115355	0
103	DB00226	HPBNRIOWIXYZFK-UHFFFAOYSA-N	Guanadrel	NC(N)=NCC1COC2(CCCCC2)O1	0.019369453000000002	0
104	DB00227	PCZOHLXUXFIOCF-BXMDZJJMSA-N	Lovastatin	[H][C@]12[C@H](C[C@@H](C)C=C1C=C[C@H](C)[C@@H]2CC[C@@H]1C[C@@H](O)CC(=O)O1)OC(=O)[C@@H](C)CC	0.09395322	0
105	DB00229	QYQDKDWGWDOFFU-IUODEOHRSA-N	Cefotiam	[H][C@]12SCC(CSC3=NN=NN3CCN(C)C)=C(N1C(=O)[C@H]2NC(=O)CC1=CSC(N)=N1)C(O)=O	0.037085593	0
106	DB00230	AYXYPKUFHZROOJ-ZETCQYMHSA-N	Pregabalin	CC(C)C[C@H](CN)CC(O)=O	0.012339383	0
107	DB00232	CESYKOGBSMNBPD-UHFFFAOYSA-N	Methyclothiazide	CN1C(CCl)NC2=CC(Cl)=C(C=C2S1(=O)=O)S(N)(=O)=O	0.038098186	0
108	DB00233	WUBBRNOQWQTFEX-UHFFFAOYSA-N	Aminosalicylic acid	NC1=CC(O)=C(C=C1)C(O)=O	0.27489369999999996	0
109	DB00234	CBQGYUDMJHNJBX-RTBURBONSA-N	Reboxetine	[H][C@@](OC1=CC=CC=C1OCC)(C1=CC=CC=C1)[C@@]1([H])CNCCO1	0.009819627	0
110	DB00235	PZRHRDRVRGEVNW-UHFFFAOYSA-N	Milrinone	CC1=C(C=C(C#N)C(=O)N1)C1=CC=NC=C1	0.16864666	0
111	DB00236	NJBFOOCLYDNZJN-UHFFFAOYSA-N	Pipobroman	BrCCC(=O)N1CCN(CC1)C(=O)CCBr	0.047531813	0
112	DB00237	ZRIHAIZYIMGOAB-UHFFFAOYSA-N	Butabarbital	CCC(C)C1(CC)C(=O)NC(=O)NC1=O	0.23796332	0
113	DB00238	NQDJXKOVJZTUJA-UHFFFAOYSA-N	Nevirapine	CC1=C2NC(=O)C3=C(N=CC=C3)N(C3CC3)C2=NC=C1	0.07714555	0
114	DB00239	QRJJEGAJXVEBNE-HKOYGPOVSA-N	Oxiconazole	ClC1=CC(Cl)=C(CO\N=C(/CN2C=CN=C2)C2=CC=C(Cl)C=C2Cl)C=C1	0.034784526	0
115	DB00240	FJXOGVLKCZQRDN-PHCHRAKRSA-N	Alclometasone	[H][C@@]12C[C@@H](C)[C@](O)(C(=O)CO)[C@@]1(C)C[C@H](O)[C@@]1([H])[C@@]2([H])[C@H](Cl)CC2=CC(=O)C=C[C@]12C	0.045274407	0
116	DB00241	UZVHFVZFNXBMQJ-UHFFFAOYSA-N	Butalbital	CC(C)CC1(CC=C)C(=O)NC(=O)NC1=O	0.10785735	0
117	DB00242	PTOAARAWEBMLNO-KVQBGUIXSA-N	Cladribine	NC1=C2N=CN([C@H]3C[C@H](O)[C@@H](CO)O3)C2=NC(Cl)=N1	0.022227764	0
118	DB00243	XKLMZUWKNUAPSZ-UHFFFAOYSA-N	Ranolazine	COC1=CC=CC=C1OCC(O)CN1CCN(CC(=O)NC2=C(C)C=CC=C2C)CC1	0.015051961	0
119	DB00244	KBOPZPXVLCULAV-UHFFFAOYSA-N	Mesalazine	NC1=CC(C(O)=O)=C(O)C=C1	0.27489373	0
120	DB00245	GIJXKZJWITVLHI-PMOLBWCYSA-N	Benzatropine	[H][C@]12CC[C@]([H])(C[C@@]([H])(C1)OC(C1=CC=CC=C1)C1=CC=CC=C1)N2C	0.0032564103999999996	0
121	DB00246	MVWVFYHBGMAFLY-UHFFFAOYSA-N	Ziprasidone	ClC1=C(CCN2CCN(CC2)C2=NSC3=CC=CC=C23)C=C2CC(=O)NC2=C1	0.02213496	0
122	DB00247	KPJZHOPZRAFDTN-NQUBZZJWSA-N	Methysergide	[H][C@@]12CC3=CN(C)C4=C3C(=CC=C4)C1=C[C@H](CN2C)C(=O)NC(CC)CO	0.01233539	0
123	DB00248	KORNTPPJEAJQIU-KJXAQDMKSA-N	Cabergoline	[H][C@@]12CC3=CNC4=CC=CC(=C34)[C@@]1([H])C[C@H](CN2CC=C)C(=O)N(CCCN(C)C)C(=O)NCC	0.010250061999999999	0
124	DB00249	XQFRJNBWHJMXHO-RRKCRQDMSA-N	Idoxuridine	OC[C@H]1O[C@H](C[C@@H]1O)N1C=C(I)C(=O)NC1=O	0.079621285	0
125	DB00251	BLSQLHNBWJLIBQ-OZXSUGGESA-N	Terconazole	CC(C)N1CCN(CC1)C1=CC=C(OC[C@H]2CO[C@@](CN3C=NC=N3)(O2)C2=C(Cl)C=C(Cl)C=C2)C=C1	0.025078624	0
126	DB00253	GZENKSODFLBBHQ-ILSZZQPISA-N	Medrysone	[H][C@@]12CC[C@H](C(C)=O)[C@@]1(C)C[C@H](O)[C@@]1([H])[C@@]2([H])C[C@H](C)C2=CC(=O)CC[C@]12C	0.0054668784	0
127	DB00254	JBIWCJUYHHGXTC-AKNGSSGZSA-N	Doxycycline	[H][C@@]12[C@@H](C)C3=CC=CC(O)=C3C(=O)C1=C(O)[C@]1(O)C(=O)C(C(N)=O)=C(O)[C@@H](N(C)C)[C@]1([H])[C@H]2O	0.09387055	0
128	DB00256	AHEVKYYGXVEWNO-UEPZRUIBSA-N	Lymecycline	[H][C@@]12C[C@@]3([H])C(C(=O)C4=C(O)C=CC=C4[C@@]3(C)O)=C(O)[C@]1(O)C(=O)C(C(=O)NCNCCCC[C@H](N)C(O)=O)=C(O)[C@H]2N(C)C	0.07867721	0
129	DB00257	VNFPBHJOKIVQEB-UHFFFAOYSA-N	Clotrimazole	ClC1=CC=CC=C1C(N1C=CN=C1)(C1=CC=CC=C1)C1=CC=CC=C1	0.03739682	0
130	DB00259	FDDDEECHVMSUSB-UHFFFAOYSA-N	Sulfanilamide	NC1=CC=C(C=C1)S(N)(=O)=O	0.7625181999999999	1
131	DB00260	DYDCUQKUCUHJBH-UWTATZPHSA-N	Cycloserine	N[C@@H]1CONC1=O	0.5800771	1
132	DB00261	OTBXOEAOVRKTNQ-UHFFFAOYSA-N	Anagrelide	ClC1=CC=C2N=C3NC(=O)CN3CC2=C1Cl	0.099833995	0
133	DB00262	DLGOEMSEDOSKAD-UHFFFAOYSA-N	Carmustine	ClCCNC(=O)N(CCCl)N=O	0.94791186	1
134	DB00264	IUBSYMUCCVWXPE-UHFFFAOYSA-N	Metoprolol	COCCC1=CC=C(OCC(O)CNC(C)C)C=C1	0.009990156	0
135	DB00265	DNTGGZPQPQTDQF-UHFFFAOYSA-N	Crotamiton	CCN(C(=O)C=CC)C1=CC=CC=C1C	0.43805972	0
136	DB00266	DOBMPNYZJYQDGZ-UHFFFAOYSA-N	Dicoumarol	OC1=C(CC2=C(O)C3=C(OC2=O)C=CC=C3)C(=O)OC2=C1C=CC=C2	0.04349473	0
137	DB00267	HJJDBAOLQAWBMH-YCRCPZNHSA-N	Cefmenoxime	[H][C@]12SCC(CSC3=NN=NN3C)=C(N1C(=O)[C@H]2NC(=O)C(=N/OC)\C1=CSC(N)=N1)C(O)=O	0.02163282	0
138	DB00268	UHSKFQJFRQCDBE-UHFFFAOYSA-N	Ropinirole	CCCN(CCC)CCC1=C2CC(=O)NC2=CC=C1	0.22059798	0
139	DB00270	HMJIYCCIJYRONP-UHFFFAOYSA-N	Isradipine	COC(=O)C1=C(C)NC(C)=C(C1C1=CC=CC2=NON=C12)C(=O)OC(C)C	0.05522594	0
140	DB00271	YVPYQUNUQOZFHG-UHFFFAOYSA-N	Diatrizoate	CC(=O)NC1=C(I)C(C(O)=O)=C(I)C(NC(C)=O)=C1I	0.047053963	0
141	DB00272	JXDFEQONERDKSS-UHFFFAOYSA-N	Betazole	NCCC1=CC=NN1	0.70833355	1
142	DB00273	KJADKKWYZYXHBB-XBWDGYHZSA-N	Topiramate	[H][C@@]12CO[C@@]3(COS(N)(=O)=O)OC(C)(C)O[C@@]3([H])[C@]1([H])OC(C)(C)O2	0.004436642	0
143	DB00274	SNBUBQHDYVFSQF-HIFRSBDPSA-N	Cefmetazole	[H][C@]12SCC(CSC3=NN=NN3C)=C(N1C(=O)[C@]2(NC(=O)CSCC#N)OC)C(O)=O	0.007228315	0
144	DB00275	VTRAEEWXHOVJFV-UHFFFAOYSA-N	Olmesartan	CCCC1=NC(=C(N1CC1=CC=C(C=C1)C1=C(C=CC=C1)C1=NN=NN1)C(O)=O)C(C)(C)O	0.042089432	0
145	DB00276	XCPGHVQEEXUHNC-UHFFFAOYSA-N	Amsacrine	COC1=C(NC2=C3C=CC=CC3=NC3=CC=CC=C23)C=CC(NS(C)(=O)=O)=C1	0.042502045999999995	0
146	DB00277	ZFXYFBGIUFBOJW-UHFFFAOYSA-N	Theophylline	CN1C2=C(NC=N2)C(=O)N(C)C1=O	0.17433020000000002	0
147	DB00278	KXNPVXPOPUZYGB-IOVMHBDKSA-N	Argatroban	C[C@@H]1CCN([C@H](C1)C(O)=O)C(=O)[C@H](CCCNC(N)=N)NS(=O)(=O)C1=CC=CC2=C1NCC(C)C2	0.008349061	0
148	DB00279	AUYYCJSJGJYCDS-LBPRGKRZSA-N	Liothyronine	N[C@@H](CC1=CC(I)=C(OC2=CC(I)=C(O)C=C2)C(I)=C1)C(O)=O	0.015690356000000003	0
149	DB00280	UVTNFZQICZKOEM-UHFFFAOYSA-N	Disopyramide	CC(C)N(CCC(C(N)=O)(C1=CC=CC=C1)C1=NC=CC=C1)C(C)C	0.018544197	0
150	DB00281	NNJVILVZKWQKPM-UHFFFAOYSA-N	Lidocaine	CCN(CC)CC(=O)NC1=C(C)C=CC=C1C	0.028279394	0
151	DB00282	WRUUGTRCQOWXEG-UHFFFAOYSA-N	Pamidronic acid	NCCC(O)(P(O)(O)=O)P(O)(O)=O	0.14796877	0
152	DB00283	YNNUSGIPVFPVBX-NHCUHLMSSA-N	Clemastine	CN1CCC[C@@H]1CCO[C@](C)(C1=CC=CC=C1)C1=CC=C(Cl)C=C1	0.0063603222	0
153	DB00284	CEMXHAPUFJOOSV-XGWNLRGSSA-N	Acarbose	[H]C(=O)[C@H](O)[C@@H](O)[C@]([H])(O[C@@]1([H])O[C@H](CO)[C@@]([H])(O[C@H]2O[C@H](C)[C@@H](N[C@@]3([H])C=C(CO)[C@@H](O)[C@H](O)[C@H]3O)[C@H](O)[C@H]2O)[C@H](O)[C@H]1O)[C@H](O)CO	0.0075957775	0
154	DB00285	PNVNVHUZROJLTJ-UHFFFAOYSA-N	Venlafaxine	COC1=CC=C(C=C1)C(CN(C)C)C1(O)CCCCC1	0.0057829021999999996	0
155	DB00287	MKPLKVHSHYCHOC-AHTXBMBWSA-N	Travoprost	CC(C)OC(=O)CCC\C=C/C[C@H]1[C@@H](O)C[C@@H](O)[C@@H]1\C=C\[C@@H](O)COC1=CC=CC(=C1)C(F)(F)F	0.011300832	0
156	DB00288	ILKJAFIWWBXGDU-MOGDOJJUSA-N	Amcinonide	[H][C@@]12C[C@H]3OC4(CCCC4)O[C@@]3(C(=O)COC(C)=O)[C@@]1(C)C[C@H](O)[C@@]1(F)[C@@]2([H])CCC2=CC(=O)C=C[C@]12C	0.008639872	0
157	DB00289	VHGCDTVCOLNTBX-QGZVFWFLSA-N	Atomoxetine	CNCC[C@@H](OC1=CC=CC=C1C)C1=CC=CC=C1	0.0033902824	0
158	DB00292	NPUKDXXFDDZOKR-LLVKDONJSA-N	Etomidate	CCOC(=O)C1=CN=CN1[C@H](C)C1=CC=CC=C1	0.021333516	0
159	DB00293	IVTVGDXNLFLDRM-HNNXBMFYSA-N	Raltitrexed	CN(CC1=CC2=C(NC(C)=NC2=O)C=C1)C1=CC=C(S1)C(=O)N[C@@H](CCC(O)=O)C(O)=O	0.004141301	0
160	DB00294	GCKFUYQCUCGESZ-BPIQYHPVSA-N	Etonogestrel	[H][C@@]12CC[C@@](O)(C#C)[C@@]1(CC)CC(=C)[C@]1([H])[C@@]3([H])CCC(=O)C=C3CC[C@@]21[H]	0.0036536753000000004	0
161	DB00295	BQJCRHHNABKAKU-KBQPJGBKSA-N	Morphine	[H][C@@]12OC3=C(O)C=CC4=C3[C@@]11CCN(C)[C@]([H])(C4)[C@]1([H])C=C[C@@H]2O	0.03656596	0
162	DB00296	ZKMNUMMKYBVTFN-HNNXBMFYSA-N	Ropivacaine	CCCN1CCCC[C@H]1C(=O)NC1=C(C)C=CC=C1C	0.0028882622999999996	0
163	DB00297	LEBVLXFERQHONN-UHFFFAOYSA-N	Bupivacaine	CCCCN1CCCCC1C(=O)NC1=C(C)C=CC=C1C	0.0015841424	0
164	DB00298	RFWZESUMWJKKRN-UHFFFAOYSA-N	Dapiprazole	CC1=CC=CC=C1N1CCN(CCC2=NN=C3CCCCN23)CC1	0.008466661	0
165	DB00299	JNTOCHDNEULJHD-UHFFFAOYSA-N	Penciclovir	NC1=NC(=O)C2=C(N1)N(CCC(CO)CO)C=N2	0.11452570599999999	0
166	DB00300	JFVZFKDSXNQEJW-CQSZACIVSA-N	Tenofovir disoproxil	[H][C@@](C)(CN1C=NC2=C(N)N=CN=C12)OCP(=O)(OCOC(=O)OC(C)C)OCOC(=O)OC(C)C	0.011276722	0
167	DB00301	UIOFUWFRIANQPC-JKIFEVAISA-N	Flucloxacillin	[H][C@]12SC(C)(C)[C@@H](N1C(=O)[C@H]2NC(=O)C1=C(C)ON=C1C1=C(Cl)C=CC=C1F)C(O)=O	0.0061095655000000006	0
168	DB00302	GYDJEQRTZSCIOI-LJGSYFOKSA-N	Tranexamic acid	NC[C@H]1CC[C@@H](CC1)C(O)=O	0.037344098	0
169	DB00303	JUZNIMUFDBIJCM-ANEDZVCMSA-N	Ertapenem	[H][C@]12[C@@H](C)C(S[C@]3([H])CN[C@@]([H])(C3)C(=O)NC3=CC=CC(=C3)C(O)=O)=C(N1C(=O)[C@]2([H])[C@@H](C)O)C(O)=O	0.0063281953000000005	0
170	DB00304	RPLCPCMSCLEKRS-BPIQYHPVSA-N	Desogestrel	[H][C@@]12CC[C@@](O)(C#C)[C@@]1(CC)CC(=C)[C@]1([H])[C@@]3([H])CCCC=C3CC[C@@]21[H]	0.0016470551000000002	0
171	DB00306	BJVVMKUXKQHWJK-UHFFFAOYSA-N	Talbutal	CCC(C)C1(CC=C)C(=O)NC(=O)NC1=O	0.20119128	0
172	DB00307	NAVMQTYZDKMPEU-UHFFFAOYSA-N	Bexarotene	CC1=CC2=C(C=C1C(=C)C1=CC=C(C=C1)C(O)=O)C(C)(C)CCC2(C)C	0.014165521	0
173	DB00308	ALOBUEHUHMBRLE-UHFFFAOYSA-N	Ibutilide	CCCCCCCN(CC)CCCC(O)C1=CC=C(NS(C)(=O)=O)C=C1	0.025520086	0
174	DB00309	HHJUWIANJFBDHT-ZVTSDNJWSA-N	Vindesine	[H][C@@]12N3CC[C@@]11C4=CC(=C(OC)C=C4N(C)[C@@]1([H])[C@](O)([C@H](O)[C@]2(CC)C=CC3)C(N)=O)[C@]1(C[C@@]2([H])CN(C[C@](O)(CC)C2)CCC2=C1NC1=C2C=CC=C1)C(=O)OC	0.01929146	0
175	DB00310	JIVPVXMEBJLZRO-UHFFFAOYSA-N	Chlorthalidone	NS(=O)(=O)C1=C(Cl)C=CC(=C1)C1(O)NC(=O)C2=CC=CC=C12	0.029504746000000002	0
176	DB00311	OUZWUKMCLIBBOG-UHFFFAOYSA-N	Ethoxzolamide	CCOC1=CC2=C(C=C1)N=C(S2)S(N)(=O)=O	0.31320290000000006	0
177	DB00312	WEXRUCMBJFQVBZ-UHFFFAOYSA-N	Pentobarbital	CCCC(C)C1(CC)C(=O)NC(=O)NC1=O	0.2646327	0
178	DB00313	NIJJYAXOARWZEE-UHFFFAOYSA-N	Valproic acid	CCCC(CCC)C(O)=O	0.0841462	0
179	DB00315	ULSDMUVEXKOYBU-ZDUSSCGKSA-N	Zolmitriptan	CN(C)CCC1=CNC2=CC=C(C[C@H]3COC(=O)N3)C=C12	0.13865575	0
180	DB00317	XGALLCVXEZPNRQ-UHFFFAOYSA-N	Gefitinib	COC1=C(OCCCN2CCOCC2)C=C2C(NC3=CC(Cl)=C(F)C=C3)=NC=NC2=C1	0.048416495	0
181	DB00318	OROGSEYTTFOCAN-DNJOTXNNSA-N	Codeine	[H][C@]12C=C[C@H](O)[C@@H]3OC4=C5C(C[C@H]1N(C)CC[C@@]235)=CC=C4OC	0.076681465	0
182	DB00319	IVBHGBMCVLDMKU-GXNBUGAJSA-N	Piperacillin	[H][C@]12SC(C)(C)[C@@H](N1C(=O)[C@H]2NC(=O)[C@H](NC(=O)N1CCN(CC)C(=O)C1=O)C1=CC=CC=C1)C(O)=O	0.0034815967	0
183	DB00320	LUZRJRNZXALNLM-JGRZULCMSA-N	Dihydroergotamine	[H][C@@]12CCCN1C(=O)[C@H](CC1=CC=CC=C1)N1C(=O)[C@](C)(NC(=O)[C@H]3CN(C)[C@]4([H])CC5=CNC6=CC=CC(=C56)[C@@]4([H])C3)O[C@@]21O	0.0211038	0
184	DB00321	KRMDCWKBEZIMAB-UHFFFAOYSA-N	Amitriptyline	CN(C)CCC=C1C2=CC=CC=C2CCC2=CC=CC=C12	0.17677400000000001	0
185	DB00322	ODKNJVUHOIMIIZ-RRKCRQDMSA-N	Floxuridine	OC[C@H]1O[C@H](C[C@@H]1O)N1C=C(F)C(=O)NC1=O	0.064312965	0
186	DB00323	MIQPIUSUKVNLNT-UHFFFAOYSA-N	Tolcapone	CC1=CC=C(C=C1)C(=O)C1=CC(=C(O)C(O)=C1)[N+]([O-])=O	0.35814798	0
187	DB00324	FAOZLTXFLGPHNG-KNAQIMQKSA-N	Fluorometholone	[H][C@@]12CC[C@](O)(C(C)=O)[C@@]1(C)C[C@H](O)[C@@]1(F)[C@@]2([H])C[C@H](C)C2=CC(=O)C=C[C@]12C	0.012486964	0
188	DB00327	WVLOADHCBXTIJK-YNHQPCIGSA-N	Hydromorphone	[H][C@@]12OC3=C(O)C=CC4=C3[C@@]11CCN(C)[C@]([H])(C4)[C@]1([H])CCC2=O	0.110025674	0
189	DB00328	CGIGDMFJXJATDK-UHFFFAOYSA-N	Indomethacin	COC1=CC2=C(C=C1)N(C(=O)C1=CC=C(Cl)C=C1)C(C)=C2CC(O)=O	0.011904031	0
190	DB00330	AEUTYOVWOVBAKS-UWVGGRQHSA-N	Ethambutol	CC[C@@H](CO)NCCN[C@@H](CC)CO	0.15364677	0
191	DB00331	XZWYZXLIPXDOLR-UHFFFAOYSA-N	Metformin	CN(C)C(=N)NC(N)=N	0.44825748	0
192	DB00332	OEXHQOGQTVQTAT-BHIXFJMTSA-N	Ipratropium	[H][C@]12CC[C@]([H])(C[C@@H](C1)OC(=O)C(CO)C1=CC=CC=C1)[N+]2(C)C(C)C	0.011457026	0
193	DB00333	USSIQXCVUWKGNF-UHFFFAOYSA-N	Methadone	CCC(=O)C(CC(C)N(C)C)(C1=CC=CC=C1)C1=CC=CC=C1	0.05961269	0
194	DB00334	KVWDHTXUZHCGIO-UHFFFAOYSA-N	Olanzapine	CN1CCN(CC1)C1=NC2=CC=CC=C2NC2=C1C=C(C)S2	0.033384144	0
195	DB00335	METKIMKYRPQLGS-UHFFFAOYSA-N	Atenolol	CC(C)NCC(O)COC1=CC=C(CC(N)=O)C=C1	0.006311059	0
196	DB00337	KASDHRXLYQOAKZ-XDSKOBMDSA-N	Pimecrolimus	[H][C@]1(CC[C@H](Cl)[C@@H](C1)OC)\C=C(/C)[C@@]1([H])OC(=O)[C@]2([H])CCCCN2C(=O)C(=O)[C@]2(O)O[C@@]([H])([C@H](C[C@H]2C)OC)[C@H](C[C@@H](C)C\C(C)=C\[C@@H](CC)C(=O)C[C@H](O)[C@H]1C)OC	0.037920475	0
197	DB00338	SUBDBMMJDZJVOS-UHFFFAOYSA-N	Omeprazole	COC1=CC2=C(C=C1)N=C(N2)S(=O)CC1=NC=C(C)C(OC)=C1C	0.07529917	0
198	DB00340	MJFJKKXQDNNUJF-UHFFFAOYSA-N	Metixene	CN1CCCC(CC2C3=CC=CC=C3SC3=CC=CC=C23)C1	0.0066708921999999995	0
199	DB00341	ZKLPARSLTMPFCP-UHFFFAOYSA-N	Cetirizine	OC(=O)COCCN1CCN(CC1)C(C1=CC=CC=C1)C1=CC=C(Cl)C=C1	0.0057038963	0
200	DB00342	GUGOEEXESWIERI-UHFFFAOYSA-N	Terfenadine	CC(C)(C)C1=CC=C(C=C1)C(O)CCCN1CCC(CC1)C(O)(C1=CC=CC=C1)C1=CC=CC=C1	0.0030508637	0
201	DB00343	HSUGRBWQSSZJOP-RTWAWAEBSA-N	Diltiazem	COC1=CC=C(C=C1)[C@@H]1SC2=C(C=CC=C2)N(CCN(C)C)C(=O)[C@@H]1OC(C)=O	0.013669728999999999	0
202	DB00344	BWPIARFWQZKAIA-UHFFFAOYSA-N	Protriptyline	CNCCCC1C2=CC=CC=C2C=CC2=CC=CC=C12	0.025882661	0
203	DB00345	HSMNQINEKMPTIC-UHFFFAOYSA-N	Aminohippuric acid	NC1=CC=C(C=C1)C(=O)NCC(O)=O	0.10193518	0
204	DB00346	WNMJYKCGWZFFKR-UHFFFAOYSA-N	Alfuzosin	COC1=CC2=C(C=C1OC)C(N)=NC(=N2)N(C)CCCNC(=O)C1CCCO1	0.014015198000000001	0
205	DB00347	IRYJRGCIQBGHIV-UHFFFAOYSA-N	Trimethadione	CN1C(=O)OC(C)(C)C1=O	0.22156137	0
206	DB00348	OUBCNLGXQFSTLU-UHFFFAOYSA-N	Nitisinone	[O-][N+](=O)C1=C(C=CC(=C1)C(F)(F)F)C(=O)C1C(=O)CCCC1=O	0.09919569	0
207	DB00349	CXOXHMZGEKVPMT-UHFFFAOYSA-N	Clobazam	CN1C2=C(C=C(Cl)C=C2)N(C2=CC=CC=C2)C(=O)CC1=O	0.09150034	0
208	DB00350	ZFMITUMMTDLWHR-UHFFFAOYSA-N	Minoxidil	NC1=CC(=NC(N)=[N+]1[O-])N1CCCCC1	0.22834009	0
209	DB00351	RQZAXGRLVPAYTJ-GQFGMJRRSA-N	Megestrol acetate	[H][C@@]12CC[C@](OC(C)=O)(C(C)=O)[C@@]1(C)CC[C@@]1([H])[C@@]2([H])C=C(C)C2=CC(=O)CC[C@]12C	0.006016195	0
210	DB00352	WYWHKKSPHMUBEB-UHFFFAOYSA-N	Tioguanine	NC1=NC(=S)C2=C(N1)N=CN2	0.35330809999999996	0
211	DB00353	UNBRKDKAWYKMIV-QWQRMKEZSA-N	Methylergometrine	[H][C@@]12CC3=CNC4=CC=CC(=C34)C1=C[C@H](CN2C)C(=O)N[C@@H](CC)CO	0.0077908933	0
212	DB00354	MOYGZHXDRJNJEP-UHFFFAOYSA-N	Buclizine	CC(C)(C)C1=CC=C(CN2CCN(CC2)C(C2=CC=CC=C2)C2=CC=C(Cl)C=C2)C=C1	0.006806850400000001	0
213	DB00355	WZPBZJONDBGPKJ-VEHQQRBSSA-N	Aztreonam	C[C@H]1[C@H](NC(=O)C(=N/OC(C)(C)C(=O)O)\C2=CSC([NH3+])=N2)C(=O)N1S([O-])(=O)=O	0.005527258	0
214	DB00356	TZFWDZFKRBELIQ-UHFFFAOYSA-N	Chlorzoxazone	ClC1=CC2=C(OC(=O)N2)C=C1	0.6742288000000001	1
215	DB00357	ROBVIMPUHSLWNV-UHFFFAOYSA-N	Aminoglutethimide	CCC1(CCC(=O)NC1=O)C1=CC=C(N)C=C1	0.08495483	0
216	DB00358	XEEQGYMUWCZPDN-UHFFFAOYSA-N	Mefloquine	OC(C1CCCCN1)C1=CC(=NC2=C1C=CC=C2C(F)(F)F)C(F)(F)F	0.01685682	0
217	DB00359	SEEPANYCNGTZFQ-UHFFFAOYSA-N	Sulfadiazine	NC1=CC=C(C=C1)S(=O)(=O)NC1=NC=CC=N1	0.10664272	0
218	DB00360	FNKQXYHWGSIFBK-RPDRRWSUSA-N	Sapropterin	[H][C@@]1(CNC2=C(N1)C(=O)NC(N)=N2)[C@@H](O)[C@H](C)O	0.25985860000000005	0
219	DB00361	GBABOYUKABKIAF-IELIFDKJSA-N	Vinorelbine	[H][C@@]12N(C)C3=CC(OC)=C(C=C3[C@@]11CCN3CC=C[C@](CC)([C@@]13[H])[C@@]([H])(OC(C)=O)[C@]2(O)C(=O)OC)[C@]1(C[C@@]2([H])CN(CC(CC)=C2)CC2=C1NC1=CC=CC=C21)C(=O)OC	0.010807365	0
220	DB00362	JHVAMHSQVVQIOT-MFAJLEFUSA-N	Anidulafungin	[H][C@]1(NC(=O)[C@@H](NC(=O)[C@@H]2C[C@@H](O)CN2C(=O)[C@@H](NC(=O)[C@H](C[C@@H](O)[C@@H](O)NC(=O)[C@@H]2[C@@H](O)[C@@H](C)CN2C1=O)NC(=O)C1=CC=C(C=C1)C1=CC=C(C=C1)C1=CC=C(OCCCCC)C=C1)[C@@H](C)O)[C@H](O)[C@@H](O)C1=CC=C(O)C=C1)[C@@H](C)O	0.029705971	0
221	DB00363	QZUDBNBUXVUHMW-UHFFFAOYSA-N	Clozapine	CN1CCN(CC1)C1=NC2=CC(Cl)=CC=C2NC2=CC=CC=C12	0.016747981000000002	0
222	DB00365	AIJTTZAVMXIJGM-UHFFFAOYSA-N	Grepafloxacin	CC1CN(CCN1)C1=C(F)C(C)=C2C(=O)C(=CN(C3CC3)C2=C1)C(O)=O	0.03707564	0
223	DB00366	HCFDWZZGGLSKEP-UHFFFAOYSA-N	Doxylamine	CN(C)CCOC(C)(C1=CC=CC=C1)C1=CC=CC=N1	0.05692807	0
224	DB00367	WWYNJERNGUHSAO-XUDSTZEESA-N	Levonorgestrel	[H][C@@]12CC[C@@](O)(C#C)[C@@]1(CC)CC[C@]1([H])[C@@]3([H])CCC(=O)C=C3CC[C@@]21[H]	0.0019139946	0
225	DB00368	SFLSHLFXELFNJZ-QMMMGPOBSA-N	Norepinephrine	NC[C@H](O)C1=CC(O)=C(O)C=C1	0.18875918	0
226	DB00369	VWFCHDSQECPREK-LURJTMIESA-N	Cidofovir	NC1=NC(=O)N(C[C@@H](CO)OCP(O)(O)=O)C=C1	0.43397087	0
227	DB00370	RONZAEMNMFQXRA-UHFFFAOYSA-N	Mirtazapine	CN1CCN2C(C1)C1=CC=CC=C1CC1=C2N=CC=C1	0.0074576734999999995	0
228	DB00371	NPPQSCRMBWNHMW-UHFFFAOYSA-N	Meprobamate	CCCC(C)(COC(N)=O)COC(N)=O	0.012690544	0
229	DB00372	XCTYLCDETUVOIP-UHFFFAOYSA-N	Thiethylperazine	CCSC1=CC2=C(SC3=CC=CC=C3N2CCCN2CCN(C)CC2)C=C1	0.018791616	0
230	DB00373	BLJRIMJGRPQVNF-JTQLQIEISA-N	Timolol	[H][C@](O)(CNC(C)(C)C)COC1=NSN=C1N1CCOCC1	0.01647231	0
231	DB00374	PAJMKGZZBBTTOY-ZFORQUDYSA-N	Treprostinil	[H][C@]12C[C@@H](O)[C@H](CC[C@@H](O)CCCCC)[C@@]1([H])CC1=C(C2)C(OCC(O)=O)=CC=C1	0.0057360530000000005	0
232	DB00376	HWHLPVGTWGOCJO-UHFFFAOYSA-N	Trihexyphenidyl	OC(CCN1CCCCC1)(C1CCCCC1)C1=CC=CC=C1	0.00631544	0
233	DB00377	CPZBLNMUGSZIPR-NVXWUHKLSA-N	Palonosetron	[H][C@]12CCCC3=C1C(=CC=C3)C(=O)N(C2)[C@@H]1CN2CCC1CC2	0.007021486800000001	0
234	DB00378	JGMOKGBVKVMRFX-HQZYFCCVSA-N	Dydrogesterone	[H][C@@]12CC[C@H](C(C)=O)[C@@]1(C)CC[C@]1([H])[C@@]2([H])C=CC2=CC(=O)CC[C@@]12C	0.005874783000000001	0
235	DB00379	VLPIATFUUWWMKC-UHFFFAOYSA-N	Mexiletine	CC(N)COC1=C(C)C=CC=C1C	0.17952836	0
236	DB00381	HTIQEAQVCYTUBX-UHFFFAOYSA-N	Amlodipine	CCOC(=O)C1=C(COCCN)NC(C)=C(C1C1=CC=CC=C1Cl)C(=O)OC	0.011207938	0
237	DB00382	YLJREFDVOIBQDA-UHFFFAOYSA-N	Tacrine	NC1=C2CCCCC2=NC2=CC=CC=C12	0.09223661	0
238	DB00383	DUDKAZCAISNGQN-UHFFFAOYSA-N	Oxyphencyclimine	CN1CCCN=C1COC(=O)C(O)(C1CCCCC1)C1=CC=CC=C1	0.004199356	0
239	DB00384	FNYLWPVRPXGIIP-UHFFFAOYSA-N	Triamterene	NC1=NC(N)=C2N=C(C(N)=NC2=N1)C1=CC=CC=C1	0.10294372	0
240	DB00385	ZOCKGBMQLCSHFP-KQRAQHLDSA-N	Valrubicin	[H][C@@]1(C[C@@](O)(CC2=C(O)C3=C(C(O)=C12)C(=O)C1=C(OC)C=CC=C1C3=O)C(=O)COC(=O)CCCC)O[C@H]1C[C@H](NC(=O)C(F)(F)F)[C@H](O)[C@H](C)O1	0.024291962	0
241	DB00387	WYDUSKDSKCASEF-UHFFFAOYSA-N	Procyclidine	OC(CCN1CCCC1)(C1CCCCC1)C1=CC=CC=C1	0.0064050853	0
242	DB00388	SONNWYBIRXJNDC-VIFPVBQESA-N	Phenylephrine	CNC[C@H](O)C1=CC(O)=CC=C1	0.09922930599999999	0
243	DB00389	CFOYWRHIYXMDOT-UHFFFAOYSA-N	Carbimazole	CCOC(=O)N1C=CN(C)C1=S	0.3665927	0
244	DB00390	LTMHDMANZUZIPE-PUGKRICDSA-N	Digoxin	[H][C@]12CC[C@]3([H])[C@]([H])(C[C@@H](O)[C@]4(C)[C@H](CC[C@]34O)C3=CC(=O)OC3)[C@@]1(C)CC[C@@H](C2)O[C@H]1C[C@H](O)[C@H](O[C@H]2C[C@H](O)[C@H](O[C@H]3C[C@H](O)[C@H](O)[C@@H](C)O3)[C@@H](C)O2)[C@@H](C)O1	0.021110177	0
245	DB00391	BGRJTUBHPOOWDU-UHFFFAOYSA-N	Sulpiride	CCN1CCCC1CNC(=O)C1=C(OC)C=CC(=C1)S(N)(=O)=O	0.005037725	0
246	DB00392	CDOZDBSBBXSXLB-UHFFFAOYSA-N	Profenamine	CCN(CC)C(C)CN1C2=CC=CC=C2SC2=CC=CC=C12	0.053916663	0
247	DB00393	UIAGMCDKSXEBJQ-UHFFFAOYSA-N	Nimodipine	COCCOC(=O)C1=C(C)NC(C)=C(C1C1=CC(=CC=C1)[N+]([O-])=O)C(=O)OC(C)C	0.01783529	0
248	DB00394	KUVIULQEHSCUHY-XYWKZLDCSA-N	Beclomethasone dipropionate	[H][C@@]12C[C@H](C)[C@](OC(=O)CC)(C(=O)COC(=O)CC)[C@@]1(C)C[C@H](O)[C@@]1(Cl)[C@@]2([H])CCC2=CC(=O)C=C[C@]12C	0.05095893	0
249	DB00395	OFZCIYFFPZCNJE-UHFFFAOYSA-N	Carisoprodol	CCCC(C)(COC(N)=O)COC(=O)NC(C)C	0.0061241685999999995	0
250	DB00396	RJKFOVLPORLFTN-LEKSSAKUSA-N	Progesterone	[H][C@@]12CC[C@H](C(C)=O)[C@@]1(C)CC[C@@]1([H])[C@@]2([H])CCC2=CC(=O)CC[C@]12C	0.00356853	0
251	DB00397	DLNKOYKMWOXYQA-CBAPKCEASA-N	Phenylpropanolamine	[H][C@@](C)(N)[C@]([H])(O)C1=CC=CC=C1	0.15419969	0
252	DB00398	MLDQJTXFUGDVEO-UHFFFAOYSA-N	Sorafenib	CNC(=O)C1=NC=CC(OC2=CC=C(NC(=O)NC3=CC(=C(Cl)C=C3)C(F)(F)F)C=C2)=C1	0.005415290600000001	0
253	DB00399	XRASPMIURGNCCH-UHFFFAOYSA-N	Zoledronic acid	OC(CN1C=CN=C1)(P(O)(O)=O)P(O)(O)=O	0.113711566	0
254	DB00401	VKQFCGNPDRICFG-UHFFFAOYSA-N	Nisoldipine	COC(=O)C1=C(C)NC(C)=C(C1C1=CC=CC=C1[N+]([O-])=O)C(=O)OCC(C)C	0.04550904	0
255	DB00402	GBBSUAFBMRNDJC-INIZCTEOSA-N	Eszopiclone	CN1CCN(CC1)C(=O)O[C@@H]1N(C(=O)C2=NC=CN=C12)C1=NC=C(Cl)C=C1	0.011369526000000001	0
256	DB00404	VREFGVBLTWBCJP-UHFFFAOYSA-N	Alprazolam	CC1=NN=C2CN=C(C3=CC=CC=C3)C3=C(C=CC(Cl)=C3)N12	0.05250609	0
257	DB00405	ZDIGNSYAACHWNL-HNNXBMFYSA-N	Dexbrompheniramine	CN(C)CC[C@@H](C1=CC=C(Br)C=C1)C1=CC=CC=N1	0.05193215599999999	0
258	DB00406	LGLFFNDHMLKUMI-UHFFFAOYSA-N	Gentian violet cation	CN(C)C1=CC=C(C=C1)C(C1=CC=C(C=C1)N(C)C)=C1C=CC(C=C1)=[N+](C)C	0.04440158599999999	0
259	DB00408	XJGVXQDUIWGIRW-UHFFFAOYSA-N	Loxapine	CN1CCN(CC1)C1=NC2=CC=CC=C2OC2=C1C=C(Cl)C=C2	0.028607607	0
260	DB00409	GUJRSXAPGDDABA-NSHDSACASA-N	Remoxipride	CCN1CCC[C@H]1CNC(=O)C1=C(OC)C=CC(Br)=C1OC	0.0024174154	0
261	DB00410	MINDHVHHQZYEEK-HBBNESRFSA-N	Mupirocin	C[C@H](O)[C@H](C)[C@@H]1O[C@H]1C[C@H]1CO[C@@H](C\C(C)=C\C(=O)OCCCCCCCCC(O)=O)[C@H](O)[C@@H]1O	0.016347826	0
262	DB00411	VPJXQGSRWJZDOB-UHFFFAOYSA-O	Carbamoylcholine	C[N+](C)(C)CCOC(N)=O	0.16693795	0
263	DB00412	YASAKCUCGLMORW-UHFFFAOYSA-N	Rosiglitazone	CN(CCOC1=CC=C(CC2SC(=O)NC2=O)C=C1)C1=CC=CC=N1	0.107263565	0
264	DB00413	FASDKYOPVNHBLU-ZETCQYMHSA-N	Pramipexole	CCCN[C@H]1CCC2=C(C1)SC(N)=N2	0.010868043	0
265	DB00415	AVKUERGKIZMTKX-NJBDSQKTSA-N	Ampicillin	[H][C@]12SC(C)(C)[C@@H](N1C(=O)[C@H]2NC(=O)[C@H](N)C1=CC=CC=C1)C(O)=O	0.0017350018	0
266	DB00416	DIGFQJFCDPKEPF-OIUSMDOTSA-L	Metocurine iodide	[I-].[I-].[H][C@@]12CC3=CC=C(OC4=C5C(CC[N+](C)(C)[C@]5([H])CC5=CC(OC6=C(OC)C=C(CC[N+]1(C)C)C2=C6)=C(OC)C=C5)=CC(OC)=C4OC)C=C3	0.01508981	0
267	DB00417	BPLBGHOLXOTWMN-MBNYWOFBSA-N	Phenoxymethylpenicillin	[H][C@]12SC(C)(C)[C@@H](N1C(=O)[C@H]2NC(=O)COC1=CC=CC=C1)C(O)=O	0.0015356839000000002	0
268	DB00418	KQPKPCNLIDLUMF-UHFFFAOYSA-N	Secobarbital	CCCC(C)C1(CC=C)C(=O)NC(=O)NC1=O	0.336941	0
269	DB00419	UQRORFVVSGFNRO-UTINFBMNSA-N	Miglustat	CCCCN1C[C@H](O)[C@@H](O)[C@H](O)[C@H]1CO	0.025224566	0
270	DB00420	ZGUGWUXLJSTTMA-UHFFFAOYSA-N	Promazine	CN(C)CCCN1C2=CC=CC=C2SC2=CC=CC=C12	0.051302999999999994	0
271	DB00421	LXMSZDCAJNLERA-ZHYRCANASA-N	Spironolactone	[H][C@@]12CC[C@@]3(CCC(=O)O3)[C@@]1(C)CC[C@@]1([H])[C@@]2([H])[C@@]([H])(CC2=CC(=O)CC[C@]12C)SC(C)=O	0.004988581	0
272	DB00422	DUGOZIWVEXMGBE-UHFFFAOYSA-N	Methylphenidate	COC(=O)C(C1CCCCN1)C1=CC=CC=C1	0.004271716	0
273	DB00423	GNXFOGHNGIVQEH-UHFFFAOYSA-N	Methocarbamol	COC1=C(OCC(O)COC(N)=O)C=CC=C1	0.02410385	0
274	DB00425	ZAFYATHCZYHLPB-UHFFFAOYSA-N	Zolpidem	CN(C)C(=O)CC1=C(N=C2C=CC(C)=CN12)C1=CC=C(C)C=C1	0.08015993	0
275	DB00426	GGXKWVWZWMLJEH-UHFFFAOYSA-N	Famciclovir	CC(=O)OCC(CCN1C=NC2=CN=C(N)N=C12)COC(C)=O	0.0050514936	0
276	DB00427	CBEQULMOCCWAQT-WOJGMQOQSA-N	Triprolidine	CC1=CC=C(C=C1)C(=C/CN1CCCC1)\C1=CC=CC=N1	0.009282826999999999	0
277	DB00429	UMMADZJLZAPZAW-OVXHCKHTSA-N	Carboprost tromethamine	OCC([NH3+])(CO)CO.CCCCC[C@@](O)(C)\C=C\[C@H]1[C@@H](O)C[C@H](O)[C@@H]1C\C=C/CCCC(=O)[O-]	0.010162473	0
278	DB00430	PWAUCHMQEXVFJR-PMAPCBKXSA-N	Cefpiramide	[H][C@]12SCC(CSC3=NN=NN3C)=C(N1C(=O)[C@@]2([H])NC(=O)[C@H](NC(=O)C1=C(O)C=C(C)N=C1)C1=CC=C(O)C=C1)C(O)=O	0.0113964975	0
279	DB00432	VSQQQLOSPVPRAZ-RRKCRQDMSA-N	Trifluridine	OC[C@H]1O[C@H](C[C@@H]1O)N1C=C(C(=O)NC1=O)C(F)(F)F	0.026534497999999997	0
280	DB00433	WIKYUJGCLQQFNW-UHFFFAOYSA-N	Prochlorperazine	CN1CCN(CCCN2C3=CC=CC=C3SC3=C2C=C(Cl)C=C3)CC1	0.012245296999999999	0
281	DB00434	JJCFRYNCJDLXIK-UHFFFAOYSA-N	Cyproheptadine	CN1CCC(CC1)=C1C2=CC=CC=C2C=CC2=CC=CC=C12	0.020510942	0
282	DB00435	MWUXSHHQAYIFBG-UHFFFAOYSA-N	Nitric Oxide	[N]=O	0.74361426	1
283	DB00436	HDWIHXWEUNVBIY-UHFFFAOYSA-N	Bendroflumethiazide	NS(=O)(=O)C1=CC2=C(NC(CC3=CC=CC=C3)NS2(=O)=O)C=C1C(F)(F)F	0.017620653	0
284	DB00437	OFCNXPDARWKPPY-UHFFFAOYSA-N	Allopurinol	OC1=NC=NC2=C1C=NN2	0.22591546	0
285	DB00438	ORFOPKXBNMVMKC-DWVKKRMSSA-N	Ceftazidime	[O-]C(=O)C1=C(CS[C@]2([H])[C@H](NC(=O)C(=N/OC(C)(C)C(O)=O)\C3=CSC(N)=N3)C(=O)N12)C[N+]1=CC=CC=C1	0.004482746	0
286	DB00439	SEERZIQQUAZTOL-ANMDKAQQSA-N	Cerivastatin	COCC1=C(C2=CC=C(F)C=C2)C(\C=C\[C@@H](O)C[C@@H](O)CC(O)=O)=C(C(C)C)N=C1C(C)C	0.017005593	0
287	DB00440	IEDVJHCEMCRBQM-UHFFFAOYSA-N	Trimethoprim	COC1=CC(CC2=CN=C(N)N=C2N)=CC(OC)=C1OC	0.08172423	0
288	DB00441	SDUQYLNIPVEERB-QPPQHZFASA-N	Gemcitabine	NC1=NC(=O)N(C=C1)[C@@H]1O[C@H](CO)[C@@H](O)C1(F)F	0.01737541	0
289	DB00442	QDGZDCVAUDNJFG-FXQIFTODSA-N	Entecavir	NC1=NC(=O)C2=C(N1)N(C=N2)[C@H]1C[C@H](O)[C@@H](CO)C1=C	0.18409392	0
290	DB00443	UREBDLICKHMUKA-DVTGEIKXSA-N	Betamethasone	[H][C@@]12C[C@H](C)[C@](O)(C(=O)CO)[C@@]1(C)C[C@H](O)[C@@]1(F)[C@@]2([H])CCC2=CC(=O)C=C[C@]12C	0.02927208	0
291	DB00444	NRUKOCRGYNPUPR-QBPJDGROSA-N	Teniposide	[H][C@]12COC(=O)[C@]1([H])[C@H](C1=CC(OC)=C(O)C(OC)=C1)C1=C(C=C3OCOC3=C1)[C@H]2O[C@]1([H])O[C@]2([H])CO[C@H](O[C@@]2([H])[C@H](O)[C@H]1O)C1=CC=CS1	0.063420594	0
292	DB00445	AOJJSUZBOXZQNB-VTZDEGQISA-N	Epirubicin	COC1=CC=CC2=C1C(=O)C1=C(O)C3=C(C[C@](O)(C[C@@H]3O[C@H]3C[C@H](N)[C@@H](O)[C@H](C)O3)C(=O)CO)C(O)=C1C2=O	0.036109567	0
293	DB00447	JAPHQRWPEGVNBT-UTUOFQBUSA-N	Loracarbef	N[C@@H](C(=O)N[C@H]1[C@H]2CCC(Cl)=C(N2C1=O)C(O)=O)C1=CC=CC=C1	0.003122121	0
294	DB00448	MJIHNNLFOKEZEW-UHFFFAOYSA-N	Lansoprazole	CC1=C(OCC(F)(F)F)C=CN=C1CS(=O)C1=NC2=CC=CC=C2N1	0.033213407	0
295	DB00449	OCUJLLGVOUDECM-UHFFFAOYSA-N	Dipivefrin	CNCC(O)C1=CC(OC(=O)C(C)(C)C)=C(OC(=O)C(C)(C)C)C=C1	0.005913019	0
296	DB00450	RMEDXOLNCUSCGS-UHFFFAOYSA-N	Droperidol	FC1=CC=C(C=C1)C(=O)CCCN1CCC(=CC1)N1C(=O)NC2=CC=CC=C12	0.009244889000000001	0
297	DB00451	XUIIKFGFIJCVMT-LBPRGKRZSA-N	Levothyroxine	N[C@@H](CC1=CC(I)=C(OC2=CC(I)=C(O)C(I)=C2)C(I)=C1)C(O)=O	0.014372587	0
298	DB00452	PGBHMTALBVVCIT-VCIWKGPPSA-N	Framycetin	NC[C@@H]1O[C@H](O[C@@H]2[C@@H](CO)O[C@@H](O[C@@H]3[C@@H](O)[C@H](N)C[C@H](N)[C@H]3O[C@H]3O[C@H](CN)[C@@H](O)[C@H](O)[C@H]3N)[C@@H]2O)[C@H](N)[C@@H](O)[C@@H]1O	0.009643674	0
299	DB00453	GJGDLRSSCNAKGL-KMVLDZISSA-N	Clomocycline	[H][C@@]12C[C@@]3([H])C(=C(O)[C@]1(O)C(=O)C(C(=O)NCO)=C(O)[C@H]2N(C)C)C(=O)C1=C(C(Cl)=CC=C1O)[C@@]3(C)O	0.16486835	0
300	DB00454	XADCESSVHJOZHK-UHFFFAOYSA-N	Meperidine	CCOC(=O)C1(CCN(C)CC1)C1=CC=CC=C1	0.012106508	0
301	DB00455	JCCNYMKQOSZNPW-UHFFFAOYSA-N	Loratadine	CCOC(=O)N1CCC(CC1)=C1C2=C(CCC3=C1N=CC=C3)C=C(Cl)C=C2	0.007191539	0
302	DB00456	XIURVHNZVLADCM-IUODEOHRSA-N	Cefalotin	[H][C@@]1(NC(=O)CC2=CC=CS2)C(=O)N2C(C(O)=O)=C(COC(C)=O)CS[C@]12[H]	0.0058113932999999994	0
303	DB00457	IENZQIKPVFGBNW-UHFFFAOYSA-N	Prazosin	COC1=C(OC)C=C2C(N)=NC(=NC2=C1)N1CCN(CC1)C(=O)C1=CC=CO1	0.015457213000000001	0
304	DB00458	BCGWQEUPMDMJNV-UHFFFAOYSA-N	Imipramine	CN(C)CCCN1C2=CC=CC=C2CCC2=CC=CC=C12	0.0075820385999999995	0
305	DB00459	IHUNBGSDBOWDMA-AQFIFDHZSA-N	Acitretin	COC1=C(C)C(C)=C(\C=C\C(\C)=C\C=C\C(\C)=C\C(O)=O)C(C)=C1	0.056348472999999996	0
306	DB00460	YTZALCGQUPRCGW-MXVXOLGGSA-N	Verteporfin	COC(=O)CCC1=C2NC(\C=C3/N=C(/C=C4\N\C(=C/C5=N/C(=C\2)/C(CCC(O)=O)=C5C)C(C=C)=C4C)C2=CC=C([C@@H](C(=O)OC)[C@@]32C)C(=O)OC)=C1C	0.05925116	0
307	DB00461	BLXXJMDCKKHMKV-UHFFFAOYSA-N	Nabumetone	COC1=CC2=C(C=C1)C=C(CCC(C)=O)C=C2	0.07116243	0
308	DB00462	CXYRUNPLKGGUJF-JIRGPDKYSA-M	Methscopolamine bromide	[Br-].[H][C@]12C[C@@H](C[C@@]([H])(C3OC13)[N+]2(C)C)OC(=O)[C@H](CO)C1=CC=CC=C1	0.00688529	0
309	DB00463	FWJKNZONDWOGMI-UHFFFAOYSA-N	Metharbital	CCC1(CC)C(=O)NC(=O)N(C)C1=O	0.09835312	0
310	DB00465	OZWKMVRBQXNZKK-UHFFFAOYSA-N	Ketorolac	OC(=O)C1CCN2C1=CC=C2C(=O)C1=CC=CC=C1	0.022278517	0
311	DB00466	VJKUPQSHOVKBCO-ZTYBEOBUSA-N	Picrotoxin	[H][C@@]12OC(=O)[C@@]34OC3C[C@@](O)(C3[C@@H](C1OC3=O)C(C)=C)[C@@]24C.[H][C@@]12C[C@@]3(O)C4[C@@H](C(OC4=O)[C@@]4([H])OC(=O)[C@]1(O2)[C@@]34C)C(C)(C)O	0.08306569	0
312	DB00467	IDYZIJYBMGIQMJ-UHFFFAOYSA-N	Enoxacin	CCN1C=C(C(O)=O)C(=O)C2=CC(F)=C(N=C12)N1CCNCC1	0.056960702	0
313	DB00468	LOUPRKONTZGTKE-WZBLMQSHSA-N	Quinine	[H][C@]1(C[C@@H]2CC[N@]1C[C@@H]2C=C)[C@H](O)C1=CC=NC2=CC=C(OC)C=C12	0.002124995	0
314	DB00469	LZNWYQJJBLGYLT-UHFFFAOYSA-N	Tenoxicam	CN1C(C(=O)NC2=CC=CC=N2)=C(O)C2=C(C=CS2)S1(=O)=O	0.060856342	0
315	DB00470	CYQFCXCEBYINGO-IAGOWNOFSA-N	Dronabinol	[H][C@@]12C=C(C)CC[C@@]1([H])C(C)(C)OC1=C2C(O)=CC(CCCCC)=C1	0.03254506	0
316	DB00471	UCHDWCPVSPXUMX-TZIWLTJVSA-N	Montelukast	OC(=O)CC1(CC1)CS[C@H](CCC1=CC=CC=C1C(O)(C)C)C1=CC=CC(\C=C\C2=NC3=C(C=CC(Cl)=C3)C=C2)=C1	0.0023878813000000002	0
317	DB00472	RTHCYVBBDHJXIQ-UHFFFAOYSA-N	Fluoxetine	CNCCC(OC1=CC=C(C=C1)C(F)(F)F)C1=CC=CC=C1	0.004933715	0
318	DB00473	DKLKMKYDWHYZTD-UHFFFAOYSA-N	Hexylcaine	CC(CNC1CCCCC1)OC(=O)C1=CC=CC=C1	0.0021350682	0
319	DB00474	NZXKDOXHBHYTKP-UHFFFAOYSA-N	Methohexital	CCC#CC(C)C1(CC=C)C(=O)NC(=O)N(C)C1=O	0.038878857999999995	0
320	DB00475	ANTSCNMPPGJYLG-UHFFFAOYSA-N	Chlordiazepoxide	CNC1=NC2=C(C=C(Cl)C=C2)C(C2=CC=CC=C2)=[N+]([O-])C1	0.09761986	0
321	DB00476	ZEUITGRIYCTCEM-KRWDZBQOSA-N	Duloxetine	CNCC[C@H](OC1=CC=CC2=CC=CC=C12)C1=CC=CS1	0.013174027	0
322	DB00477	ZPEIMTDSQAKGNT-UHFFFAOYSA-N	Chlorpromazine	CN(C)CCCN1C2=CC=CC=C2SC2=C1C=C(Cl)C=C2	0.098941356	0
323	DB00478	UBCHPRBFMUDMNC-UHFFFAOYSA-N	Rimantadine	CC(N)C12CC3CC(CC(C3)C1)C2	0.08943042	0
324	DB00479	LKCWBDHBTVXHDL-RMDFUYIESA-N	Amikacin	NCC[C@H](O)C(=O)N[C@@H]1C[C@H](N)[C@@H](O[C@H]2O[C@H](CN)[C@@H](O)[C@H](O)[C@H]2O)[C@H](O)[C@H]1O[C@H]1O[C@H](CO)[C@@H](O)[C@H](N)[C@H]1O	0.010490447	0
325	DB00480	GOTYRUGSSMKFNF-UHFFFAOYSA-N	Lenalidomide	NC1=CC=CC2=C1CN(C1CCC(=O)NC1=O)C2=O	0.042649657	0
326	DB00481	GZUITABIAKMVPG-UHFFFAOYSA-N	Raloxifene	OC1=CC=C(C=C1)C1=C(C(=O)C2=CC=C(OCCN3CCCCC3)C=C2)C2=C(S1)C=C(O)C=C2	0.009177148000000001	0
327	DB00482	RZEKVGVHFLEQIL-UHFFFAOYSA-N	Celecoxib	CC1=CC=C(C=C1)C1=CC(=NN1C1=CC=C(C=C1)S(N)(=O)=O)C(F)(F)F	0.03272912	0
328	DB00483	REEUVFCVXKWOFE-UHFFFAOYSA-K	Gallamine triethiodide	[I-].[I-].[I-].CC[N+](CC)(CC)CCOC1=CC=CC(OCC[N+](CC)(CC)CC)=C1OCC[N+](CC)(CC)CC	0.0061612130000000005	0
329	DB00484	XYLJNLCSTIOKRM-UHFFFAOYSA-N	Brimonidine	BrC1=C(NC2=NCCN2)C=CC2=NC=CN=C12	0.0596866	0
330	DB00485	YFAGHNZHGGCZAX-JKIFEVAISA-N	Dicloxacillin	[H][C@]12SC(C)(C)[C@@H](N1C(=O)[C@H]2NC(=O)C1=C(C)ON=C1C1=C(Cl)C=CC=C1Cl)C(O)=O	0.008271158	0
331	DB00486	GECBBEABIDMGGL-RTBURBONSA-N	Nabilone	[H][C@@]12CC(=O)CC[C@@]1([H])C(C)(C)OC1=CC(=CC(O)=C21)C(C)(C)CCCCCC	0.036104858	0
332	DB00487	FHFYDNQZQSQIAI-UHFFFAOYSA-N	Pefloxacin	CCN1C=C(C(O)=O)C(=O)C2=CC(F)=C(C=C12)N1CCN(C)CC1	0.039515077999999995	0
333	DB00488	UUVWYPNAQBNQJQ-UHFFFAOYSA-N	Altretamine	CN(C)C1=NC(=NC(=N1)N(C)C)N(C)C	0.17861265	0
334	DB00489	ZBMZVLHSJCTVON-UHFFFAOYSA-N	Sotalol	CC(C)NCC(O)C1=CC=C(NS(C)(=O)=O)C=C1	0.0073435605000000004	0
335	DB00490	QWCRAEMEVRGPNT-UHFFFAOYSA-N	Buspirone	O=C1CC2(CCCC2)CC(=O)N1CCCCN1CCN(CC1)C1=NC=CC=N1	0.046977162	0
336	DB00491	IBAQFPQHRJAVAV-ULAWRXDQSA-N	Miglitol	OCCN1C[C@H](O)[C@@H](O)[C@H](O)[C@H]1CO	0.037681043	0
337	DB00492	BIDNLKIUORFRQP-XYGFDPSESA-N	Fosinopril	CCC(=O)O[C@@H](O[P@](=O)(CCCCC1=CC=CC=C1)CC(=O)N1C[C@@H](C[C@H]1C(O)=O)C1CCCCC1)C(C)C	0.011918455	0
338	DB00493	GPRBEKHLDVQUJE-QSWIMTSFSA-N	Cefotaxime	[H][C@]12SCC(COC(C)=O)=C(N1C(=O)[C@H]2NC(=O)C(=N/OC)\C1=CSC(N)=N1)C(O)=O	0.004367113	0
339	DB00494	JRURYQJSLYLRLN-BJMVGYQFSA-N	Entacapone	CCN(CC)C(=O)C(=C\C1=CC(=C(O)C(O)=C1)[N+]([O-])=O)\C#N	0.06735027	0
340	DB00495	HBOMLICNUCNMMY-XLPZGREQSA-N	Zidovudine	CC1=CN([C@H]2C[C@H](N=[N+]=[N-])[C@@H](CO)O2)C(=O)NC1=O	0.13384321	0
341	DB00496	HXGBXQDTNZMWGS-RUZDIDTESA-N	Darifenacin	NC(=O)C([C@@H]1CCN(CCC2=CC3=C(OCC3)C=C2)C1)(C1=CC=CC=C1)C1=CC=CC=C1	0.0040397346	0
342	DB00497	BRUQQQPBMZOVGD-XFKAJCMBSA-N	Oxycodone	COC1=C2O[C@H]3C(=O)CC[C@@]4(O)[C@H]5CC(C=C1)=C2[C@@]34CCN5C	0.045082718	0
343	DB00498	NFBAXHOPROOJAW-UHFFFAOYSA-N	Phenindione	O=C1C(C(=O)C2=CC=CC=C12)C1=CC=CC=C1	0.04725024	0
344	DB00499	MKXKFYHWDHIYRV-UHFFFAOYSA-N	Flutamide	CC(C)C(=O)NC1=CC(=C(C=C1)[N+]([O-])=O)C(F)(F)F	0.26810762	0
345	DB00500	UPSPUYADGBWSHF-UHFFFAOYSA-N	Tolmetin	CN1C(CC(O)=O)=CC=C1C(=O)C1=CC=C(C)C=C1	0.108143955	0
346	DB00502	LNEPOXFFQSENCJ-UHFFFAOYSA-N	Haloperidol	OC1(CCN(CCCC(=O)C2=CC=C(F)C=C2)CC1)C1=CC=C(Cl)C=C1	0.027877182	0
347	DB00503	NCDNCNXCDXHOMX-XGKFQTDJSA-N	Ritonavir	CC(C)[C@H](NC(=O)N(C)CC1=CSC(=N1)C(C)C)C(=O)N[C@H](C[C@H](O)[C@H](CC1=CC=CC=C1)NC(=O)OCC1=CN=CS1)CC1=CC=CC=C1	0.023094742999999997	0
348	DB00504	OZYUPQUCAUTOBP-QXAKKESOSA-N	Levallorphan	[H][C@@]12CCCC[C@@]11CCN(CC=C)[C@@H]2CC2=C1C=C(O)C=C2	0.009222329	0
349	DB00505	NPRHVSBSZMAEIN-UHFFFAOYSA-N	Tridihexethyl	CC[N+](CC)(CC)CCC(O)(C1CCCCC1)C1=CC=CC=C1	0.012317985	0
350	DB00507	YQNQNVDNTFHQSW-UHFFFAOYSA-N	Nitazoxanide	CC(=O)OC1=CC=CC=C1C(=O)NC1=NC=C(S1)[N+]([O-])=O	0.34753066	0
351	DB00508	XSCGXQMFQXDFCW-UHFFFAOYSA-N	Triflupromazine	CN(C)CCCN1C2=CC=CC=C2SC2=C1C=C(C=C2)C(F)(F)F	0.035300285	0
352	DB00509	XUIIKFGFIJCVMT-GFCCVEGCSA-N	Dextrothyroxine	N[C@H](CC1=CC(I)=C(OC2=CC(I)=C(O)C(I)=C2)C(I)=C1)C(O)=O	0.014372587	0
353	DB00511	HPMZBILYSWLILX-UMDUKNJSSA-N	Acetyldigitoxin	[H][C@@]1(CC[C@]2(O)[C@]3([H])CC[C@]4([H])C[C@H](CC[C@]4(C)[C@@]3([H])CC[C@]12C)O[C@H]1C[C@H](O)[C@H](O[C@H]2C[C@H](O)[C@H](O[C@H]3C[C@H](OC(C)=O)[C@H](O)[C@@H](C)O3)[C@@H](C)O2)[C@@H](C)O1)C1=CC(=O)OC1	0.036280543	0
354	DB00513	SLXKOJJOQWFEFD-UHFFFAOYSA-N	Aminocaproic acid	NCCCCCC(O)=O	0.23799637	0
355	DB00514	MKXZASYAUGDDCJ-NJAFHUGGSA-N	Dextromethorphan	[H][C@]12CCCC[C@]11CCN(C)[C@H]2CC2=C1C=C(OC)C=C2	0.006379634	0
356	DB00517	QSFKGMJOKUZAJM-UHFFFAOYSA-M	Anisotropine methylbromide	[Br-].CCCC(CCC)C(=O)O[C@H]1CC2CCC(C1)[N+]2(C)C	0.011073083000000001	0
357	DB00518	HXHWSAZORRCQMX-UHFFFAOYSA-N	Albendazole	CCCSC1=CC2=C(C=C1)N=C(NC(=O)OC)N2	0.11191502	0
358	DB00519	VXFJYXUZANRPDJ-WTNASJBWSA-N	Trandolapril	[H][C@@]12C[C@H](N(C(=O)[C@H](C)N[C@@H](CCC3=CC=CC=C3)C(=O)OCC)[C@@]1([H])CCCC2)C(O)=O	0.007025361	0
359	DB00520	JYIKNQVWKBUSNH-QWDBRQCVSA-N	Caspofungin	CCC(C)CC(C)CCCCCCCCC(=O)N[C@H]1C[C@@H](O)[C@@H](NCCN)NC(=O)[C@@H]2[C@@H](O)CCN2C(=O)[C@@H](NC(=O)[C@@H](NC(=O)[C@@H]2C[C@@H](O)CN2C(=O)[C@@H](NC1=O)[C@@H](C)O)[C@H](O)[C@@H](O)C1=CC=C(O)C=C1)[C@H](O)CCN	0.07537249	0
360	DB00521	LWAFSWPYPHEXKX-UHFFFAOYSA-N	Carteolol	CC(C)(C)NCC(O)COC1=CC=CC2=C1CCC(=O)N2	0.028992772000000003	0
361	DB00522	SPPTWHFVYKCNNK-FQEVSTJZSA-N	Bentiromide	OC(=O)C1=CC=C(NC(=O)[C@H](CC2=CC=C(O)C=C2)NC(=O)C2=CC=CC=C2)C=C1	0.004054725	0
362	DB00524	AQCHWTWZEMGIFD-UHFFFAOYSA-N	Metolazone	CC1NC2=CC(Cl)=C(C=C2C(=O)N1C1=CC=CC=C1C)S(N)(=O)=O	0.061976015999999995	0
363	DB00525	FUSNMLFNXJSCDI-UHFFFAOYSA-N	Tolnaftate	CN(C(=S)OC1=CC2=CC=CC=C2C=C1)C1=CC=CC(C)=C1	0.3548264	0
364	DB00527	PUFQVTATUTYEAL-UHFFFAOYSA-N	Cinchocaine	CCCCOC1=NC2=CC=CC=C2C(=C1)C(=O)NCCN(CC)CC	0.040682316	0
365	DB00528	ZDXUKAKRHYTAKV-UHFFFAOYSA-N	Lercanidipine	COC(=O)C1=C(C)NC(C)=C(C1C1=CC(=CC=C1)[N+]([O-])=O)C(=O)OC(C)(C)CN(C)CCC(C1=CC=CC=C1)C1=CC=CC=C1	0.004007727	0
366	DB00529	ZJAOAACCNHFJAH-UHFFFAOYSA-N	Foscarnet	OC(=O)P(O)(O)=O	0.21220452	0
367	DB00530	AAKJLRGGTJKAMG-UHFFFAOYSA-N	Erlotinib	COCCOC1=CC2=C(C=C1OCCOC)C(NC1=CC(=CC=C1)C#C)=NC=N2	0.011377573	0
368	DB00532	GMHKMTDVRCWUDX-UHFFFAOYSA-N	Mephenytoin	CCC1(NC(=O)N(C)C1=O)C1=CC=CC=C1	0.21262702	0
369	DB00533	RZJQGNCSTQAWON-UHFFFAOYSA-N	Rofecoxib	CS(=O)(=O)C1=CC=C(C=C1)C1=C(C(=O)OC1)C1=CC=CC=C1	0.10251537	0
370	DB00535	RTXOFQZKPXMALH-GHXIOONMSA-N	Cefdinir	[H][C@]12SCC(C=C)=C(N1C(=O)[C@H]2NC(=O)C(=N/O)\C1=CSC(N)=N1)C(O)=O	0.046313882	0
371	DB00536	ZRALSGWEFCBTJO-UHFFFAOYSA-N	Guanidine	NC(N)=N	0.6413008000000001	1
372	DB00537	MYSWGUAQZAJSOK-UHFFFAOYSA-N	Ciprofloxacin	OC(=O)C1=CN(C2CC2)C2=CC(N3CCNCC3)=C(F)C=C2C1=O	0.012542306999999999	0
373	DB00539	XFCLJVABOIYOMF-QPLCGJKRSA-N	Toremifene	CN(C)CCOC1=CC=C(C=C1)C(=C(\CCCl)C1=CC=CC=C1)\C1=CC=CC=C1	0.006114185	0
374	DB00540	PHVGLTMQBUFIQQ-UHFFFAOYSA-N	Nortriptyline	CNCCC=C1C2=CC=CC=C2CCC2=CC=CC=C12	0.044231623	0
375	DB00541	OGWKCGZFUXNPDA-CFWMRBGOSA-N	Vincristine	[H][C@@]12N3CC[C@@]11C4=C(C=C(OC)C(=C4)[C@]4(C[C@H]5C[N@](C[C@](O)(CC)C5)CCC5=C4NC4=CC=CC=C54)C(=O)OC)N(C=O)[C@@]1([H])[C@](O)([C@H](OC(C)=O)[C@]2(CC)C=CC3)C(=O)OC	0.010599494	0
376	DB00542	XPCFTKFZXHTYIP-PMACEKPBSA-N	Benazepril	[H][C@@]1(CCC2=CC=CC=C2N(CC(O)=O)C1=O)N[C@@H](CCC1=CC=CC=C1)C(=O)OCC	0.0036017596999999998	0
377	DB00543	QWGDMFLQWFTERH-UHFFFAOYSA-N	Amoxapine	ClC1=CC2=C(OC3=CC=CC=C3N=C2N2CCNCC2)C=C1	0.021356136	0
378	DB00545	RVOLLAQWKVFTGE-UHFFFAOYSA-N	Pyridostigmine	CN(C)C(=O)OC1=C[N+](C)=CC=C1	0.07186878	0
379	DB00546	GJSLOMWRLALDCT-UHFFFAOYSA-N	Adinazolam	CN(C)CC1=NN=C2CN=C(C3=CC=CC=C3)C3=C(C=CC(Cl)=C3)N12	0.06659058	0
380	DB00547	VWVSBHGCDBMOOT-IIEHVVJPSA-N	Desoximetasone	[H][C@@]12C[C@@H](C)[C@H](C(=O)CO)[C@@]1(C)C[C@H](O)[C@@]1(F)[C@@]2([H])CCC2=CC(=O)C=C[C@]12C	0.015807807	0
381	DB00548	BDJRBEYXGGNYIS-UHFFFAOYSA-N	Azelaic acid	OC(=O)CCCCCCCC(O)=O	0.06282318	0
382	DB00549	YEEZWCHGZNKEEK-UHFFFAOYSA-N	Zafirlukast	COC1=CC(=CC=C1CC1=CN(C)C2=C1C=C(NC(=O)OC1CCCC1)C=C2)C(=O)NS(=O)(=O)C1=CC=CC=C1C	0.012061924	0
383	DB00551	RRUDCFGSUDOHDG-UHFFFAOYSA-N	Acetohydroxamic acid	CC(=O)NO	0.7801792	1
384	DB00552	FPVKHBSQESCIEP-JQCXWYLXSA-N	Pentostatin	OC[C@H]1O[C@H](C[C@@H]1O)N1C=NC2=C1N=CNC[C@H]2O	0.022867024	0
385	DB00554	QYSPLQLAKJAUJT-UHFFFAOYSA-N	Piroxicam	CN1C(C(=O)NC2=NC=CC=C2)=C(O)C2=C(C=CC=C2)S1(=O)=O	0.028545856	0
386	DB00555	PYZRQGJRPPTADH-UHFFFAOYSA-N	Lamotrigine	NC1=NC(N)=C(N=N1)C1=C(Cl)C(Cl)=CC=C1	0.27886713	0
387	DB00556	QYSGYZVSCZSLHT-UHFFFAOYSA-N	Perflutren	FC(F)(F)C(F)(F)C(F)(F)F	0.06989282	0
388	DB00557	ZQDWXGKKHFNSQK-UHFFFAOYSA-N	Hydroxyzine	OCCOCCN1CCN(CC1)C(C1=CC=CC=C1)C1=CC=C(Cl)C=C1	0.013029486000000002	0
389	DB00558	ARAIBEBZBOPLMB-UFGQHTETSA-N	Zanamivir	[H][C@]1(OC(=C[C@H](N=C(N)N)[C@H]1NC(C)=O)C(O)=O)[C@H](O)[C@H](O)CO	0.008646399	0
390	DB00559	GJPICJJJRGTNOD-UHFFFAOYSA-N	Bosentan	COC1=CC=CC=C1OC1=C(NS(=O)(=O)C2=CC=C(C=C2)C(C)(C)C)N=C(N=C1OCCO)C1=NC=CC=N1	0.010383099	0
391	DB00560	FPZLLRFZJZRHSY-HJYUBDRYSA-N	Tigecycline	[H][C@@]12CC3=C(C(O)=C(NC(=O)CNC(C)(C)C)C=C3N(C)C)C(=O)C1=C(O)[C@]1(O)C(=O)C(C(N)=O)=C(O)[C@@H](N(C)C)[C@]1([H])C2	0.17794764	0
392	DB00561	XFDJYSQDBULQSI-UHFFFAOYSA-N	Doxapram	CCN1CC(CCN2CCOCC2)C(C1=O)(C1=CC=CC=C1)C1=CC=CC=C1	0.01403144	0
393	DB00562	NDTSRXAMMQDVSW-UHFFFAOYSA-N	Benzthiazide	NS(=O)(=O)C1=CC2=C(C=C1Cl)N=C(CSCC1=CC=CC=C1)NS2(=O)=O	0.019499093000000002	0
394	DB00564	FFGPTBGBLSHEPO-UHFFFAOYSA-N	Carbamazepine	NC(=O)N1C2=CC=CC=C2C=CC2=CC=CC=C12	0.109719515	0
395	DB00565	YXSLJKQTIDHPOT-LJCJQEJUSA-N	Cisatracurium	COC1=CC2=C(C=C1OC)[C@@H](CC1=CC(OC)=C(OC)C=C1)[N@@+](C)(CCC(=O)OCCCCCOC(=O)CC[N@@+]1(C)CCC3=C(C=C(OC)C(OC)=C3)[C@H]1CC1=CC(OC)=C(OC)C=C1)CC2	0.0071630776	0
396	DB00566	ACTRVOBWPAIOHC-XIXRPRMCSA-N	Succimer	OC(=O)[C@@H](S)[C@@H](S)C(O)=O	0.01680103	0
397	DB00567	ZAIPMKNFIOOWCQ-UEKVPHQBSA-N	Cephalexin	[H][C@]12SCC(C)=C(N1C(=O)[C@H]2NC(=O)[C@H](N)C1=CC=CC=C1)C(O)=O	0.0038820207	0
398	DB00568	DERZBLKQOCDDDZ-UHFFFAOYSA-N	Cinnarizine	C(C=CC1=CC=CC=C1)N1CCN(CC1)C(C1=CC=CC=C1)C1=CC=CC=C1	0.01636812	0
399	DB00571	AQHHHDLHHXJYJD-UHFFFAOYSA-N	Propranolol	CC(C)NCC(O)COC1=CC=CC2=C1C=CC=C2	0.001984626	0
400	DB00573	RDJGLLICXDHJDY-UHFFFAOYSA-N	Fenoprofen	CC(C(O)=O)C1=CC(OC2=CC=CC=C2)=CC=C1	0.007151425	0
401	DB00574	DBGIVFWFUFKIQN-UHFFFAOYSA-N	Fenfluramine	CCNC(C)CC1=CC=CC(=C1)C(F)(F)F	0.047118664000000005	0
402	DB00575	GJSURZIOUXUGAL-UHFFFAOYSA-N	Clonidine	ClC1=CC=CC(Cl)=C1NC1=NCCN1	0.05574599	0
403	DB00576	VACCAVUAMIDAGB-UHFFFAOYSA-N	Sulfamethizole	CC1=NN=C(NS(=O)(=O)C2=CC=C(N)C=C2)S1	0.38568738	0
404	DB00577	HDOVUKNUBWVHOX-QMMMGPOBSA-N	Valaciclovir	CC(C)[C@H](N)C(=O)OCCOCN1C=NC2=C1NC(N)=NC2=O	0.016147196000000003	0
405	DB00578	FPPNZSSZRUTDAP-UWFZAAFLSA-N	Carbenicillin	[H][C@]12SC(C)(C)[C@@H](N1C(=O)[C@H]2NC(=O)C(C(O)=O)C1=CC=CC=C1)C(O)=O	0.0025646389	0
406	DB00579	ZPXSCAKFGYXMGA-UHFFFAOYSA-N	Mazindol	OC1(N2CCN=C2C2=CC=CC=C12)C1=CC=C(Cl)C=C1	0.028148025	0
407	DB00580	LNPDTQAFDNKSHK-UHFFFAOYSA-N	Valdecoxib	CC1=C(C(=NO1)C1=CC=CC=C1)C1=CC=C(C=C1)S(N)(=O)=O	0.09264359	0
408	DB00581	JCQLYHFGKNRPGE-FCVZTGTOSA-N	Lactulose	OC[C@H]1O[C@](O)(CO)[C@@H](O)[C@@H]1O[C@@H]1O[C@H](CO)[C@H](O)[C@H](O)[C@H]1O	0.004287958	0
409	DB00582	BCEHBSKCWLPMDN-MGPLVRAMSA-N	Voriconazole	C[C@@H](C1=NC=NC=C1F)[C@](O)(CN1C=NC=N1)C1=C(F)C=C(F)C=C1	0.013520836999999999	0
410	DB00583	PHIQHXFUZVPYII-ZCFIWIBFSA-N	Levocarnitine	C[N+](C)(C)C[C@H](O)CC([O-])=O	0.083847344	0
411	DB00584	GBXSMTUPTTWBMN-XIRDDKMYSA-N	Enalapril	CCOC(=O)[C@H](CCC1=CC=CC=C1)N[C@@H](C)C(=O)N1CCC[C@H]1C(O)=O	0.0025301874	0
412	DB00585	SGXXNSQHWDMGGP-UHFFFAOYSA-N	Nizatidine	CNC(NCCSCC1=CSC(CN(C)C)=N1)=C[N+]([O-])=O	0.0673188	0
413	DB00586	DCOPUUMXTXDBNB-UHFFFAOYSA-N	Diclofenac	OC(=O)CC1=CC=CC=C1NC1=C(Cl)C=CC=C1Cl	0.12877405	0
414	DB00587	BZMKNPGKXJAIDV-VAWYXSNFSA-N	Cinalukast	CCC(CC)(CC(=O)NC1=CC(\C=C\C2=NC(=CS2)C2CCC2)=CC=C1)C(O)=O	0.008875459	0
415	DB00588	WMWTYOKRWGGJOA-CENSZEJFSA-N	Fluticasone propionate	[H][C@@]12C[C@@H](C)[C@](OC(=O)CC)(C(=O)SCF)[C@@]1(C)C[C@H](O)[C@@]1(F)[C@@]2([H])C[C@H](F)C2=CC(=O)C=C[C@]12C	0.0078023374	0
416	DB00589	BKRGVLQUQGGVSM-KBXCAEBGSA-N	Lisuride	[H][C@@]12CC3=CNC4=CC=CC(=C34)C1=C[C@@H](CN2C)NC(=O)N(CC)CC	0.00593403	0
417	DB00590	RUZYUOTYCVRMRZ-UHFFFAOYSA-N	Doxazosin	COC1=C(OC)C=C2C(N)=NC(=NC2=C1)N1CCN(CC1)C(=O)C1COC2=CC=CC=C2O1	0.021771044	0
418	DB00591	FEBLZLNTKCEFIT-VSXGLTOVSA-N	Fluocinolone acetonide	[H][C@@]12C[C@@]3([H])[C@]4([H])C[C@H](F)C5=CC(=O)C=C[C@]5(C)[C@@]4(F)[C@@H](O)C[C@]3(C)[C@@]1(OC(C)(C)O2)C(=O)CO	0.039987504	0
419	DB00592	GLUUGHFHXGJENI-UHFFFAOYSA-N	Piperazine	C1CNCCN1	0.5376232	1
420	DB00593	HAPOVYFOVVWLRS-UHFFFAOYSA-N	Ethosuximide	CCC1(C)CC(=O)NC1=O	0.3774134	0
421	DB00594	XSDQTOBWRPYKKA-UHFFFAOYSA-N	Amiloride	NC(=N)NC(=O)C1=NC(Cl)=C(N)N=C1N	0.057008564000000005	0
422	DB00595	IWVCMVBTMGNXQD-PXOLEDIWSA-N	Oxytetracycline	[H][C@@]12[C@@H](O)[C@@]3([H])C(C(=O)C4=C(C=CC=C4O)[C@@]3(C)O)=C(O)[C@]1(O)C(=O)C(C(N)=O)=C(O)[C@H]2N(C)C	0.099301666	0
423	DB00596	LEHFPXVYPMWYQD-XHIJKXOTSA-N	Ulobetasol	[H][C@@]12C[C@H](C)[C@](O)(C(=O)CCl)[C@@]1(C)C[C@H](O)[C@@]1(F)[C@@]2([H])C[C@H](F)C2=CC(=O)C=C[C@]12C	0.01386103	0
424	DB00598	SGUAFYQXFOLMHL-UHFFFAOYSA-N	Labetalol	CC(CCC1=CC=CC=C1)NCC(O)C1=CC(C(N)=O)=C(O)C=C1	0.0015189052	0
425	DB00599	IUJDSEJGGMCXSG-UHFFFAOYSA-N	Thiopental	CCCC(C)C1(CC)C(=O)NC(=S)NC1=O	0.5075988	1
426	DB00601	TYZROVQLWOKYKF-ZDUSSCGKSA-N	Linezolid	CC(=O)NC[C@H]1CN(C(=O)O1)C1=CC(F)=C(C=C1)N1CCOCC1	0.012645096000000002	0
427	DB00603	PSGAAPLEWMOORI-PEINSRQWSA-N	Medroxyprogesterone acetate	[H][C@@]12CC[C@](OC(C)=O)(C(C)=O)[C@@]1(C)CC[C@@]1([H])[C@@]2([H])C[C@H](C)C2=CC(=O)CC[C@]12C	0.006524711999999999	0
428	DB00604	DCSUBABJRXZOMT-IRLDBZIGSA-N	Cisapride	CO[C@H]1CN(CCCOC2=CC=C(F)C=C2)CC[C@H]1NC(=O)C1=CC(Cl)=C(N)C=C1OC	0.0050877629999999995	0
429	DB00605	MLKXDPUZXIRXEP-MFOYZWKCSA-N	Sulindac	CC1=C(CC(O)=O)C2=CC(F)=CC=C2\C1=C/C1=CC=C(C=C1)S(C)=O	0.057121515	0
430	DB00606	BOCUKUHCLICSIY-UHFFFAOYSA-N	Cyclothiazide	NS(=O)(=O)C1=C(Cl)C=C2NC(NS(=O)(=O)C2=C1)C1CC2CC1C=C2	0.037788242	0
431	DB00607	GPXLMGHLHQJAGZ-JTDSTZFVSA-N	Nafcillin	[H][C@]12SC(C)(C)[C@@H](N1C(=O)[C@H]2NC(=O)C1=C(OCC)C=CC2=CC=CC=C12)C(O)=O	0.005107105	0
432	DB00608	WHTVZRBIWZFKQO-UHFFFAOYSA-N	Chloroquine	CCN(CC)CCCC(C)NC1=CC=NC2=CC(Cl)=CC=C12	0.014876872	0
433	DB00610	WXFIGDLSSYIKKV-RCOVLWMOSA-N	Metaraminol	C[C@H](N)[C@H](O)C1=CC(O)=CC=C1	0.100838125	0
434	DB00611	IFKLAQQSCNILHL-PWRODBHTSA-N	Butorphanol	[H][C@@]12CC3=C(C=C(O)C=C3)[C@]3(CCCC[C@@]13O)CCN2CC1CCC1	0.012257128999999999	0
435	DB00612	VHYCDWMUTMEGQY-UHFFFAOYSA-N	Bisoprolol	CC(C)NCC(O)COC1=CC=C(COCCOC(C)C)C=C1	0.014911413	0
436	DB00613	OVCDSSHSILBFBN-UHFFFAOYSA-N	Amodiaquine	CCN(CC)CC1=C(O)C=CC(NC2=C3C=CC(Cl)=CC3=NC=C2)=C1	0.14353243	0
437	DB00614	PLHJDBGFXBMTGZ-UHFFFAOYSA-N	Furazolidone	[H]C(=NN1CCOC1=O)C1=CC=C(O1)[N+]([O-])=O	0.7892107	1
438	DB00615	ATEBXHFBFRCZMA-VXTBVIBXSA-N	Rifabutin	CO[C@H]1\C=C\O[C@@]2(C)OC3=C(C2=O)C2=C(C(O)=C3C)C(=O)C(NC(=O)\C(C)=C/C=C/[C@H](C)[C@H](O)[C@@H](C)[C@@H](O)[C@@H](C)[C@H](OC(C)=O)[C@@H]1C)=C1NC3(CCN(CC3)CC(C)C)N=C21	0.12373397	0
439	DB00616	ZTWZVMIYIIVABD-OEMFJLHTSA-N	Candoxatril	COCCOC[C@H](CC1(CCCC1)C(=O)N[C@H]1CC[C@H](CC1)C(O)=O)C(=O)OC1=CC2=C(CCC2)C=C1	0.01153481	0
440	DB00617	VQASKUSHBVDKGU-UHFFFAOYSA-N	Paramethadione	CCC1(C)OC(=O)N(C)C1=O	0.20733127	0
441	DB00618	FMTDIUIBLCQGJB-SEYHBJAFSA-N	Demeclocycline	[H][C@]12C[C@@]3([H])[C@H](N(C)C)C(O)=C(C(N)=O)C(=O)[C@@]3(O)C(O)=C1C(=O)C1=C([C@H]2O)C(Cl)=CC=C1O	0.07789138	0
442	DB00619	KTUFNOKKBVMGRW-UHFFFAOYSA-N	Imatinib	CN1CCN(CC2=CC=C(C=C2)C(=O)NC2=CC(NC3=NC=CC(=N3)C3=CN=CC=C3)=C(C)C=C2)CC1	0.0086508095	0
443	DB00620	GFNANZIMVAIWHM-OBYCQNJPSA-N	Triamcinolone	[H][C@@]12C[C@@H](O)[C@](O)(C(=O)CO)[C@@]1(C)C[C@H](O)[C@@]1(F)[C@@]2([H])CCC2=CC(=O)C=C[C@]12C	0.024386525	0
444	DB00621	QSLJIVKCVHQPLV-PEMPUTJUSA-N	Oxandrolone	[H][C@@]12CC[C@](C)(O)[C@@]1(C)CC[C@@]1([H])[C@@]2([H])CC[C@@]2([H])CC(=O)OC[C@]12C	0.005173266	0
445	DB00622	ZBBHBTPTTSWHBA-UHFFFAOYSA-N	Nicardipine	COC(=O)C1=C(C)NC(C)=C(C1C1=CC(=CC=C1)[N+]([O-])=O)C(=O)OCCN(C)CC1=CC=CC=C1	0.0076441765000000005	0
446	DB00623	PLDUPXSUYLZYBN-UHFFFAOYSA-N	Fluphenazine	OCCN1CCN(CCCN2C3=CC=CC=C3SC3=C2C=C(C=C3)C(F)(F)F)CC1	0.005743384399999999	0
447	DB00624	MUMGGOZAMZWBJJ-DYKIIFRCSA-N	Testosterone	C[C@]12CC[C@H]3[C@@H](CCC4=CC(=O)CC[C@]34C)[C@@H]1CC[C@@H]2O	0.005246371	0
448	DB00625	XPOQHMRABVBWPR-ZDUSSCGKSA-N	Efavirenz	FC(F)(F)[C@]1(OC(=O)NC2=C1C=C(Cl)C=C2)C#CC1CC1	0.010389954	0
449	DB00628	XDDJGVMJFWAHJX-UHFFFAOYSA-N	Clorazepic acid	OC(=O)C1N=C(C2=CC=CC=C2)C2=C(NC1=O)C=CC(Cl)=C2	0.10508692	0
450	DB00629	WDZVGELJXXEGPV-UHFFFAOYSA-N	Guanabenz	NC(N)=NN=CC1=C(Cl)C=CC=C1Cl	0.09816173	0
451	DB00630	OGSPWJRAVKPPFI-UHFFFAOYSA-N	Alendronic acid	NCCCC(O)(P(O)(O)=O)P(O)(O)=O	0.06602433	0
452	DB00631	WDDPHFBMKLOVOX-AYQXTPAHSA-N	Clofarabine	[H][C@]1(F)[C@H](O)[C@@H](CO)O[C@H]1N1C=NC2=C(N)N=C(Cl)N=C12	0.026095629	0
453	DB00632	NOPFSRXAKWQILS-UHFFFAOYSA-N	Docosanol	CCCCCCCCCCCCCCCCCCCCCCO	0.0026097298	0
454	DB00633	CUHVIMMYOGQXCV-NSHDSACASA-N	Dexmedetomidine	C[C@H](C1=CNC=N1)C1=C(C)C(C)=CC=C1	0.14532924	0
455	DB00634	SKIVFJLNDNKQPD-UHFFFAOYSA-N	Sulfacetamide	CC(=O)NS(=O)(=O)C1=CC=C(N)C=C1	0.43558487	0
456	DB00637	GXDALQBWZGODGZ-UHFFFAOYSA-N	Astemizole	COC1=CC=C(CCN2CCC(CC2)NC2=NC3=CC=CC=C3N2CC2=CC=C(F)C=C2)C=C1	0.011736601999999999	0
457	DB00639	SWLMUYACZKCSHZ-UHFFFAOYSA-N	Butoconazole	ClC1=CC=C(CCC(CN2C=CN=C2)SC2=C(Cl)C=CC=C2Cl)C=C1	0.004586369	0
458	DB00640	OIRDTQYFTABQOQ-KQYNXXCUSA-N	Adenosine	NC1=C2N=CN([C@@H]3O[C@H](CO)[C@@H](O)[C@H]3O)C2=NC=N1	0.011075406999999999	0
459	DB00641	RYMZZMVNJRMUDD-HGQWONQESA-N	Simvastatin	[H][C@]12[C@H](C[C@@H](C)C=C1C=C[C@H](C)[C@@H]2CC[C@@H]1C[C@@H](O)CC(=O)O1)OC(=O)C(C)(C)CC	0.03108707	0
460	DB00642	WBXPDJSOTKVWSJ-ZDUSSCGKSA-N	Pemetrexed	NC1=NC(=O)C2=C(NC=C2CCC2=CC=C(C=C2)C(=O)N[C@@H](CCC(O)=O)C(O)=O)N1	0.0020288527	0
461	DB00643	OPXLLQIJSORQAM-UHFFFAOYSA-N	Mebendazole	COC(=O)NC1=NC2=C(N1)C=C(C=C2)C(=O)C1=CC=CC=C1	0.032130063	0
462	DB00644	XLXSAKCOAKORKW-UHFFFAOYSA-N	Gonadorelin	CC(C)CC(NC(=O)CNC(=O)C(CC1=CC=C(O)C=C1)NC(=O)C(CO)NC(=O)C(CC1=CNC2=CC=CC=C12)NC(=O)C(CC1=CN=CN1)NC(=O)C1CCC(=O)N1)C(=O)NC(CCCN=C(N)N)C(=O)N1CCCC1C(=O)NCC(N)=O	0.040762572999999996	0
463	DB00645	BZEWSEKUUPWQDQ-UHFFFAOYSA-N	Dyclonine	CCCCOC1=CC=C(C=C1)C(=O)CCN1CCCCC1	0.0040680766	0
464	DB00646	VQOXZBDYSJBXMA-RKEBNKJGSA-N	Nystatin	C[C@H]1O[C@H](OC2CC3O[C@@](O)(CC(O)C3C(O)=O)CC(O)C(O)CCC(O)CC(O)CC(O)CC(=O)O[C@@H](C)[C@H](C)[C@H](O)[C@@H](C)\C=C\C=C\CC\C=C\C=C\C=C\C=C\2)[C@@H](O)[C@@H](N)[C@@H]1O	0.038386047	0
465	DB00647	XLMALTXPSGQGBX-GCJKJVERSA-N	Dextropropoxyphene	CCC(=O)O[C@@](CC1=CC=CC=C1)([C@H](C)CN(C)C)C1=CC=CC=C1	0.046017557	0
466	DB00648	JWBOIMRXGHLCPP-UHFFFAOYSA-N	Mitotane	ClC(Cl)C(C1=CC=C(Cl)C=C1)C1=CC=CC=C1Cl	0.35699368	0
467	DB00649	XNKLLVCARDGLGL-JGVFFNPUSA-N	Stavudine	CC1=CN([C@@H]2O[C@H](CO)C=C2)C(=O)NC1=O	0.124974936	0
468	DB00650	VVIAGPKUTFNRDU-ABLWVSNPSA-N	Leucovorin	[H]C(=O)N1C(CNC2=CC=C(C=C2)C(=O)N[C@@H](CCC(O)=O)C(O)=O)CNC2=C1C(=O)NC(N)=N2	0.0027838051	0
469	DB00651	KSCFJBIXMNOVSH-UHFFFAOYSA-N	Dyphylline	CN1C2=C(N(CC(O)CO)C=N2)C(=O)N(C)C1=O	0.15289569	0
470	DB00652	VOKSWYLNZZRQPF-GDIGMMSISA-N	Pentazocine	C[C@H]1[C@H]2CC3=CC=C(O)C=C3[C@]1(C)CCN2CC=C(C)C	0.010267615	0
471	DB00654	GGXICVAJURFBLW-CEYXHVGTSA-N	Latanoprost	CC(C)OC(=O)CCC\C=C/C[C@H]1[C@@H](O)C[C@@H](O)[C@@H]1CC[C@@H](O)CCC1=CC=CC=C1	0.008308291	0
472	DB00655	DNXHEGUUPJUMQT-CBZIJGRNSA-N	Estrone	[H][C@@]12CCC(=O)[C@@]1(C)CC[C@]1([H])C3=C(CC[C@@]21[H])C=C(O)C=C3	0.029435307	0
473	DB00656	PHLBKPHSAVXXEF-UHFFFAOYSA-N	Trazodone	ClC1=CC=CC(=C1)N1CCN(CCCN2N=C3C=CC=CN3C2=O)CC1	0.018335491000000002	0
474	DB00657	IMYZQPCYWPFTAG-UHFFFAOYSA-N	Mecamylamine	CNC1(C)C2CCC(C2)C1(C)C	0.06535578	0
475	DB00658	ZNSIZMQNQCNRBW-UHFFFAOYSA-N	Sevelamer	NCC=C.ClCC1CO1	0.6220929000000001	1
476	DB00659	AFCGFAGUEYAMAO-UHFFFAOYSA-N	Acamprosate	CC(=O)NCCCS(O)(=O)=O	0.21627682	0
477	DB00660	IMWZZHHPURKASS-UHFFFAOYSA-N	Metaxalone	CC1=CC(OCC2CNC(=O)O2)=CC(C)=C1	0.022139102	0
478	DB00661	SGTNSNPWRIOYBX-UHFFFAOYSA-N	Verapamil	COC1=C(OC)C=C(CCN(C)CCCC(C#N)(C(C)C)C2=CC(OC)=C(OC)C=C2)C=C1	0.012307525	0
479	DB00662	FEZBIKUBAYAZIU-UHFFFAOYSA-N	Trimethobenzamide	COC1=CC(=CC(OC)=C1OC)C(=O)NCC1=CC=C(OCCN(C)C)C=C1	0.008976399999999999	0
480	DB00663	WXURHACBFYSXBI-GQKYHHCASA-N	Flumethasone	[H][C@@]12C[C@@H](C)[C@](O)(C(=O)CO)[C@@]1(C)C[C@H](O)[C@@]1(F)[C@@]2([H])C[C@H](F)C2=CC(=O)C=C[C@]12C	0.02269575	0
481	DB00664	KXRZBTAEDBELFD-UHFFFAOYSA-N	Sulfametopyrazine	COC1=NC=CN=C1NS(=O)(=O)C1=CC=C(N)C=C1	0.15751743	0
482	DB00665	XWXYUMMDTVBTOU-UHFFFAOYSA-N	Nilutamide	CC1(C)NC(=O)N(C1=O)C1=CC(=C(C=C1)[N+]([O-])=O)C(F)(F)F	0.07350162	0
483	DB00668	UCTWMZQNUQWSLP-VIFPVBQESA-N	Epinephrine	CNC[C@H](O)C1=CC(O)=C(O)C=C1	0.23888046	0
484	DB00669	KQKPFRSPSRPDEB-UHFFFAOYSA-N	Sumatriptan	CNS(=O)(=O)CC1=CC=C2NC=C(CCN(C)C)C2=C1	0.071508765	0
485	DB00670	RMHMFHUVIITRHF-UHFFFAOYSA-N	Pirenzepine	CN1CCN(CC(=O)N2C3=CC=CC=C3C(=O)NC3=C2N=CC=C3)CC1	0.041170776	0
486	DB00671	OKBVVJOGVLARMR-QSWIMTSFSA-N	Cefixime	[H][C@]12SCC(C=C)=C(N1C(=O)[C@H]2NC(=O)C(=N/OCC(O)=O)\C1=CSC(N)=N1)C(O)=O	0.0064079463	0
487	DB00672	RKWGIWYCVPQPMF-UHFFFAOYSA-N	Chlorpropamide	CCCNC(=O)NS(=O)(=O)C1=CC=C(Cl)C=C1	0.25216883	0
488	DB00673	ATALOFNDEOCMKK-OITMNORJSA-N	Aprepitant	C[C@@H](O[C@H]1OCCN(CC2=NNC(=O)N2)[C@H]1C1=CC=C(F)C=C1)C1=CC(=CC(=C1)C(F)(F)F)C(F)(F)F	0.01125443	0
489	DB00674	ASUTZQLVASHGKV-JDFRZJQESA-N	Galantamine	[H][C@]12C[C@@H](O)C=C[C@]11CCN(C)CC3=C1C(O2)=C(OC)C=C3	0.110676795	0
490	DB00675	NKANXQFJJICGDU-QPLCGJKRSA-N	Tamoxifen	CC\C(=C(/C1=CC=CC=C1)C1=CC=C(OCCN(C)C)C=C1)C1=CC=CC=C1	0.0146615505	0
491	DB00676	SESFRYSPDFLNCH-UHFFFAOYSA-N	Benzyl benzoate	O=C(OCC1=CC=CC=C1)C1=CC=CC=C1	0.026960700000000004	0
492	DB00677	MUCZHBLJLSDCSD-UHFFFAOYSA-N	Isoflurophate	CC(C)OP(F)(=O)OC(C)C	0.14985552	0
493	DB00678	PSIFNNKUMBGKDQ-UHFFFAOYSA-N	Losartan	CCCCC1=NC(Cl)=C(CO)N1CC1=CC=C(C=C1)C1=CC=CC=C1C1=NNN=N1	0.044692457000000005	0
494	DB00679	KLBQZWRITKRQQV-UHFFFAOYSA-N	Thioridazine	CSC1=CC2=C(SC3=CC=CC=C3N2CCC2CCCCN2C)C=C1	0.008836538	0
495	DB00680	FUBVWMNBEHXPSU-UHFFFAOYSA-N	Moricizine	CCOC(=O)NC1=CC2=C(SC3=CC=CC=C3N2C(=O)CCN2CCOCC2)C=C1	0.0077646673	0
496	DB00681	APKFDSVGJQXUKY-INPOYWNPSA-N	Amphotericin B	[H][C@]12C[C@@H](O[C@@H]3O[C@H](C)[C@@H](O)[C@H](N)[C@@H]3O)\C=C\C=C\C=C\C=C\C=C\C=C\C=C\[C@H](C)[C@@H](O)[C@@H](C)[C@H](C)OC(=O)C[C@H](O)C[C@H](O)CC[C@@H](O)[C@H](O)C[C@H](O)C[C@](O)(C[C@H](O)[C@H]1C(O)=O)O2	0.039808393	0
497	DB00682	PJVWKTKQMONHTI-UHFFFAOYSA-N	Warfarin	CC(=O)CC(C1=CC=CC=C1)C1=C(O)C2=C(OC1=O)C=CC=C2	0.13828218	0
498	DB00683	DDLIGBOFAVUZHB-UHFFFAOYSA-N	Midazolam	CC1=NC=C2CN=C(C3=CC=CC=C3F)C3=C(C=CC(Cl)=C3)N12	0.03481984	0
499	DB00684	NLVFBUXFDBBNBW-PBSUHMDJSA-N	Tobramycin	NC[C@H]1O[C@H](O[C@@H]2[C@@H](N)C[C@@H](N)[C@H](O[C@H]3O[C@H](CO)[C@@H](O)[C@H](N)[C@H]3O)[C@H]2O)[C@H](N)C[C@@H]1O	0.007578641	0
500	DB00685	WVPSKSLAZQPAKQ-CDMJZVDBSA-N	Trovafloxacin	[H][C@@]12CN(C[C@]1([H])[C@H]2N)C1=NC2=C(C=C1F)C(=O)C(=CN2C1=C(F)C=C(F)C=C1)C(O)=O	0.01638776	0
501	DB00686	FCCNSUIJIOOXEZ-SJYYZXOBSA-N	Pentosan polysulfate	O[C@@H]1CO[C@@H](O[C@@H]2CO[C@@H](O)[C@H](OS(O)(=O)=O)[C@H]2OS(O)(=O)=O)[C@H](OS(O)(=O)=O)[C@H]1OS(O)(=O)=O	0.045942575	0
502	DB00687	AAXVEMMRQDVLJB-BULBTXNYSA-N	Fludrocortisone	[H][C@@]12CC[C@](O)(C(=O)CO)[C@@]1(C)C[C@H](O)[C@@]1(F)[C@@]2([H])CCC2=CC(=O)CC[C@]12C	0.002919197	0
503	DB00688	RTGDFNSFWBGLEC-SYZQJQIISA-N	Mycophenolate mofetil	COC1=C(C\C=C(/C)CCC(=O)OCCN2CCOCC2)C(O)=C2C(=O)OCC2=C1C	0.019423276	0
504	DB00689	FUBBGQLTSCSAON-PBFPGSCMSA-N	Cephaloglycin	[H][C@]12SCC(COC(C)=O)=C(N1C(=O)[C@H]2NC(=O)[C@H](N)C1=CC=CC=C1)C(O)=O	0.003486693	0
505	DB00690	SAADBVWGJQAEFS-UHFFFAOYSA-N	Flurazepam	CCN(CC)CCN1C2=C(C=C(Cl)C=C2)C(=NCC1=O)C1=CC=CC=C1F	0.03564602	0
506	DB00691	UWWDHYUMIORJTA-HSQYWUDLSA-N	Moexipril	CCOC(=O)[C@H](CCC1=CC=CC=C1)N[C@@H](C)C(=O)N1CC2=CC(OC)=C(OC)C=C2C[C@H]1C(O)=O	0.0076540409999999994	0
507	DB00692	MRBDMNSDAVCSSF-UHFFFAOYSA-N	Phentolamine	CC1=CC=C(C=C1)N(CC1=NCCN1)C1=CC(O)=CC=C1	0.23152897	0
508	DB00693	GNBHRKFJIUUOQI-UHFFFAOYSA-N	Fluorescein	OC1=CC=C2C(OC3=CC(O)=CC=C3C22OC(=O)C3=C2C=CC=C3)=C1	0.06911385	0
509	DB00694	STQGQHZAVUOBTE-VGBVRHCVSA-N	Daunorubicin	COC1=CC=CC2=C1C(=O)C1=C(O)C3=C(C[C@](O)(C[C@@H]3O[C@H]3C[C@H](N)[C@H](O)[C@H](C)O3)C(C)=O)C(O)=C1C2=O	0.041960895	0
510	DB00695	ZZUFCTLCJUWOSV-UHFFFAOYSA-N	Furosemide	NS(=O)(=O)C1=C(Cl)C=C(NCC2=CC=CO2)C(=C1)C(O)=O	0.04718852	0
511	DB00696	XCGSFFUVFURLIX-VFGNJEKYSA-N	Ergotamine	[H][C@@]12CCCN1C(=O)[C@H](CC1=CC=CC=C1)N1C(=O)[C@](C)(NC(=O)[C@H]3CN(C)[C@]4([H])CC5=CNC6=CC=CC(=C56)C4=C3)O[C@@]21O	0.01871264	0
512	DB00697	XFYDIVBRZNQMJC-UHFFFAOYSA-N	Tizanidine	ClC1=C(NC2=NCCN2)C2=NSN=C2C=C1	0.124679565	0
513	DB00699	YSEXMKHXIOCEJA-FVFQAYNVSA-N	Nicergoline	[H][C@@]12CC3=CN(C)C4=CC=CC(=C34)[C@]1(C[C@@H](COC(=O)C1=CN=CC(Br)=C1)CN2C)OC	0.012560934	0
514	DB00700	JUKPWJGBANNWMW-VWBFHTRKSA-N	Eplerenone	[H][C@@]12CC[C@@]3(CCC(=O)O3)[C@@]1(C)C[C@H]1O[C@@]11[C@@]2([H])[C@@H](CC2=CC(=O)CC[C@]12C)C(=O)OC	0.0071693063	0
515	DB00701	YMARZQAQMVYCKC-OEMFJLHTSA-N	Amprenavir	CC(C)CN(C[C@@H](O)[C@H](CC1=CC=CC=C1)NC(=O)O[C@H]1CCOC1)S(=O)(=O)C1=CC=C(N)C=C1	0.010729521499999999	0
516	DB00703	FLOSMHQXBMRNHR-UHFFFAOYSA-N	Methazolamide	CN1N=C(SC1=NC(C)=O)S(N)(=O)=O	0.15453658	0
517	DB00704	DQCKKXVULJGBQN-XFWGSAIBSA-N	Naltrexone	[H][C@@]12OC3=C(O)C=CC4=C3[C@@]11CCN(CC3CC3)[C@]([H])(C4)[C@]1(O)CCC2=O	0.03467509	0
518	DB00705	WHBIGIKBNXZKFE-UHFFFAOYSA-N	Delavirdine	CC(C)NC1=C(N=CC=C1)N1CCN(CC1)C(=O)C1=CC2=C(N1)C=CC(NS(C)(=O)=O)=C2	0.03362757	0
519	DB00706	DRHKJLXJIQTDTD-OAHLLOKOSA-N	Tamsulosin	CCOC1=CC=CC=C1OCCN[C@H](C)CC1=CC(=C(OC)C=C1)S(N)(=O)=O	0.018198282	0
520	DB00708	GGCSSNBKKAUURC-UHFFFAOYSA-N	Sufentanil	CCC(=O)N(C1=CC=CC=C1)C1(COC)CCN(CCC2=CC=CS2)CC1	0.026735692999999998	0
521	DB00709	JTEGQNOMFQHVDC-NKWVEPMBSA-N	Lamivudine	NC1=NC(=O)N(C=C1)[C@@H]1CS[C@H](CO)O1	0.076303095	0
522	DB00710	MPBVHIBUJCELCL-UHFFFAOYSA-N	Ibandronate	CCCCCN(C)CCC(O)(P(O)(O)=O)P(O)(O)=O	0.11103216	0
523	DB00711	RCKMWOKWVGPNJF-UHFFFAOYSA-N	Diethylcarbamazine	CCN(CC)C(=O)N1CCN(C)CC1	0.012324721	0
524	DB00712	SYTBZMRGLBWNTM-UHFFFAOYSA-N	Flurbiprofen	CC(C(O)=O)C1=CC(F)=C(C=C1)C1=CC=CC=C1	0.030167668999999998	0
525	DB00713	UWYHMGVUTGAWSP-JKIFEVAISA-N	Oxacillin	[H][C@]12SC(C)(C)[C@@H](N1C(=O)[C@H]2NC(=O)C1=C(C)ON=C1C1=CC=CC=C1)C(O)=O	0.0053803027	0
526	DB00714	VMWNQDUVQKEIOC-CYBMUJFWSA-N	Apomorphine	[H][C@]12CC3=C(C(O)=C(O)C=C3)C3=CC=CC(CCN1C)=C23	0.14205754	0
527	DB00715	AHOUBRCZNHFOSL-YOEHRIQHSA-N	Paroxetine	FC1=CC=C(C=C1)[C@@H]1CCNC[C@H]1COC1=CC2=C(OCO2)C=C1	0.01183933	0
528	DB00716	RQTOOFIXOKYGAN-UHFFFAOYSA-N	Nedocromil	CCCC1=C2N(CC)C(=CC(=O)C2=CC2=C1OC(=CC2=O)C(O)=O)C(O)=O	0.0730682	0
529	DB00717	VIKNJXKGJWUCNN-XGXHKTLJSA-N	Norethisterone	[H][C@@]12CC[C@@](O)(C#C)[C@@]1(C)CC[C@]1([H])[C@@]3([H])CCC(=O)C=C3CC[C@@]21[H]	0.0018945335999999999	0
530	DB00718	WOZSCQDILHKSGG-UHFFFAOYSA-N	Adefovir dipivoxil	CC(C)(C)C(=O)OCOP(=O)(COCCN1C=NC2=C(N)N=CN=C12)OCOC(=O)C(C)(C)C	0.005653292	0
531	DB00719	SEBMTIQKRHYNIT-UHFFFAOYSA-N	Azatadine	CN1CCC(CC1)=C1C2=CC=CC=C2CCC2=C1N=CC=C2	0.018816888	0
532	DB00720	ACSIXWWBWUQEHA-UHFFFAOYSA-N	Clodronic acid	OP(O)(=O)C(Cl)(Cl)P(O)(O)=O	0.18705362	0
533	DB00721	MFDFERRIHVXMIY-UHFFFAOYSA-N	Procaine	CCN(CC)CCOC(=O)C1=CC=C(N)C=C1	0.1335716	0
534	DB00722	RLAWWYSOJDYHDC-BZSNNMDCSA-N	Lisinopril	NCCCC[C@H](N[C@@H](CCC1=CC=CC=C1)C(O)=O)C(=O)N1CCC[C@H]1C(O)=O	0.006120264499999999	0
535	DB00723	WJAJPNHVVFWKKL-UHFFFAOYSA-N	Methoxamine	COC1=CC(C(O)C(C)N)=C(OC)C=C1	0.021847129	0
536	DB00724	DOUYETYNHWVLEO-UHFFFAOYSA-N	Imiquimod	CC(C)CN1C=NC2=C1C1=C(C=CC=C1)N=C2N	0.27332090000000003	0
537	DB00725	FUFVKLQESJNNAN-UHFFFAOYSA-M	Homatropine methylbromide	[Br-].C[N+]1(C)C2CCC1CC(C2)OC(=O)C(O)C1=CC=CC=C1	0.011963516499999998	0
538	DB00726	ZSCDBOWYZJWBIY-UHFFFAOYSA-N	Trimipramine	CC(CN(C)C)CN1C2=CC=CC=C2CCC2=CC=CC=C12	0.009945661	0
539	DB00728	YXRDKMPIGHSVRX-OOJCLDBCSA-N	Rocuronium	[H][C@@]12C[C@@H]([C@H](OC(C)=O)[C@@]1(C)CC[C@@]1([H])[C@@]2([H])CC[C@@]2([H])C[C@H](O)[C@H](C[C@]12C)N1CCOCC1)[N+]1(CC=C)CCCC1	0.025798172	0
540	DB00730	WJCNZQLZVWNLKY-UHFFFAOYSA-N	Thiabendazole	N1C2=CC=CC=C2N=C1C1=CSC=N1	0.0984585	0
541	DB00731	OELFLUMRDSZNSF-BRWVUGGUSA-N	Nateglinide	CC(C)[C@H]1CC[C@@H](CC1)C(=O)N[C@H](CC1=CC=CC=C1)C(O)=O	0.0032633245	0
542	DB00732	XXZSQOVSEBAPGS-UHFFFAOYSA-L	Atracurium besylate	[O-]S(=O)(=O)C1=CC=CC=C1.[O-]S(=O)(=O)C1=CC=CC=C1.COC1=CC2=C(C=C1OC)C(CC1=CC(OC)=C(OC)C=C1)[N+](C)(CCC(=O)OCCCCCOC(=O)CC[N+]1(C)CCC3=C(C=C(OC)C(OC)=C3)C1CC1=CC(OC)=C(OC)C=C1)CC2	0.012708455	0
543	DB00733	JBKPUQTUERUYQE-UHFFFAOYSA-O	Pralidoxime	C[N+]1=C(\C=N\O)C=CC=C1	0.28084403	0
544	DB00734	RAPZEAPATHNIPO-UHFFFAOYSA-N	Risperidone	CC1=C(CCN2CCC(CC2)C2=NOC3=C2C=CC(F)=C3)C(=O)N2CCCCC2=N1	0.051234454000000006	0
545	DB00735	OZGNYLLQHRPOBR-UHFFFAOYSA-N	Naftifine	CN(CC=CC1=CC=CC=C1)CC1=CC=CC2=CC=CC=C12	0.22927243	0
546	DB00736	SUBDBMMJDZJVOS-DEOSSOPVSA-N	Esomeprazole	COC1=CC2=C(NC(=N2)[S@@](=O)CC2=NC=C(C)C(OC)=C2C)C=C1	0.07529917	0
547	DB00737	OCJYIGYOJCODJL-UHFFFAOYSA-N	Meclizine	CC1=CC(CN2CCN(CC2)C(C2=CC=CC=C2)C2=CC=C(Cl)C=C2)=CC=C1	0.016912997	0
548	DB00738	XDRYMKDFEDOLFX-UHFFFAOYSA-N	Pentamidine	NC(=N)C1=CC=C(OCCCCCOC2=CC=C(C=C2)C(N)=N)C=C1	0.012231022	0
549	DB00739	DXVUYOAEDJXBPY-NFFDBFGFSA-N	Hetacillin	[H][C@]12SC(C)(C)[C@@H](N1C(=O)[C@H]2N1C(=O)[C@H](NC1(C)C)C1=CC=CC=C1)C(O)=O	0.023960172999999998	0
550	DB00740	FTALBRSUTCGOEG-UHFFFAOYSA-N	Riluzole	NC1=NC2=C(S1)C=C(OC(F)(F)F)C=C2	0.19029298	0
551	DB00744	MWLSOWXNZPKENC-UHFFFAOYSA-N	Zileuton	CC(N(O)C(N)=O)C1=CC2=CC=CC=C2S1	0.115908384	0
552	DB00745	YFGHCGITMMYXAQ-UHFFFAOYSA-N	Modafinil	NC(=O)CS(=O)C(C1=CC=CC=C1)C1=CC=CC=C1	0.009469867	0
553	DB00746	UBQYURCVBFRUQT-UHFFFAOYSA-N	Deferoxamine	CC(=O)N(O)CCCCCNC(=O)CCC(=O)N(O)CCCCCNC(=O)CCC(=O)N(O)CCCCCN	0.0076690316	0
554	DB00747	STECJAGHUSJQJN-FWXGHANASA-N	Scopolamine	CN1[C@H]2C[C@@H](C[C@@H]1[C@H]1O[C@@H]21)OC(=O)[C@H](CO)C1=CC=CC=C1	0.0062660277	0
555	DB00748	OJFSXZCBGQGRNV-UHFFFAOYSA-N	Carbinoxamine	CN(C)CCOC(C1=CC=C(Cl)C=C1)C1=CC=CC=N1	0.02978766	0
556	DB00749	NNYBQONXHNTVIJ-UHFFFAOYSA-N	Etodolac	CCC1=C2NC3=C(CCOC3(CC)CC(O)=O)C2=CC=C1	0.036425114	0
557	DB00750	MVFGUOIZUNYYSO-UHFFFAOYSA-N	Prilocaine	CCCNC(C)C(=O)NC1=CC=CC=C1C	0.0129882395	0
558	DB00751	WHWZLSFABNNENI-UHFFFAOYSA-N	Epinastine	NC1=NCC2N1C1=CC=CC=C1CC1=CC=CC=C21	0.07716873	0
559	DB00752	AELCINSCMGFISI-UHFFFAOYSA-N	Tranylcypromine	NC1CC1C1=CC=CC=C1	0.5437142	1
560	DB00754	SZQIFWWUIBRPBZ-UHFFFAOYSA-N	Ethotoin	CCN1C(=O)NC(C1=O)C1=CC=CC=C1	0.12268916	0
561	DB00757	UKTAZPQNNNJVKR-KJGYPYNMSA-N	Dolasetron	[H][C@@]1(C[C@@]2([H])C[C@]3([H])C[C@@]([H])(C1)N2CC3=O)OC(=O)C1=CNC2=C1C=CC=C2	0.007019013	0
562	DB00758	GKTWGGQPFAXNFI-HNNXBMFYSA-N	Clopidogrel	[H][C@@](N1CCC2=C(C1)C=CS2)(C(=O)OC)C1=CC=CC=C1Cl	0.009499252	0
563	DB00759	OFVLGDICTFRJMM-WESIUVDSSA-N	Tetracycline	[H][C@@]12C[C@@]3([H])C(=C(O)[C@]1(O)C(=O)C(C(N)=O)=C(O)[C@H]2N(C)C)C(=O)C1=C(O)C=CC=C1[C@@]3(C)O	0.06955767	0
564	DB00760	DMJNNHOOLUXYBV-PQTSNVLCSA-N	Meropenem	[H][C@]1([C@@H](C)O)C(=O)N2C(C(O)=O)=C(S[C@@H]3CN[C@@H](C3)C(=O)N(C)C)[C@H](C)[C@]12[H]	0.013644576	0
565	DB00762	UWKQSNNFCGGAFS-XIFFEERXSA-N	Irinotecan	CCC1=C2CN3C(=CC4=C(COC(=O)[C@]4(O)CC)C3=O)C2=NC2=CC=C(OC(=O)N3CCC(CC3)N3CCCCC3)C=C12	0.03816226	0
566	DB00764	QLIIKPVHVRXHRI-CXSFZGCWSA-N	Mometasone	[H][C@@]12C[C@@H](C)[C@](O)(C(=O)CCl)[C@@]1(C)C[C@H](O)[C@@]1(Cl)[C@@]2([H])CCC2=CC(=O)C=C[C@]12C	0.022853553	0
567	DB00765	NHTGHBARYWONDQ-JTQLQIEISA-N	Metyrosine	C[C@](N)(CC1=CC=C(O)C=C1)C(O)=O	0.091056705	0
568	DB00766	HZZVJAQRINQKSD-PBFISZAISA-N	Clavulanic acid	[H][C@@]12CC(=O)N1[C@@H](C(O)=O)\C(O2)=C\CO	0.026718736	0
569	DB00767	JSZILQVIPPROJI-UHFFFAOYSA-N	Benzquinamide	CCN(CC)C(=O)C1CN2CCC3=CC(OC)=C(OC)C=C3C2CC1OC(C)=O	0.005806625	0
570	DB00768	JBIMVDZLSHOPLA-LSCVHKIXSA-N	Olopatadine	CN(C)CC\C=C1\C2=CC=CC=C2COC2=C1C=C(CC(O)=O)C=C2	0.20226547	0
571	DB00769	FWFVLWGEFDIZMJ-FOMYWIRZSA-N	Hydrocortamate	[H][C@@]12CC[C@](O)(C(=O)COC(=O)CN(CC)CC)[C@@]1(C)C[C@H](O)[C@@]1([H])[C@@]2([H])CCC2=CC(=O)CC[C@]12C	0.041787952	0
572	DB00770	GMVPRGQOIOIIMI-DWKJAMRDSA-N	Alprostadil	CCCCC[C@H](O)\C=C\[C@H]1[C@H](O)CC(=O)[C@@H]1CCCCCCC(O)=O	0.001232028	0
573	DB00771	HOOSGZJRQIVJSZ-NNBUQUNQSA-N	Clidinium	C[N@@+]12CC[C@@H](CC1)C(C2)OC(=O)C(O)(C1=CC=CC=C1)C1=CC=CC=C1	0.045970142	0
574	DB00773	VJJPUSNTGOMMGY-MRVIYFEKSA-N	Etoposide	[H][C@]12COC(=O)[C@]1([H])[C@H](C1=CC(OC)=C(O)C(OC)=C1)C1=CC3=C(OCO3)C=C1[C@H]2O[C@@H]1O[C@]2([H])CO[C@@H](C)O[C@@]2([H])[C@H](O)[C@H]1O	0.07760513	0
575	DB00774	DMDGGSIALPNSEE-UHFFFAOYSA-N	Hydroflumethiazide	NS(=O)(=O)C1=CC2=C(NCNS2(=O)=O)C=C1C(F)(F)F	0.058494835999999995	0
576	DB00775	COKMIXFXJJXBQG-NRFANRHFSA-N	Tirofiban	CCCCS(=O)(=O)N[C@@H](CC1=CC=C(OCCCCC2CCNCC2)C=C1)C(O)=O	0.015297115	0
577	DB00776	CTRLABGOLIVAIY-UHFFFAOYSA-N	Oxcarbazepine	NC(=O)N1C2=CC=CC=C2CC(=O)C2=C1C=CC=C2	0.09218344	0
578	DB00777	UVOIBTBFPOZKGP-UHFFFAOYSA-N	Propiomazine	CCC(=O)C1=CC2=C(SC3=CC=CC=C3N2CC(C)N(C)C)C=C1	0.056236982000000005	0
579	DB00778	RXZBMPWDPOLZGW-HITVVWEBSA-N	Roxithromycin	CC[C@H]1OC(=O)[C@H](C)[C@@H](O[C@H]2C[C@@](C)(OC)[C@@H](O)[C@H](C)O2)[C@H](C)[C@@H](O[C@@H]2O[C@H](C)C[C@@H]([C@H]2O)N(C)C)[C@](C)(O)C[C@@H](C)C(=NOCOCCOC)[C@H](C)[C@@H](O)[C@]1(C)O	0.050011963	0
580	DB00780	RMUCZJUITONUFY-UHFFFAOYSA-N	Phenelzine	NNCCC1=CC=CC=C1	0.5138531	1
581	DB00782	VVWYOYDLCMFIEM-UHFFFAOYSA-N	Propantheline	CC(C)[N+](C)(CCOC(=O)C1C2=CC=CC=C2OC2=CC=CC=C12)C(C)C	0.014698148000000001	0
582	DB00784	HYYBABOKPJLUIN-UHFFFAOYSA-N	Mefenamic acid	CC1=C(C)C(NC2=CC=CC=C2C(O)=O)=CC=C1	0.2066474	0
583	DB00786	OCSMOTCMPXTDND-OUAUKWLOSA-N	Marimastat	CNC(=O)[C@@H](NC(=O)[C@H](CC(C)C)[C@H](O)C(=O)NO)C(C)(C)C	0.032158285	0
584	DB00787	MKUXAQIIEYXACX-UHFFFAOYSA-N	Acyclovir	NC1=NC(=O)C2=C(N1)N(COCCO)C=N2	0.18133020000000002	0
585	DB00788	CMWTZPSULFXXJA-VIFPVBQESA-N	Naproxen	COC1=CC2=C(C=C1)C=C(C=C2)[C@H](C)C(O)=O	0.007855803	0
586	DB00790	IPVQLZZIHOAWMC-QXKUPLGCSA-N	Perindopril	[H][C@]12C[C@H](N(C(=O)[C@H](C)N[C@@H](CCC)C(=O)OCC)[C@@]1([H])CCCC2)C(O)=O	0.004214287	0
587	DB00791	IDPUKCWIGUEADI-UHFFFAOYSA-N	Uracil mustard	ClCCN(CCCl)C1=CNC(=O)NC1=O	0.7929654	1
588	DB00792	UFLGIAIHIAPJJC-UHFFFAOYSA-N	Tripelennamine	CN(C)CCN(CC1=CC=CC=C1)C1=CC=CC=N1	0.18498588	0
589	DB00793	CTETYYAZBPJBHE-UHFFFAOYSA-N	Haloprogin	ClC1=CC(Cl)=C(Cl)C=C1OCC#CI	0.08455189999999999	0
590	DB00794	DQMZLTXERSFNPB-UHFFFAOYSA-N	Primidone	CCC1(C(=O)NCNC1=O)C1=CC=CC=C1	0.06935862	0
591	DB00795	NCEXYHBECQHGNR-QZQOTICOSA-N	Sulfasalazine	OC(=O)C1=CC(=CC=C1O)\N=N\C1=CC=C(C=C1)S(=O)(=O)NC1=NC=CC=C1	0.030865042999999998	0
592	DB00796	GHOSNRCGJFBJIB-UHFFFAOYSA-N	Candesartan cilexetil	CCOC1=NC2=C(N1CC1=CC=C(C=C1)C1=CC=CC=C1C1=NN=NN1)C(=CC=C2)C(=O)OC(C)OC(=O)OC1CCCCC1	0.02621749	0
593	DB00797	JIVZKJJQOZQXQB-UHFFFAOYSA-N	Tolazoline	C(C1=NCCN1)C1=CC=CC=C1	0.32671112	0
594	DB00798	CEAZRRDELHUEMR-UHFFFAOYSA-N	Gentamicin	CNC(C)C1CCC(N)C(OC2C(N)CC(N)C(OC3OCC(C)(O)C(NC)C3O)C2O)O1	0.03286326	0
595	DB00799	OGQICQVSFDPSEI-UHFFFAOYSA-N	Tazarotene	CCOC(=O)C1=CN=C(C=C1)C#CC1=CC2=C(SCCC2(C)C)C=C1	0.008681178000000001	0
596	DB00800	TVURRHSHRRELCG-UHFFFAOYSA-N	Fenoldopam	OC1=CC=C(C=C1)C1CNCCC2=C(Cl)C(O)=C(O)C=C12	0.19906652	0
597	DB00801	WYCLKVQLVUQKNZ-UHFFFAOYSA-N	Halazepam	FC(F)(F)CN1C2=C(C=C(Cl)C=C2)C(=NCC1=O)C1=CC=CC=C1	0.010805338999999999	0
598	DB00802	IDBPHNDTYPBSNI-UHFFFAOYSA-N	Alfentanil	CCN1N=NN(CCN2CCC(COC)(CC2)N(C(=O)CC)C2=CC=CC=C2)C1=O	0.028683632999999997	0
599	DB00803	YKQOSKADJPQZHB-BRLOSWAASA-N	Colistin	CCC(C)CCCC(=O)N[C@@H](CCN)C(=O)N[C@@H]([C@@H](C)O)C(=O)N[C@@H](CCN)C(=O)N[C@H]1CCNC(=O)C(NC(=O)[C@@H](CCN)NC(=O)[C@H](CCN)NC(=O)[C@@H](CC(C)C)NC(=O)[C@@H](CC(C)C)NC(=O)[C@H](CCN)NC1=O)[C@@H](C)O	0.16256613	0
600	DB00804	CURUTKGFNZGFSE-UHFFFAOYSA-N	Dicyclomine	CCN(CC)CCOC(=O)C1(CCCCC1)C1CCCCC1	0.0022972226	0
601	DB00805	LDMWSLGGVTVJPG-UHFFFAOYSA-N	Minaprine	CC1=CC(=NN=C1NCCN1CCOCC1)C1=CC=CC=C1	0.055264145	0
602	DB00806	BYPFEZZEUUWMEJ-UHFFFAOYSA-N	Pentoxifylline	CN1C=NC2=C1C(=O)N(CCCCC(C)=O)C(=O)N2C	0.05176419	0
603	DB00807	KCLANYCVBBTKTO-UHFFFAOYSA-N	Proparacaine	CCCOC1=C(N)C=C(C=C1)C(=O)OCCN(CC)CC	0.020751804	0
604	DB00808	NDDAHWYSQHTHNT-UHFFFAOYSA-N	Indapamide	CC1CC2=CC=CC=C2N1NC(=O)C1=CC(=C(Cl)C=C1)S(N)(=O)=O	0.02324757	0
605	DB00809	BGDKAVGWHJFAGW-UHFFFAOYSA-N	Tropicamide	CCN(CC1=CC=NC=C1)C(=O)C(CO)C1=CC=CC=C1	0.062675774	0
606	DB00810	YSXKPIUOCJLQIE-UHFFFAOYSA-N	Biperiden	OC(CCN1CCCCC1)(C1CC2CC1C=C2)C1=CC=CC=C1	0.00527972	0
607	DB00811	IWUCXVSUMQZMFG-AFCXAGJDSA-N	Ribavirin	NC(=O)C1=NN(C=N1)[C@@H]1O[C@H](CO)[C@@H](O)[C@H]1O	0.023412347000000003	0
608	DB00812	VYMDGNCVAMGZFE-UHFFFAOYSA-N	Phenylbutazone	CCCCC1C(=O)N(N(C1=O)C1=CC=CC=C1)C1=CC=CC=C1	0.12934443	0
609	DB00813	PJMPHNIQZUBGLI-UHFFFAOYSA-N	Fentanyl	CCC(=O)N(C1CCN(CCC2=CC=CC=C2)CC1)C1=CC=CC=C1	0.018848300000000002	0
610	DB00814	ZRVUJXDFFKFLMG-UHFFFAOYSA-N	Meloxicam	CN1C(C(=O)NC2=NC=C(C)S2)=C(O)C2=C(C=CC=C2)S1(=O)=O	0.05558446	0
611	DB00816	LMOINURANNBYCM-UHFFFAOYSA-N	Orciprenaline	CC(C)NCC(O)C1=CC(O)=CC(O)=C1	0.16822258	0
612	DB00817	XBPZXDSZHPDXQU-UHFFFAOYSA-N	Rosoxacin	CCN1C=C(C(O)=O)C(=O)C2=C1C=C(C=C2)C1=CC=NC=C1	0.3490888	0
613	DB00818	OLBCVFGFOZPWHH-UHFFFAOYSA-N	Propofol	CC(C)C1=CC=CC(C(C)C)=C1O	0.071466506	0
614	DB00819	BZKPWHYZMXOIDC-UHFFFAOYSA-N	Acetazolamide	CC(=O)NC1=NN=C(S1)S(N)(=O)=O	0.14269719	0
615	DB00820	WOXKDUGGOYFFRN-IIBYNOLFSA-N	Tadalafil	[H][C@]12CC3=C(NC4=CC=CC=C34)[C@H](N1C(=O)CN(C)C2=O)C1=CC2=C(OCO2)C=C1	0.16976708	0
616	DB00821	PUXBGTOOZJQSKH-UHFFFAOYSA-N	Carprofen	CC(C(O)=O)C1=CC2=C(C=C1)C1=C(N2)C=CC(Cl)=C1	0.03884983	0
617	DB00824	SIQPXVQCUCHWDI-UHFFFAOYSA-N	Enprofylline	CCCN1C2=C(NC=N2)C(=O)NC1=O	0.38482517	0
618	DB00825	NOOLISFMXDJSKH-KXUCPTDWSA-N	Levomenthol	CC(C)[C@@H]1CC[C@@H](C)C[C@H]1O	0.15727270000000002	0
619	DB00827	VDUWPHTZYNWKRN-UHFFFAOYSA-N	Cinoxacin	CCN1N=C(C(O)=O)C(=O)C2=CC3=C(OCO3)C=C12	0.17527464	0
620	DB00828	YMDXZJFXQJVXBF-STHAYSLISA-N	Fosfomycin	C[C@@H]1O[C@@H]1P(O)(O)=O	0.30613944	0
621	DB00830	OOBHFESNSZDWIU-UHFFFAOYSA-N	Phenmetrazine	CC1NCCOC1C1=CC=CC=C1	0.14874789	0
622	DB00831	ZEWQUBUPAILYHI-UHFFFAOYSA-N	Trifluoperazine	CN1CCN(CCCN2C3=CC=CC=C3SC3=C2C=C(C=C3)C(F)(F)F)CC1	0.007653892	0
623	DB00832	WLWFNJKHKGIJNW-UHFFFAOYSA-N	Phensuximide	CN1C(=O)CC(C1=O)C1=CC=CC=C1	0.5598979000000001	1
624	DB00833	QYIYFLOTGYLRGG-GPCCPHFNSA-N	Cefaclor	[H][C@]12SCC(Cl)=C(N1C(=O)[C@H]2NC(=O)[C@H](N)C1=CC=CC=C1)C(O)=O	0.004214734	0
625	DB00834	VKHAHZOOUSRJNA-GCNJZUOMSA-N	Mifepristone	[H][C@@]12CC[C@@](O)(C#CC)[C@@]1(C)C[C@H](C1=CC=C(C=C1)N(C)C)C1=C3CCC(=O)C=C3CC[C@@]21[H]	0.013944626000000002	0
626	DB00835	ZDIGNSYAACHWNL-UHFFFAOYSA-N	Brompheniramine	CN(C)CCC(C1=CC=C(Br)C=C1)C1=CC=CC=N1	0.05193215599999999	0
627	DB00836	RDOIQAHITMMDAJ-UHFFFAOYSA-N	Loperamide	CN(C)C(=O)C(CCN1CCC(O)(CC1)C1=CC=C(Cl)C=C1)(C1=CC=CC=C1)C1=CC=CC=C1	0.011275499999999999	0
628	DB00837	IBALRBWGSVJPAP-FXBPSFAMSA-N	Progabide	NC(=O)CCC\N=C(\C1=CC=C(Cl)C=C1)C1=C(O)C=CC(F)=C1	0.04696235	0
629	DB00838	YMTMADLUXIRMGX-RFPWEZLHSA-N	Clocortolone	[H][C@@]12C[C@@H](C)[C@H](C(=O)CO)[C@@]1(C)C[C@H](O)[C@@]1(Cl)[C@@]2([H])C[C@H](F)C2=CC(=O)C=C[C@]12C	0.027682363999999998	0
630	DB00839	OUDSBRTVNLOZBN-UHFFFAOYSA-N	Tolazamide	CC1=CC=C(C=C1)S(=O)(=O)NC(=O)NN1CCCCCC1	0.008246183	0
631	DB00841	JRWZLRBJNMZMFE-UHFFFAOYSA-N	Dobutamine	CC(CCC1=CC=C(O)C=C1)NCCC1=CC(O)=C(O)C=C1	0.12564233	0
632	DB00843	ADEBPBSSDYVVLD-UHFFFAOYSA-N	Donepezil	COC1=C(OC)C=C2C(=O)C(CC3CCN(CC4=CC=CC=C4)CC3)CC2=C1	0.00487715	0
633	DB00844	NETZHAKZCGBWSS-CEDHKZHLSA-N	Nalbuphine	O[C@H]1CC[C@@]2(O)[C@H]3CC4=CC=C(O)C5=C4[C@@]2(CCN3CC2CCC2)[C@H]1O5	0.024996668	0
634	DB00845	WDQPAMHFFCXSNU-UHFFFAOYSA-N	Clofazimine	CC(C)N=C1C=C2N(C3=CC=C(Cl)C=C3)C3=C(C=CC=C3)N=C2C=C1NC1=CC=C(Cl)C=C1	0.032589316	0
635	DB00846	POPFMWWJOGLOIF-XWCQMRHXSA-N	Flurandrenolide	CC1(C)O[C@@H]2C[C@H]3[C@@H]4C[C@H](F)C5=CC(=O)CC[C@]5(C)[C@H]4[C@@H](O)C[C@]3(C)[C@@]2(O1)C(=O)CO	0.0069831014	0
636	DB00847	UFULAYFCSOUIOV-UHFFFAOYSA-N	Cysteamine	NCCS	0.7695495	1
637	DB00848	HLFSDGLLUJUHTE-SNVBAGLBSA-N	Levamisole	C1CN2C[C@@H](N=C2S1)C1=CC=CC=C1	0.18114522	0
638	DB00849	ALARQZQTBTVLJV-UHFFFAOYSA-N	Methylphenobarbital	CCC1(C(=O)NC(=O)N(C)C1=O)C1=CC=CC=C1	0.20216057	0
639	DB00850	RGCVKNLCSQQDEP-UHFFFAOYSA-N	Perphenazine	OCCN1CCN(CCCN2C3=CC=CC=C3SC3=C2C=C(Cl)C=C3)CC1	0.018398345	0
640	DB00852	KWGRBVOPPLSCSI-WCBMZHEXSA-N	Pseudoephedrine	CN[C@@H](C)[C@@H](O)C1=CC=CC=C1	0.12257069	0
641	DB00853	BPEGJWRSRHCHSN-UHFFFAOYSA-N	Temozolomide	CN1N=NC2=C(N=CN2C1=O)C(N)=O	0.14110023	0
642	DB00854	JAQUASYNZVUNQP-USXIJHARSA-N	Levorphanol	[H][C@@]12CCCC[C@@]11CCN(C)[C@@H]2CC2=C1C=C(O)C=C2	0.03515145	0
643	DB00855	ZGXJTSGNIOSYLO-UHFFFAOYSA-N	Aminolevulinic acid	NCC(=O)CCC(O)=O	0.0091409385	0
644	DB00856	MXOAEAUPQDYUQM-UHFFFAOYSA-N	Chlorphenesin	OCC(O)COC1=CC=C(Cl)C=C1	0.44502267	0
645	DB00857	DOMXUEMWDBAQBQ-WEVVVXLNSA-N	Terbinafine	CN(C\C=C\C#CC(C)(C)C)CC1=CC=CC2=CC=CC=C12	0.036467522	0
646	DB00858	IKXILDNPCZPPRV-RFMGOVQKSA-N	Drostanolone	[H][C@@]12CC[C@H](O)[C@@]1(C)CC[C@@]1([H])[C@@]2([H])CC[C@@]2([H])CC(=O)[C@H](C)C[C@]12C	0.0037916004999999997	0
647	DB00859	VVNCNSJFMMFHPL-VKHMYHEASA-N	Penicillamine	[H][C@](N)(C(O)=O)C(C)(C)S	0.022592962	0
648	DB00861	HUPFGZXOMWLGNK-UHFFFAOYSA-N	Diflunisal	OC(=O)C1=C(O)C=CC(=C1)C1=C(F)C=C(F)C=C1	0.19678971	0
649	DB00862	SECKRCOLJRRGGV-UHFFFAOYSA-N	Vardenafil	CCCC1=NC(C)=C2N1NC(=NC2=O)C1=C(OCC)C=CC(=C1)S(=O)(=O)N1CCN(CC)CC1	0.06522933	0
650	DB00863	VMXUWOKSQNHOCA-UHFFFAOYSA-N	Ranitidine	CNC(NCCSCC1=CC=C(CN(C)C)O1)=C[N+]([O-])=O	0.04759389	0
651	DB00864	QJJXYPPXXYFBGM-LFZNUXCKSA-N	Tacrolimus	CO[C@@H]1C[C@@H](CC[C@H]1O)\C=C(/C)[C@H]1OC(=O)[C@@H]2CCCCN2C(=O)C(=O)[C@]2(O)O[C@@H]([C@H](C[C@H]2C)OC)[C@H](C[C@@H](C)C\C(C)=C\[C@@H](CC=C)C(=O)C[C@H](O)[C@H]1C)OC	0.06807107	0
652	DB00865	YXKTVDFXDRQTKV-HNNXBMFYSA-N	Benzphetamine	C[C@@H](CC1=CC=CC=C1)N(C)CC1=CC=CC=C1	0.02156353	0
653	DB00866	PAZJSJFMUHDSTF-UHFFFAOYSA-N	Alprenolol	CC(C)NCC(O)COC1=CC=CC=C1CC=C	0.017187983	0
654	DB00867	IOVGROKTTNBUGK-SJCJKPOMSA-N	Ritodrine	C[C@H](NCCC1=CC=C(O)C=C1)[C@H](O)C1=CC=C(O)C=C1	0.008164495	0
655	DB00868	MAFMQEKGGFWBAB-UHFFFAOYSA-N	Benzonatate	CCCCNC1=CC=C(C=C1)C(=O)OCCOCCOCCOCCOCCOCCOCCOCCOCCOC	0.018474817	0
656	DB00869	IAVUPMFITXYVAF-XPUUQOCRSA-N	Dorzolamide	CCN[C@H]1C[C@H](C)S(=O)(=O)C2=C1C=C(S2)S(N)(=O)=O	0.043436795	0
657	DB00870	MDKGKXOCJGEUJW-UHFFFAOYSA-N	Suprofen	CC(C(O)=O)C1=CC=C(C=C1)C(=O)C1=CC=CS1	0.035318136	0
658	DB00872	IKENVDNFQMCRTR-UHFFFAOYSA-N	Conivaptan	CC1=NC2=C(CCN(C(=O)C3=CC=C(NC(=O)C4=CC=CC=C4C4=CC=CC=C4)C=C3)C3=CC=CC=C23)N1	0.009896189	0
659	DB14596	DMKSVUSAATWOCU-HROMYWEYSA-N	Loteprednol etabonate	[H][C@@]12CC[C@](OC(=O)OCC)(C(=O)OCCl)[C@@]1(C)C[C@H](O)[C@@]1([H])[C@@]2([H])CCC2=CC(=O)C=C[C@]12C	0.036711812	0
660	DB00874	HSRJKNPTNIJEKV-UHFFFAOYSA-N	Guaifenesin	COC1=CC=CC=C1OCC(O)CO	0.29214635	0
661	DB00875	NJMYODHXAKYRHW-DVZOWYKESA-N	Flupentixol	[H]\C(CCN1CCN(CCO)CC1)=C1/C2=CC=CC=C2SC2=C1C=C(C=C2)C(F)(F)F	0.0059556663	0
662	DB00876	OROAFUQRIXKEMV-LDADJPATSA-N	Eprosartan	CCCCC1=NC=C(\C=C(/CC2=CC=CS2)C(O)=O)N1CC1=CC=C(C=C1)C(O)=O	0.012322128	0
663	DB00877	QFJCIRLUMZQUOT-HPLJOQBZSA-N	Sirolimus	[H][C@@]1(C[C@@H](C)[C@]2([H])CC(=O)[C@H](C)\C=C(C)\[C@@H](O)[C@@H](OC)C(=O)[C@H](C)C[C@H](C)\C=C\C=C\C=C(C)\[C@H](C[C@]3([H])CC[C@@H](C)[C@@](O)(O3)C(=O)C(=O)N3CCCC[C@@]3([H])C(=O)O2)OC)CC[C@@H](O)[C@@H](C1)OC	0.18124464	0
664	DB00878	GHXZTYHSJHQHIJ-UHFFFAOYSA-N	Chlorhexidine	ClC1=CC=C(NC(=N)NC(=N)NCCCCCCNC(=N)NC(=N)NC2=CC=C(Cl)C=C2)C=C1	0.008735925	0
665	DB00879	XQSPYNMVSIKCOC-NTSWFWBYSA-N	Emtricitabine	NC1=NC(=O)N(C=C1F)[C@@H]1CS[C@H](CO)O1	0.09797555	0
666	DB00880	JBMKAUGHUNFTOL-UHFFFAOYSA-N	Chlorothiazide	NS(=O)(=O)C1=C(Cl)C=C2NC=NS(=O)(=O)C2=C1	0.15682167	0
667	DB00881	JSDRRTOADPPCHY-HSQYWUDLSA-N	Quinapril	CCOC(=O)[C@H](CCC1=CC=CC=C1)N[C@@H](C)C(=O)N1CC2=CC=CC=C2C[C@H]1C(O)=O	0.003633082	0
668	DB00882	GKIRPKYJQBWNGO-UHFFFAOYSA-N	Clomifene	CCN(CC)CCOC1=CC=C(C=C1)C(=C(Cl)C1=CC=CC=C1)C1=CC=CC=C1	0.008740544	0
669	DB00883	MOYKHGMNXAOIAT-JGWLITMVSA-N	Isosorbide dinitrate	[H][C@]12OC[C@H](O[N+]([O-])=O)[C@@]1([H])OC[C@H]2O[N+]([O-])=O	0.055800468	0
670	DB00884	IIDJRNMFWXDHID-UHFFFAOYSA-N	Risedronic acid	OC(CC1=CN=CC=C1)(P(O)(O)=O)P(O)(O)=O	0.10234621	0
671	DB00885	HIANJWSAHKJQTH-UHFFFAOYSA-N	Pemirolast	CC1=CC=CN2C(=O)C(=CN=C12)C1=NNN=N1	0.14168951	0
672	DB00886	LVRLSYPNFFBYCZ-VGWMRTNUSA-N	Omapatrilat	[H][C@]12CCC[C@H](N1C(=O)[C@H](CCS2)NC(=O)[C@@H](S)CC1=CC=CC=C1)C(O)=O	0.0030095875	0
673	DB00887	MAEIEVLCKWDQJH-UHFFFAOYSA-N	Bumetanide	CCCCNC1=C(OC2=CC=CC=C2)C(=CC(=C1)C(O)=O)S(N)(=O)=O	0.010466099	0
674	DB00889	MFWNKCLOYSRHCJ-BTTYYORXSA-N	Granisetron	CN1N=C(C(=O)N[C@@H]2C[C@@H]3CCC[C@H](C2)N3C)C2=C1C=CC=C2	0.001930654	0
675	DB00890	NFDFQCUYFHCNBW-SCGPFSFSSA-N	Dienestrol	[H]\C(C)=C(/C(=C(\[H])C)/C1=CC=C(O)C=C1)\C1=CC=C(O)C=C1	0.04411885	0
676	DB00891	GECHUMIMRBOMGK-UHFFFAOYSA-N	Sulfapyridine	NC1=CC=C(C=C1)S(=O)(=O)NC1=CC=CC=N1	0.11427712400000001	0
677	DB00892	CMHHMUWAYWTMGS-UHFFFAOYSA-N	Oxybuprocaine	CCCCOC1=CC(=CC=C1N)C(=O)OCCN(CC)CC	0.033961057999999995	0
678	DB00894	BPEWUONYVDABNZ-DZBHQSCQSA-N	Testolactone	[H][C@@]12CCC3=CC(=O)C=C[C@]3(C)[C@@]1([H])CC[C@]1(C)OC(=O)CC[C@@]21[H]	0.015991807	0
679	DB00895	IMPVZRLKKKXMKQ-SGDOCVTFSA-N	Benzylpenicilloyl polylysine	[H]N[C@H](CCCCN)C(O)=O.[H]N[C@H](CCCCNC(=O)C(NC(=O)CC1=CC=CC=C1)[C@]1([H])N[C@@H](C(O)=O)C(C)(C)S1)C(O)=O	0.011565863999999999	0
680	DB00896	QTTRZHGPGKRAFB-OOKHYKNYSA-N	Rimexolone	[H][C@@]12C[C@@H](C)[C@](C)(C(=O)CC)[C@@]1(C)C[C@H](O)[C@@]1([H])[C@@]2([H])CCC2=CC(=O)C=C[C@]12C	0.009004205	0
681	DB00897	JOFWLTCLBGQGBO-UHFFFAOYSA-N	Triazolam	CC1=NN=C2CN=C(C3=CC=CC=C3Cl)C3=C(C=CC(Cl)=C3)N12	0.04226455	0
682	DB00899	ZTVQQQVZCWLTDF-UHFFFAOYSA-N	Remifentanil	CCC(=O)N(C1=CC=CC=C1)C1(CCN(CCC(=O)OC)CC1)C(=O)OC	0.0066135824	0
683	DB00900	BXZVVICBKDXVGW-NKWVEPMBSA-N	Didanosine	OC[C@@H]1CC[C@@H](O1)N1C=NC2=C1NC=NC2=O	0.033470005	0
684	DB00901	FZGVEKPRDOIXJY-UHFFFAOYSA-N	Bitolterol	CC1=CC=C(C=C1)C(=O)OC1=C(OC(=O)C2=CC=C(C)C=C2)C=C(C=C1)C(O)CNC(C)(C)C	0.006679981999999999	0
685	DB00902	HTMIBDQKFHUPSX-UHFFFAOYSA-N	Methdilazine	CN1CCC(CN2C3=CC=CC=C3SC3=CC=CC=C23)C1	0.014375657	0
686	DB00903	AVOLMBLBETYQHX-UHFFFAOYSA-N	Etacrynic acid	CCC(=C)C(=O)C1=C(Cl)C(Cl)=C(OCC(O)=O)C=C1	0.023091643999999998	0
687	DB00904	FELGMEQIXOGIFQ-UHFFFAOYSA-N	Ondansetron	CN1C2=C(C3=CC=CC=C13)C(=O)C(CN1C=CN=C1C)CC2	0.07242301	0
688	DB00905	AQOKCDNYWBIDND-FTOWTWDKSA-N	Bimatoprost	CCNC(=O)CCC\C=C/C[C@H]1[C@@H](O)C[C@@H](O)[C@@H]1\C=C\[C@@H](O)CCC1=CC=CC=C1	0.0072219369999999995	0
689	DB00906	PBJUNZJWGZTSKL-MRXNPFEDSA-N	Tiagabine	CC1=C(SC=C1)C(=CCCN1CCC[C@H](C1)C(O)=O)C1=C(C)C=CS1	0.007554054300000001	0
690	DB00907	ZPUCINDJVBIVPJ-LJISPDSOSA-N	Cocaine	[H][C@]12CC[C@]([H])([C@H]([C@H](C1)OC(=O)C1=CC=CC=C1)C(=O)OC)N2C	0.002279371	0
691	DB00908	LOUPRKONTZGTKE-LHHVKLHASA-N	Quinidine	[H][C@@]12CCN(C[C@@H]1C=C)[C@]([H])(C2)[C@@H](O)C1=C2C=C(OC)C=CC2=NC=C1	0.002124995	0
692	DB00909	UBQNRHZMVUUOMG-UHFFFAOYSA-N	Zonisamide	NS(=O)(=O)CC1=NOC2=CC=CC=C12	0.19884026	0
693	DB00910	BPKAHTKRCLCHEA-UBFJEZKGSA-N	Paricalcitol	[H][C@@]1(CC[C@@]2([H])\C(CCC[C@]12C)=C\C=C1C[C@@H](O)C[C@H](O)C1)[C@H](C)\C=C\[C@H](C)C(C)(C)O	0.07270789	0
694	DB00911	HJLSLZFTEKNLFI-UHFFFAOYSA-N	Tinidazole	CCS(=O)(=O)CCN1C(C)=NC=C1[N+]([O-])=O	0.33452678	0
695	DB00912	FAEKWTJYAYMJKF-QHCPKHFHSA-N	Repaglinide	CCOC1=C(C=CC(CC(=O)N[C@@H](CC(C)C)C2=CC=CC=C2N2CCCCC2)=C1)C(O)=O	0.009236008	0
696	DB00913	LKYQLAWMNBFNJT-UHFFFAOYSA-N	Anileridine	CCOC(=O)C1(CCN(CCC2=CC=C(N)C=C2)CC1)C1=CC=CC=C1	0.015722364	0
697	DB00914	ICFJFFQQTFMIBG-UHFFFAOYSA-N	Phenformin	NC(=N)NC(=N)NCCC1=CC=CC=C1	0.09855914	0
698	DB00915	DKNWSYNQZKUICI-UHFFFAOYSA-N	Amantadine	NC12CC3CC(CC(C3)C1)C2	0.14948234	0
699	DB00917	XEYBRNLFEZDVAW-ARSRFYASSA-N	Dinoprostone	CCCCC[C@H](O)\C=C\[C@H]1[C@H](O)CC(=O)[C@@H]1C\C=C/CCCC(O)=O	0.0030852556	0
700	DB00918	WKEMJKQOLOHJLZ-UHFFFAOYSA-N	Almotriptan	CN(C)CCC1=CNC2=C1C=C(CS(=O)(=O)N1CCCC1)C=C2	0.011712849	0
701	DB00919	UNFWWIHTNXNPBV-WXKVUWSESA-N	Spectinomycin	[H][C@@]12O[C@H](C)CC(=O)[C@]1(O)O[C@]1([H])[C@@H](NC)[C@@H](O)[C@@H](NC)[C@H](O)[C@@]1([H])O2	0.010336548000000001	0
702	DB00920	ZCVMWBYGMWKGHF-UHFFFAOYSA-N	Ketotifen	CN1CCC(CC1)=C1C2=C(SC=C2)C(=O)CC2=CC=CC=C12	0.014805585	0
703	DB00921	RMRJXGBAOAMLHD-IHFGGWKQSA-N	Buprenorphine	CO[C@]12CC[C@@]3(C[C@@H]1[C@](C)(O)C(C)(C)C)[C@H]1CC4=C5C(O[C@@H]2[C@@]35CCN1CC1CC1)=C(O)C=C4	0.02806294	0
704	DB00922	WHXMKTBCFHIYNQ-SECBINFHSA-N	Levosimendan	C[C@@H]1CC(=O)NN=C1C1=CC=C(NN=C(C#N)C#N)C=C1	0.05041799	0
705	DB00923	SLAYUXIURFNXPG-CRAIPNDOSA-N	Ceforanide	[H][C@]12SCC(CSC3=NN=NN3CC(O)=O)=C(N1C(=O)[C@H]2NC(=O)CC1=CC=CC=C1CN)C(O)=O	0.005112678	0
706	DB00924	JURKNVYFZMSNLP-UHFFFAOYSA-N	Cyclobenzaprine	CN(C)CCC=C1C2=CC=CC=C2C=CC2=CC=CC=C12	0.46115282	0
707	DB00925	QZVCTJOXCFMACW-UHFFFAOYSA-N	Phenoxybenzamine	CC(COC1=CC=CC=C1)N(CCCl)CC1=CC=CC=C1	0.22578099999999998	0
708	DB00926	HQMNCQVAMBCHCO-UHFFFAOYSA-N	Etretinate	CCOC(=O)C=C(C)C=CC=C(C)C=CC1=C(C)C(C)=C(OC)C=C1C	0.025598854	0
709	DB00927	XUFQPHANEAPEMJ-UHFFFAOYSA-N	Famotidine	NC(N)=NC1=NC(CSCCC(N)=NS(N)(=O)=O)=CS1	0.05713039599999999	0
710	DB00931	MHIGBKBJSQVXNH-IWVLMIASSA-N	Metacycline	[H][C@@]12[C@@H](O)[C@]3([H])C(=C)C4=C(C(O)=CC=C4)C(=O)C3=C(O)[C@]1(O)C(=O)C(C(N)=O)=C(O)[C@H]2N(C)C	0.08216151599999999	0
711	DB00932	SUJUHGSWHZTSEU-FYBSXPHGSA-N	Tipranavir	[H][C@@](CC)(C1=CC(NS(=O)(=O)C2=NC=C(C=C2)C(F)(F)F)=CC=C1)C1=C(O)C[C@@](CCC)(CCC2=CC=CC=C2)OC1=O	0.011443703999999999	0
712	DB00933	SLVMESMUVMCQIY-UHFFFAOYSA-N	Mesoridazine	CN1CCCCC1CCN1C2=C(SC3=C1C=C(C=C3)S(C)=O)C=CC=C2	0.012467086	0
713	DB00934	QSLMDECMDJKHMQ-UHFFFAOYSA-N	Maprotiline	CNCCCC12CCC(C3=CC=CC=C13)C1=CC=CC=C21	0.013885558000000001	0
714	DB00935	WYWIFABBXFUGLM-UHFFFAOYSA-N	Oxymetazoline	CC1=CC(=C(O)C(C)=C1CC1=NCCN1)C(C)(C)C	0.14035186	0
715	DB00936	YGSDEFSMJLZEOE-UHFFFAOYSA-N	Salicylic acid	OC(=O)C1=CC=CC=C1O	0.29267117	0
716	DB00937	XXEPPPIWZFICOJ-UHFFFAOYSA-N	Diethylpropion	CCN(CC)C(C)C(=O)C1=CC=CC=C1	0.12532842	0
717	DB00938	GIIZNNXWQWCKIB-UHFFFAOYSA-N	Salmeterol	OCC1=C(O)C=CC(=C1)C(O)CNCCCCCCOCCCCC1=CC=CC=C1	0.009866475999999999	0
718	DB00939	SBDNJUWAMKYJOX-UHFFFAOYSA-N	Meclofenamic acid	CC1=C(Cl)C(NC2=CC=CC=C2C(O)=O)=C(Cl)C=C1	0.17217723	0
719	DB00940	GZHFODJQISUKAY-UHFFFAOYSA-N	Methantheline	CC[N+](C)(CC)CCOC(=O)C1C2=CC=CC=C2OC2=CC=CC=C12	0.029245824	0
720	DB00941	HDZAQYPYABGTCL-UHFFFAOYSA-N	Hexafluronium	C[N+](C)(CCCCCC[N+](C)(C)C1C2=C(C=CC=C2)C2=C1C=CC=C2)C1C2=C(C=CC=C2)C2=C1C=CC=C2	0.009131341999999999	0
721	DB00942	SWRUZBWLEWHWRI-UHFFFAOYSA-N	Cycrimine	OC(CCN1CCCCC1)(C1CCCC1)C1=CC=CC=C1	0.0064050853	0
722	DB00943	WREGKURFCTUGRC-POYBYMJQSA-N	Zalcitabine	NC1=NC(=O)N(C=C1)[C@H]1CC[C@@H](CO)O1	0.11232445	0
723	DB00944	RWZVPVOZTJJMNU-UHFFFAOYSA-N	Demecarium	CN(CCCCCCCCCCN(C)C(=O)OC1=CC=CC(=C1)[N+](C)(C)C)C(=O)OC1=CC=CC(=C1)[N+](C)(C)C	0.0075511634	0
724	DB00946	DQDAYGNAKTZFIW-UHFFFAOYSA-N	Phenprocoumon	CCC(C1=CC=CC=C1)C1=C(O)C2=C(OC1=O)C=CC=C2	0.2979634	0
725	DB00947	VWUXBMIQPBEWFH-WCCTWKNTSA-N	Fulvestrant	[H][C@@]12CC[C@H](O)[C@@]1(C)CC[C@]1([H])C3=CC=C(O)C=C3C[C@@H](CCCCCCCCCS(=O)CCCC(F)(F)C(F)(F)F)[C@@]21[H]	0.005812645	0
726	DB00948	YPBATNHYBCGSSN-VWPFQQQWSA-N	Mezlocillin	[H][C@]12SC(C)(C)[C@@H](N1C(=O)[C@H]2NC(=O)[C@H](NC(=O)N1CCN(C1=O)S(C)(=O)=O)C1=CC=CC=C1)C(O)=O	0.0069172980000000005	0
727	DB00949	WKGXYQFOCVYPAC-UHFFFAOYSA-N	Felbamate	NC(=O)OCC(COC(N)=O)C1=CC=CC=C1	0.00990507	0
728	DB00950	RWTNPBWLLIMQHL-UHFFFAOYSA-N	Fexofenadine	CC(C)(C(O)=O)C1=CC=C(C=C1)C(O)CCCN1CCC(CC1)C(O)(C1=CC=CC=C1)C1=CC=CC=C1	0.0016641021	0
729	DB00952	AMKVXSZCKVJAGH-UHFFFAOYSA-N	Naratriptan	CNS(=O)(=O)CCC1=CC2=C(NC=C2C2CCN(C)CC2)C=C1	0.01364395	0
730	DB00953	ULFRLSNUDGIQQP-UHFFFAOYSA-N	Rizatriptan	CN(C)CCC1=CNC2=C1C=C(CN1C=NC=N1)C=C2	0.11914477	0
731	DB00954	WLOHNSSYAXHWNR-DWIOZXRMSA-N	Dirithromycin	CC[C@H]1OC(=O)[C@H](C)[C@@H](O[C@H]2C[C@@](C)(OC)[C@@H](O)[C@H](C)O2)[C@H](C)[C@@H](O[C@@H]2O[C@H](C)C[C@@H]([C@H]2O)N(C)C)[C@](C)(O)C[C@@H](C)[C@@H]2N[C@@H](COCCOC)O[C@H]([C@H]2C)[C@]1(C)O	0.053581297	0
732	DB00955	CIDUJQMULVCIBT-MQDUPKMGSA-N	Netilmicin	CCN[C@@H]1C[C@H](N)[C@@H](O[C@H]2OC(CN)=CC[C@H]2N)[C@H](O)[C@H]1O[C@H]1OC[C@](C)(O)[C@H](NC)[C@H]1O	0.013459265	0
733	DB00956	LLPOLZWFYMWNKH-CMKMFDCUSA-N	Hydrocodone	[H][C@@]12OC3=C(OC)C=CC4=C3[C@@]11CCN(C)[C@]([H])(C4)[C@]1([H])CCC2=O	0.13664949	0
734	DB00957	KIQQMECNKUGGKA-NMYWJIRASA-N	Norgestimate	[H][C@@]12CC[C@@](OC(C)=O)(C#C)[C@@]1(CC)CC[C@]1([H])[C@@]3([H])CC\C(C=C3CC[C@@]21[H])=N/O	0.0008561014999999999	0
735	DB00959	VHRSUDSXCMQTMA-PJHHCJLFSA-N	Methylprednisolone	[H][C@@]12CC[C@](O)(C(=O)CO)[C@@]1(C)C[C@H](O)[C@@]1([H])[C@@]2([H])C[C@H](C)C2=CC(=O)C=C[C@]12C	0.027043134	0
736	DB00960	JZQKKSLKJUAGIC-UHFFFAOYSA-N	Pindolol	CC(C)NCC(O)COC1=CC=CC2=C1C=CN2	0.0040068924	0
737	DB00961	INWLQCZOYSRPNW-UHFFFAOYSA-N	Mepivacaine	CN1CCCCC1C(=O)NC1=C(C)C=CC=C1C	0.0054492354	0
738	DB00962	HUNXMJYCHXQEGX-UHFFFAOYSA-N	Zaleplon	CCN(C(C)=O)C1=CC=CC(=C1)C1=CC=NC2=C(C=NN12)C#N	0.03460294	0
739	DB00963	ZBPLOVFIXSTCRZ-UHFFFAOYSA-N	Bromfenac	NC1=C(CC(O)=O)C=CC=C1C(=O)C1=CC=C(Br)C=C1	0.08292761400000001	0
740	DB00964	IEJXVRYNEISIKR-UHFFFAOYSA-N	Apraclonidine	NC1=CC(Cl)=C(NC2=NCCN2)C(Cl)=C1	0.10835719	0
741	DB00966	RMMXLENWKUUMAY-UHFFFAOYSA-N	Telmisartan	CCCC1=NC2=C(C=C(C=C2C)C2=NC3=CC=CC=C3N2C)N1CC1=CC=C(C=C1)C1=CC=CC=C1C(O)=O	0.025198191	0
742	DB00967	JAUOIFJMECXRGI-UHFFFAOYSA-N	Desloratadine	ClC1=CC2=C(C=C1)C(=C1CCNCC1)C1=C(CC2)C=CC=N1	0.009160638	0
743	DB00968	CJCSPKMFHVPWAR-JTQLQIEISA-N	Methyldopa	C[C@](N)(CC1=CC=C(O)C(O)=C1)C(O)=O	0.022031932999999997	0
744	DB00969	JSWZEAMFRNKZNL-UHFFFAOYSA-N	Alosetron	CN1C2=C(C3=CC=CC=C13)C(=O)N(CC1=C(C)NC=N1)CC2	0.043175936	0
745	DB00972	MBUVEWMHONZEQD-UHFFFAOYSA-N	Azelastine	CN1CCCC(CC1)N1N=C(CC2=CC=C(Cl)C=C2)C2=CC=CC=C2C1=O	0.017421186	0
746	DB00973	OLNTVTPDXPETLC-XPWALMASSA-N	Ezetimibe	[H][C@]1(CC[C@H](O)C2=CC=C(F)C=C2)C(=O)N(C2=CC=C(F)C=C2)[C@]1([H])C1=CC=C(O)C=C1	0.0055570006000000005	0
747	DB00974	KCXVZYZYPLLWCC-UHFFFAOYSA-N	Edetic acid	OC(=O)CN(CCN(CC(O)=O)CC(O)=O)CC(O)=O	0.04145217	0
748	DB00975	IZEKFCXSFNUWAM-UHFFFAOYSA-N	Dipyridamole	OCCN(CCO)C1=NC2=C(N=C(N=C2N2CCCCC2)N(CCO)CCO)C(=N1)N1CCCCC1	0.023080885	0
749	DB00976	LJVAJPDWBABPEJ-PNUFFHFMSA-N	Telithromycin	[H][C@@]12[C@@H](C)C(=O)[C@H](C)C[C@@](C)(OC)[C@H](O[C@@H]3O[C@H](C)C[C@@H]([C@H]3O)N(C)C)[C@@H](C)C(=O)[C@@H](C)C(=O)O[C@H](CC)[C@@]1(C)OC(=O)N2CCCCN1C=NC(=C1)C1=CC=CN=C1	0.017474622	0
750	DB00977	BFPYWIDHMRZLRN-SLHNCBLASA-N	Ethinylestradiol	[H][C@@]12CC[C@@](O)(C#C)[C@@]1(C)CC[C@]1([H])C3=C(CC[C@@]21[H])C=C(O)C=C3	0.0017189085	0
751	DB00978	ZEKZLJVOYLTDKK-UHFFFAOYSA-N	Lomefloxacin	CCN1C=C(C(O)=O)C(=O)C2=CC(F)=C(N3CCNC(C)C3)C(F)=C12	0.09628621	0
752	DB00979	SKYSRIRYMSLOIN-UHFFFAOYSA-N	Cyclopentolate	CN(C)CCOC(=O)C(C1=CC=CC=C1)C1(O)CCCC1	0.011169433999999999	0
753	DB00980	YLXDSYKOBKBWJQ-LBPRGKRZSA-N	Ramelteon	CCC(=O)NCC[C@@H]1CCC2=C1C1=C(OCC1)C=C2	0.0017563701000000002	0
754	DB00981	PIJVFDBKTWXHHD-HIFRSBDPSA-N	Physostigmine	[H][C@]12N(C)CC[C@@]1(C)C1=C(C=CC(OC(=O)NC)=C1)N2C	0.0055874290000000005	0
755	DB00983	BPZSYCZIITTYBL-UHFFFAOYSA-N	Formoterol	COC1=CC=C(CC(C)NCC(O)C2=CC(NC=O)=C(O)C=C2)C=C1	0.009744436	0
756	DB00984	UBWXUGDQUBIEIZ-QNTYDACNSA-N	Nandrolone phenpropionate	[H][C@@]12CC[C@H](OC(=O)CCC3=CC=CC=C3)[C@@]1(C)CC[C@]1([H])[C@@]3([H])CCC(=O)C=C3CC[C@@]21[H]	0.00500077	0
757	DB00985	NFLLKCVHYJRNRH-UHFFFAOYSA-N	Dimenhydrinate	CN1C2=C(N=C(Cl)N2)C(=O)N(C)C1=O.CN(C)CCOC(C1=CC=CC=C1)C1=CC=CC=C1	0.01341176	0
758	DB00986	ANGKOCUUWGHLCE-UHFFFAOYSA-N	Glycopyrronium	C[N+]1(C)CCC(C1)OC(=O)C(O)(C1CCCC1)C1=CC=CC=C1	0.01294139	0
759	DB00987	UHDGCWIWMRVCDJ-CCXZUQQUSA-N	Cytarabine	NC1=NC(=O)N(C=C1)[C@@H]1O[C@H](CO)[C@@H](O)[C@@H]1O	0.019527495	0
760	DB00988	VYFYYTLLBUKUHU-UHFFFAOYSA-N	Dopamine	NCCC1=CC(O)=C(O)C=C1	0.5507652	1
761	DB00989	XSVMFMHYUFZWBK-NSHDSACASA-N	Rivastigmine	CCN(C)C(=O)OC1=CC=CC(=C1)[C@H](C)N(C)C	0.008518547	0
762	DB00990	BFYIZQONLCFLEV-DAELLWKTSA-N	Exemestane	[H][C@@]12CCC(=O)[C@@]1(C)CC[C@@]1([H])[C@@]2([H])CC(=C)C2=CC(=O)C=C[C@]12C	0.029846637999999998	0
763	DB00991	OFPXSFXSNFPTHF-UHFFFAOYSA-N	Oxaprozin	OC(=O)CCC1=NC(=C(O1)C1=CC=CC=C1)C1=CC=CC=C1	0.019310504	0
764	DB00992	YUUAYBAIHCDHHD-UHFFFAOYSA-N	Methyl aminolevulinate	COC(=O)CCC(=O)CN	0.015263556999999999	0
765	DB00997	AOJJSUZBOXZQNB-TZSSRYMLSA-N	Doxorubicin	COC1=CC=CC2=C1C(=O)C1=C(O)C3=C(C[C@](O)(C[C@@H]3O[C@H]3C[C@H](N)[C@H](O)[C@H](C)O3)C(=O)CO)C(O)=C1C2=O	0.036109567	0
766	DB00998	XPSQPHWEGNHMSK-SECBINFHSA-N	Frovatriptan	CN[C@@H]1CCC2=C(C1)C1=C(N2)C=CC(=C1)C(N)=O	0.03165552	0
767	DB00999	JZUFKLXOESDKRF-UHFFFAOYSA-N	Hydrochlorothiazide	NS(=O)(=O)C1=C(Cl)C=C2NCNS(=O)(=O)C2=C1	0.14508113	0
768	DB01000	HGBLNBBNRORJKI-WCABBAIRSA-N	Cyclacillin	[H][C@]12SC(C)(C)[C@@H](N1C(=O)[C@H]2NC(=O)C1(N)CCCCC1)C(O)=O	0.0041380823	0
769	DB01002	LEBVLXFERQHONN-INIZCTEOSA-N	Levobupivacaine	CCCCN1CCCC[C@H]1C(=O)NC1=C(C)C=CC=C1C	0.0015840828	0
770	DB01003	IMZMKUWMOSJXDT-UHFFFAOYSA-N	Cromoglicic acid	OC(COC1=CC=CC2=C1C(=O)C=C(O2)C(O)=O)COC1=CC=CC2=C1C(=O)C=C(O2)C(O)=O	0.019954652	0
771	DB01004	IRSCQMHQWWYFCW-UHFFFAOYSA-N	Ganciclovir	NC1=NC2=C(N=CN2COC(CO)CO)C(=O)N1	0.09138209	0
772	DB01005	VSNHCAURESNICA-UHFFFAOYSA-N	Hydroxyurea	NC(=O)NO	0.6249134	1
773	DB01006	HPJKCIUCZWXJDR-UHFFFAOYSA-N	Letrozole	N#CC1=CC=C(C=C1)C(N1C=NC=N1)C1=CC=C(C=C1)C#N	0.027502835	0
774	DB01007	QXHHHPZILQDDPS-UHFFFAOYSA-N	Tioconazole	ClC1=C(COC(CN2C=CN=C2)C2=C(Cl)C=C(Cl)C=C2)C=CS1	0.022290498	0
775	DB01008	COVZYZSDYWQREU-UHFFFAOYSA-N	Busulfan	CS(=O)(=O)OCCCCOS(C)(=O)=O	0.37146255	0
776	DB01009	DKYWVDODHFEZIM-UHFFFAOYSA-N	Ketoprofen	CC(C(O)=O)C1=CC(=CC=C1)C(=O)C1=CC=CC=C1	0.0070367455	0
777	DB01010	VWLHWLSRQJQWRG-UHFFFAOYSA-O	Edrophonium	CC[N+](C)(C)C1=CC(O)=CC=C1	0.2108643	0
778	DB01011	FJLBFSROUSIWMA-UHFFFAOYSA-N	Metyrapone	CC(C)(C(=O)C1=CN=CC=C1)C1=CC=CN=C1	0.11557555	0
779	DB01012	VDHAWDNDOKGFTD-MRXNPFEDSA-N	Cinacalcet	C[C@@H](NCCCC1=CC(=CC=C1)C(F)(F)F)C1=CC=CC2=CC=CC=C12	0.0049369037	0
780	DB01013	CBGUOGMQLZIXBE-XGQKBEPLSA-N	Clobetasol propionate	[H][C@@]12C[C@H](C)[C@](OC(=O)CC)(C(=O)CCl)[C@@]1(C)C[C@H](O)[C@@]1(F)[C@@]2([H])CCC2=CC(=O)C=C[C@]12C	0.03640279	0
781	DB01014	IPOKCKJONYRRHP-FMQUCBEESA-N	Balsalazide	OC(=O)CCNC(=O)C1=CC=C(C=C1)\N=N\C1=CC=C(O)C(=C1)C(O)=O	0.037999302	0
782	DB01015	JLKIGFTWXXRPMT-UHFFFAOYSA-N	Sulfamethoxazole	CC1=CC(NS(=O)(=O)C2=CC=C(N)C=C2)=NO1	0.053181738	0
783	DB01016	ZNNLBTZKUZBEKO-UHFFFAOYSA-N	Glyburide	COC1=C(C=C(Cl)C=C1)C(=O)NCCC1=CC=C(C=C1)S(=O)(=O)NC(=O)NC1CCCCC1	0.026058078	0
784	DB01017	DYKFCLLONBREIL-KVUCHLLUSA-N	Minocycline	[H][C@@]12CC3=C(C(O)=CC=C3N(C)C)C(=O)C1=C(O)[C@]1(O)C(=O)C(C(N)=O)=C(O)[C@@H](N(C)C)[C@]1([H])C2	0.07970193	0
785	DB01018	INJOMKTZOLKMBF-UHFFFAOYSA-N	Guanfacine	NC(=N)NC(=O)CC1=C(Cl)C=CC=C1Cl	0.07901430000000001	0
786	DB01019	NZUPCNDJBJXXRF-UHFFFAOYSA-O	Bethanechol	CC(C[N+](C)(C)C)OC(N)=O	0.094756454	0
787	DB01020	YWXYYJSYQOXTPL-SLPGGIOYSA-N	Isosorbide mononitrate	[H][C@]12OC[C@@H](O[N+]([O-])=O)[C@@]1([H])OC[C@@H]2O	0.028775394	0
788	DB01021	LMJSLTNSBFUCMU-UHFFFAOYSA-N	Trichlormethiazide	NS(=O)(=O)C1=C(Cl)C=C2NC(NS(=O)(=O)C2=C1)C(Cl)Cl	0.055791944	0
789	DB01022	MBWXNTAXLNYFJB-NKFFZRIASA-N	Phylloquinone	CC(C)CCC[C@@H](C)CCC[C@@H](C)CCC\C(C)=C\CC1=C(C)C(=O)C2=C(C=CC=C2)C1=O	0.011055648000000001	0
790	DB01023	RZTAMFZIAATZDJ-UHFFFAOYSA-N	Felodipine	CCOC(=O)C1=C(C)NC(C)=C(C1C1=C(Cl)C(Cl)=CC=C1)C(=O)OC	0.050308973	0
791	DB01024	HPNSFSBZBAHARI-RUDMXATFSA-N	Mycophenolic acid	COC1=C(C\C=C(/C)CCC(O)=O)C(O)=C2C(=O)OCC2=C1C	0.013497561000000002	0
792	DB01025	SGRYPYWGNKJSDL-UHFFFAOYSA-N	Amlexanox	CC(C)C1=CC2=C(OC3=NC(N)=C(C=C3C2=O)C(O)=O)C=C1	0.020052224	0
793	DB01026	XMAYWYJOQHXEEK-UHFFFAOYSA-N	Ketoconazole	CC(=O)N1CCN(CC1)C1=CC=C(OCC2COC(CN3C=CN=C3)(O2)C2=CC=C(Cl)C=C2Cl)C=C1	0.020103097	0
794	DB01028	RFKMCNOHBTXSMU-UHFFFAOYSA-N	Methoxyflurane	COC(F)(F)C(Cl)Cl	0.61904424	1
795	DB01029	YOSHYTLCDANDAN-UHFFFAOYSA-N	Irbesartan	CCCCC1=NC2(CCCC2)C(=O)N1CC1=CC=C(C=C1)C1=CC=CC=C1C1=NNN=N1	0.015922158999999998	0
796	DB01030	UCFGDBYHRUNTLO-QHCPKHFHSA-N	Topotecan	CC[C@@]1(O)C(=O)OCC2=C1C=C1N(CC3=CC4=C(C=CC(O)=C4CN(C)C)N=C13)C2=O	0.05872187	0
797	DB01031	GXRZIMHKGDIBEW-UHFFFAOYSA-N	Ethinamate	NC(=O)OC1(CCCCC1)C#C	0.15577069	0
798	DB01032	DBABZHXKTCFAPX-UHFFFAOYSA-N	Probenecid	CCCN(CCC)S(=O)(=O)C1=CC=C(C=C1)C(O)=O	0.46652684	0
799	DB01034	GVEZIHKRYBHEFX-NQQPLRFYSA-N	Cerulenin	[H][C@]1(O[C@]1([H])C(=O)CC\C=C\C\C=C\C)C(N)=O	0.040604115	0
800	DB01035	REQCZEXYDRLIBE-UHFFFAOYSA-N	Procainamide	CCN(CC)CCNC(=O)C1=CC=C(N)C=C1	0.05509755	0
801	DB01036	OOGJQPCLVADCPB-HXUWFJFHSA-N	Tolterodine	CC(C)N(CC[C@H](C1=CC=CC=C1)C1=C(O)C=CC(C)=C1)C(C)C	0.012280166	0
802	DB01037	MEZLKOACVSPNER-GFCCVEGCSA-N	Selegiline	C[C@H](CC1=CC=CC=C1)N(C)CC#C	0.63598806	1
803	DB01038	XZSMZRXAEFNJCU-UHFFFAOYSA-N	Carphenazine	CCC(=O)C1=CC=C2SC3=C(C=CC=C3)N(CCCN3CCN(CCO)CC3)C2=C1	0.00854829	0
804	DB01039	YMTINGFKWWXKFG-UHFFFAOYSA-N	Fenofibrate	CC(C)OC(=O)C(C)(C)OC1=CC=C(C=C1)C(=O)C1=CC=C(Cl)C=C1	0.021420448999999998	0
805	DB01041	UEJJHQNACJXSKW-UHFFFAOYSA-N	Thalidomide	O=C1N(C2CCC(=O)NC2=O)C(=O)C2=CC=CC=C12	0.13624436	0
806	DB01043	BUGYDGFZZOZRHP-UHFFFAOYSA-N	Memantine	CC12CC3CC(C)(C1)CC(N)(C3)C2	0.06673926	0
807	DB01044	XUBOMFCQGDBHNK-UHFFFAOYSA-N	Gatifloxacin	COC1=C2N(C=C(C(O)=O)C(=O)C2=CC(F)=C1N1CCNC(C)C1)C1CC1	0.031752914	0
808	DB01046	WGFOBBZOWHGYQH-MXHNKVEKSA-N	Lubiprostone	[H][C@@]12CC(=O)[C@H](CCCCCCC(O)=O)[C@@]1([H])CC[C@@](O)(O2)C(F)(F)CCCC	0.00331527	0
809	DB01047	WJOHZNCJWYWUJD-IUGZLZTKSA-N	Fluocinonide	[H][C@@]12C[C@@]3([H])[C@]4([H])C[C@H](F)C5=CC(=O)C=C[C@]5(C)[C@@]4(F)[C@@H](O)C[C@]3(C)[C@@]1(OC(C)(C)O2)C(=O)COC(C)=O	0.024049192999999996	0
810	DB01048	MCGSCOLBFJQGHM-SCZZXKLOSA-N	Abacavir	NC1=NC2=C(N=CN2[C@@H]2C[C@H](CO)C=C2)C(NC2CC2)=N1	0.032806247000000004	0
811	DB01050	HEFNNWSXXWATRW-UHFFFAOYSA-N	Ibuprofen	CC(C)CC1=CC=C(C=C1)C(C)C(O)=O	0.014231741000000001	0
812	DB01051	YJQPYGGHQPGBLI-KGSXXDOSSA-N	Novobiocin	CO[C@@H]1[C@@H](OC(N)=O)[C@@H](O)[C@H](OC2=C(C)C3=C(C=C2)C(O)=C(NC(=O)C2=CC=C(O)C(CC=C(C)C)=C2)C(=O)O3)OC1(C)C	0.019817381999999998	0
813	DB01053	JGSARLDLIJGVTE-MBNYWOFBSA-N	Benzylpenicillin	[H][C@]12SC(C)(C)[C@@H](N1C(=O)[C@H]2NC(=O)CC1=CC=CC=C1)C(O)=O	0.0015748441	0
814	DB01054	PVHUJELLJLJGLN-UHFFFAOYSA-N	Nitrendipine	CCOC(=O)C1=C(C)NC(C)=C(C1C1=CC(=CC=C1)[N+]([O-])=O)C(=O)OC	0.04979354	0
815	DB01055	WZNJWVWKTVETCG-YFKPBYRVSA-N	Mimosine	N[C@@H](CN1C=CC(=O)C(O)=C1)C(O)=O	0.028349548999999998	0
816	DB01056	BUJAGSGYPOAWEI-UHFFFAOYSA-N	Tocainide	CC(N)C(=O)NC1=C(C)C=CC=C1C	0.029757887	0
817	DB01057	BJOLKYGKSZKIGU-UHFFFAOYSA-N	Echothiophate	CCOP(=O)(OCC)SCC[N+](C)(C)C	0.010892718999999999	0
818	DB01059	OGJPXUAPXNRGGI-UHFFFAOYSA-N	Norfloxacin	CCN1C=C(C(O)=O)C(=O)C2=CC(F)=C(C=C12)N1CCNCC1	0.17110983	0
819	DB01060	LSQZJLSUYDQPKJ-NJBDSQKTSA-N	Amoxicillin	[H][C@]12SC(C)(C)[C@@H](N1C(=O)[C@H]2NC(=O)[C@H](N)C1=CC=C(O)C=C1)C(O)=O	0.00308913	0
820	DB01061	JTWOMNBEOCYFNV-NFFDBFGFSA-N	Azlocillin	[H][C@](NC(=O)N1CCNC1=O)(C(=O)N[C@@H]1C(=O)N2[C@@H](C(O)=O)C(C)(C)S[C@]12[H])C1=CC=CC=C1	0.0034786759999999996	0
821	DB01062	XIQVNETUBQGFHX-UHFFFAOYSA-N	Oxybutynin	CCN(CC)CC#CCOC(=O)C(O)(C1CCCCC1)C1=CC=CC=C1	0.007471680600000001	0
822	DB01063	WNTYBHLDCKXEOT-UHFFFAOYSA-N	Acetophenazine	CC(=O)C1=CC=C2SC3=C(C=CC=C3)N(CCCN3CCN(CCO)CC3)C2=C1	0.0063385367	0
823	DB01064	JWZZKOKVBUJMES-UHFFFAOYSA-N	Isoprenaline	CC(C)NCC(O)C1=CC(O)=C(O)C=C1	0.10890466	0
824	DB01065	DRLFMBDRBRZALE-UHFFFAOYSA-N	Melatonin	COC1=CC=C2NC=C(CCNC(C)=O)C2=C1	0.023368001	0
825	DB01066	KMIPKYQIOVAHOP-YLGJWRNMSA-N	Cefditoren	[H][C@]12SCC(\C=C/C3=C(C)N=CS3)=C(N1C(=O)[C@H]2NC(=O)C(=N/OC)\C1=CSC(N)=N1)C(O)=O	0.027468026	0
826	DB01067	ZJJXGWJIGJFDTL-UHFFFAOYSA-N	Glipizide	CC1=NC=C(N=C1)C(=O)NCCC1=CC=C(C=C1)S(=O)(=O)NC(=O)NC1CCCCC1	0.009126842	0
827	DB01068	DGBIGWXXNGSACT-UHFFFAOYSA-N	Clonazepam	[O-][N+](=O)C1=CC2=C(NC(=O)CN=C2C2=CC=CC=C2Cl)C=C1	0.37580413	0
828	DB01069	PWWVAXIEGOYWEE-UHFFFAOYSA-N	Promethazine	CC(CN1C2=CC=CC=C2SC2=CC=CC=C12)N(C)C	0.02078405	0
829	DB01070	ILYCWAKSDCYMBB-OPCMSESCSA-N	Dihydrotachysterol	CC(C)[C@@H](C)\C=C\[C@@H](C)[C@@]1([H])CC[C@@]2([H])\C(CCC[C@]12C)=C\C=C1/C[C@@H](O)CC[C@@H]1C	0.13068941	0
830	DB01071	HOKDBMAJZXIPGC-UHFFFAOYSA-N	Mequitazine	C(C1CN2CCC1CC2)N1C2=CC=CC=C2SC2=CC=CC=C12	0.010523945	0
831	DB01072	AXRYRYVKAWYZBR-GASGPIRDSA-N	Atazanavir	COC(=O)N[C@H](C(=O)N[C@@H](CC1=CC=CC=C1)[C@@H](O)CN(CC1=CC=C(C=C1)C1=CC=CC=N1)NC(=O)[C@@H](NC(=O)OC)C(C)(C)C)C(C)(C)C	0.025805384	0
832	DB01073	HBUBKKRHXORPQB-FJFJXFQQSA-N	Fludarabine	NC1=NC(F)=NC2=C1N=CN2[C@@H]1O[C@H](CO)[C@@H](O)[C@@H]1O	0.017785192	0
833	DB01074	CYXKNKQEMFBLER-UHFFFAOYSA-N	Perhexiline	C(C(C1CCCCC1)C1CCCCC1)C1CCCCN1	0.0039016306	0
834	DB01075	ZZVUWRFHKOJYTH-UHFFFAOYSA-N	Diphenhydramine	CN(C)CCOC(C1=CC=CC=C1)C1=CC=CC=C1	0.009893358	0
835	DB01076	XUKUURHRXDUEBC-KAYWLYCHSA-N	Atorvastatin	CC(C)C1=C(C(=O)NC2=CC=CC=C2)C(=C(N1CC[C@@H](O)C[C@@H](O)CC(O)=O)C1=CC=C(F)C=C1)C1=CC=CC=C1	0.0070185065000000005	0
836	DB01077	DBVJJBKOTRCVKF-UHFFFAOYSA-N	Etidronic acid	CC(O)(P(O)(O)=O)P(O)(O)=O	0.06484464	0
837	DB01078	OBATZBGFDSVCJD-LALPQLPRSA-N	Deslanoside	C[C@H]1O[C@H](C[C@H](O)[C@@H]1O[C@H]1C[C@H](O)[C@H](O[C@H]2C[C@H](O)[C@H](O[C@@H]3O[C@H](CO)[C@@H](O)[C@H](O)[C@H]3O)[C@@H](C)O2)[C@@H](C)O1)O[C@H]1CC[C@@]2(C)[C@H](CC[C@@H]3[C@@H]2C[C@@H](O)[C@]2(C)[C@H](CC[C@]32O)C2=CC(=O)OC2)C1	0.02274713	0
838	DB01079	IKBKZGMPCYNSLU-RGVLZGJSSA-N	Tegaserod	CCCCCNC(=N)N\N=C\C1=CNC2=C1C=C(OC)C=C2	0.018354565	0
839	DB01080	PJDFLNIOAUIZSL-UHFFFAOYSA-N	Vigabatrin	NC(CCC(O)=O)C=C	0.16603553	0
840	DB01081	HYPPXZBJBPSRLK-UHFFFAOYSA-N	Diphenoxylate	CCOC(=O)C1(CCN(CCC(C#N)(C2=CC=CC=C2)C2=CC=CC=C2)CC1)C1=CC=CC=C1	0.003616631	0
841	DB01082	UCSJYZPVAKXKNQ-HZYVHMACSA-N	Streptomycin	CN[C@H]1[C@H](O)[C@@H](O)[C@H](CO)O[C@H]1O[C@H]1[C@H](O[C@H]2[C@H](O)[C@@H](O)[C@H](NC(N)=N)[C@@H](O)[C@@H]2NC(N)=N)O[C@@H](C)[C@]1(O)C=O	0.020552844	0
842	DB01083	AHLBNYSZXLDEJQ-FWEHEUNISA-N	Orlistat	CCCCCCCCCCC[C@@H](C[C@@H]1OC(=O)[C@H]1CCCCCC)OC(=O)[C@H](CC(C)C)NC=O	0.014267445	0
843	DB01084	KBUZBQVCBVDWKX-UHFFFAOYSA-N	Emedastine	CCOCCN1C(=NC2=CC=CC=C12)N1CCCN(C)CC1	0.005450189	0
844	DB01086	BLFLLBZGZJTVJG-UHFFFAOYSA-N	Benzocaine	CCOC(=O)C1=CC=C(N)C=C1	0.8809657	1
845	DB01087	INDBQLZJXZLFIT-UHFFFAOYSA-N	Primaquine	COC1=CC(NC(C)CCCN)=C2N=CC=CC2=C1	0.0035860837	0
846	DB01088	HIFJCPQKFCZDDL-ACWOEMLNSA-N	Iloprost	[H][C@]12C[C@@H](O)[C@H](\C=C\[C@@H](O)C(C)CC#CC)[C@@]1([H])C\C(C2)=C\CCCC(O)=O	0.009955883	0
847	DB01090	XSBSKEQEUFOSDD-UHFFFAOYSA-N	Pentolinium	C[N+]1(CCCCC[N+]2(C)CCCC2)CCCC1	0.09810337400000001	0
848	DB01091	ABJKWBDEJIDSJZ-UHFFFAOYSA-N	Butenafine	CN(CC1=CC=C(C=C1)C(C)(C)C)CC1=CC=CC2=CC=CC=C12	0.057262957	0
849	DB01092	LPMXVESGRSUGHW-HBYQJFLCSA-N	Ouabain	[H][C@@]12CC[C@]3(O)C[C@H](C[C@@H](O)[C@]3(CO)[C@@]1([H])[C@H](O)C[C@]1(C)[C@H](CC[C@]21O)C1=CC(=O)OC1)O[C@@H]1O[C@@H](C)[C@H](O)[C@@H](O)[C@H]1O	0.009182423	0
850	DB01093	IAZDPXIOMUYVGZ-UHFFFAOYSA-N	Dimethyl sulfoxide	CS(C)=O	0.88888365	1
851	DB01094	AIONOLUJZLIMTK-AWEZNQCLSA-N	Hesperetin	COC1=C(O)C=C(C=C1)[C@@H]1CC(=O)C2=C(O)C=C(O)C=C2O1	0.31890759999999996	0
852	DB01095	FJLGEFLZQAZZCD-JUFISIKESA-N	Fluvastatin	CC(C)N1C(\C=C\[C@H](O)C[C@H](O)CC(O)=O)=C(C2=CC=C(F)C=C2)C2=CC=CC=C12	0.0036589801	0
853	DB01096	XCGYUJZMCCFSRP-UHFFFAOYSA-N	Oxamniquine	CC(C)NCC1CCC2=CC(CO)=C(C=C2N1)[N+]([O-])=O	0.03832802	0
854	DB01097	VHOGYURTWQBHIL-UHFFFAOYSA-N	Leflunomide	CC1=C(C=NO1)C(=O)NC1=CC=C(C=C1)C(F)(F)F	0.16660973	0
855	DB01098	BPRHUIZQVSMCRT-VEUZHWNKSA-N	Rosuvastatin	CC(C)C1=NC(=NC(C2=CC=C(F)C=C2)=C1\C=C\[C@@H](O)C[C@@H](O)CC(=O)O)N(C)S(C)(=O)=O	0.008124381	0
856	DB01099	XRECTZIEBJDKEO-UHFFFAOYSA-N	Flucytosine	NC1=NC(=O)NC=C1F	0.50971997	1
857	DB01100	YVUQSNJEYSNKRX-UHFFFAOYSA-N	Pimozide	FC1=CC=C(C=C1)C(CCCN1CCC(CC1)N1C(=O)NC2=CC=CC=C12)C1=CC=C(F)C=C1	0.0070031582999999994	0
858	DB01101	GAGWJHPBXLXJQN-UORFTKCHSA-N	Capecitabine	CCCCCOC(=O)NC1=NC(=O)N(C=C1F)[C@@H]1O[C@H](C)[C@@H](O)[C@H]1O	0.011807561000000001	0
859	DB01102	IIRWWTKISYTTBL-SFHVURJKSA-N	Arbutamine	O[C@@H](CNCCCCC1=CC=C(O)C=C1)C1=CC(O)=C(O)C=C1	0.018771678	0
860	DB01103	GPKJTRJOBQGKQK-UHFFFAOYSA-N	Quinacrine	CCN(CC)CCCC(C)NC1=C2C=C(OC)C=CC2=NC2=C1C=CC(Cl)=C2	0.03661248	0
861	DB01104	VGKDLMBJGBXTGI-SJCJKPOMSA-N	Sertraline	CN[C@H]1CC[C@@H](C2=CC(Cl)=C(Cl)C=C2)C2=CC=CC=C12	0.03898111	0
862	DB01105	UNAANXDKBXWMLN-UHFFFAOYSA-N	Sibutramine	CC(C)CC(N(C)C)C1(CCC1)C1=CC=C(Cl)C=C1	0.0042975843	0
863	DB01106	ZCGOMHNNNFPNMX-KYTRFIICSA-N	Levocabastine	C[C@@H]1CN(CC[C@]1(C(O)=O)C1=CC=CC=C1)[C@H]1CC[C@](CC1)(C#N)C1=CC=C(F)C=C1	0.02000764	0
864	DB01107	SIDLZWOQUZRBRU-UHFFFAOYSA-N	Methyprylon	CCC1(CC)C(=O)NCC(C)C1=O	0.20740932	0
865	DB01108	KVJXBPDAXMEYOA-CXANFOAXSA-N	Trilostane	[H][C@@]12CC[C@H](O)[C@@]1(C)CC[C@@]1([H])[C@@]2([H])CC[C@@]23O[C@@H]2C(O)=C(C[C@]13C)C#N	0.002519399	0
866	DB01110	BYBLEWFAAKGYCD-UHFFFAOYSA-N	Miconazole	ClC1=CC(Cl)=C(COC(CN2C=CN=C2)C2=C(Cl)C=C(Cl)C=C2)C=C1	0.012137502	0
867	DB01112	JFPVXVDWJQMJEE-IZRZKJBUSA-N	Cefuroxime	[H][C@]12SCC(COC(N)=O)=C(N1C(=O)[C@H]2NC(=O)C(=N/OC)\C1=CC=CO1)C(O)=O	0.0038487315000000004	0
868	DB01113	XQYZDYMELSJDRZ-UHFFFAOYSA-N	Papaverine	COC1=C(OC)C=C(CC2=NC=CC3=CC(OC)=C(OC)C=C23)C=C1	0.026276857	0
869	DB01114	SOYKEARSMXGVTM-UHFFFAOYSA-N	Chlorpheniramine	CN(C)CCC(C1=CC=C(Cl)C=C1)C1=CC=CC=N1	0.033321828	0
870	DB01115	HYIMSNHJOBLJNT-UHFFFAOYSA-N	Nifedipine	COC(=O)C1=C(C)NC(C)=C(C1C1=CC=CC=C1[N+]([O-])=O)C(=O)OC	0.06670579	0
871	DB01116	CHQOEHPMXSHGCL-UHFFFAOYSA-N	Trimethaphan	O=C1N(CC2=CC=CC=C2)C2C[S+]3CCCC3C2N1CC1=CC=CC=C1	0.0058482885	0
872	DB01117	KUCQYCKVKVOKAY-CTYIDZIISA-N	Atovaquone	OC1=C([C@H]2CC[C@@H](CC2)C2=CC=C(Cl)C=C2)C(=O)C2=CC=CC=C2C1=O	0.036420584	0
873	DB01118	IYIKLHRQXLHMJQ-UHFFFAOYSA-N	Amiodarone	CCCCC1=C(C(=O)C2=CC(I)=C(OCCN(CC)CC)C(I)=C2)C2=C(O1)C=CC=C2	0.034795344	0
874	DB01119	GDLBFKVLRPITMI-UHFFFAOYSA-N	Diazoxide	CC1=NS(=O)(=O)C2=C(N1)C=CC(Cl)=C2	0.23965970000000003	0
875	DB01120	BOVGTQGAOIONJV-UHFFFAOYSA-N	Gliclazide	CC1=CC=C(C=C1)S(=O)(=O)NC(=O)NN1CC2CCCC2C1	0.0054186285	0
876	DB01121	XPFRXWCVYUEORT-UHFFFAOYSA-N	Phenacemide	NC(=O)NC(=O)CC1=CC=CC=C1	0.08649382	0
877	DB01122	OMHBPUNFVFNHJK-UHFFFAOYSA-P	Ambenonium	CC[N+](CC)(CCNC(=O)C(=O)NCC[N+](CC)(CC)CC1=CC=CC=C1Cl)CC1=CC=CC=C1Cl	0.011283785	0
878	DB01123	WDVSHHCDHLJJJR-UHFFFAOYSA-N	Proflavine	NC1=CC2=NC3=C(C=CC(N)=C3)C=C2C=C1	0.52670795	1
879	DB01124	JLRGJRBPOGGCBT-UHFFFAOYSA-N	Tolbutamide	CCCCNC(=O)NS(=O)(=O)C1=CC=C(C)C=C1	0.19194856	0
880	DB01125	XRCFXMGQEVUZFC-UHFFFAOYSA-N	Anisindione	COC1=CC=C(C=C1)C1C(=O)C2=CC=CC=C2C1=O	0.08362174	0
881	DB01126	JWJOTENAMICLJG-QWBYCMEYSA-N	Dutasteride	[H][C@@]1(CC[C@@]2([H])[C@]3([H])CC[C@@]4([H])NC(=O)C=C[C@]4(C)[C@@]3([H])CC[C@]12C)C(=O)NC1=CC(=CC=C1C(F)(F)F)C(F)(F)F	0.018719792	0
882	DB01127	LEZWWPYKPKIXLL-UHFFFAOYSA-N	Econazole	ClC1=CC=C(COC(CN2C=CN=C2)C2=C(Cl)C=C(Cl)C=C2)C=C1	0.009488463	0
883	DB01128	LKJPYSCBVHEWIU-UHFFFAOYSA-N	Bicalutamide	CC(O)(CS(=O)(=O)C1=CC=C(F)C=C1)C(=O)NC1=CC(=C(C=C1)C#N)C(F)(F)F	0.060180217	0
884	DB01129	YREYEVIYCVEVJK-UHFFFAOYSA-N	Rabeprazole	COCCCOC1=C(C)C(CS(=O)C2=NC3=CC=CC=C3N2)=NC=C1	0.04595366	0
885	DB01130	FNPXMHRZILFCKX-KAJVQRHHSA-N	Prednicarbate	[H][C@@]12CC[C@](OC(=O)OCC)(C(=O)COC(=O)CC)[C@@]1(C)C[C@H](O)[C@@]1([H])[C@@]2([H])CCC2=CC(=O)C=C[C@]12C	0.035846233	0
886	DB01131	SSOLNOMRVKKSON-UHFFFAOYSA-N	Proguanil	CC(C)NC(=N)NC(=N)NC1=CC=C(Cl)C=C1	0.09789181	0
887	DB01132	HYAFETHFCAUJAY-UHFFFAOYSA-N	Pioglitazone	CCC1=CN=C(CCOC2=CC=C(CC3SC(=O)NC3=O)C=C2)C=C1	0.14711028	0
888	DB01133	DKJJVAGXPKPDRL-UHFFFAOYSA-N	Tiludronic acid	OP(O)(=O)C(SC1=CC=C(Cl)C=C1)P(O)(O)=O	0.103313684	0
889	DB01134	VVOIQBFMTVCINR-WWMZEODYSA-N	Desoxycorticosterone pivalate	[H][C@@]1(CC[C@@]2([H])[C@]3([H])CCC4=CC(=O)CC[C@]4(C)[C@@]3([H])CC[C@]12C)C(=O)COC(=O)C(C)(C)C	0.008002132	0
890	DB01135	GBLRQXKSCRCLBZ-UHFFFAOYSA-N	Doxacurium	COC1=CC(CC2C3=C(OC)C(OC)=C(OC)C=C3CC[N+]2(C)CCCOC(=O)CCC(=O)OCCC[N+]2(C)CCC3=CC(OC)=C(OC)C(OC)=C3C2CC2=CC(OC)=C(OC)C(OC)=C2)=CC(OC)=C1OC	0.06241232	0
891	DB01136	OGHNVEJMJSYVRP-UHFFFAOYSA-N	Carvedilol	COC1=CC=CC=C1OCCNCC(O)COC1=CC=CC2=C1C1=CC=CC=C1N2	0.005149513499999999	0
892	DB01137	GSDSWSVVBLHKDQ-JTQLQIEISA-N	Levofloxacin	C[C@H]1COC2=C3N1C=C(C(O)=O)C(=O)C3=CC(F)=C2N1CCN(C)CC1	0.06466457	0
893	DB01138	MBGGBVCUIVRRBF-UHFFFAOYSA-N	Sulfinpyrazone	O=C1C(CCS(=O)C2=CC=CC=C2)C(=O)N(N1C1=CC=CC=C1)C1=CC=CC=C1	0.029806702999999997	0
894	DB01139	UQLLWWBDSUHNEB-CZUORRHYSA-N	Cefapirin	[H][C@]12SCC(COC(C)=O)=C(N1C(=O)[C@H]2NC(=O)CSC1=CC=NC=C1)C(O)=O	0.008095771	0
895	DB01140	BOEGTKLJZSQCCD-UEKVPHQBSA-N	Cefadroxil	[H][C@]12SCC(C)=C(N1C(=O)[C@H]2NC(=O)[C@H](N)C1=CC=C(O)C=C1)C(O)=O	0.0048623383000000004	0
896	DB01142	ODQWQRRAPPTVAG-UHFFFAOYSA-N	Doxepin	[H]C(CCN(C)C)=C1C2=CC=CC=C2COC2=CC=CC=C12	0.34812984	0
897	DB01143	JKOQGQFVAUAYPM-UHFFFAOYSA-N	Amifostine	NCCCNCCSP(O)(O)=O	0.23045069	0
898	DB01144	GJQPMPFPNINLKP-UHFFFAOYSA-N	Diclofenamide	NS(=O)(=O)C1=CC(=C(Cl)C(Cl)=C1)S(N)(=O)=O	0.05863574	0
899	DB01145	NEDPPCHNEOMTJV-UHFFFAOYSA-N	Sulfoxone	OS(=O)CNC1=CC=C(C=C1)S(=O)(=O)C1=CC=C(NCS(O)=O)C=C1	0.025231779	0
900	DB01146	OWQUZNMMYNAXSL-UHFFFAOYSA-N	Diphenylpyraline	CN1CCC(CC1)OC(C1=CC=CC=C1)C1=CC=CC=C1	0.0034391284	0
901	DB01147	LQOLIRLGBULYKD-JKIFEVAISA-N	Cloxacillin	[H][C@]12SC(C)(C)[C@@H](N1C(=O)[C@H]2NC(=O)C1=C(C)ON=C1C1=CC=CC=C1Cl)C(O)=O	0.0075579285999999996	0
902	DB01148	SPIUTQOUKAMGCX-UHFFFAOYSA-N	Flavoxate	CC1=C(OC2=C(C=CC=C2C(=O)OCCN2CCCCC2)C1=O)C1=CC=CC=C1	0.01864615	0
903	DB01149	VRBKIVRKKCLPHA-UHFFFAOYSA-N	Nefazodone	CCC1=NN(CCCN2CCN(CC2)C2=CC(Cl)=CC=C2)C(=O)N1CCOC1=CC=CC=C1	0.026019901	0
904	DB01150	WDLWHQDACQUCJR-PBFPGSCMSA-N	Cefprozil	[H][C@]12SCC(C=CC)=C(N1C(=O)[C@@]2([H])NC(=O)[C@H](N)C1=CC=C(O)C=C1)C(O)=O	0.00668028	0
905	DB01151	HCYAFALTSJYZDH-UHFFFAOYSA-N	Desipramine	CNCCCN1C2=CC=CC=C2CCC2=CC=CC=C12	0.015203923000000001	0
906	DB01152	OPGSFDUODIJJGF-JBUZINEHSA-N	Candicidin	CC(CC(C)C1OC(=O)CC(=O)CCCC(=O)CC(O)CC(O)CC(O)CC(=O)CC(O)C(C(O)CC(OC2O[C@H](C)[C@@H](O)[C@H](N)[C@@H]2O)\C=C\C=C\C=C\C=C\C=C\C=C\C=C\C1C)C(O)=O)C(O)CC(=O)C1=CC=C(N)C=C1	0.034314185	0
907	DB01153	JLGKQTAYUIMGRK-UHFFFAOYSA-N	Sertaconazole	ClC1=CC(Cl)=C(C=C1)C(CN1C=CN=C1)OCC1=CSC2=C1C=CC=C2Cl	0.017141223	0
908	DB01154	XLOMZPUITCYLMJ-UHFFFAOYSA-N	Thiamylal	CCCC(C)C1(CC=C)C(=O)NC(=S)NC1=O	0.21894386	0
909	DB01155	ZRCVYEYHRGVLOC-HYARGMPZSA-N	Gemifloxacin	CO\N=C1/CN(CC1CN)C1=NC2=C(C=C1F)C(=O)C(=CN2C1CC1)C(O)=O	0.004891485	0
910	DB01156	SNPPWIUOZRMYNY-UHFFFAOYSA-N	Bupropion	CC(NC(C)(C)C)C(=O)C1=CC(Cl)=CC=C1	0.16205692	0
911	DB01157	NOYPYLRCIDNJJB-UHFFFAOYSA-N	Trimetrexate	COC1=CC(NCC2=C(C)C3=C(C=C2)N=C(N)N=C3N)=CC(OC)=C1OC	0.039535493	0
912	DB01158	AAQOQKQBGPPFNS-UHFFFAOYSA-N	Bretylium	CC[N+](C)(C)CC1=CC=CC=C1Br	0.17562011	0
913	DB01159	BCQZXOMGPXTTIC-UHFFFAOYSA-N	Halothane	[H]C(Cl)(Br)C(F)(F)F	0.4568543	0
914	DB01160	IYGXEHDCSOYNKY-RZHHZEQLSA-N	Dinoprost tromethamine	NC(CO)(CO)CO.CCCCC[C@H](O)\C=C\[C@H]1[C@H](O)C[C@H](O)[C@@H]1C\C=C/CCCC(O)=O	0.00790903	0
915	DB01161	VDANGULDQQJODZ-UHFFFAOYSA-N	Chloroprocaine	CCN(CC)CCOC(=O)C1=C(Cl)C=C(N)C=C1	0.060535282	0
916	DB01162	VCKUSRYTPJJLNI-UHFFFAOYSA-N	Terazosin	COC1=C(OC)C=C2C(N)=NC(=NC2=C1)N1CCN(CC1)C(=O)C1CCCO1	0.013078243	0
917	DB01163	BWWVAEOLVKTZFQ-NTZNESFSSA-N	Amdinocillin	[H]C(=N[C@@H]1C(=O)N2[C@@H](C(O)=O)C(C)(C)S[C@]12[H])N1CCCCCC1	0.011143506000000001	0
918	DB01165	GSDSWSVVBLHKDQ-UHFFFAOYSA-N	Ofloxacin	CC1COC2=C3N1C=C(C(O)=O)C(=O)C3=CC(F)=C2N1CCN(C)CC1	0.06466454	0
919	DB01166	RRGUKTPIGVIEKM-UHFFFAOYSA-N	Cilostazol	O=C1CCC2=C(N1)C=CC(OCCCCC1=NN=NN1C1CCCCC1)=C2	0.0013309120999999999	0
920	DB01167	VHVPQPYKVGDNFY-ZPGVKDDISA-N	Itraconazole	CCC(C)N1N=CN(C1=O)C1=CC=C(C=C1)N1CCN(CC1)C1=CC=C(OC[C@H]2CO[C@@](CN3C=NC=N3)(O2)C2=CC=C(Cl)C=C2Cl)C=C1	0.023680717	0
921	DB01170	ACGDKVXYNVEAGU-UHFFFAOYSA-N	Guanethidine	NC(N)=NCCN1CCCCCCC1	0.019404411	0
922	DB01171	YHXISWVBGDMDLQ-UHFFFAOYSA-N	Moclobemide	[H]C1COCCN1CCNC(=O)C1=CC=C(Cl)C=C1	0.006940514	0
923	DB01172	SBUJHOSQTJFQJX-NOAMYHISSA-N	Kanamycin	NC[C@H]1O[C@H](O[C@@H]2[C@@H](N)C[C@@H](N)[C@H](O[C@H]3O[C@H](CO)[C@@H](O)[C@H](N)[C@H]3O)[C@H]2O)[C@H](O)[C@@H](O)[C@@H]1O	0.009043753	0
924	DB01173	QVYRGXJJSLMXQH-UHFFFAOYSA-N	Orphenadrine	CN(C)CCOC(C1=CC=CC=C1)C1=CC=CC=C1C	0.02236259	0
925	DB01175	WSEQXVZVJXJVFP-FQEVSTJZSA-N	Escitalopram	CN(C)CCC[C@]1(OCC2=C1C=CC(=C2)C#N)C1=CC=C(F)C=C1	0.03311491	0
926	DB01176	UVKZSORBKUEBAZ-UHFFFAOYSA-N	Cyclizine	CN1CCN(CC1)C(C1=CC=CC=C1)C1=CC=CC=C1	0.012198388999999999	0
927	DB01177	XDXDZDZNSLXDNA-TZNDIEGXSA-N	Idarubicin	C[C@@H]1O[C@H](C[C@H](N)[C@@H]1O)O[C@H]1C[C@@](O)(CC2=C1C(O)=C1C(=O)C3=CC=CC=C3C(=O)C1=C2O)C(C)=O	0.038787544	0
928	DB01178	WEQAYVWKMWHEJO-UHFFFAOYSA-N	Chlormezanone	CN1C(C2=CC=C(Cl)C=C2)S(=O)(=O)CCC1=O	0.15280816	0
929	DB01179	YJGVMLPVUAXIQN-XVVDYKMHSA-N	Podofilox	[H][C@]12COC(=O)[C@]1([H])[C@H](C1=CC(OC)=C(OC)C(OC)=C1)C1=CC3=C(OCO3)C=C1[C@@H]2O	0.065632194	0
930	DB01180	SZLZWPPUNLXJEA-LAFLMMDJSA-N	Rescinnamine	[H][C@]12C[C@@H](OC(=O)C=CC3=CC(OC)=C(OC)C(OC)=C3)[C@H](OC)[C@@H](C(=O)OC)[C@@]1([H])C[C@@]1([H])N(CCC3=C1NC1=C3C=CC(OC)=C1)C2	0.052344173	0
931	DB01182	JWHAUXFOSRPERK-UHFFFAOYSA-N	Propafenone	CCCNCC(O)COC1=C(C=CC=C1)C(=O)CCC1=CC=CC=C1	0.010412604	0
932	DB01183	UZHSEJADLWPNLE-GRGSLBFTSA-N	Naloxone	OC1=CC=C2C[C@H]3N(CC=C)CC[C@@]45[C@@H](OC1=C24)C(=O)CC[C@@]35O	0.069895476	0
933	DB01184	FGXWKSZFVQUSTL-UHFFFAOYSA-N	Domperidone	ClC1=CC2=C(C=C1)N(C1CCN(CCCN3C(=O)NC4=CC=CC=C34)CC1)C(=O)N2	0.038631946	0
934	DB01185	YLRFCQOZQXIBAB-RBZZARIASA-N	Fluoxymesterone	[H][C@@]12CC[C@](C)(O)[C@@]1(C)C[C@H](O)[C@@]1(F)[C@@]2([H])CCC2=CC(=O)CC[C@]12C	0.0034887195	0
935	DB01186	YEHCICAEULNIGD-MZMPZRCHSA-N	Pergolide	[H][C@@]12CC3=CNC4=CC=CC(=C34)[C@@]1([H])C[C@@H](CSC)CN2CCC	0.0038763583	0
936	DB01187	IWRUDYQZPTVTPA-UHFFFAOYSA-N	Iophendylate	CCOC(=O)CCCCCCCCC(C)C1=CC=CC=C1I	0.005069405	0
937	DB01188	SCKYRAXSEDYPSA-UHFFFAOYSA-N	Ciclopirox	CC1=CC(=O)N(O)C(=C1)C1CCCCC1	0.1273337	0
938	DB01189	DPYMFVXJLLWWEU-UHFFFAOYSA-N	Desflurane	FC(F)OC(F)C(F)(F)F	0.054558277	0
939	DB01190	KDLRVYVGXIQJDK-NOWPCOIGSA-N	Clindamycin	CCC[C@@H]1C[C@H](N(C)C1)C(=O)NC(C(C)Cl)[C@H]1O[C@H](SC)[C@H](O)[C@@H](O)[C@H]1O	0.008130074000000001	0
940	DB01191	DBGIVFWFUFKIQN-VIFPVBQESA-N	Dexfenfluramine	CCN[C@@H](C)CC1=CC=CC(=C1)C(F)(F)F	0.047118664000000005	0
941	DB01192	UQCNKQCJZOAFTQ-ISWURRPUSA-N	Oxymorphone	[H][C@@]12OC3=C(O)C=CC4=C3[C@@]11CCN(C)[C@]([H])(C4)[C@]1(O)CCC2=O	0.05971074	0
942	DB01193	GOEMGAFJFRBGGG-UHFFFAOYSA-N	Acebutolol	CCCC(=O)NC1=CC=C(OCC(O)CNC(C)C)C(=C1)C(C)=O	0.013147086	0
943	DB01194	HCRKCZRJWPKOAR-JTQLQIEISA-N	Brinzolamide	CCN[C@H]1CN(CCCOC)S(=O)(=O)C2=C1C=C(S2)S(N)(=O)=O	0.004979074	0
944	DB01195	DJBNUMBKLMJRSA-UHFFFAOYSA-N	Flecainide	FC(F)(F)COC1=CC(C(=O)NCC2CCCCN2)=C(OCC(F)(F)F)C=C1	0.006352633199999999	0
945	DB01196	FRPJXPJMRWBBIH-RBRWEJTLSA-N	Estramustine	[H][C@@]12CC[C@H](O)[C@@]1(C)CC[C@]1([H])C3=CC=C(OC(=O)N(CCCl)CCCl)C=C3CC[C@@]21[H]	0.007289021999999999	0
946	DB01197	FAKRSMQSSFJEIM-RQJHMYQMSA-N	Captopril	C[C@H](CS)C(=O)N1CCC[C@H]1C(O)=O	0.0037061572	0
947	DB01198	GBBSUAFBMRNDJC-UHFFFAOYSA-N	Zopiclone	CN1CCN(CC1)C(=O)OC1N(C(=O)C2=NC=CN=C12)C1=NC=C(Cl)C=C1	0.011369526000000001	0
948	DB01199	JFJZZMVDLULRGK-URLMMPGGSA-O	Tubocurarine	[H][C@@]12CC3=CC=C(OC4=C5C(CC[N+](C)(C)[C@]5([H])CC5=CC(OC6=C(OC)C=C(CCN1C)C2=C6)=C(O)C=C5)=CC(OC)=C4O)C=C3	0.029888212999999997	0
949	DB01200	OZVBMTJYIDMWIL-AYFBDAFISA-N	Bromocriptine	[H][C@@]12CCCN1C(=O)[C@H](CC(C)C)N1C(=O)[C@](NC(=O)[C@H]3CN(C)[C@]4([H])CC5=C(Br)NC6=CC=CC(=C56)C4=C3)(O[C@@]21O)C(C)C	0.01762274	0
950	DB01201	WDZCUPBHRAEYDL-GZAUEHORSA-N	Rifapentine	CO[C@H]1\C=C\O[C@@]2(C)OC3=C(C2=O)C2=C(C(O)=C3C)C(O)=C(NC(=O)\C(C)=C/C=C/[C@H](C)[C@H](O)[C@@H](C)[C@@H](O)[C@@H](C)[C@H](OC(C)=O)[C@@H]1C)C(\C=N\N1CCN(CC1)C1CCCC1)=C2O	0.18123654	0
951	DB01202	HPHUVLMMVZITSG-LURJTMIESA-N	Levetiracetam	CC[C@H](N1CCCC1=O)C(N)=O	0.21176282	0
952	DB01203	VWPOSFSPZNDTMJ-UCWKZMIHSA-N	Nadolol	CC(C)(C)NCC(O)COC1=CC=CC2=C1C[C@H](O)[C@H](O)C2	0.021059215	0
953	DB01204	KKZJGLLVHKMTCM-UHFFFAOYSA-N	Mitoxantrone	OCCNCCNC1=CC=C(NCCNCCO)C2=C1C(=O)C1=C(C(O)=CC=C1O)C2=O	0.03548506	0
954	DB01205	OFBIFZUFASYYRE-UHFFFAOYSA-N	Flumazenil	CCOC(=O)C1=C2CN(C)C(=O)C3=C(C=CC(F)=C3)N2C=N1	0.08498329	0
955	DB01206	GQYIWUVLTXOXAJ-UHFFFAOYSA-N	Lomustine	ClCCN(N=O)C(=O)NC1CCCCC1	0.127538	0
956	DB01207	GLLPUTYLZIKEGF-HAVVHWLPSA-N	Ridogrel	OC(=O)CCCCO\N=C(\C1=CN=CC=C1)C1=CC(=CC=C1)C(F)(F)F	0.004742801	0
957	DB01208	DZZWHBIBMUVIIW-DTORHVGOSA-N	Sparfloxacin	C[C@H]1CN(C[C@@H](C)N1)C1=C(F)C(N)=C2C(=O)C(=CN(C3CC3)C2=C1F)C(O)=O	0.028331697000000003	0
958	DB01209	VTMVHDZWSFQSQP-VBNZEHGJSA-N	Dezocine	[H][C@@]12CC3=CC=C(O)C=C3[C@@](C)(CCCCC1)[C@H]2N	0.0034714936999999998	0
959	DB01210	IXHBTMCLRNMKHZ-LBPRGKRZSA-N	Levobunolol	CC(C)(C)NC[C@H](O)COC1=CC=CC2=C1CCCC2=O	0.039904654	0
960	DB01211	AGOYDEPGAOXOCK-KCBOHYOISA-N	Clarithromycin	[H][C@@]1(C[C@@](C)(OC)[C@@H](O)[C@H](C)O1)O[C@H]1[C@H](C)[C@@H](O[C@]2([H])O[C@H](C)C[C@@H]([C@H]2O)N(C)C)[C@@](C)(C[C@@H](C)C(=O)[C@H](C)[C@@H](O)[C@](C)(O)[C@@H](CC)OC(=O)[C@@H]1C)OC	0.03592348	0
961	DB01212	VAAUVRVFOQPIGI-SPQHTLEESA-N	Ceftriaxone	[H][C@]12SCC(CSC3=NC(=O)C(=O)NN3C)=C(N1C(=O)[C@H]2NC(=O)C(=N/OC)\C1=CSC(N)=N1)C(O)=O	0.02598992	0
962	DB01213	RIKMMFOAQPJVMX-UHFFFAOYSA-N	Fomepizole	CC1=CNN=C1	0.72062135	1
963	DB01214	BQIPXWYNLPYNHW-UHFFFAOYSA-N	Metipranolol	CC(C)NCC(O)COC1=C(C)C(C)=C(OC(C)=O)C(C)=C1	0.008368105	0
964	DB01216	DBEPLOCGEIEOCV-WSBQPABSSA-N	Finasteride	[H][C@@]12CC[C@H](C(=O)NC(C)(C)C)[C@@]1(C)CC[C@@]1([H])[C@@]2([H])CC[C@@]2([H])NC(=O)C=C[C@]12C	0.0031193495	0
965	DB01217	YBBLVLTVTVSKRW-UHFFFAOYSA-N	Anastrozole	CC(C)(C#N)C1=CC(=CC(CN2C=NC=N2)=C1)C(C)(C)C#N	0.007822096	0
966	DB01218	FOHHNHSLJDZUGQ-UHFFFAOYSA-N	Halofantrine	CCCCN(CCCC)CCC(O)C1=C2C=CC(=CC2=C2C=C(Cl)C=C(Cl)C2=C1)C(F)(F)F	0.0077126026	0
967	DB01219	OZOMQRBLCMDCEG-VIZOYTHASA-N	Dantrolene	[O-][N+](=O)C1=CC=C(C=C1)C1=CC=C(O1)\C=N\N1CC(=O)NC1=O	0.5142827999999999	1
968	DB01220	NZCRJKRKKOLAOJ-XRCRFVBUSA-N	Rifaximin	CO[C@H]1\C=C\O[C@@]2(C)OC3=C(C)C(O)=C4C(O)=C(NC(=O)\C(C)=C/C=C/[C@H](C)[C@H](O)[C@@H](C)[C@@H](O)[C@@H](C)[C@H](OC(C)=O)[C@@H]1C)C1=C(N=C5C=C(C)C=CN15)C4=C3C2=O	0.11595464	0
969	DB01221	YQEZLKZALYSWHR-UHFFFAOYSA-N	Ketamine	CNC1(CCCCC1=O)C1=CC=CC=C1Cl	0.14763308	0
970	DB01223	FQPFAHBPWDRTLU-UHFFFAOYSA-N	Aminophylline	NCCN.CN1C2=C(NC=N2)C(=O)N(C)C1=O.CN1C2=C(NC=N2)C(=O)N(C)C1=O	0.029857843999999998	0
971	DB01224	URKOMYMAXPYINW-UHFFFAOYSA-N	Quetiapine	OCCOCCN1CCN(CC1)C1=NC2=CC=CC=C2SC2=CC=CC=C12	0.022694826	0
972	DB01226	ILVYCEVXHALBSC-OTBYEXOQSA-N	Mivacurium	COC1=CC(C[C@@H]2C3=CC(OC)=C(OC)C=C3CC[N+]2(C)CCCOC(=O)CC\C=C\CCC(=O)OCCC[N+]2(C)CCC3=CC(OC)=C(OC)C=C3[C@H]2CC2=CC(OC)=C(OC)C(OC)=C2)=CC(OC)=C1OC	0.017773032	0
973	DB01227	XBMIVRRWGCYBTQ-AVRDEDQJSA-N	Levacetylmethadol	CC[C@H](OC(C)=O)C(C[C@H](C)N(C)C)(C1=CC=CC=C1)C1=CC=CC=C1	0.15803534	0
974	DB01228	PJWPNDMDCLXCOM-UHFFFAOYSA-N	Encainide	COC1=CC=C(C=C1)C(=O)NC1=CC=CC=C1CCC1CCCCN1C	0.005764723	0
975	DB01229	RCINICONZNJXQF-MZXODVADSA-N	Paclitaxel	[H][C@]12[C@H](OC(=O)C3=CC=CC=C3)[C@]3(O)C[C@H](OC(=O)[C@H](O)[C@@H](NC(=O)C4=CC=CC=C4)C4=CC=CC=C4)C(C)=C([C@@H](OC(C)=O)C(=O)[C@]1(C)[C@@H](O)C[C@H]1OC[C@@]21OC(C)=O)C3(C)C	0.06353369	0
976	DB01230	NRNCYVBFPDDJNE-UHFFFAOYSA-N	Pemoline	NC1=NC(=O)C(O1)C1=CC=CC=C1	0.18076888	0
977	DB01231	OGAKLTJNUQRZJU-UHFFFAOYSA-N	Diphenidol	OC(CCCN1CCCCC1)(C1=CC=CC=C1)C1=CC=CC=C1	0.02646184	0
978	DB01232	QWAXKHKRTORLEM-UGJKXSETSA-N	Saquinavir	[H][C@@]12CCCC[C@]1([H])CN(C[C@@H](O)[C@H](CC1=CC=CC=C1)NC(=O)[C@H](CC(N)=O)NC(=O)C1=NC3=C(C=CC=C3)C=C1)[C@@H](C2)C(=O)NC(C)(C)C	0.018506943999999997	0
979	DB01233	TTWJBBZEZQICBI-UHFFFAOYSA-N	Metoclopramide	CCN(CC)CCNC(=O)C1=CC(Cl)=C(N)C=C1OC	0.013497888999999999	0
980	DB01234	UREBDLICKHMUKA-CXSFZGCWSA-N	Dexamethasone	[H][C@@]12C[C@@H](C)[C@](O)(C(=O)CO)[C@@]1(C)C[C@H](O)[C@@]1(F)[C@@]2([H])CCC2=CC(=O)C=C[C@]12C	0.02927214	0
981	DB01235	WTDRDQBEARUVNC-LURJTMIESA-N	Levodopa	N[C@@H](CC1=CC(O)=C(O)C=C1)C(O)=O	0.014356136	0
982	DB01236	DFEYYRMXOJXZRJ-UHFFFAOYSA-N	Sevoflurane	FCOC(C(F)(F)F)C(F)(F)F	0.05270019	0
983	DB01237	NUNIWXHYABYXKF-UHFFFAOYSA-N	Bromodiphenhydramine	CN(C)CCOC(C1=CC=CC=C1)C1=CC=C(Br)C=C1	0.06939849	0
984	DB01238	CEUORZQYGODEFX-UHFFFAOYSA-N	Aripiprazole	ClC1=CC=CC(N2CCN(CCCCOC3=CC4=C(CCC(=O)N4)C=C3)CC2)=C1Cl	0.014373869	0
985	DB01239	WSPOMRSOLSGNFJ-AUWJEWJLSA-N	Chlorprothixene	CN(C)CC\C=C1\C2=CC=CC=C2SC2=CC=C(Cl)C=C12	0.34284157	0
986	DB01240	KAQKFAOMNZTLHT-OZUDYXHBSA-N	Epoprostenol	[H][C@]12C[C@@H](O)[C@H](\C=C\[C@@H](O)CCCCC)[C@@]1([H])C\C(O2)=C\CCCC(O)=O	0.0043611526	0
987	DB01242	GDLIGKIOYRNHDA-UHFFFAOYSA-N	Clomipramine	CN(C)CCCN1C2=CC=CC=C2CCC2=C1C=C(Cl)C=C2	0.008286029	0
988	DB01243	WDFKMLRRRCGAKS-UHFFFAOYSA-N	Chloroxine	OC1=C(Cl)C=C(Cl)C2=C1N=CC=C2	0.11891845	0
989	DB01244	UIEATEWHFDRYRU-UHFFFAOYSA-N	Bepridil	CC(C)COCC(CN(CC1=CC=CC=C1)C1=CC=CC=C1)N1CCCC1	0.013994068	0
990	DB01245	MTCUAOILFDZKCO-UHFFFAOYSA-N	Decamethonium	C[N+](C)(C)CCCCCCCCCC[N+](C)(C)C	0.04074788	0
991	DB01246	ZZHLYYDVIOPZBE-UHFFFAOYSA-N	Alimemazine	CC(CN(C)C)CN1C2=CC=CC=C2SC2=CC=CC=C12	0.0357565	0
992	DB01247	XKFPYPQQHFEXRZ-UHFFFAOYSA-N	Isocarboxazid	CC1=CC(=NO1)C(=O)NNCC1=CC=CC=C1	0.16657186	0
993	DB01248	ZDZOTLJHXYCWBA-VCVYQWHSSA-N	Docetaxel	[H][C@@]1(C[C@@]2(O)[C@@H](OC(=O)C3=CC=CC=C3)[C@]3([H])[C@@]4(CO[C@@H]4C[C@H](O)[C@@]3(C)C(=O)[C@H](O)C(=C1C)C2(C)C)OC(C)=O)OC(=O)[C@H](O)[C@@H](NC(=O)OC(C)(C)C)C1=CC=CC=C1	0.15389425	0
994	DB01250	QQBDLJCYGRGAKP-FOCLMDBBSA-N	Olsalazine	OC(=O)C1=CC(=CC=C1O)\N=N\C1=CC=C(O)C(=C1)C(O)=O	0.057887852000000004	0
995	DB01251	LLJFMFZYVVLQKT-UHFFFAOYSA-N	Gliquidone	COC1=CC2=C(C=C1)C(C)(C)C(=O)N(CCC1=CC=C(C=C1)S(=O)(=O)NC(=O)NC1CCCCC1)C2=O	0.014497906000000001	0
996	DB01252	WPGGHFDDFPHPOB-BBWFWOEESA-N	Mitiglinide	[H][C@@](CC(=O)N1C[C@@]2([H])CCCC[C@@]2([H])C1)(CC1=CC=CC=C1)C(O)=O	0.0035597682	0
997	DB01253	WVVSZNPYNCNODU-XTQGRXLLSA-N	Ergometrine	[H][C@@]12CC3=CNC4=CC=CC(=C34)C1=C[C@H](CN2C)C(=O)N[C@@H](C)CO	0.008773445999999999	0
998	DB01254	ZBNZXTGUTAYRHI-UHFFFAOYSA-N	Dasatinib	CC1=NC(NC2=NC=C(S2)C(=O)NC2=C(C)C=CC=C2Cl)=CC(=N1)N1CCN(CCO)CC1	0.07477245	0
999	DB01255	VOBHXZCDAVEXEY-JSGCOSHPSA-N	Lisdexamfetamine	C[C@@H](CC1=CC=CC=C1)NC(=O)[C@@H](N)CCCCN	0.007383138000000001	0
1000	DB01256	STZYTFJPGGDRJD-NHUWBDDWSA-N	Retapamulin	[H][C@@]12C(=O)CC[C@]11CC[C@@H](C)[C@@]2(C)[C@@H](C[C@@](C)(C=C)[C@@H](O)[C@@H]1C)OC(=O)CS[C@H]1C[C@@H]2CC[C@H](C1)N2C	0.017598897	0
1001	DB01259	BCFGMOOMADDAQU-UHFFFAOYSA-N	Lapatinib	CS(=O)(=O)CCNCC1=CC=C(O1)C1=CC2=C(C=C1)N=CN=C2NC1=CC(Cl)=C(OCC2=CC(F)=CC=C2)C=C1	0.017616957	0
1002	DB01260	WBGKWQHBNHJJPZ-LECWWXJVSA-N	Desonide	[H][C@@]12C[C@H]3OC(C)(C)O[C@@]3(C(=O)CO)[C@@]1(C)C[C@H](O)[C@@]1([H])[C@@]2([H])CCC2=CC(=O)C=C[C@]12C	0.07540837	0
1003	DB01261	MFFMDFFZMYYVKS-SECBINFHSA-N	Sitagliptin	N[C@@H](CC(=O)N1CCN2C(C1)=NN=C2C(F)(F)F)CC1=CC(F)=C(F)C=C1F	0.026643276	0
1004	DB01262	XAUDJQYHKZQPEU-KVQBGUIXSA-N	Decitabine	NC1=NC(=O)N(C=N1)[C@H]1C[C@H](O)[C@@H](CO)O1	0.036895662999999995	0
1005	DB01263	RAGOYPUPXAKGKH-XAKZXMRKSA-N	Posaconazole	[H][C@@](C)(O)[C@]([H])(CC)N1N=CN(C1=O)C1=CC=C(C=C1)N1CCN(CC1)C1=CC=C(OC[C@]2([H])CO[C@](CN3C=NC=N3)(C2)C2=C(F)C=C(F)C=C2)C=C1	0.01823175	0
1006	DB01264	CJBJHOAVZSMMDJ-HEXNFIEUSA-N	Darunavir	[H][C@@]12CCO[C@]1([H])OC[C@@H]2OC(=O)N[C@@H](CC1=CC=CC=C1)[C@H](O)CN(CC(C)C)S(=O)(=O)C1=CC=C(N)C=C1	0.014563083999999999	0
1007	DB01265	IQFYYKKMVGJFEH-CSMHCCOUSA-N	Telbivudine	CC1=CN([C@@H]2C[C@@H](O)[C@H](CO)O2)C(=O)NC1=O	0.14920342	0
1008	DB01267	PMXMIIMHBWHSKN-UHFFFAOYSA-N	Paliperidone	CC1=C(CCN2CCC(CC2)C2=NOC3=C2C=CC(F)=C3)C(=O)N2CCCC(O)C2=N1	0.049270898	0
1009	DB01268	WINHZLLDWRZWRT-ATVHPVEESA-N	Sunitinib	CCN(CC)CCNC(=O)C1=C(C)NC(\C=C2/C(=O)NC3=C2C=C(F)C=C3)=C1C	0.011972308000000001	0
1010	DB01273	JQSHBVHOMNKWFT-UHFFFAOYSA-N	Varenicline	C1C2CNCC1C1=C2C=C2N=CC=NC2=C1	0.054703325	0
1011	DB01274	BPZSYCZIITTYBL-YJYMSZOUSA-N	Arformoterol	COC1=CC=C(C[C@@H](C)NC[C@H](O)C2=CC(NC=O)=C(O)C=C2)C=C1	0.009744436	0
1012	DB01275	RPTUSVTUFVMDQK-UHFFFAOYSA-N	Hydralazine	NNC1=NN=CC2=CC=CC=C12	0.102511674	0
1013	DB01280	IXOXBSCIXZEQEQ-UHTZMRCNSA-N	Nelarabine	COC1=NC(N)=NC2=C1N=CN2[C@@H]1O[C@H](CO)[C@@H](O)[C@@H]1O	0.012789965	0
1014	DB01282	NSTRIRCPWQHTIA-DTRKZRJBSA-N	Carbetocin	[H][C@]1(NC(=O)[C@H](CC2=CC=C(OC)C=C2)NC(=O)CCCSC[C@H](NC(=O)[C@H](CC(N)=O)NC(=O)[C@H](CCC(N)=O)NC1=O)C(=O)N1CCC[C@H]1C(=O)N[C@@H](CC(C)C)C(=O)NCC(N)=O)[C@@H](C)CC	0.060655117	0
1015	DB01283	KHPKQFYUPIUARC-UHFFFAOYSA-N	Lumiracoxib	CC1=CC=C(NC2=C(Cl)C=CC=C2F)C(CC(O)=O)=C1	0.13759014	0
1016	DB01288	LSLYOANBFKQKPT-UHFFFAOYSA-N	Fenoterol	CC(CC1=CC=C(O)C=C1)NCC(O)C1=CC(O)=CC(O)=C1	0.039586127	0
1017	DB01289	ZKUDBRCEOBOWLF-UHFFFAOYSA-N	Glisoxepide	CC1=CC(=NO1)C(=O)NCCC1=CC=C(C=C1)S(=O)(=O)NC(=O)NN1CCCCCC1	0.03616658	0
1018	DB01291	VQDBNKDJNJQRDG-UHFFFAOYSA-N	Pirbuterol	CC(C)(C)NCC(O)C1=NC(CO)=C(O)C=C1	0.33488497	0
1019	DB01295	HXLAFSUPPDYFEO-UHFFFAOYSA-N	Bevantolol	COC1=C(OC)C=C(CCNCC(O)COC2=CC=CC(C)=C2)C=C1	0.009327829000000001	0
1020	DB01296	MSWZFWKMSRAUBD-IVMDWMLBSA-N	Glucosamine	N[C@H]1C(O)O[C@H](CO)[C@@H](O)[C@@H]1O	0.027146429	0
1021	DB01297	DURULFYMVIFBIR-UHFFFAOYSA-N	Practolol	CC(C)NCC(O)COC1=CC=C(NC(C)=O)C=C1	0.0042294559999999995	0
1022	DB01298	SIBQAECNSSQUOD-UHFFFAOYSA-N	Sulfacytine	CCN1C=CC(NS(=O)(=O)C2=CC=C(N)C=C2)=NC1=O	0.29823464	0
1023	DB01299	PJSFRIWCGOHTNF-UHFFFAOYSA-N	Sulfadoxine	COC1=NC=NC(NS(=O)(=O)C2=CC=C(N)C=C2)=C1OC	0.10849649	0
1024	DB01301	HMEYVGGHISAPJR-IAHYZSEUSA-N	Rolitetracycline	[H][C@@]12C[C@@]3([H])C(C(=O)C4=C(O)C=CC=C4[C@@]3(C)O)=C(O)[C@]1(O)C(=O)C(C(=O)NCN1CCCC1)=C(O)[C@H]2N(C)C	0.36904442	0
1025	DB01303	RLANKEDHRWMNRO-UHFFFAOYSA-M	Oxtriphylline	C[N+](C)(C)CCO.CN1C2=C([N-]C=N2)C(=O)N(C)C1=O	0.093361974	0
1026	DB01319	MLBVMOWEQCZNCC-OEMFJLHTSA-N	Fosamprenavir	CC(C)CN(C[C@@H](OP(O)(O)=O)[C@H](CC1=CC=CC=C1)NC(=O)O[C@H]1CCOC1)S(=O)(=O)C1=CC=C(N)C=C1	0.012765884	0
1027	DB01320	XWLUWCNOOVRFPX-UHFFFAOYSA-N	Fosphenytoin	OP(O)(=O)OCN1C(=O)NC(C1=O)(C1=CC=CC=C1)C1=CC=CC=C1	0.12223649	0
1028	DB01321	XJSFLOJWULLJQS-NGVXBBESSA-N	Josamycin	CO[C@H]1[C@@H](CC(=O)O[C@H](C)C\C=C\C=C\[C@H](O)[C@H](C)C[C@H](CC=O)[C@@H]1O[C@@H]1O[C@H](C)[C@@H](O[C@H]2C[C@@](C)(O)[C@@H](OC(=O)CC(C)C)[C@H](C)O2)[C@@H]([C@H]1O)N(C)C)OC(C)=O	0.03337404	0
1029	DB01322	OMNGEVNATYFZGG-BQYQJAHWSA-N	Kava	COC1=CC(=O)OC(C1)\C=C\C1=CCCC=C1	0.02432239	0
1030	DB01324	CYLWJCABXYDINA-UHFFFAOYSA-N	Polythiazide	CN1C(CSCC(F)(F)F)NC2=CC(Cl)=C(C=C2S1(=O)=O)S(N)(=O)=O	0.017555833	0
1031	DB01325	AGMMTXLNIQSRCG-UHFFFAOYSA-N	Quinethazone	CCC1NC(=O)C2=CC(=C(Cl)C=C2N1)S(N)(=O)=O	0.14183441	0
1032	DB01326	OLVCFLKTBJRLHI-AXAPSJFSSA-N	Cefamandole	[H][C@]12SCC(CSC3=NN=NN3C)=C(N1C(=O)[C@H]2NC(=O)[C@H](O)C1=CC=CC=C1)C(O)=O	0.010836988999999998	0
1033	DB01327	MLYYVTUWGNIJIB-BXKDBHETSA-N	Cefazolin	[H][C@]12SCC(CSC3=NN=C(C)S3)=C(N1C(=O)[C@H]2NC(=O)CN1C=NN=N1)C(O)=O	0.032910496000000004	0
1034	DB01328	DYAIAHUQIPBDIP-AXAPSJFSSA-N	Cefonicid	[H][C@]12SCC(CSC3=NN=NN3CS(O)(=O)=O)=C(N1C(=O)[C@H]2NC(=O)[C@H](O)C1=CC=CC=C1)C(O)=O	0.007332951	0
1035	DB01329	GCFBRXLSHGKWDP-XCGNWRKASA-N	Cefoperazone	[H][C@]12SCC(CSC3=NN=NN3C)=C(N1C(=O)[C@@]2([H])NC(=O)[C@H](NC(=O)N1CCN(CC)C(=O)C1=O)C1=CC=C(O)C=C1)C(O)=O	0.0049009025	0
1036	DB01330	SRZNHPXWXCNNDU-IXOPCIAXSA-N	Cefotetan	[H][C@]12SCC(CSC3=NN=NN3C)=C(N1C(=O)[C@]2(NC(=O)C1SC(S1)=C(C(N)=O)C(O)=O)OC)C(O)=O	0.0060119330000000006	0
1037	DB01331	WZOZEZRFJCJXNZ-ZBFHGGJFSA-N	Cefoxitin	[H][C@]12SCC(COC(N)=O)=C(N1C(=O)[C@]2(NC(=O)CC1=CC=CS1)OC)C(O)=O	0.006838679300000001	0
1038	DB01332	NNULBSISHYWZJU-LLKWHZGFSA-N	Ceftizoxime	[H][C@]12SCC=C(N1C(=O)[C@H]2NC(=O)C(=N/OC)\C1=CSC(N)=N1)C(O)=O	0.027855694	0
1039	DB01333	RDLPVSKMFDYCOR-UEKVPHQBSA-N	Cefradine	[H][C@]12SCC(C)=C(N1C(=O)[C@H]2NC(=O)[C@H](N)C1=CCC=CC1)C(O)=O	0.0063723624	0
1040	DB01336	JFXBEKISTKFVAB-AJQTZOPKSA-N	Metocurine	[H][C@@]12CC3=CC=C(OC4=C5C(CC[N+](C)(C)[C@]5([H])CC5=CC(OC6=C(OC)C=C(CC[N+]1(C)C)C2=C6)=C(OC)C=C5)=CC(OC)=C4OC)C=C3	0.015823454	0
1041	DB01337	GVEAYVLWDAFXET-XGHATYIMSA-N	Pancuronium	[H][C@@]12C[C@@H]([C@H](OC(C)=O)[C@@]1(C)CC[C@@]1([H])[C@@]2([H])CC[C@@]2([H])C[C@H](OC(C)=O)[C@H](C[C@]12C)[N+]1(C)CCCCC1)[N+]1(C)CCCCC1	0.038123607999999996	0
1042	DB01338	OWWLUIWOFHMHOQ-XGHATYIMSA-N	Pipecuronium	[H][C@@]12C[C@@H]([C@H](OC(C)=O)[C@@]1(C)CC[C@@]1([H])[C@@]2([H])CC[C@@]2([H])C[C@H](OC(C)=O)[C@H](C[C@]12C)N1CC[N+](C)(C)CC1)N1CC[N+](C)(C)CC1	0.02214992	0
1043	DB01339	BGSZAXLLHYERSY-XQIGCQGXSA-N	Vecuronium	[H][C@@]12C[C@@H]([C@H](OC(C)=O)[C@@]1(C)CC[C@@]1([H])[C@@]2([H])CC[C@@]2([H])C[C@H](OC(C)=O)[C@H](C[C@]12C)N1CCCCC1)[N+]1(C)CCCCC1	0.05594316	0
1044	DB01340	HHHKFGXWKKUNCY-FHWLQOOXSA-N	Cilazapril	CCOC(=O)[C@H](CCC1=CC=CC=C1)N[C@H]1CCCN2CCC[C@H](N2C1=O)C(O)=O	0.0068479776	0
1045	DB01342	YONOBYIBNBCDSJ-UHFFFAOYSA-N	Forasartan	CCCCC1=NN(CC2=CN=C(C=C2)C2=CC=CC=C2C2=NNN=N2)C(CCCC)=N1	0.06932244	0
1046	DB01346	YHRUERMOPBDCFD-UHFFFAOYSA-N	Quinidine barbiturate	CCC1(C(=O)NC(=O)NC1=O)C1=CC=CC=C1.COC1=CC2=C(C=CN=C2C=C1)C(O)C1CC2CCN1CC2C=C	0.07322851	0
1047	DB01347	DUEWVPTZCSAMNB-UHFFFAOYSA-N	Saprisartan	CCC1=NC(C2CC2)=C(N1CC1=CC2=C(OC(=C2Br)C2=CC=CC=C2NS(=O)(=O)C(F)(F)F)C=C1)C(N)=O	0.016305298	0
1048	DB01348	HRWCVUIFMSZDJS-SZMVWBNQSA-N	Spirapril	CCOC(=O)[C@H](CCC1=CC=CC=C1)N[C@@H](C)C(=O)N1CC2(C[C@H]1C(O)=O)SCCS2	0.0034117103	0
1049	DB01349	ADXGNEYLLLSOAR-UHFFFAOYSA-N	Tasosartan	CC1=NC(C)=C2CCC(=O)N(CC3=CC=C(C=C3)C3=CC=CC=C3C3=NNN=N3)C2=N1	0.08451679	0
1050	DB01351	VIROVYVQCGLCII-UHFFFAOYSA-N	Amobarbital	CCC1(CCC(C)C)C(=O)NC(=O)NC1=O	0.14374283	0
1051	DB01352	UORJNBVJVRLXMQ-UHFFFAOYSA-N	Aprobarbital	CC(C)C1(CC=C)C(=O)NC(=O)NC1=O	0.12622282	0
1052	DB01353	STDBAQMTJLUMFW-UHFFFAOYSA-N	Butobarbital	CCCCC1(CC)C(=O)NC(=O)NC1=O	0.6940095000000001	1
1053	DB01354	PAZQYDJGLKSCSI-UHFFFAOYSA-N	Heptabarbital	CCC1(C(=O)NC(=O)NC1=O)C1=CCCCCC1	0.022134185	0
1054	DB01355	UYXAWHWODHRRMR-UHFFFAOYSA-N	Hexobarbital	CN1C(=O)NC(=O)C(C)(C1=O)C1=CCCCC1	0.026577800000000002	0
1055	DB01359	KQXKVJAGOJTNJS-HNNXBMFYSA-N	Penbutolol	CC(C)(C)NC[C@H](O)COC1=CC=CC=C1C1CCCC1	0.009446263	0
1056	DB01362	NTHXOOBQLCIOLC-UHFFFAOYSA-N	Iohexol	CC(=O)N(CC(O)CO)C1=C(I)C(C(=O)NCC(O)CO)=C(I)C(C(=O)NCC(O)CO)=C1I	0.057781518	0
1057	DB01364	KWGRBVOPPLSCSI-WPRPVWTQSA-N	Ephedrine	CN[C@@H](C)[C@H](O)C1=CC=CC=C1	0.12257069	0
1058	DB01365	RXQCGGRTAILOIN-UHFFFAOYSA-N	Mephentermine	CNC(C)(C)CC1=CC=CC=C1	0.42706499	0
1059	DB01366	FKNXQNWAXFXVNW-BLLLJJGKSA-N	Procaterol	CC[C@H](NC(C)C)[C@H](O)C1=C2C=CC(=O)NC2=C(O)C=C1	0.020272731999999998	0
1060	DB01367	RUOKEQAAGRXIBM-GFCCVEGCSA-N	Rasagiline	C#CCN[C@@H]1CCC2=CC=CC=C12	0.35158435	0
1061	DB01369	WTHRRGMBUAHGNI-LCYNINFDSA-N	Quinupristin	[H][C@@]12CCCN1C(=O)[C@@H](CC)NC(=O)[C@@H](NC(=O)C1=NC=CC=C1O)[C@@H](C)OC(=O)[C@@H](NC(=O)[C@]1([H])CC(=O)[C@]([H])(CS[C@@H]3CN4CCC3CC4)CN1C(=O)[C@H](CC1=CC=C(C=C1)N(C)C)N(C)C2=O)C1=CC=CC=C1	0.12220883	0
1062	DB01380	ITRJWOMZKQRYTA-RFZYENFJSA-N	Cortisone acetate	[H][C@@]12CC[C@](O)(C(=O)COC(C)=O)[C@@]1(C)CC(=O)[C@@]1([H])[C@@]2([H])CCC2=CC(=O)CC[C@]12C	0.0062100887	0
1063	DB01382	QFWPJPIVLCBXFJ-UHFFFAOYSA-N	Glymidine	COCCOC1=CN=C(NS(=O)(=O)C2=CC=CC=C2)N=C1	0.03619033	0
1064	DB01384	MKPDWECBUAZOHP-AFYJWTTESA-N	Paramethasone	[H][C@@]12C[C@@H](C)[C@](O)(C(=O)CO)[C@@]1(C)C[C@H](O)[C@@]1([H])[C@@]2([H])C[C@H](F)C2=CC(=O)C=C[C@]12C	0.049716532	0
1065	DB01388	HBNPJJILLOYFJU-VMPREFPWSA-N	Mibefradil	COCC(=O)O[C@]1(CCN(C)CCCC2=NC3=CC=CC=C3N2)CCC2=C(C=CC(F)=C2)[C@@H]1C(C)C	0.018584698	0
1066	DB01392	BLGXFZZNTVWLAY-SCYLSFHTSA-N	Yohimbine	[H][C@@]12CC[C@H](O)[C@H](C(=O)OC)[C@@]1([H])C[C@]1([H])N(CCC3=C1NC1=CC=CC=C31)C2	0.0068116784	0
1067	DB01393	IIBYAHWJQTYFKB-UHFFFAOYSA-N	Bezafibrate	CC(C)(OC1=CC=C(CCNC(=O)C2=CC=C(Cl)C=C2)C=C1)C(O)=O	0.008744866	0
1068	DB01394	IAKHMKGGTNLKSZ-UHFFFAOYSA-N	Colchicine	COC1=CC2=C(C(OC)=C1OC)C1=CC=C(OC)C(=O)C=C1C(CC2)NC(C)=O	0.005328804300000001	0
1069	DB01395	METQSPRSQINEEU-HXCATZOESA-N	Drospirenone	[H][C@@]12C[C@]1([H])[C@@]1([H])[C@]3([H])[C@]4([H])C[C@]4([H])[C@@]4(CCC(=O)O4)[C@@]3(C)CC[C@]1([H])[C@@]1(C)CCC(=O)C=C21	0.0072231293000000005	0
1070	DB01396	WDJUZGPOPHTGOT-XUDUSOBPSA-N	Digitoxin	[H][C@@]1(CC[C@]2(O)[C@]3([H])CC[C@]4([H])C[C@H](CC[C@]4(C)[C@@]3([H])CC[C@]12C)O[C@H]1C[C@H](O)[C@H](O[C@H]2C[C@H](O)[C@H](O[C@H]3C[C@H](O)[C@H](O)[C@@H](C)O3)[C@@H](C)O2)[C@@H](C)O1)C1=CC(=O)OC1	0.033265293	0
1071	DB01399	WVYADZUPLLSGPU-UHFFFAOYSA-N	Salsalate	OC(=O)C1=CC=CC=C1OC(=O)C1=CC=CC=C1O	0.18365446	0
1072	DB01400	ALWKGYPQUAPLQC-UHFFFAOYSA-N	Neostigmine	CN(C)C(=O)OC1=CC(=CC=C1)[N+](C)(C)C	0.015382706999999999	0
1073	DB01403	VRQVVMDWGGWHTJ-CQSZACIVSA-N	Methotrimeprazine	COC1=CC2=C(SC3=C(C=CC=C3)N2C[C@H](C)CN(C)C)C=C1	0.112021625	0
1074	DB01405	QKDHBVNJCZBTMR-UHFFFAOYSA-N	Temafloxacin	CC1CN(CCN1)C1=C(F)C=C2C(=O)C(=CN(C2=C1)C1=C(F)C=C(F)C=C1)C(O)=O	0.028624326000000002	0
1075	DB01406	POZRVZJJTULAOH-LHZXLZLDSA-N	Danazol	[H][C@@]12CC[C@@](O)(C#C)[C@@]1(C)CC[C@@]1([H])[C@@]2([H])CCC2=CC3=C(C[C@]12C)C=NO3	0.002095759	0
1076	DB01407	STJMRWALKKWQGH-UHFFFAOYSA-N	Clenbuterol	CC(C)(C)NCC(O)C1=CC(Cl)=C(N)C(Cl)=C1	0.15312865	0
1077	DB01408	ANZXOIAKUNOVQU-UHFFFAOYSA-N	Bambuterol	CN(C)C(=O)OC1=CC(=CC(OC(=O)N(C)C)=C1)C(O)CNC(C)(C)C	0.005405246999999999	0
1078	DB01409	LERNTVKEWCAPOY-DZZGSBJMSA-N	Tiotropium	[H][C@]12O[C@@]1([H])[C@]1([H])C[C@@]([H])(C[C@@]2([H])[N+]1(C)C)OC(=O)C(O)(C1=CC=CS1)C1=CC=CS1	0.063174665	0
1079	DB01410	LUKZNWIVRBCLON-GXOBDPJESA-N	Ciclesonide	[H][C@@]12C[C@@]3([H])[C@]4([H])CCC5=CC(=O)C=C[C@]5(C)[C@@]4([H])[C@@H](O)C[C@]3(C)[C@@]1(O[C@@H](O2)C1CCCCC1)C(=O)COC(=O)C(C)C	0.033970922	0
1080	DB01411	NBQKINXMPLXUET-UHFFFAOYSA-N	Pranlukast	O=C(NC1=C2OC(=CC(=O)C2=CC=C1)C1=NNN=N1)C1=CC=C(OCCCCC2=CC=CC=C2)C=C1	0.0065297186	0
1081	DB01412	YAPQBXQYLJRXSA-UHFFFAOYSA-N	Theobromine	CN1C=NC2=C1C(=O)NC(=O)N2C	0.07354483	0
1082	DB01413	HVFLCNVBZFFHBT-ZKDACBOMSA-N	Cefepime	CO\N=C(/C(=O)N[C@@H]1C(=O)N2[C@]1([H])SCC(C[N+]1(C)CCCC1)=C2C([O-])=O)C1=CSC(N)=N1	0.02180782	0
1083	DB01414	RRYMAQUWDLIUPV-BXKDBHETSA-N	Cefacetrile	[H][C@]12SCC(COC(C)=O)=C(N1C(=O)[C@H]2NC(=O)CC#N)C(O)=O	0.01213181	0
1084	DB01415	UNJFKXSSGBWRBZ-BJCIPQKHSA-N	Ceftibuten	[H][C@]12SCC=C(N1C(=O)[C@H]2NC(=O)C(=C/CC(O)=O)\C1=CSC(N)=N1)C(O)=O	0.012825847	0
1085	DB01416	WYUSVOMTXWRGEK-HBWVYFAYSA-N	Cefpodoxime	[H][C@]12SCC(COC)=C(N1C(=O)[C@H]2NC(=O)C(=N/OC)\C1=CSC(N)=N1)C(O)=O	0.014523386999999999	0
1086	DB01418	VABCILAOYCMVPS-UHFFFAOYSA-N	Acenocoumarol	CC(=O)CC(C1=CC=C(C=C1)[N+]([O-])=O)C1=C(O)C2=CC=CC=C2OC1=O	0.036590964	0
1087	DB01419	NWGGKKGAFZIVBJ-UHFFFAOYSA-N	Antrafenine	FC(F)(F)C1=CC(=CC=C1)N1CCN(CCOC(=O)C2=CC=CC=C2NC2=C3C=CC(=CC3=NC=C2)C(F)(F)F)CC1	0.014224023	0
1088	DB01420	PDMMFKSKQVNJMI-BLQWBTBKSA-N	Testosterone propionate	[H][C@@]12CC[C@H](OC(=O)CC)[C@@]1(C)CC[C@@]1([H])[C@@]2([H])CCC2=CC(=O)CC[C@]12C	0.006154418	0
1089	DB01421	UOZODPSAJZTQNH-LSWIJEOBSA-N	Paromomycin	NC[C@@H]1O[C@H](O[C@@H]2[C@@H](CO)O[C@@H](O[C@@H]3[C@@H](O)[C@H](N)C[C@H](N)[C@H]3O[C@H]3O[C@H](CO)[C@@H](O)[C@H](O)[C@H]3N)[C@@H]2O)[C@H](N)[C@@H](O)[C@@H]1O	0.0107554495	0
1090	DB01422	RJIWZDNTCBHXAL-UHFFFAOYSA-N	Nitroxoline	OC1=C2N=CC=CC2=C(C=C1)[N+]([O-])=O	0.5540088000000001	1
1091	DB01423	JNYSEDHQJCOWQU-UHFFFAOYSA-N	Stepronin	CC(SC(=O)C1=CC=CS1)C(=O)NCC(O)=O	0.024668932	0
1092	DB01425	KSEYRUGYKHXGFW-UHFFFAOYSA-N	Alizapride	COC1=CC2=NNN=C2C=C1C(=O)NCC1CCCN1CC=C	0.03795594	0
1093	DB01426	CJDRUOGAGYHKKD-HEFSZTOGSA-N	Ajmaline	CC[C@H]1[C@@H]2C[C@H]3[C@@H]4N(C)C5=CC=CC=C5[C@]44C[C@@H](C2[C@H]4O)N3[C@@H]1O	0.029761642	0
1094	DB01427	RNLQIBCLLYYYFJ-UHFFFAOYSA-N	Amrinone	NC1=CC(=CNC1=O)C1=CC=NC=C1	0.29444957	0
1095	DB01428	DXGLGDHPHMLXJC-UHFFFAOYSA-N	Oxybenzone	COC1=CC(O)=C(C=C1)C(=O)C1=CC=CC=C1	0.16385752	0
1096	DB01429	NZLBHDRPUJLHCE-UHFFFAOYSA-N	Aprindine	CCN(CC)CCCN(C1CC2=CC=CC=C2C1)C1=CC=CC=C1	0.020588517	0
1097	DB01430	OBDOVFRMEYHSQB-UHFFFAOYSA-N	Almitrine	FC1=CC=C(C=C1)C(N1CCN(CC1)C1=NC(NCC=C)=NC(NCC=C)=N1)C1=CC=C(F)C=C1	0.009826600999999999	0
1098	DB01431	ATXHVCQZZJYMCF-XUDSTZEESA-N	Allylestrenol	[H][C@@]12CC[C@@](O)(CC=C)[C@@]1(C)CC[C@]1([H])[C@@]3([H])CCCC=C3CC[C@@]21[H]	0.004138559	0
1099	DB01433	XBMIVRRWGCYBTQ-UHFFFAOYSA-N	Methadyl acetate	CCC(OC(C)=O)C(CC(C)N(C)C)(C1=CC=CC=C1)C1=CC=CC=C1	0.15803534	0
1100	DB01434	JRIZOGLBRPZBLQ-QXUSFIETSA-N	19-norandrostenedione	[H][C@@]12CCC(=O)[C@@]1(C)CC[C@]1([H])[C@@]3([H])CCC(=O)C=C3CC[C@@]21[H]	0.01087907	0
1101	DB01436	OFHCOWSQAMBJIW-AVJTYSNKSA-N	Alfacalcidol	CC(C)CCC[C@@H](C)[C@@]1([H])CC[C@@]2([H])\C(CCC[C@]12C)=C\C=C1\C[C@@H](O)C[C@H](O)C1=C	0.14864752	0
1102	DB01437	JMBQKKAJIKAWKF-UHFFFAOYSA-N	Glutethimide	CCC1(CCC(=O)NC1=O)C1=CC=CC=C1	0.02868113	0
1103	DB01438	QPFYXYFORQJZEC-FOCLMDBBSA-N	Phenazopyridine	NC1=NC(N)=C(C=C1)\N=N\C1=CC=CC=C1	0.7869575	1
1104	DB01439	SRARDYUHGVMEQI-UHFFFAOYSA-N	3-Methylthiofentanyl	CCC(=O)N(C1CCN(CCC2=CC=CS2)CC1C)C1=CC=CC=C1	0.0054341256999999995	0
1105	DB01440	SJZRECIVHVDYJC-UHFFFAOYSA-N	gamma-Hydroxybutyric acid	OCCCC(O)=O	0.3136198	0
1106	DB01441	DNBPMBJFRRVTSJ-UHFFFAOYSA-N	5-Methoxy-N,N-diisopropyltryptamine	COC1=CC2=C(NC=C2CCN(C(C)C)C(C)C)C=C1	0.014186859	0
1107	DB01442	YQYUWUKDEVZFDB-UHFFFAOYSA-N	MMDA	COC1=CC(CC(C)N)=CC2=C1OCO2	0.084086865	0
1108	DB01443	WELNRNVZXWUOGT-QXUSFIETSA-N	19-Nor-5-androstenedione	[H][C@@]12CCC(=O)[C@@]1(C)CC[C@]1([H])[C@@]3([H])CCC(=O)CC3=CC[C@@]21[H]	0.012359917	0
1109	DB01444	CANBGVXYBPOLRR-UHFFFAOYSA-N	Dimethylthiambutene	CC(C=C(C1=CC=CS1)C1=CC=CS1)N(C)C	0.13755825	0
1110	DB01445	VTTONGPRPXSUTJ-UHFFFAOYSA-N	Bufotenine	CN(C)CCC1=CNC2=C1C=C(O)C=C2	0.26336223	0
1111	DB01446	QSQQQURBVYWZKJ-UHFFFAOYSA-N	Indopan	CC(N)CC1=CNC2=CC=CC=C12	0.033472627000000005	0
1112	DB01447	LJQBMYDFWFGESC-UHFFFAOYSA-N	4-Methylaminorex	CC1N=C(N)OC1C1=CC=CC=C1	0.15909913	0
1113	DB01450	BRTSNYPDACNMIP-FAWZKKEFSA-N	Dihydroetorphine	[H][C@@]12OC3=C(O)C=CC4=C3[C@@]11CCN(C)[C@]([H])(C4)[C@]11CC[C@@]2(OC)[C@]([H])(C1)[C@](C)(O)CCC	0.014296531999999999	0
1114	DB01451	WJIQCDPCDVWDDE-WZNAKSSCSA-N	1-Androstenedione	[H][C@@]12CCC(=O)[C@@]1(C)CC[C@@]1([H])[C@@]2([H])CC[C@@]2([H])CC(=O)C=C[C@]12C	0.0073777734999999995	0
1115	DB01452	GVGLGOZIDCSQPN-PVHGPHFFSA-N	Diamorphine	[H][C@@]12C=C[C@H](OC(C)=O)[C@@H]3OC4=C(OC(C)=O)C=CC5=C4[C@]13CCN(C)[C@@H]2C5	0.021853596	0
1116	DB01453	JEFVHLMGRUJLET-UHFFFAOYSA-N	Beta-hydroxyfentanyl	CCC(=O)N(C1CCN(CC(O)C2=CC=CC=C2)CC1)C1=CC=CC=C1	0.017895222	0
1117	DB01454	SHXWCVYOXRDMCX-UHFFFAOYSA-N	Midomafetamine	CNC(C)CC1=CC2=C(OCO2)C=C1	0.05940499999999999	0
1118	DB01455	VVUQRXPUVKXAIO-XFUVECHXSA-N	19-Nor-5-androstenediol	[H][C@@]12CC[C@H](O)[C@@]1(C)CC[C@]1([H])[C@@]3([H])CC[C@H](O)CC3=CC[C@@]21[H]	0.0026532709999999996	0
1119	DB01456	SQGZFRITSMYKRH-QAGGRKNESA-N	5-androstenedione	[H][C@@]12CCC(=O)[C@@]1(C)CC[C@@]1([H])[C@@]2([H])CC=C2CC(=O)CC[C@]12C	0.008643299	0
1120	DB01458	OLEVEPDJOFPJTF-UHFFFAOYSA-N	2,5-Dimethoxy-4-(n)-propylthiophenethylamine	CCCSC1=CC(OC)=C(CCN)C=C1OC	0.013343036	0
1121	DB01459	FLKWNFFCSSJANB-UHFFFAOYSA-N	Bezitramide	CCC(=O)N1C(=O)N(C2CCN(CCC(C#N)(C3=CC=CC=C3)C3=CC=CC=C3)CC2)C2=CC=CC=C12	0.0043716133	0
1122	DB01460	LSSUMOWDTKZHHT-UHFFFAOYSA-N	Diethyltryptamine	CCN(CC)CCC1=CNC2=CC=CC=C12	0.06678164	0
1123	DB01461	RHUWRJWFHUKVED-UHFFFAOYSA-N	Dimenoxadol	CCOC(C(=O)OCCN(C)C)(C1=CC=CC=C1)C1=CC=CC=C1	0.052212626	0
1124	DB01462	PXDBZSCGSQSKST-UHFFFAOYSA-N	Etonitazene	CCOC1=CC=C(CC2=NC3=C(C=CC(=C3)[N+]([O-])=O)N2CCN(CC)CC)C=C1	0.05394569	0
1125	DB01463	IKFBPFGUINLYQI-UHFFFAOYSA-N	Fencamfamin	CCNC1C2CCC(C2)C1C1=CC=CC=C1	0.005530685	0
1126	DB01464	NNCOZXNZFLUYGG-UHFFFAOYSA-N	Furethidine	CCOC(=O)C1(CCN(CCOCC2CCCO2)CC1)C1=CC=CC=C1	0.0052836537	0
1127	DB01465	LATVFYDIBMDBSY-UHFFFAOYSA-N	2,5-Dimethoxyamphetamine	COC1=CC(CC(C)N)=C(OC)C=C1	0.13739523	0
1128	DB01466	OGDVEMNWJVYAJL-LEPYJNQMSA-N	Ethylmorphine	[H][C@@]12OC3=C(OCC)C=CC4=C3[C@@]11CCN(C)[C@]([H])(C4)[C@]1([H])C=C[C@@H]2O	0.04786849	0
1129	DB01467	HXJKWPGVENNMCC-UHFFFAOYSA-N	2,5-Dimethoxy-4-ethylamphetamine	CCC1=CC(OC)=C(CC(C)N)C=C1OC	0.031437933	0
1130	DB01468	MORSAEFGQPDBKM-UHFFFAOYSA-N	Ethylmethylthiambutene	CCN(C)C(C)C=C(C1=CC=CS1)C1=CC=CS1	0.20765883	0
1131	DB01469	LFYBMMHFJIAKFE-PMEKXCSPSA-N	Acetorphine	[H][C@@]12OC3=C(OC(C)=O)C=CC4=C3[C@@]11CCN(C)[C@]([H])(C4)[C@@]11C[C@]([H])([C@](C)(O)CCC)[C@]2(OC)C=C1	0.028233021	0
1132	DB01470	YPOXDUYRRSUFFG-UHFFFAOYSA-N	alpha-methylthiofentanyl	CCC(=O)N(C1CCN(CC1)C(C)CC1=CC=CS1)C1=CC=CC=C1	0.007840544	0
1133	DB01471	IVFYLRMMHVYGJH-VLOLGRDOSA-N	Bolasterone	[H][C@@]12CC[C@](C)(O)[C@@]1(C)CC[C@@]1([H])[C@@]2([H])[C@H](C)CC2=CC(=O)CC[C@]12C	0.0048071146000000006	0
1134	DB01472	NEGYEDYHPHMHGK-UHFFFAOYSA-N	4-Methoxyamphetamine	COC1=CC=C(CC(C)N)C=C1	0.13728896	0
1135	DB01473	UVAZQQHAVMNMHE-CZUORRHYSA-N	Betaprodine	[H][C@@]1(C)CN(C)CC[C@]1(OC(=O)CC)C1=CC=CC=C1	0.004432082	0
1136	DB01474	BNUOCVTVOYWNJC-DTMQFJJTSA-N	17alpha-methyl-3beta,17beta-dihydroxyandrost-4-ene	C[C@]1(O)CC[C@H]2[C@@H]3CCC4=C[C@@H](O)CC[C@]4(C)[C@H]3CC[C@]12C	0.0029696821999999996	0
1137	DB01475	LQGIXNQCOXNCRP-UHFFFAOYSA-N	Dioxaphetyl butyrate	CCOC(=O)C(CCN1CCOCC1)(C1=CC=CC=C1)C1=CC=CC=C1	0.015822828	0
1138	DB01476	XDKCGKQHVBOOHC-UHFFFAOYSA-N	Haloxazolam	FC1=CC=CC=C1C12OCCN1CC(=O)NC1=C2C=C(Br)C=C1	0.14053926	0
1139	DB01477	KIKLDWULAZATJG-YZZSNFJZSA-M	Codeine methylbromide	[Br-].[H][C@@]12OC3=C(OC)C=CC4=C3[C@@]11CC[N+](C)(C)[C@]([H])(C4)[C@]1([H])C=C[C@@H]2O	0.101231664	0
1140	DB01478	BCQMRZRAWHNSBF-UHFFFAOYSA-N	Desmethylprodine	CCC(=O)OC1(CCN(C)CC1)C1=CC=CC=C1	0.005644798299999999	0
1141	DB01479	QGKQXZFZOIQFBI-XSWYFRFISA-N	BA-2664	C[C@]1(O)CC[C@H]2[C@@H]3CC[C@H]4C[C@H](O)CC[C@]4(C)[C@H]3CC[C@]12C	0.0033028721999999997	0
1142	DB01480	VSKIOMHXEUHYSI-KNLIIKEYSA-N	Cyprenorphine	[H][C@@]12OC3=C(O)C=CC4=C3[C@@]11CCN(CC3CC3)[C@]([H])(C4)[C@@]11C[C@]([H])(C(C)(C)O)[C@]2(OC)C=C1	0.026569486	0
1143	DB01481	OKJCFMUGMSVJBG-ABEVXSGRSA-N	1-Testosterone	[H][C@@]12CC[C@H](O)[C@@]1(C)CC[C@@]1([H])[C@@]2([H])CC[C@@]2([H])CC(=O)C=C[C@]12C	0.0063871443000000005	0
1144	DB01482	NMCHYWGKBADVMK-UHFFFAOYSA-N	Fenethylline	CC(CC1=CC=CC=C1)NCCN1C=NC2=C1C(=O)N(C)C(=O)N2C	0.04365796	0
1145	DB01483	FTOAOBMCPZCFFF-UHFFFAOYSA-N	Barbital	CCC1(CC)C(=O)NC(=O)NC1=O	0.27601916	0
1146	DB01484	FXMWUTGUCAKGQL-UHFFFAOYSA-N	4-Bromo-2,5-dimethoxyamphetamine	COC1=CC(Br)=C(OC)C=C1CC(C)N	0.08826175	0
1147	DB01485	BQOIJSIMMIDHMO-FBPKJDBXSA-N	4-Hydroxytestosterone	[H][C@@]12CC[C@H](O)[C@@]1(C)CC[C@@]1([H])[C@@]2([H])CCC2=C(O)C(=O)CC[C@]12C	0.0057347417000000005	0
1148	DB01486	DLNKOYKMWOXYQA-IONNQARKSA-N	Cathine	C[C@H](N)[C@@H](O)C1=CC=CC=C1	0.15419966	0
1149	DB01487	LMBMDLOSPKIWAP-UHFFFAOYSA-N	Embutramide	CCC(CC)(CNC(=O)CCCO)C1=CC(OC)=CC=C1	0.008851349	0
1150	DB01488	DMULVCHRPCFFGV-UHFFFAOYSA-N	Dimethyltryptamine	CN(C)CCC1=CNC2=CC=CC=C12	0.07044655	0
1151	DB01489	PXBVEXGRHZFEOF-UHFFFAOYSA-N	Camazepam	CN(C)C(=O)OC1N=C(C2=CC=CC=C2)C2=C(C=CC(Cl)=C2)N(C)C1=O	0.015947849	0
1152	DB01490	SYAKTDIEAPMBAL-UHFFFAOYSA-N	Aminorex	NC1=NCC(O1)C1=CC=CC=C1	0.16616526	0
1153	DB01491	SVDHSZFEQYXRDC-UHFFFAOYSA-N	Dipipanone	CCC(=O)C(CC(C)N1CCCCC1)(C1=CC=CC=C1)C1=CC=CC=C1	0.009673446	0
1154	DB01493	AOXRBFRFYPMWLR-XGXHKTLJSA-N	Ethylestrenol	[H][C@@]12CC[C@@](O)(CC)[C@@]1(C)CC[C@]1([H])[C@@]3([H])CCCC=C3CC[C@@]21[H]	0.0032263397999999998	0
1155	DB01494	ONAOIDNSINNZOA-UHFFFAOYSA-N	Chloral betaine	OC(O)C(Cl)(Cl)Cl.C[N+](C)(C)CC([O-])=O	0.12204787	0
1156	DB01495	ATKXDQOHNICLQW-UHFFFAOYSA-N	Dichloralphenazone	OC(O)C(Cl)(Cl)Cl.OC(O)C(Cl)(Cl)Cl.CN1N(C(=O)C=C1C)C1=CC=CC=C1	0.09947693	0
1157	DB01496	DNZPLHRZXUJATK-UHFFFAOYSA-N	Dihydro-2-thioxo-5-((5-(2-(trifluoromethyl)phenyl)-2-furanyl)methyl)-4,6(1H,5H)-pyrimidinedione	FC(F)(F)C1=CC=CC=C1C1=CC=C(CC2C(=O)NC(=S)NC2=O)O1	0.07092792	0
1158	DB01497	CAHCBJPUTCKATP-HBDRVVKHSA-N	Etorphine	[H][C@]12CC3=C4C(OC5[C@@]4(CCN1C)[C@]21CC(C(C)(O)CCC)C5(OC)C=C1)=C(O)C=C3	0.04490125	0
1159	DB01498	QIRAYNIFEOXSPW-YLJYHZDGSA-N	Alphamethadol	CC[C@@H](O)C(C[C@@H](C)N(C)C)(C1=CC=CC=C1)C1=CC=CC=C1	0.032722562999999996	0
1160	DB01499	ODEGQXRCQDVXSJ-WMLDXEAASA-N	Alphameprodine	CC[C@H]1CN(C)CC[C@]1(OC(=O)CC)C1=CC=CC=C1	0.002257824	0
1161	DB01500	GXHBCWCMYVTJOW-YGRHGMIBSA-N	Oxabolone	[H][C@@]12CC[C@H](O)[C@@]1(C)CC[C@]1([H])[C@@]3([H])CCC(=O)C(O)=C3CC[C@@]21[H]	0.018594533	0
1162	DB01501	UFIVBRCCIRTJTN-UHFFFAOYSA-N	Difenoxin	OC(=O)C1(CCN(CCC(C#N)(C2=CC=CC=C2)C2=CC=CC=C2)CC1)C1=CC=CC=C1	0.0053082705	0
1163	DB01502	RXTHKWVSXOIHJS-UHFFFAOYSA-N	Diampromide	CCC(=O)N(CC(C)N(C)CCC1=CC=CC=C1)C1=CC=CC=C1	0.07839432	0
1164	DB01503	RZFGPAMUAXASRE-YSZCXEEOSA-N	1-Androstenediol	[H][C@@]12CC[C@H](O)[C@@]1(C)CC[C@@]1([H])[C@@]2([H])CC[C@@]2([H])C[C@@H](O)C=C[C@]12C	0.0057112872999999995	0
1165	DB01505	KJTKYGFGPQSRRA-UHFFFAOYSA-N	Etoxeridine	CCOC(=O)C1(CCN(CCOCCO)CC1)C1=CC=CC=C1	0.005343616	0
1166	DB01506	RGZGRPPQZUQUCR-UHFFFAOYSA-N	1-Phenylcyclohexylamine	NC1(CCCCC1)C1=CC=CC=C1	0.09393516	0
1167	DB01509	NGBBVGZWCFBOGO-UHFFFAOYSA-N	Tenamfetamine	CC(N)CC1=CC2=C(OCO2)C=C1	0.14109686	0
1168	DB01511	CHIFCDOIPRCHCF-UHFFFAOYSA-N	Delorazepam	ClC1=CC2=C(NC(=O)CN=C2C2=CC=CC=C2Cl)C=C1	0.040207386	0
1169	DB01512	AABLHGPVOULICI-BRJGLHKUSA-N	Hydromorphinol	[H][C@@]12OC3=C(O)C=CC4=C3[C@@]11CCN(C)[C@]([H])(C4)[C@]1(O)CC[C@@H]2O	0.030111015	0
1170	DB01513	QGKQXZFZOIQFBI-UYEYMFBJSA-N	17Alpha-methyl-3beta,17beta-dihydroxy-5alpha-androstane	C[C@]1(O)CC[C@H]2[C@@H]3CC[C@H]4C[C@@H](O)CC[C@]4(C)[C@H]3CC[C@]12C	0.0033028721999999997	0
1171	DB01514	RGLLOUBXMOGLDQ-IVEVATEUSA-N	Furazabol	[H][C@@]12CC[C@](C)(O)[C@@]1(C)CC[C@@]1([H])[C@@]2([H])CC[C@@]2([H])CC3=NON=C3C[C@]12C	0.005519986	0
1172	DB01515	GVGYEFKIHJTNQZ-RFQIPJPRSA-N	Benzoylecgonine	[H][C@]12CC[C@]([H])([C@H]([C@H](C1)OC(=O)C1=CC=CC=C1)C(O)=O)N2C	0.0046691895	0
1173	DB01516	WGTASENVNYJZBK-UHFFFAOYSA-N	3,4,5-Trimethoxyamphetamine	COC1=CC(CC(C)N)=CC(OC)=C1OC	0.036346823	0
1174	DB01518	UVTBZAWTRVBTMK-UHFFFAOYSA-N	Benzethidine	CCOC(=O)C1(CCN(CCOCC2=CC=CC=C2)CC1)C1=CC=CC=C1	0.020385832	0
1175	DB01520	JUZZEWSCNBCFRL-UHFFFAOYSA-N	Tenocyclidine	C1CCN(CC1)C1(CCCCC1)C1=CC=CS1	0.058042616	0
1176	DB01521	KCZCIYZKSLLNNH-FBPKJDBXSA-N	Clostebol	[H][C@@]12CC[C@H](O)[C@@]1(C)CC[C@@]1([H])[C@@]2([H])CCC2=C(Cl)C(=O)CC[C@]12C	0.009598941	0
1177	DB01522	XBMIVRRWGCYBTQ-GCJKJVERSA-N	Betacetylmethadol	CC[C@H](OC(C)=O)C(C[C@@H](C)N(C)C)(C1=CC=CC=C1)C1=CC=CC=C1	0.15803534	0
1178	DB01523	GPZLDQAEBHTMPG-UHFFFAOYSA-N	Clonitazene	CCN(CC)CCN1C(CC2=CC=C(Cl)C=C2)=NC2=C1C=CC(=C2)[N+]([O-])=O	0.082727194	0
1179	DB01524	QADHLRWLCPCEKT-LOVVWNRFSA-N	Androstenediol	[H][C@@]12CC[C@H](O)[C@@]1(C)CC[C@@]1([H])[C@@]2([H])CC=C2C[C@@H](O)CC[C@]12C	0.00459674	0
1180	DB01525	PHMBVCPLDPDESM-FKSUSPILSA-N	Ecgonine	[H][C@]12CC[C@]([H])([C@H]([C@@H](O)C1)C(O)=O)N2C	0.015516371000000001	0
1181	DB01526	BTTWKVFKBPAFDK-LOVVWNRFSA-N	4-Androstenediol	[H][C@@]12CC[C@H](O)[C@@]1(C)CC[C@@]1([H])[C@@]2([H])CCC2=C[C@@H](O)CC[C@]12C	0.0033920705	0
1182	DB01527	HXCXASJHZQXCKK-UHFFFAOYSA-N	Clortermine	CC(C)(N)CC1=CC=CC=C1Cl	0.4685021	0
1183	DB01528	NTJQREUGJKIARY-UHFFFAOYSA-N	4-Methyl-2,5-dimethoxyamphetamine	COC1=CC(CC(C)N)=C(OC)C=C1C	0.038810194	0
1184	DB01529	INUNXTSAACVKJS-OAQYLSRUSA-N	Dextromoramide	C[C@H](CN1CCOCC1)C(C(=O)N1CCCC1)(C1=CC=CC=C1)C1=CC=CC=C1	0.011607051	0
1185	DB01530	CBMYJHIOYJEBSB-KHOSGYARSA-N	5alpha-androstane-3alpha,17beta-diol	[H][C@]1(O)CC[C@@]2([H])[C@]3([H])CC[C@@]4([H])C[C@]([H])(O)CC[C@]4(C)[C@@]3([H])CC[C@]12C	0.004007548	0
1186	DB01531	LNNWVNGFPYWNQE-GMIGKAJZSA-N	Desomorphine	[H][C@@]12CCC[C@@]3([H])[C@@]4([H])CC5=CC=C(O)C(O1)=C5[C@@]23CCN4C	0.042033017	0
1187	DB01532	OKTLVZBUKMRPLL-UHFFFAOYSA-N	α-Methylacetylfentanyl	CC(CC1=CC=CC=C1)N1CCC(CC1)N(C(C)=O)C1=CC=CC=C1	0.011636138	0
1188	DB01533	CBYWMRHUUVRIAF-UHFFFAOYSA-N	Diethylthiambutene	CCN(CC)C(C)C=C(C1=CC=CS1)C1=CC=CS1	0.20498648	0
1189	DB01534	QVFWZNCVPCJQOP-UHFFFAOYSA-N	Chlorhexadol	CC(CC(C)(C)O)OC(O)C(Cl)(Cl)Cl	0.3321358	0
1190	DB01535	YDSDEBIZUNNPOB-UHFFFAOYSA-N	Carfentanil	CCC(=O)N(C1=CC=CC=C1)C1(CCN(CCC2=CC=CC=C2)CC1)C(=O)OC	0.018196672	0
1191	DB01536	AEMFNILZOJDQLW-QAGGRKNESA-N	Androstenedione	[H][C@@]12CCC(=O)[C@@]1(C)CC[C@@]1([H])[C@@]2([H])CCC2=CC(=O)CC[C@]12C	0.009953678	0
1192	DB01537	YMHOBZXQZVXHBM-UHFFFAOYSA-N	4-Bromo-2,5-dimethoxyphenethylamine	COC1=CC(Br)=C(OC)C=C1CCN	0.08915543599999999	0
1193	DB01538	LGGDXXJAGWBUSL-BKRJIHRRSA-N	Acetyldihydrocodeine	[H][C@@]12OC3=C(OC)C=CC4=C3[C@@]11CCN(C)[C@]([H])(C4)[C@]1([H])CC[C@@H]2OC(C)=O	0.009566307	0
1194	DB01539	WWSAYKJWUZJLRT-UHFFFAOYSA-N	1-Piperidinocyclohexanecarbonitrile	N#CC1(CCCCC1)N1CCCCC1	0.069627225	0
1195	DB01540	CLNUZOCYKSHICX-FAHHUNKHSA-N	17alpha-methyl-4-hydroxynandrolone	[H][C@@]12CC[C@](C)(O)[C@@]1(C)CC[C@]1([H])[C@@]3([H])CCC(=O)C(O)=C3CC[C@@]21[H]	0.004362792	0
1196	DB01541	RSIHSRDYCUFFLA-DYKIIFRCSA-N	Boldenone	[H][C@@]12CC[C@H](O)[C@@]1(C)CC[C@@]1([H])[C@@]2([H])CCC2=CC(=O)C=C[C@]12C	0.014207661000000002	0
1197	DB01542	KGYFOSCXVAXULR-UHFFFAOYSA-N	Allylprodine	CCC(=O)OC1(CCN(C)CC1CC=C)C1=CC=CC=C1	0.0063688755	0
1198	DB01543	FBYZQDCRLYHHHP-ZOFHRBRSSA-N	18-methyl-19-nortestosterone	[H][C@@]12CC[C@H](O)[C@@]1(CC)CC[C@]1([H])[C@@]3([H])CCC(=O)C=C3CC[C@@]21[H]	0.0031240879999999997	0
1199	DB01544	PPTYJKAXVCCBDU-UHFFFAOYSA-N	Flunitrazepam	CN1C2=C(C=C(C=C2)[N+]([O-])=O)C(=NCC1=O)C1=CC=CC=C1F	0.29655737	0
1200	DB01545	CUCHJCMWNFEYOM-UHFFFAOYSA-N	Ethyl loflazepate	CCOC(=O)C1N=C(C2=CC=CC=C2F)C2=C(NC1=O)C=CC(Cl)=C2	0.03746283	0
1201	DB01546	ZXUMUPVQYAFTLF-UHFFFAOYSA-N	Etryptamine	CCC(N)CC1=CNC2=CC=CC=C12	0.026590377000000002	0
1202	DB01547	LCAHPIFLPICNRW-OPGCRTJHSA-N	Drotebanol	[H][C@]12CC3=C(C(OC)=C(OC)C=C3)[C@@]3(CCN1C)C[C@H](O)CC[C@@]23O	0.008607566	0
1203	DB01548	OIJXLIIMXHRJJH-KNLIIKEYSA-N	Diprenorphine	[H][C@@]12OC3=C(O)C=CC4=C3[C@@]11CCN(CC3CC3)[C@]([H])(C4)[C@]11CC[C@@]2(OC)[C@H](C1)C(C)(C)O	0.012374431000000002	0
1204	DB01549	FYOWWXMGDATDQY-UHFFFAOYSA-N	Rolicyclidine	C1CCN(C1)C1(CCCCC1)C1=CC=CC=C1	0.047591655999999996	0
1205	DB01550	IQUFSXIQAFPIMR-UHFFFAOYSA-N	Fenproporex	CC(CC1=CC=CC=C1)NCCC#N	0.061897993	0
1206	DB01551	RBOXVHNMENFORY-DNJOTXNNSA-N	Dihydrocodeine	[H][C@@]12OC3=C4C(C[C@H]5N(C)CC[C@@]14[C@@]5([H])CC[C@@H]2O)=CC=C3OC	0.01792115	0
1207	DB01552	ODEGQXRCQDVXSJ-RHSMWYFYSA-N	Betameprodine	CC[C@@H]1CN(C)CC[C@]1(OC(=O)CC)C1=CC=CC=C1	0.002257824	0
1208	DB01553	ZIXNZOBDFKSQTC-UHFFFAOYSA-N	Cloxazolam	ClC1=CC2=C(NC(=O)CN3CCOC23C2=CC=CC=C2Cl)C=C1	0.23476439999999998	0
1209	DB01554	CMXKUJNZWYTFJN-XFUVECHXSA-N	Bolandiol	C[C@]12CC[C@H]3[C@@H](CCC4=C[C@@H](O)CC[C@H]34)[C@@H]1CC[C@@H]2O	0.0026552975	0
1210	DB01555	XBMIVRRWGCYBTQ-XMSQKQJNSA-N	Alphacetylmethadol	CC[C@@H](OC(C)=O)C(C[C@@H](C)N(C)C)(C1=CC=CC=C1)C1=CC=CC=C1	0.15803534	0
1211	DB01556	ZCKAMNXUHHNZLN-UHFFFAOYSA-N	Chlorphentermine	CC(C)(N)CC1=CC=C(Cl)C=C1	0.6400234	1
1212	DB01557	NGTVDHYUFBKWID-UHFFFAOYSA-N	α-Methylfentanyl	CCC(=O)N(C1CCN(CC1)C(C)CC1=CC=CC=C1)C1=CC=CC=C1	0.018910438	0
1213	DB01558	VMIYHDSEFNYJSL-UHFFFAOYSA-N	Bromazepam	BrC1=CC2=C(NC(=O)CN=C2C2=CC=CC=N2)C=C1	0.11490044	0
1214	DB01559	CHBRHODLKOZEPZ-UHFFFAOYSA-N	Clotiazepam	CCC1=CC2=C(S1)N(C)C(=O)CN=C2C1=CC=CC=C1Cl	0.28651544	0
1215	DB01560	PUAQLLVFLMYYJJ-ZETCQYMHSA-N	Cathinone	C[C@H](N)C(=O)C1=CC=CC=C1	0.12127223599999999	0
1216	DB01561	RAJWOBJTTGJROA-WZNAKSSCSA-N	Androstanedione	[H][C@@]12CCC(=O)[C@@]1(C)CC[C@@]1([H])[C@@]2([H])CC[C@@]2([H])CC(=O)CC[C@]12C	0.0063759983	0
1217	DB01562	BVURVTVDNWSNFN-UHFFFAOYSA-N	1-(2-Phenylethyl)-4-phenyl-4-acetoxypiperidine	CC(=O)OC1(CCN(CCC2=CC=CC=C2)CC1)C1=CC=CC=C1	0.019163638	0
1218	DB01564	IVFYLRMMHVYGJH-PVPPCFLZSA-N	Calusterone	[H][C@@]12CC[C@](C)(O)[C@@]1(C)CC[C@@]1([H])[C@@]2([H])[C@@H](C)CC2=CC(=O)CC[C@]12C	0.0048071146000000006	0
1219	DB01565	IJVCSMSMFSCRME-KBQPJGBKSA-N	Dihydromorphine	[H][C@@]12OC3=C(O)C=CC4=C3[C@@]11CCN(C)[C@]([H])(C4)[C@]1([H])CC[C@@H]2O	0.035594612000000005	0
1220	DB01566	PVXVWWANJIWJOO-UHFFFAOYSA-N	Methylenedioxyethamphetamine	CCNC(C)CC1=CC2=C(OCO2)C=C1	0.070067436	0
1221	DB01567	ROYOYTLGDLIGBX-UHFFFAOYSA-N	Fludiazepam	CN1C2=C(C=C(Cl)C=C2)C(=NCC1=O)C1=CC=CC=C1F	0.009536475	0
1222	DB01568	BDLSDHWCOJPHIE-KFUGMXNISA-N	Codeine-N-oxide	[H][C@@]12OC3=C(OC)C=CC4=C3[C@@]11CC[N@+](C)([O-])[C@]([H])(C4)[C@]1([H])C=C[C@@H]2O	0.08842054	0
1223	DB01569	AMVODTGMYSRMNP-GNIMZFFESA-N	Formebolone	[H][C@@]12CC[C@](C)(O)[C@@]1(C)C[C@@H](O)[C@@]1([H])[C@@]2([H])CCC2=CC(=O)C(C=O)=C[C@]12C	0.008186638000000001	0
1224	DB01570	FRPRNNRJTCONEC-UHFFFAOYSA-N	Ohmefentanyl	CCC(=O)N(C1CCN(CC(O)C2=CC=CC=C2)CC1C)C1=CC=CC=C1	0.014247656000000001	0
1225	DB01571	MLQRZXNZHAOCHQ-UHFFFAOYSA-N	3-Methylfentanyl	CCC(=O)N(C1CCN(CCC2=CC=CC=C2)CC1C)C1=CC=CC=C1	0.009447634	0
1226	DB01572	JRNSSSJKIGAFCT-YDSAWKJFSA-N	Methyl-1-testosterone	[H][C@@]12CC[C@](C)(O)[C@@]1(C)CC[C@@]1([H])[C@@]2([H])CC[C@@]2([H])CC(=O)C=C[C@]12C	0.0047713816	0
1227	DB01573	RDJGWRFTDZZXSM-RNWLQCGYSA-N	Benzylmorphine	[H][C@@]12OC3=C(OCC4=CC=CC=C4)C=CC4=C3[C@@]11CCN(C)[C@]([H])(C4)[C@]1([H])C=C[C@@H]2O	0.02779159	0
1228	DB01576	KWTSXDURSIMDCE-QMMMGPOBSA-N	Dextroamphetamine	C[C@H](N)CC1=CC=CC=C1	0.48173428	0
1229	DB01577	MYWUZJCMWCOHBA-VIFPVBQESA-N	Metamfetamine	CN[C@@H](C)CC1=CC=CC=C1	0.16797557	0
1230	DB01578	DTZMSDADRKLCQE-RFMXWLSYSA-N	Metrizamide	CN(C(C)=O)C1=C(I)C(C(=O)N[C@@H](C=O)[C@@H](O)[C@H](O)[C@H](O)CO)=C(I)C(NC(C)=O)=C1I	0.08624846	0
1231	DB01579	MFOCDFTXLCYLKU-CMPLNLGQSA-N	Phendimetrazine	C[C@H]1[C@@H](OCCN1C)C1=CC=CC=C1	0.122362405	0
1232	DB01580	CEMAWMOMDPGJMB-UHFFFAOYSA-N	Oxprenolol	CC(C)NCC(O)COC1=CC=CC=C1OCC=C	0.008887202	0
1233	DB01581	QPPBRPIAZZHUNT-UHFFFAOYSA-N	Sulfamerazine	CC1=NC(NS(=O)(=O)C2=CC=C(N)C=C2)=NC=C1	0.31175023	0
1234	DB01587	PWAJCNITSBZRBL-UHFFFAOYSA-N	Ketazolam	CN1C2=C(C=C(Cl)C=C2)C2(OC(C)=CC(=O)N2CC1=O)C1=CC=CC=C1	0.43766797	0
1235	DB01589	IKMPWMZBZSAONZ-UHFFFAOYSA-N	Quazepam	FC1=CC=CC=C1C1=NCC(=S)N(CC(F)(F)F)C2=C1C=C(Cl)C=C2	0.02408424	0
1236	DB01590	HKVAMNSJSFKALM-GKUWKFKPSA-N	Everolimus	[H][C@@]1(C[C@@H](C)[C@]2([H])CC(=O)[C@H](C)\C=C(C)\[C@@H](O)[C@@H](OC)C(=O)[C@H](C)C[C@H](C)\C=C\C=C\C=C(C)\[C@H](C[C@]3([H])CC[C@@H](C)[C@@](O)(O3)C(=O)C(=O)N3CCCC[C@@]3([H])C(=O)O2)OC)CC[C@@H](OCCO)[C@@H](C1)OC	0.10583207	0
1237	DB01591	FBOUYBDGKBSUES-VXKWHMMOSA-N	Solifenacin	O=C(O[C@H]1CN2CCC1CC2)N1CCC2=CC=CC=C2[C@@H]1C1=CC=CC=C1	0.0030135809999999996	0
1238	DB01594	XAXMYHMKTCNRRZ-UHFFFAOYSA-N	Cinolazepam	OC1N=C(C2=CC=CC=C2F)C2=C(C=CC(Cl)=C2)N(CCC#N)C1=O	0.0079965	0
1239	DB01595	KJONHKAYOJNZEC-UHFFFAOYSA-N	Nitrazepam	[O-][N+](=O)C1=CC2=C(NC(=O)CN=C2C2=CC=CC=C2)C=C1	0.31035188	0
1240	DB01597	DHSUYTOATWAVLW-WFVMDLQDSA-N	Cilastatin	CC1(C)C[C@@H]1C(=O)N\C(=C/CCCCSC[C@H](N)C(O)=O)C(O)=O	0.0072483122	0
1241	DB01598	ZSKVGTPCRGIANV-ZXFLCMHBSA-N	Imipenem	[H][C@]12CC(SCC\N=C\N)=C(N1C(=O)[C@]2([H])[C@@H](C)O)C(O)=O	0.019093454	0
1242	DB01599	FYPMFJGVHOHGLL-UHFFFAOYSA-N	Probucol	CC(C)(SC1=CC(=C(O)C(=C1)C(C)(C)C)C(C)(C)C)SC1=CC(=C(O)C(=C1)C(C)(C)C)C(C)(C)C	0.0060836077	0
1243	DB01600	GUHPRPJDBZHYCJ-UHFFFAOYSA-N	Tiaprofenic acid	CC(C(O)=O)C1=CC=C(S1)C(=O)C1=CC=CC=C1	0.027634232999999998	0
1244	DB01601	KJHKTHWMRKYKJE-SUGCFTRWSA-N	Lopinavir	CC(C)[C@H](N1CCCNC1=O)C(=O)N[C@H](C[C@H](O)[C@H](CC1=CC=CC=C1)NC(=O)COC1=C(C)C=CC=C1C)CC1=CC=CC=C1	0.016205162	0
1245	DB01602	PFOLLRNADZZWEX-FFGRCDKISA-N	Bacampicillin	[H][C@]12SC(C)(C)[C@@H](N1C(=O)[C@H]2NC(=O)[C@H](N)C1=CC=CC=C1)C(=O)OC(C)OC(=O)OCC	0.0027321577	0
1246	DB01603	RJQXTJLFIWVMTO-TYNCELHUSA-N	Meticillin	[H][C@]12SC(C)(C)[C@@H](N1C(=O)[C@H]2NC(=O)C1=C(OC)C=CC=C1OC)C(O)=O	0.003448397	0
1247	DB01604	ZEMIJUDPLILVNQ-ZXFNITATSA-N	Pivampicillin	[H][C@]12SC(C)(C)[C@@H](N1C(=O)[C@H]2NC(=O)[C@H](N)C1=CC=CC=C1)C(=O)OCOC(=O)C(C)(C)C	0.0030989945	0
1248	DB01605	NPGNOVNWUSPMDP-HLLBOEOZSA-N	Pivmecillinam	[H]C(=N[C@@H]1C(=O)N2[C@@H](C(=O)OCOC(=O)C(C)(C)C)C(C)(C)S[C@]12[H])N1CCCCCC1	0.0064954159999999995	0
1249	DB01606	LPQZKKCYTLCDGQ-WEDXCCLWSA-N	Tazobactam	[H][C@@]12CC(=O)N1[C@@H](C(O)=O)[C@](C)(CN1C=CN=N1)S2(=O)=O	0.011027068000000001	0
1250	DB01607	OHKOGUYZJXTSFX-KZFFXBSXSA-N	Ticarcillin	[H][C@]12SC(C)(C)[C@@H](N1C(=O)[C@H]2NC(=O)[C@H](C(O)=O)C1=CSC=C1)C(O)=O	0.0052955747	0
1251	DB01608	LUALIOATIOESLM-UHFFFAOYSA-N	Periciazine	OC1CCN(CCCN2C3=CC=CC=C3SC3=C2C=C(C=C3)C#N)CC1	0.004662364699999999	0
1252	DB01609	BOFQWVMAQOTZIW-UHFFFAOYSA-N	Deferasirox	OC(=O)C1=CC=C(C=C1)N1N=C(N=C1C1=CC=CC=C1O)C1=CC=CC=C1O	0.012729823999999999	0
1253	DB01610	WPVFJKSGQUFQAP-GKAPJAKFSA-N	Valganciclovir	CC(C)[C@H](N)C(=O)OCC(CO)OCN1C=NC2=C1NC(N)=NC2=O	0.024013727999999998	0
1254	DB01611	XXSMGPRMXLTPCZ-UHFFFAOYSA-N	Hydroxychloroquine	CCN(CCO)CCCC(C)NC1=C2C=CC(Cl)=CC2=NC=C1	0.032228112	0
1255	DB01612	CSDTZUBPSYWZDX-UHFFFAOYSA-N	Amyl Nitrite	CCCCCON=O	0.8799616	1
1256	DB01613	SNFOERUNNSHUGP-ZXZARUISSA-N	Erythrityl tetranitrate	[O-][N+](=O)OC[C@@H](O[N+]([O-])=O)[C@H](CO[N+]([O-])=O)O[N+]([O-])=O	0.11855963	0
1257	DB01614	NOSIYYJFMPDDSA-UHFFFAOYSA-N	Acepromazine	CN(C)CCCN1C2=CC=CC=C2SC2=C1C=C(C=C2)C(C)=O	0.038066477	0
1258	DB01615	XLOQNFNTQIRSOX-UHFFFAOYSA-N	Aceprometazine	CC(CN1C2=CC=CC=C2SC2=C1C=C(C=C2)C(C)=O)N(C)C	0.06652501	0
1259	DB01616	ZPFXAOWNKLFJDN-UHFFFAOYSA-N	Alverine	CCN(CCCC1=CC=CC=C1)CCCC1=CC=CC=C1	0.05995518	0
1260	DB01618	KLPWJLBORRMFGK-UHFFFAOYSA-N	Molindone	CCC1=C(C)NC2=C1C(=O)C(CN1CCOCC1)CC2	0.06771225	0
1261	DB01619	ISFHAYSTHMVOJR-UHFFFAOYSA-N	Phenindamine	CN1CCC2=C(C1)C(C1=CC=CC=C21)C1=CC=CC=C1	0.018256426	0
1262	DB01620	IJHNSHDBIRRJRN-UHFFFAOYSA-N	Pheniramine	CN(C)CCC(C1=CC=CC=C1)C1=CC=CC=N1	0.021151572	0
1263	DB01621	JOMHSQGEWSNUKU-UHFFFAOYSA-N	Pipotiazine	CN(C)S(=O)(=O)C1=CC2=C(SC3=CC=CC=C3N2CCCN2CCC(CCO)CC2)C=C1	0.011933535	0
1264	DB01622	VZYCZNZBPPHOFY-UHFFFAOYSA-N	Thioproperazine	CN(C)S(=O)(=O)C1=CC2=C(SC3=CC=CC=C3N2CCCN2CCN(C)CC2)C=C1	0.012891918	0
1265	DB01623	GFBKORZTTCHDGY-UWVJOHFNSA-N	Thiothixene	CN(C)S(=O)(=O)C1=CC2=C(SC3=CC=CC=C3\C2=C\CCN2CCN(C)CC2)C=C1	0.03734699	0
1266	DB01624	WFPIAZLQTJBIFN-DVZOWYKESA-N	Zuclopenthixol	OCCN1CCN(CC\C=C2\C3=C(SC4=C2C=C(Cl)C=C4)C=CC=C3)CC1	0.063170314	0
1267	DB01625	JTPUMZTWMWIVPA-UHFFFAOYSA-O	Isopropamide	CC(C)[N+](C)(CCC(C(N)=O)(C1=CC=CC=C1)C1=CC=CC=C1)C(C)C	0.015600532	0
1268	DB01626	DPWPWRLQFGFJFI-UHFFFAOYSA-N	Pargyline	CN(CC#C)CC1=CC=CC=C1	0.43355542	0
1269	DB01627	OJMMVQQUTAEWLP-KIDUDLJLSA-N	Lincomycin	[H][C@]1(C[C@@H](CCC)CN1C)C(=O)N[C@H]([C@@H](C)O)[C@H]1O[C@H](SC)[C@H](O)[C@@H](O)[C@H]1O	0.009763509	0
1270	DB01628	MNJVRJDLRVPLFE-UHFFFAOYSA-N	Etoricoxib	CC1=NC=C(C=C1)C1=C(C=C(Cl)C=N1)C1=CC=C(C=C1)S(C)(=O)=O	0.09065184	0
1271	DB01629	FHIDNBAQOFJWCA-UAKXSSHOSA-N	5-fluorouridine	OC[C@H]1O[C@H]([C@H](O)[C@@H]1O)N1C=C(F)C(=O)NC1=O	0.011594087	0
1272	DB01630	YJNCFXPJICILOK-HHHXNRCGSA-N	SC-74020	CCCCCC1=CC=C(C=C1)C(=O)NC1=CC=C(C=C1)S(=O)(=O)N(CCN1CCOCC1)[C@H](C(C)C)C(=O)NO	0.006074846	0
1273	DB01631	IJXHLVMUNBOGRR-UHFFFAOYSA-N	Methyl nonanoate	CCCCCCCCC(=O)OC	0.074888825	0
1274	DB01632	PQGCEDQWHSBAJP-TXICZTDVSA-N	5-O-phosphono-alpha-D-ribofuranosyl diphosphate	O[C@H]1[C@@H](O)[C@@H](OP(O)(=O)OP(O)(O)=O)O[C@@H]1COP(O)(O)=O	0.046456992999999995	0
1275	DB01633	BZNXZJAUEMJQJB-QSCMNUSVSA-N	Deoxy-2-fluoro-beta-D-cellotrioside	[H][C@]1(F)[C@@H](O)O[C@H](CO)[C@@H](O[C@@H]2O[C@H](CO)[C@@H](O[C@@H]3O[C@H](CO)[C@@H](O)[C@H](O)[C@H]3O)[C@H](O)[C@H]2O)[C@@H]1O	0.005642205500000001	0
1276	DB01634	AZUQIXJQZOMXAS-BDAKNGLRSA-N	2-Oxy-4-Hydroxy-5-(2-Hydrazinopyridine)Phenylalanine	[H][C@](N)(C[C@]1([H])C=C(NNC2=CC=CC=N2)C(O)=CC1=O)C(O)=O	0.04268676	0
1277	DB01635	OCQICQZUUHJWGZ-BYPYZUCNSA-N	2,2-Dimethylthiazolidine-4-Carboxylic Acid;(Dmt)Thiazolidine	CC1(C)N[C@@H](CS1)C(O)=O	0.14756986	0
1278	DB01637	AJAKLDUGVSKVDG-UFYCRDLUSA-N	3,7,11,15-tetramethyl-hexadecan-1-ol	CC(C)CCC[C@H](C)CCC[C@H](C)CCC[C@H](C)CCO	0.015431702	0
1279	DB01639	CBNMAKRKGWDQHB-UHFFFAOYSA-O	N-Methyl-Pyridoxal-5'-Phosphate	CC1=C(O)C(C=O)=C(COP(O)(O)=O)C=[N+]1C	0.34362006	0
1280	DB01640	QNURTFDBHAQRSI-OAHLLOKOSA-N	6-(4-{[2-(3-iodobenzyl)-3-oxocyclohex-1-en-1-yl]amino}phenyl)-5-methyl-4,5-dihydropyridazin-3(2H)-one	C[C@@H]1CC(=O)NN=C1C1=CC=C(NC2=C(CC3=CC(I)=CC=C3)C(=O)CCC2)C=C1	0.13436043	0
1281	DB01641	JUWJATLABHTRDF-JURWUIOISA-N	{(4Z)-2-[(1R,2R)-1-Amino-2-hydroxypropyl]-4-[(4-amino-1H-indol-3-yl)methylene]-5-oxo-4,5-dihydro-1H-imidazol-1-yl}acetic acid	[H]N([H])C1=C2C(\C=C3/N=C(N(CC(O)=O)C3=O)[C@@]([H])(N([H])[H])[C@@]([H])(C)O)=CN([H])C2=CC=C1	0.08110109	0
1282	DB01642	HOVAGTYPODGVJG-XUUWZHRGSA-N	methyl beta-D-glucopyranoside	CO[C@@H]1O[C@H](CO)[C@@H](O)[C@H](O)[C@H]1O	0.012465745	0
1283	DB01643	GYOZYWVXFNDGLU-XLPZGREQSA-N	Thymidine monophosphate	CC1=CN([C@H]2C[C@H](O)[C@@H](COP(O)(O)=O)O2)C(=O)NC1=O	0.054287374000000006	0
1284	DB01644	PFQGLFBMMPZYEU-UHFFFAOYSA-N	3,6-dihydroxy-xanthene-9-propionic acid	OC(=O)CCC1C2=CC=C(O)C=C2OC2=C1C=CC(O)=C2	0.0795576	0
1285	DB01645	TZBJGXHYKVUXJN-UHFFFAOYSA-N	Genistein	OC1=CC=C(C=C1)C1=COC2=CC(O)=CC(O)=C2C1=O	0.16711631	0
1286	DB01646	XUYPXLNMDZIRQH-LURJTMIESA-N	N-Acetylmethionine	CSCC[C@H](NC(C)=O)C(O)=O	0.018516123	0
1287	DB01647	PCCPERGCFKIYIS-AWEZNQCLSA-N	Daxalipram	CCCOC1=CC(=CC=C1OC)[C@]1(C)CNC(=O)O1	0.22066659	0
1288	DB01648	PFROTWRHYMLGHR-NYMZXIIRSA-N	Methyl 4-thio-beta-D-glucopyranoside	CO[C@@H]1O[C@H](CO)[C@@H](S)[C@H](O)[C@H]1O	0.014851063500000001	0
1289	DB01649	QQOHNVHGNZYSBP-XPWFQUROSA-O	7-methyl-GpppA	CN1C=[N+]([C@@H]2O[C@H](CO[P@](O)(=O)O[P@](O)(=O)O[P@](O)(=O)OC[C@H]3O[C@H]([C@H](O)[C@@H]3O)N3C=NC4=C(N)N=CN=C34)[C@@H](O)[C@H]2O)C2=C1C(=O)N=C(N)N2	0.02171114	0
1290	DB01650	PMOWTIHVNWZYFI-AATRIKPKSA-N	trans-2-hydroxycinnamic acid	OC(=O)\C=C\C1=CC=CC=C1O	0.74290854	1
1291	DB01651	ZDZVLEQWFATHTF-IJWOWSJNSA-N	Methyl 4,6-O-[(1R)-1-carboxyethylidene]-beta-D-galactopyranoside	[H][C@@]12CO[C@](C)(O[C@]1([H])[C@H](O)[C@@H](O)[C@H](OC)O2)C(O)=O	0.004656464	0
1292	DB01652	LTVXPVBFJBTNIJ-TYHXJLICSA-N	4-hydroxybenzoyl-CoA	CC(C)(COP(O)(=O)OP(O)(=O)OC[C@H]1O[C@H]([C@H](O)[C@@H]1OP(O)(O)=O)N1C=NC2=C1N=CN=C2N)[C@@H](O)C(=O)NCCC(=O)NCCSC(=O)C1=CC=C(O)C=C1	0.005361408000000001	0
1293	DB01655	BIRSGZKFKXLSJQ-QTBDOELSSA-N	L-gulonic acid 6-phosphate	O[C@@H](COP(O)(O)=O)[C@@H](O)[C@H](O)[C@H](O)C(O)=O	0.07345614	0
1294	DB01656	MNDBXUUTURYVHR-UHFFFAOYSA-N	Roflumilast	FC(F)OC1=C(OCC2CC2)C=C(C=C1)C(=O)NC1=C(Cl)C=NC=C1Cl	0.018384457	0
1295	DB01657	QDTWKLJWNHRCPJ-HMMYKYKNSA-N	2-amino-3-[4-hydroxy-6-oxo-3-(2-phenyl-cyclopropylimino)-cyclohexa-1,4-dienyl]-propionic acid	NC(CC1C\C(=N/C2CC2C2=CC=CC=C2)C(O)=CC1=O)C(O)=O	0.015426934	0
1296	DB01658	JHNXLHRDUXBCJW-UHFFFAOYSA-N	1'-Deazo-Thiamin Diphosphate	CC1=C(CCO[P@](O)(=O)O[P@](O)([O-])=O)SC=[N+]1CC1=CC=C(C)N=C1N	0.10889906	0
1297	DB01659	LODBCIBKOKOGNL-LBPRGKRZSA-N	3-(1,10-Phenanthrol-2-Yl)-L-Alanine	N[C@@H](CC1=CC=C2C=CC3=C(N=CC=C3)C2=N1)C(O)=O	0.01402393	0
1298	DB01661	RKNHJBVBFHDXGR-MRUDJCSFSA-N	1-(5-phospho-D-ribosyl)-ATP	O[C@@H]1[C@@H](COP(O)(=O)OP(O)(=O)OP(O)(O)=O)O[C@H]([C@@H]1O)N1C=NC2=C1N=CN(C1O[C@H](COP(O)(O)=O)[C@@H](O)[C@H]1O)C2=N	0.018913418	0
1299	DB01662	HGNFDPZASRDVLL-SSDOTTSWSA-N	Trans-O-Hydroxy-Alpha-Methyl Cinnamate	[H][C@@](C)(CC1=CC=CC=C1O)C(O)=O	0.0416435	0
1300	DB01664	ZKLGQYGPVBFAQQ-BYPYZUCNSA-N	(S)-DES-ME-AMPA	N[C@@H](CC1=CONC1=O)C(O)=O	0.08992073	0
1301	DB01665	DERVZEOWPBCBHO-UHFFFAOYSA-N	2H-Benzimidazol-2-amine	NC1N=C2C=CC=CC2=N1	0.5069764	1
1302	DB01666	NBTMNFYXJYCQHQ-GPIVLXJGSA-N	D-Myo-Inositol-Hexasulphate	[H][C@]1(OS(O)(=O)=O)[C@]([H])(OS(O)(=O)=O)[C@@]([H])(OS(O)(=O)=O)[C@]([H])(OS(O)(=O)=O)[C@]([H])(OS(O)(=O)=O)[C@]1([H])OS(O)(=O)=O	0.044842272999999995	0
1303	DB01667	LPXQRXLUHJKZIE-UHFFFAOYSA-N	8-azaguanine	NC1=NC2=C(N=NN2)C(=O)N1	0.35968459999999997	0
1304	DB01668	XUWPJKDMEZSVTP-UOSCCXBLSA-N	Nanaomycin D	[H][C@]12CC(=O)O[C@]1([H])C1=C(C(=O)C3=C(C=CC=C3O)C1=O)[C@]([H])(C)O2	0.12643847	0
1305	DB01669	DAIKHDNSXMZDCU-FQTGFAPKSA-N	Virginiamycin M1	CC(C)[C@H]1OC(=O)C2=CCCN2C(=O)C2=COC(=N2)CC(=O)C[C@H](O)\C=C(/C)\C=C\CNC(=O)\C=C\[C@H]1C	0.06482124	0
1306	DB01670	YKYONYBAUNKHLG-UHFFFAOYSA-N	Propyl acetate	CCCOC(C)=O	0.6393291	1
1307	DB01672	GLDQAMYCGOIJDV-UHFFFAOYSA-N	2,3-Dihydroxy-Benzoic Acid	OC(=O)C1=C(O)C(O)=CC=C1	0.074596226	0
1308	DB01673	NTMMCWJNQNKACG-KBKUWGQMSA-N	Uridine-5'-Diphosphate-N-Acetylmuramoyl-L-Alanine	C[C@H](NC(=O)[C@@H](C)O[C@H]1[C@H](O)[C@@H](CO)O[C@H](OP(O)(=O)OP(O)(=O)OC[C@H]2O[C@H]([C@H](O)[C@@H]2O)N2C=CC(=O)NC2=O)[C@@H]1NC(C)=O)C(O)=O	0.010503858000000001	0
1309	DB01674	AYMRQIHECFEMIQ-AYVTZFPOSA-N	[2-(1-Amino-2-Hydroxy-Propyl)-4-(4-Fluoro-1h-Indol-3-Ylmethyl)-5-Hydroxy-Imidazol-1-Yl]-Acetic Acid	[H][C@@](C)(O)[C@]([H])(N)C1=NC(CC2=CNC3=CC=CC(F)=C23)=C(O)N1CC(O)=O	0.030151904	0
1310	DB01675	NPALUEYCDZWBOV-NDZSKPAWSA-N	Methacrylyl-Coenzyme A	CC(=C)C(=O)SCCNC(=O)CCNC(=O)[C@H](O)C(C)(C)COP(O)(=O)OP(O)(=O)OC[C@H]1O[C@H]([C@H](O)[C@@H]1OP(O)(O)=O)N1C=NC2=C1N=CN=C2N	0.0072609484	0
1311	DB01676	SPSSULHKWOKEEL-UHFFFAOYSA-N	Trinitrotoluene	CC1=C(C=C(C=C1[N+]([O-])=O)[N+]([O-])=O)[N+]([O-])=O	0.26910713	0
1312	DB01677	VZCYOOQTPOCHFL-OWOJBTEDSA-N	Fumaric Acid	OC(=O)\C=C\C(O)=O	0.23993719	0
1313	DB01678	SAFPHFWYRLLBFO-NSOVKSMOSA-N	RU84687	CC(=O)N[C@@H](CC1=CC=C(OP(O)(O)=O)C(C=O)=C1)C(=O)N[C@H]1CCCCN(CC2=CC=C(C=C2)C2=CC=CC=C2)C1=O	0.0040971935	0
1314	DB01679	JCWMAIAFQQTSAX-UHFFFAOYSA-N	Propyl Trihydrogen Diphosphate	CCCO[P@](O)(=O)OP(O)(O)=O	0.1387277	0
1315	DB01681	YDSWCNNOKPMOTP-UHFFFAOYSA-N	Benzene Hexacarboxylic Acid	OC(=O)C1=C(C(O)=O)C(C(O)=O)=C(C(O)=O)C(C(O)=O)=C1C(O)=O	0.017218322	0
1316	DB01682	XTYXJYCWAJSHCY-UHFFFAOYSA-N	6'-Methyl-Thiamin Diphosphate	CC1=C(CCO[P@](O)(=O)O[P@](O)([O-])=O)SC=[N+]1CC1=C(C)N=C(C)N=C1N	0.18324935	0
1317	DB01683	MRXDGVXSWIXTQL-HYHFHBMOSA-N	Chymostatin	CC(C)C[C@H](NC(=O)[C@@H](NC(=O)N[C@@H](CC1=CC=CC=C1)C(O)=O)C1CCNC(=N)N1)C(=O)N[C@@H](CC1=CC=CC=C1)C=O	0.037530422	0
1318	DB01684	DLQCXFUWHQZWJQ-GSVOUGTGSA-N	1-Hydroxy-1-Thio-Glycerol	OC[C@@H](O)CSO	0.77388537	1
1319	DB01685	UBVZQGOVTLIHLH-UHFFFAOYSA-N	Topiroxostat	N#CC1=NC=CC(=C1)C1=NNC(=N1)C1=CC=NC=C1	0.14226702	0
1320	DB01686	YDGMGEXADBMOMJ-LURJTMIESA-N	N,N-dimethylarginine	N[C@@H](CCC\N=C(/N)N(C)C)C(O)=O	0.04493904	0
1321	DB01687	GUBGYTABKSRVRQ-PZPXDAEZSA-N	beta-Mannobiose	OC[C@H]1O[C@@H](O[C@H]2[C@H](O)[C@H](O)[C@H](O)O[C@@H]2CO)[C@@H](O)[C@@H](O)[C@@H]1O	0.0056796369999999995	0
1322	DB01688	IWDCLRJOBJJRNH-UHFFFAOYSA-N	P-Cresol	CC1=CC=C(O)C=C1	0.4773117	0
1323	DB01689	CJKKMQCZOLCXAM-UHFFFAOYSA-N	Inhibitor Idd 384	CC1=CC=CC=C1CC(=O)NC1=CC(C)=C(C(C)=C1)S(=O)(=O)NCC(O)=O	0.025617748	0
1324	DB01690	QCICUPZZLIQAPA-XPWFQUROSA-N	Bis(Adenosine)-5'-Triphosphate	[H][C@]1(COP(O)(=O)OP(O)(=O)OP(O)(=O)OC[C@@]2([H])O[C@@]([H])(N3C=NC4=C(N)N=CN=C34)[C@]([H])(O)[C@]2([H])O)O[C@@]([H])(N2C=NC3=C(N)N=CN=C23)[C@]([H])(O)[C@]1([H])O	0.026073277000000002	0
1325	DB01691	VAZMNDXVXVUKFY-JXMROGBWSA-N	Indole Naphthyridinone	CN(CC1=CN(C)C2=CC=CC=C12)C(=O)\C=C\C1=CN=C2NC(=O)CCC2=C1	0.06486714	0
1326	DB01692	VHJLVAABSRFDPM-ZXZARUISSA-N	Dithioerythritol	[H][C@](O)(CS)[C@]([H])(O)CS	0.24984267	0
1327	DB01694	FEWJPZIEWOKRBE-LWMBPPNESA-N	D-tartaric acid	O[C@@H]([C@H](O)C(O)=O)C(O)=O	0.021633476000000002	0
1328	DB01695	AKXSFRVADDCWTF-UHFFFAOYSA-L	N-Hydroxy-4-Phosphono-Butanamide	ONC(=O)CCCP([O-])([O-])=O	0.13140854	0
1329	DB01697	FYGDTMLNYKFZSV-CSHPIKHBSA-N	beta-cellotriose	[H][C@@]1(O)O[C@]([H])(CO)[C@@]([H])(O[C@]2([H])O[C@]([H])(CO)[C@@]([H])(O[C@]3([H])O[C@]([H])(CO)[C@@]([H])(O)[C@]([H])(O)[C@@]3([H])O)[C@]([H])(O)[C@@]2([H])O)[C@]([H])(O)[C@@]1([H])O	0.0068794787	0
1330	DB01699	KQFBUAIXCIGKAP-GORDUTHDSA-N	(4e)-4-Aminohex-4-Enoic Acid	[H]\C(C)=C(/N)CCC(O)=O	0.06023103	0
1331	DB01700	NOTGFIUVDGNKRI-UUOKFMHZSA-N	AICA ribonucleotide	NC(=O)C1=C(N)N(C=N1)[C@@H]1O[C@H](COP(O)(O)=O)[C@@H](O)[C@H]1O	0.02361101	0
1332	DB01701	KNKRKFALVUDBJE-GSVOUGTGSA-N	1,2-Dichloro-Propane	C[C@@H](Cl)CCl	0.9509915000000001	1
1333	DB01702	CFFZDZCDUFSOFZ-UHFFFAOYSA-N	2-(3,4-Dihydroxyphenyl)Acetic Acid	OC(=O)CC1=CC(O)=C(O)C=C1	0.058741927	0
1334	DB01704	HGEFWFBFQKWVMY-DUXPYHPUSA-N	2,4-Dihydroxy-Trans Cinnamic Acid	[H]\C(=C(\[H])C1=C(O)C=C(O)C=C1)C(O)=O	0.85325265	1
1335	DB01705	QZKOOEFIMWKZPK-UHFFFAOYSA-Q	Bis(5-Amidino-Benzimidazolyl)Methane	NC(=[NH2+])C1=CC2=C(C=C1)N=C(CC1=NC3=C(N1)C=C(C=C3)C([NH3+])=[NH2+])N2	0.038191587	0
1336	DB01706	VLGHYTLGJNPTEN-UHFFFAOYSA-N	2-Bromo-6-chloro-purine	[H]N1C=NC2=C1C(Cl)=NC(Br)=N2	0.35166624	0
1337	DB01707	BWKILASWCLJPBO-UHFFFAOYSA-O	L-Alfa-Lysophosphatidylcholine, Lauroyl	CCCCCCCCCCCC(=O)OCC(O)COP(O)(=O)OCC[N+](C)(C)C	0.007995009	0
1338	DB01708	FMGSKLZLMKYGDP-USOAJAOKSA-N	Prasterone	[H][C@@]12CCC(=O)[C@@]1(C)CC[C@@]1([H])[C@@]2([H])CC=C2C[C@@]([H])(O)CC[C@]12C	0.0058462024	0
1339	DB01709	GXIURPTVHJPJLF-UWTATZPHSA-N	2-phospho-D-glyceric acid	OC[C@@H](OP(O)(O)=O)C(O)=O	0.080130875	0
1340	DB01711	PGJYYCIOYBZTPU-UHFFFAOYSA-N	2,3,4,5,6-Pentafluorobenzyl Alcohol	OCC1=C(F)C(F)=C(F)C(F)=C1F	0.23901033	0
1341	DB01712	NDDSSAGSYFVBTG-SFTDATJTSA-N	(3R)-4-(p-toluenesulfonyl)-1,4-thiazane-3-carboxylicacid-L-phenylalanine ethyl ester	CCOC(=O)[C@H](CC1=CC=CC=C1)NC(=O)[C@@H]1CSCCN1S(=O)(=O)C1=CC=C(C)C=C1	0.004835516	0
1342	DB01713	DQQDLYVHOTZLOR-OCIMBMBZSA-N	UDP-alpha-D-xylose	O[C@@H]1[C@@H](COP(O)(=O)OP(O)(=O)O[C@H]2OC[C@@H](O)[C@H](O)[C@H]2O)O[C@H]([C@@H]1O)N1C=CC(=O)NC1=O	0.007929862	0
1343	DB01714	PQNASZJZHFPQLE-LURJTMIESA-N	Epsilon-N-methyllysine	CNCCCC[C@H](N)C(O)=O	0.018981636	0
1344	DB01715	KCEGBPIYGIWCDH-JGVFFNPUSA-N	7,8-Diamino-Nonanoic Acid	C[C@H](N)[C@H](N)CCCCCC(O)=O	0.027661413	0
1345	DB01716	IUGVDRFIVSPVGO-KXEMTNKZSA-N	2-propenyl-N-acetyl-neuramic acid	[H]N([C@@H]1[C@@H](O)C[C@@](CC=C)(O[C@@]1([H])[C@H](O)[C@H](O)CO)C(O)=O)C(C)=O	0.026178926	0
1346	DB01717	OIMACDRJUANHTJ-XPWFQUROSA-N	Bis(Adenosine)-5'-Pentaphosphate	[H][C@]1(COP(O)(=O)OP(O)(=O)OP(O)(=O)OP(O)(=O)OP(O)(=O)OC[C@@]2([H])O[C@@]([H])(N3C=NC4=C(N)N=CN=C34)[C@]([H])(O)[C@]2([H])O)O[C@@]([H])(N2C=NC3=C(N)N=CN=C23)[C@]([H])(O)[C@]1([H])O	0.02206868	0
1347	DB01718	RLGQACBPNDBWTB-UHFFFAOYSA-N	Cetrimonium	CCCCCCCCCCCCCCCC[N+](C)(C)C	0.0049849153	0
1348	DB01719	HQMKYAZGNUQLJB-DCFYERRSSA-N	Thio-Maltopentaose	[H][C@]1(S)O[C@]([H])(CO)[C@@]([H])(O[C@@]2([H])O[C@]([H])(CO)[C@@]([H])(S[C@@]3([H])O[C@]([H])(CO)[C@@]([H])(O[C@@]4([H])O[C@]([H])(CO)[C@@]([H])(S[C@@]5([H])O[C@]([H])(CO)[C@@]([H])(O)[C@]([H])(O)[C@@]5([H])O)[C@]([H])(O)[C@@]4([H])O)[C@]([H])(O)[C@@]3([H])O)[C@]([H])(O)[C@@]2([H])O)[C@]([H])(O)[C@@]1([H])O	0.006735921	0
1349	DB01720	WLPJLQNKCJWAFL-RGEXLXHISA-N	(2Z)-2-(Benzoylamino)-3-[4-(2-bromophenoxy)phenyl]acrylic acid	[H]N(\C(=C/C1=CC=C(OC2=CC=CC=C2Br)C=C1)C(O)=O)C(=O)C1=CC=CC=C1	0.0042660832000000004	0
1350	DB01721	MJIRDPUZGGHJMX-XPYHLXFLSA-N	N-[2-hydroxy-1-indanyl]-5-[(2-tertiarybutylaminocarbonyl)-4(benzo[1,3]dioxol-5-ylmethyl)-piperazino]-4-hydroxy-2-(1-phenylethyl)-pentanamide	[H]N([C@@H]1[C@H](O)CC2=CC=CC=C12)C(=O)[C@H](C[C@H](O)CN1CCN(CC2=CC3=C(OCO3)C=C2)C[C@H]1C(=O)N([H])C(C)(C)C)[C@H](C)C1=CC=CC=C1	0.007915407	0
1351	DB01723	XCCRAOPQCACRFC-OIFRRMEBSA-N	{3-[3-(3,4-Dimethoxy-Phenyl)-1-(1-{1-[2-(3,4,5-Trimethoxy-Phenyl)-Butyryl]-Piperidin-2yl}-Vinyloxy)-Propyl]-Phenoxy}-Acetic Acid	[H][C@](CCC1=CC(OC)=C(OC)C=C1)(OC(=O)[C@]1([H])CCCCN1C(=O)[C@@]([H])(CC)C1=CC(OC)=C(OC)C(OC)=C1)C1=CC(OCC(O)=O)=CC=C1	0.007241546999999999	0
1352	DB01724	MUVQIIBPDFTEKM-QWWZWVQMSA-N	L-Threoninol	C[C@@H](O)[C@H](N)CO	0.31931925	0
1353	DB01725	LMGQGPVCSYOMNS-UHFFFAOYSA-N	2-{2-hydroxy-[1,1'-biphenyl]-3-yl}-1H-1,3-benzodiazole-5-carboximidamide	NC(=N)C1=CC2=C(NC(=N2)C2=CC=CC(C3=CC=CC=C3)=C2O)C=C1	0.021613419	0
1354	DB01726	CDAWCLOXVUBKRW-UHFFFAOYSA-N	2-Aminophenol	NC1=CC=CC=C1O	0.5428036	1
1355	DB01727	ODBLHEXUDAPZAU-OKKQSCSOSA-N	Isocitric Acid	O[C@@H]([C@H](CC(O)=O)C(O)=O)C(O)=O	0.0049182475	0
1356	DB01728	SLKDGVPOSSLUAI-PGUFJCEWSA-N	1,2-dihexadecanoyl-sn-glycero-3-phosphoethanolamine	[H][C@@](COC(=O)CCCCCCCCCCCCCCC)(COP(O)(=O)OCCN)OC(=O)CCCCCCCCCCCCCCC	0.006117195	0
1357	DB01729	MMWCIQZXVOZEGG-MLQGYMEPSA-N	1D-myo-inositol 1,3,4-trisphosphate	O[C@@H]1[C@@H](O)[C@H](OP(O)(O)=O)[C@@H](OP(O)(O)=O)[C@@H](O)[C@H]1OP(O)(O)=O	0.013460755	0
1358	DB01731	XUBJEDZHBUPBKL-ZDUSSCGKSA-N	(S)-wiskostatin	CN(C)C[C@H](O)CN1C2=CC=C(Br)C=C2C2=C1C=CC(Br)=C2	0.20179963	0
1359	DB01732	SQBOSZXDOHQFAA-ZRTHHSRSSA-N	(4R,5S,6S,7R)-1,3-dibenzyl-4,7-bis(phenoxymethyl)-5,6-dihydroxy-1,3 diazepan-2-one	O[C@@H]1[C@@H](O)[C@@H](COC2=CC=CC=C2)N(CC2=CC=CC=C2)C(=O)N(CC2=CC=CC=C2)[C@@H]1COC1=CC=CC=C1	0.014301896000000001	0
1360	DB01733	CSZRNWHGZPKNKY-UWTATZPHSA-N	L-Phospholactate	C[C@@H](OP(O)(O)=O)C(O)=O	0.09574160000000001	0
1361	DB01734	DQBLKSRRWDWNKQ-UHFFFAOYSA-N	3-(Oxalyl-Amino)-Naphthalene-2-Carboxylic Acid	OC(=O)C(=O)NC1=CC2=C(C=CC=C2)C=C1C(O)=O	0.026582867000000003	0
1362	DB01735	ASBJGPTTYPEMLP-UWTATZPHSA-N	3-Chloroalaninate	[NH3+][C@H](CCl)C([O-])=O	0.6412895000000001	1
1363	DB01736	JNGWKQJZIUZUPR-UHFFFAOYSA-N	[3-(Dodecanoylamino)Propyl](Hydroxy)Dimethylammonium	CCCCCCCCCCCC(=O)NCCC[N+](C)(C)[O-]	0.0056944788	0
1364	DB01737	YAEIKQDHLCFGAA-KRWDZBQOSA-N	Nalpha-(2-Naphthylsulfonylglycyl)-3-Amidino-D,L-Phenylalanine-Isopropylester	[H][C@@](CC1=CC=CC(=C1)C(N)=N)(NC(=O)CNS(=O)(=O)C1=CC=C(C)C=C1)C(=O)OC	0.0069657564	0
1365	DB01738	SUHOOTKUPISOBE-UHFFFAOYSA-N	Phosphorylcolamine	NCCOP(O)(O)=O	0.44678095	0
1366	DB01739	AGPKZVBTJJNPAG-UHNVWZDZSA-N	L-alloisoleucine	CC[C@@H](C)[C@H](N)C(O)=O	0.029430926	0
1367	DB01741	XCOFROALSAFROV-CQSZACIVSA-L	CRA_17693	NC(=[NH2+])C1=CC=C2NC(=NC2=C1)C1=CC(=CC(=C1[O-])C1=C(F)C=CC=C1)[C@@H](CC([O-])=O)C([O-])=O	0.010157853	0
1368	DB01742	XKFPNHDGLSYZRC-SSDOTTSWSA-N	(3r)-1-Acetyl-3-Methylpiperidine	C[C@@H]1CCCN(C1)C(C)=O	0.5002279000000001	1
1369	DB01744	DSSYKIVIOFKYAU-XCBNKYQSSA-N	Camphor	[H][C@@]12CC[C@@](C)(C(=O)C1)C2(C)C	0.077150345	0
1370	DB01745	JJLGQWCKMHPBEB-DEOSSOPVSA-N	N-Alpha-(2-Naphthylsulfonyl)-N(3-Amidino-L-Phenylalaninyl)Isopipecolinic Acid Methyl Ester	COC(=O)C1CCN(CC1)C(=O)[C@H](CC1=CC=CC(=C1)C(N)=N)NS(=O)(=O)C1=CC=C2C=CC=CC2=C1	0.012481898	0
1371	DB01746	ROHFNLRQFUQHCH-RXMQYKEDSA-N	D-Leucine	CC(C)C[C@@H](N)C(O)=O	0.018033236	0
1372	DB01748	CZKNSZUJCJHTTM-UHFFFAOYSA-N	N-Benzyl-4-Sulfamoyl-Benzamide	NS(=O)(=O)C1=CC=C(C=C1)C(=O)NCC1=CC=CC=C1	0.042723595999999996	0
1373	DB01749	XTHFKEDIFFGKHM-UHFFFAOYSA-N	1,2-Dimethoxyethane	COCCOC	0.6257498	1
1374	DB01751	PPJYSSNKSXAVDB-UHFFFAOYSA-N	Tetraiodothyroacetic acid	OC(=O)CC1=CC(I)=C(OC2=CC(I)=C(O)C(I)=C2)C(I)=C1	0.0193187	0
1375	DB01752	ZJUKTBDSGOFHSH-WFMPWKQPSA-N	S-adenosyl-L-homocysteine	N[C@@H](CCSC[C@H]1O[C@H]([C@H](O)[C@@H]1O)N1C=NC2=C(N)N=CN=C12)C(O)=O	0.01125744	0
1376	DB01753	PIXSDSMVQQICPA-BYJCYCELSA-O	4-oxo-nicotinamide-adenine dinucleotide phosphate	NC(=O)[C@H]1C=[N+](C=CC1=O)[C@@H]1O[C@H](COP(O)(=O)OP(O)(=O)OC[C@H]2O[C@H]([C@H](OP(O)(O)=O)[C@@H]2O)N2C=NC3=C(N)N=CN=C23)[C@@H](O)[C@H]1O	0.010796428	0
1377	DB01754	BDLJEQMXDNMETQ-UHFFFAOYSA-N	3,4-Dihydroxy-1-Methylquinolin-2(1h)-One	CN1C(=O)C(O)=C(O)C2=CC=CC=C12	0.24229228	0
1378	DB01755	XVTRBLLRODNOJV-VBJYJYTRSA-N	N-[Isoleucinyl]-N'-[adenosyl]-diaminosufone	[H]N([H])[C@@H]([C@@H](C)CC)C(=O)N([H])S(=O)(=O)N([H])C[C@H]1O[C@H]([C@H](O)[C@@H]1O)N1C=NC2=C(N=CN=C12)N([H])[H]	0.02606523	0
1379	DB01756	ZCZXOHUILRHRQJ-STHAYSLISA-N	4-phospho-L-threonic acid	O[C@@H](COP(O)(O)=O)[C@@H](O)C(O)=O	0.17003113	0
1380	DB01758	UQTZMGFTRHFAAM-ZETCQYMHSA-N	3-Iodo-Tyrosine	N[C@@H](CC1=CC=C(O)C(I)=C1)C(O)=O	0.019951195	0
1381	DB01759	BEJNERDRQOWKJM-UHFFFAOYSA-N	Kojic acid	OCC1=CC(=O)C(O)=CO1	0.2658966	0
1382	DB01760	NTOPKICPEQUPPH-UHFFFAOYSA-N	2-Methoxy-3-Isopropylpyrazine	COC1=NC=CN=C1C(C)C	0.21871555	0
1383	DB01761	QICPQLFMWYQJGX-SFHVURJKSA-N	4-[5-[2-(1-phenyl-ethylamino)-pyrimidin-4-yl]-1-methyl-4-(3-trifluoromethylphenyl)-1H-imidazol-2-yl]-piperidine	C[C@H](NC1=NC(=CC=N1)C1=C(N=C(C2CCNCC2)N1C)C1=CC=CC(=C1)C(F)(F)F)C1=CC=CC=C1	0.011220455	0
1384	DB01762	WDJHALXBUFZDSR-UHFFFAOYSA-N	Acetoacetic acid	CC(=O)CC(O)=O	0.36237228	0
1385	DB01763	OJNFDOAQUXJWED-NNYOXOHSSA-N	7-thionicotinamide-adenine-dinucleotide phosphate	[H][C@]1(COP(O)(=O)OP(O)(=O)OC[C@@]2([H])O[C@@]([H])([N+]3=CC=CC(=C3)C([S-])=N)[C@]([H])(O)[C@]2([H])O)O[C@@]([H])(N2C=NC3=C(N)N=CN=C23)[C@]([H])(OP(O)(O)=O)[C@]1([H])O	0.0076975524	0
1386	DB01764	SUYRLXYYZQTJHF-VMBLUXKRSA-N	Dalfopristin	CCN(CC)CCS(=O)(=O)[C@@H]1CCN2[C@H]1C(=O)O[C@H](C(C)C)[C@H](C)\C=C\C(=O)NC\C=C\C(\C)=C\[C@@H](O)CC(=O)CC1=NC(=CO1)C2=O	0.12405661	0
1387	DB01765	INSBKYCYLCEBOD-UHFFFAOYSA-N	(5-hydroxyindolo[1,2-a]quinazolin-7-yl)acetic acid	OC(=O)CC1=C2NC(=O)C3=CC=CC=C3N2C2=C1C=CC=C2	0.07491442599999999	0
1388	DB01766	JPZXHKDZASGCLU-LBPRGKRZSA-N	Beta-(2-Naphthyl)-Alanine	[H][C@](N)(CC1=CC=C2C=CC=CC2=C1)C(O)=O	0.0039881766	0
1389	DB01767	KKJYVDXDZURHMA-UHFFFAOYSA-N	Hemi-Babim	NC(=N)C1=CC2=C(NC(CC3=NC4=C(N3)C=CC=C4)=N2)C=C1	0.06214428	0
1390	DB01768	KKDWIUJBUSOPGC-GKHMPSLRSA-N	Methylumbelliferyl sialic acid	[H]N([C@@H]1[C@@H](O)C[C@@](OC2=CC3=C(C=C2)C(C)=CC(=O)O3)(O[C@@]1([H])[C@H](O)[C@H](O)CO)C(O)=O)C(C)=O	0.03452277	0
1391	DB01771	QXAURVOBXQBPAP-UHFFFAOYSA-N	CRA_10991	NC(=[NH2+])C1=C(Cl)C=C2NC(=CC2=C1)C1=CC=CC(OC2CCCC2)=C1[O-]	0.011747152	0
1392	DB01772	RPGZQOOZHIEPJW-HNNXBMFYSA-N	3-[3-(2,3-Dihydroxy-Propylamino)-Phenyl]-4-(5-Fluoro-1-Methyl-1h-Indol-3-Yl)-Pyrrole-2,5-Dione	[H][C@@](O)(CO)CNC1=CC=CC(=C1)C1=C(C(=O)NC1=O)C1=CN(C)C2=CC=C(F)C=C12	0.028674482999999997	0
1393	DB01773	JSBQUMXQEBZYPW-NRFANRHFSA-N	4-[3-carboxymethyl-3-(4-phosphonooxy-benzyl)-ureido]-4-[(3-cyclohexyl-propyl)-methyl-carbamoyl]butyric acid	CN(CCCC1CCCCC1)C(=O)[C@H](CCC(O)=O)NC(=O)N(CC(O)=O)CC1=CC=C(OP(O)(O)=O)C=C1	0.0041054487	0
1394	DB01774	WFPZSXYXPSUOPY-ROYWQJLOSA-N	Adenosine-5'-Monophosphate Glucopyranosyl-Monophosphate Ester	NC1=C2N=CN([C@@H]3O[C@H](CO[P@](O)(=O)O[P@](O)(=O)O[C@H]4O[C@H](CO)[C@@H](O)[C@H](O)[C@H]4O)[C@@H](O)[C@H]3O)C2=NC=N1	0.011888266000000001	0
1395	DB01775	RXKJFZQQPQGTFL-UHFFFAOYSA-N	Dihydroxyacetone	OCC(=O)CO	0.46831056	0
1396	DB01776	RLSSMJSEOOYNOY-UHFFFAOYSA-N	M-Cresol	CC1=CC=CC(O)=C1	0.5221304	1
1397	DB01777	RFOXOYXMKJPZDH-VTINEICCSA-N	CoA-S-trimethylene-acetyl-tryptamine	[H]N([H])C1=C2N=CN([C@@H]3O[C@H](COP(O)(=O)OP(O)(=O)OCC(C)(C)[C@@H](O)C(=O)N([H])CCC(=O)N([H])CCSCCCCC(=O)N([H])CCC4=CN([H])C5=CC=CC=C45)[C@@H](OP(O)(O)=O)[C@H]3O)C2=NC=N1	0.007599801	0
1398	DB01778	ZZESAIGPDOBLKZ-UHFFFAOYSA-N	8-Aminotheophylline	CN1C2=C(NC(=N)N2)C(=O)N(C)C1=O	0.12447265	0
1399	DB01779	DHCLVCXQIBBOPH-UHFFFAOYSA-N	Glycerol 2-phosphate	OCC(CO)OP(O)(O)=O	0.14169776	0
1400	DB01780	KXTYBXCEQOANSX-WYKQKOHHSA-N	Fusicoccin	[H]\C1=C2/[C@@]([H])(COC)CC[C@@]2([H])[C@@]([H])(C)[C@@]([H])(O)[C@]([H])(O[C@@]2([H])O[C@]([H])(COC(C)(C)C=C)[C@@]([H])(O)[C@]([H])(OC(C)=O)[C@@]2([H])O)C2=C(C[C@]([H])(O)[C@]12C)[C@]([H])(C)COC(C)=O	0.0072039366	0
1401	DB01782	ACPOUJIDANTYHO-UHFFFAOYSA-N	Pyrazolanthrone	O=C1C2=CC=CC3=C2C(=NN3)C2=C1C=CC=C2	0.14904287	0
1402	DB01783	GHOKWGTUZJEAQD-ZETCQYMHSA-N	Pantothenic acid	CC(C)(CO)[C@@H](O)C(=O)NCCC(O)=O	0.025871366	0
1403	DB01784	LFLSATHZMYYIAQ-UHFFFAOYSA-N	4-Flourobenzenesulfonamide	NS(=O)(=O)C1=CC=C(F)C=C1	0.49470767	0
1404	DB01785	CBIDRCWHNCKSTO-UHFFFAOYSA-N	Dimethylallyl Diphosphate	CC(C)=CCO[P@](O)(=O)OP(O)(O)=O	0.11795789	0
1405	DB01786	QNAYBMKLOCPYGJ-UWTATZPHSA-N	D-Alanine	C[C@@H](N)C(O)=O	0.4618191	0
1406	DB01788	AXFPKNUSOMMYRV-UHFFFAOYSA-N	4-Imino-5-Methidyl-2-Methylpyrimidine	CC1=NC(=N)C(=C)C=N1	0.43724376	0
1407	DB01789	BMZJPVSGERKRHP-ACZMJKKPSA-N	1-Amino-2,3-Dihydroxy-5-Hydroxymethyl Cyclohex-5-Ene	[H][C@]1(N)C=C(CO)C[C@]([H])(O)[C@@]1([H])O	0.06648648	0
1408	DB01790	SMPNJFHAPJOHPP-PUHOFUEYSA-N	(Rp)-cAMPS	NC1=C2N=CN([C@@H]3O[C@@H]4CO[P@](S)(=O)O[C@H]4[C@H]3O)C2=NC=N1	0.037700266	0
1409	DB01791	RRRUXBQSQLKHEL-UHFFFAOYSA-N	Piclamilast	COC1=CC=C(C=C1OC1CCCC1)C(=O)NC1=C(Cl)C=NC=C1Cl	0.06640005	0
1410	DB01792	FZCSEXOMUJFOHQ-KPKSGTNCSA-N	Adenylyl-(3'-5')-uridine 3'-monophosphate	NC1=NC=NC2=C1N=CN2[C@@H]1O[C@H](CO)[C@@H](OP(O)(=O)OC[C@H]2O[C@H]([C@H](O)[C@@H]2OP(O)(O)=O)N2C=CC(=O)NC2=O)[C@H]1O	0.013201863000000001	0
1411	DB01793	ONVZFCHLOZUXRP-UHFFFAOYSA-N	SB-409513	OC(=O)C1=CC(NC2=C(C(=O)NC2=O)C2=CC(Cl)=CC=C2)=CC=C1Cl	0.1882152	0
1412	DB01796	GJAWHXHKYYXBSV-UHFFFAOYSA-N	Quinolinic Acid	OC(=O)C1=CC=CN=C1C(O)=O	0.08577987599999999	0
1413	DB01797	IMYOMVNQPPPJHU-ZCFIWIBFSA-O	(2R)-2-(aminomethyl)-2,4-dihydroxy-5-oxo-3-(2-oxoethyl)-2,5-dihydro-1H-imidazol-3-ium	NC[C@@]1(O)NC(=O)C(O)=[N+]1CC(O)=O	0.09322524	0
1414	DB01798	OJDJHGIXNZPZFD-UHFFFAOYSA-N	Ethyl Dihydrogen Diphosphate	CCO[P@](O)(=O)OP(O)(O)=O	0.09976095	0
1415	DB01799	URURINNTPGGDIV-YFKPBYRVSA-N	4-Hydroxy-3-Methyl Butyl Diphosphate	C[C@H](CO)CCO[P@](O)(=O)OP(O)(O)=O	0.08170304	0
1416	DB01800	XMCCOOONGGUOLA-UHFFFAOYSA-N	4-Nitrocatechol sulfate	OC1=CC=C(C=C1OS(O)(=O)=O)[N+]([O-])=O	0.16276556	0
1417	DB01802	LDFVYCXKPXXSNO-VIFPVBQESA-N	(4R)-7-Aza-7,8-dihydrolimonene	CN(C)[C@@H]1CCC(C)=CC1	0.54978585	1
1418	DB01803	VFUGTBZQGUVGEX-UHFFFAOYSA-O	2-(Trimethylammonium)Ethyl Thiol	C[N+](C)(C)CCS	0.18298614	0
1419	DB01804	RQVLGLPAZTUBKX-GSVOUGTGSA-N	2-Ammoniobut-3-Enoate, 2-Amino-3-Butenoate	[NH3+][C@H](C=C)C([O-])=O	0.42283806	0
1420	DB01805	DALHHSOTZKMXMV-YFKPBYRVSA-N	Monoisopropylphosphorylserine	[H][C@](N)(COP(O)(=O)OC(C)C)C(O)=O	0.045043945	0
1421	DB01806	OXPCRXLITLBLEY-ZVNFQBCFSA-N	10-decarboxymethylaclacinomycin A	CC[C@@]1(O)C[C@H](O[C@H]2C[C@@H]([C@H](O[C@@H]3C[C@H](O)[C@@H](O[C@H]4CCC(=O)[C@@H](C)O4)[C@H](C)O3)[C@H](C)O2)N(C)C)C2=C(O)C3=C(C=C2C1)C(=O)C1=C(C(O)=CC=C1)C3=O	0.06885943	0
1422	DB01807	XIWRCSVXKPGGAJ-UHFFFAOYSA-N	N-[(3Z)-5-Tert-butyl-2-phenyl-1,2-dihydro-3H-pyrazol-3-ylidene]-N'-(4-chlorophenyl)urea	CC(C)(C)C1=NN(C(NC(=O)NC2=CC=C(Cl)C=C2)=C1)C1=CC=CC=C1	0.012327582	0
1423	DB01809	ZVPDNRVYHLRXLX-UHFFFAOYSA-N	1-Ter-Butyl-3-P-Tolyl-1h-Pyrazolo[3,4-D]Pyrimidin-4-Ylamine	CC1=CC=C(C=C1)C1=NN(C2=C1C(N)=NC=N2)C(C)(C)C	0.09035823	0
1424	DB01810	NOXVWFAAXREWMI-GURWAVDKSA-N	[1-(1-Methyl-4,5-Dioxo-Pent-2-Enylcarbamoyl)-2-Phenyl-Ethyl]-Carbamic Acid Benzyl Ester	[H][C@@](C)(NC(=O)[C@@]([H])(CC1=CC=CC=C1)NC(=O)OCC1=CC=CC=C1)\C=C\C(=O)C=O	0.004680127	0
1425	DB01811	SGNZYJXNUURYCH-UHFFFAOYSA-N	3h-Indole-5,6-Diol	OC1=C(O)C=C2C=CNC2=C1	0.19336349	0
1426	DB01812	WHTCPDAXWFLDIH-KQYNXXCUSA-N	Adenosine 3',5'-diphosphate	NC1=NC=NC2=C1N=CN2[C@@H]1O[C@H](COP(O)(O)=O)[C@@H](OP(O)(O)=O)[C@H]1O	0.033364892	0
1427	DB01813	JMRKOGDJNHPMHS-JTQLQIEISA-O	Pyridoxyl-Glutamic Acid-5'-Monophosphate	[H][C@@](CCC(O)=O)(NCC1=C(COP(O)(O)=O)C=[NH+]C(C)=C1O)C(O)=O	0.05875188	0
1428	DB01814	WLKQLKMXKFGMQI-SANMLTNESA-N	2-Tridecanoyloxy-Pentadecanoic Acid	[H][C@](CCCCCCCCCCCC)(CC(O)=O)OC(=O)CCCCCCCCCCCC	0.0075047314	0
1429	DB01815	XINFXVVRMYBFMI-YFKPBYRVSA-N	Nz-(Dicarboxymethyl)Lysine	N[C@@H](CCCCNC(C(O)=O)C(O)=O)C(O)=O	0.0055857897	0
1430	DB01816	JDVVGAQPNNXQDW-TVNFTVLESA-N	Castanospermine	[H][C@]1(O)CCN2C[C@]([H])(O)[C@@]([H])(O)[C@]([H])(O)[C@@]12[H]	0.007908374000000001	0
1431	DB01817	VCAYFLVMRCFGDV-MOJAZDJTSA-N	Threonine-Aspartic Ester	[H][C@](N)(C[C@]([H])(O)O[C@]([H])(C)[C@]([H])(N)C(O)=O)C(O)=O	0.012852728	0
1432	DB01818	HHRMGTRTCHNCRO-FDROIEKHSA-N	O3-Sulfonylgalactose	[H][C@@]1(O)O[C@]([H])(CO)[C@]([H])(O)[C@]([H])(OS(O)(=O)=O)[C@@]1([H])O	0.0057814419999999995	0
1433	DB01819	DTBNBXWJWCWCIK-UHFFFAOYSA-N	Phosphoenolpyruvate	OC(=O)C(=C)OP(O)(O)=O	0.15503201	0
1434	DB01820	UESXELNYBIOROE-QHCPKHFHSA-N	2-{[4-(2-Acetylamino-2-pentylcarbamoyl-ethyl)-naphthalen-1-YL]-oxalyl-amino}-benzoic acid	[H]N(CCCCC)C(=O)[C@H](CC1=CC=C(N(C(=O)C(O)=O)C2=CC=CC=C2C(O)=O)C2=CC=CC=C12)N([H])C(C)=O	0.0028679966999999996	0
1435	DB01821	KUZKVXUOMSVPOA-BQBZGAKWSA-N	L-N(omega)-Nitroarginine-2,4-L-diaminobutyric amide	NCC[C@H](NC(=O)[C@@H](N)CCCNC(=N)N[N+]([O-])=O)C(N)=O	0.024981827	0
1436	DB01822	YPGMOWHXEQDBBV-IMJSIDKUSA-N	(4R,5R)-1,2-dithiane-4,5-diol	O[C@H]1CSSC[C@@H]1O	0.15897694	0
1437	DB01823	QRXBDPYWCAAAAI-UXDJRKLDSA-N	Beta-D-Glucopyranose Spirohydantoin	OC[C@H]1O[C@]2(NC(=O)NC2=O)[C@H](O)[C@@H](O)[C@@H]1O	0.047707766	0
1438	DB01824	BYWKHOXUUACYRY-RJAVELRTSA-N	(3S)-Tetrahydro-3-furanyl {(2S,3S)-4-[(2S,4R)-4-{(1S,2R)-2-[(S)-amino(hydroxy)methoxy]-2,3-dihydro-1H-inden-1-yl}-2-benzyl-3-oxo-2-pyrrolidinyl]-3-hydroxy-1-phenyl-2-butanyl}carbamate	[H]N([H])[C@@]([H])(O)O[C@]1([H])CC2=CC=CC=C2[C@]1([H])[C@]1([H])CN([H])[C@@](CC2=CC=CC=C2)(CC([H])(O)C([H])(CC2=CC=CC=C2)N([H])C(=O)O[C@@]2([H])CCOC2)C1=O	0.0101335645	0
1439	DB01825	NLLZAHIPYDRNRQ-UHFFFAOYSA-N	2-amino-8-methyl-4(1H)-quinazolinone	[H]N([H])C1=NC(=O)C2=CC=CC(C)=C2N1[H]	0.9010439	1
1440	DB01826	FSBLVBBRXSCOKU-UHFFFAOYSA-N	N-Butyl Isocyanide	CCCC[N+]#[C-]	0.73697644	1
1441	DB01827	JTXPTSGPUNTKSM-UHFFFAOYSA-N	2,3,5,6-Tetrafluoro-4-Methoxy-Benzamide	COC1=C(F)C(F)=C(C(N)=O)C(F)=C1F	0.30290765	0
1442	DB01828	BAVYZALUXZFZLV-UHFFFAOYSA-N	Methylamine	CN	0.8703754000000001	1
1443	DB01829	ILWZMFJBPIYQKW-IBOSZNHHSA-N	Desulfo-coenzyme A	CCNC(=O)CCNC(=O)[C@H](O)C(C)(C)COP(O)(=O)OP(O)(=O)OC[C@H]1O[C@H]([C@H](O)[C@@H]1OP(O)(O)=O)N1C=NC2=C1N=CN=C2N	0.0047038794	0
1444	DB01830	SPSGYTWOIGAABK-DQEYMECFSA-N	AP-22408	CC(=O)N[C@@H](CC1=CC=C(C(=C1)P(O)(O)=O)P(O)(O)=O)C(=O)N[C@H]1CCCCC2=CC(OCC3CCCCC3)=C(C=C12)C(N)=O	0.008074521999999999	0
1445	DB01831	IFQVDHDRFCKAAW-SQIXAUHQSA-N	Tryptophanyl-5'amp	N[C@@H](CC1=CNC2=CC=CC=C12)C(=O)OP(O)(=O)OC[C@H]1O[C@H]([C@H](O)[C@@H]1O)N1C=NC2=C(N)N=CN=C12	0.015539408000000001	0
1446	DB01832	MZTALSPOBPYJPG-UHFFFAOYSA-N	4-[Hydroxy-[Methyl-Phosphinoyl]]-3-Oxo-Butanoic Acid	C[P@@](O)(=O)CC(=O)CC(O)=O	0.016475141000000002	0
1447	DB01833	FSBIGDSBMBYOPN-VKHMYHEASA-N	Canavanine	N[C@@H](CCONC(N)=N)C(O)=O	0.010628849	0
1448	DB01834	JNNIZILNBMPOAC-MOXQZVSFSA-N	(9R,10R)-9-(S-glutathionyl)-10-hydroxy-9,10-dihydrophenanthrene	[H][C@](N)(CCC(=O)N[C@@]([H])(CS[C@]1([H])C2=CC=CC=C2C2=CC=CC=C2[C@@]1([H])O)C(=O)NCC(O)=O)C(O)=O	0.0019676685	0
1449	DB01835	LTCJJIZTKXNFGK-BQBZGAKWSA-N	4R-Fluoro-N6-ethanimidoyl-L-lysine	[H]N([H])[C@@H](C[C@@H](F)CC\N=C(/C)N([H])[H])C(O)=O	0.006402760699999999	0
1450	DB01836	ZLAKCKVFSRSENR-UHFFFAOYSA-N	[4-(6-Chloro-Naphthalene-2-Sulfonyl)-Piperazin-1-Yl]-(3,4,5,6-Tetrahydro-2h-[1,4']Bipyridinyl-4-Yl)-Methanone	ClC1=CC=C2C=C(C=CC2=C1)S(=O)(=O)N1CCN(CC1)C(=O)C1CCN(CC1)C1=CC=NC=C1	0.027436495	0
1451	DB01837	VZXPDPZARILFQX-BYPYZUCNSA-N	O-acetyl-L-serine	CC(=O)OC[C@H](N)C(O)=O	0.010427147	0
1452	DB01838	GKDYOXMZSXVKPP-UHFFFAOYSA-N	6,4'-Dihydroxy-3-Methyl-3',5'-Dibromoflavone	CC1=C(OC2=CC=C(O)C=C2C1=O)C1=CC(Br)=C(O)C(Br)=C1	0.31358272	0
1453	DB01840	CZQSGBWQBMZTMQ-AEVYZNAZSA-N	2-Deoxy-D-Glucitol 6-(E)-Vinylhomophosphonate	OCC[C@@H](O)[C@H](O)[C@H](O)\C=C\P(O)(O)=O	0.039922148	0
1454	DB01841	BJBURJZEESAQPG-MOJAZDJTSA-N	4,6-Dideoxyglucose	[H][C@@]1(C)C[C@]([H])(O)[C@@]([H])(O)[C@@]([H])(O)O1	0.042006105	0
1455	DB01842	GBBWIZKLHXYJOA-KQYNXXCUSA-N	3'-Phosphate-Adenosine-5'-Diphosphate	[H][C@]1(COP(O)(=O)OP(O)(O)=O)O[C@@]([H])(N2C=NC3=C(N)N=CN=C23)[C@]([H])(O)[C@]1([H])OP(O)(O)=O	0.023601382999999997	0
1456	DB01843	KLJXQBRQPPSXPZ-WWHASAIZSA-N	(5S,7R,8S,9S,10R)-3-Amino-8,9,10-trihydroxy-7-(hydroxymethyl)-6-oxa-1,3-diazaspiro[4.5]decane-2,4-dione	[H]N([H])N1C(=O)N([H])[C@@]2(O[C@H](CO)[C@@H](O)[C@H](O)[C@H]2O)C1=O	0.02147296	0
1457	DB01844	ZMXDDKWLCZADIW-UHFFFAOYSA-N	N,N-dimethylformamide	CN(C)C=O	0.97036827	1
1458	DB01846	HWMGJMKHOJKGLQ-IBOSZNHHSA-N	Oxidized coenzyme A	[H]N([H])C1=C2N=CN([C@@H]3O[C@H](COP(O)(=O)OP(O)(=O)OCC(C)(C)[C@@H](O)C(=O)N([H])CCC(=O)N([H])CCSO)[C@@H](OP(O)(O)=O)[C@H]3O)C2=NC=N1	0.0059247315000000005	0
1459	DB01847	JDXMIYHOSFNZKO-SCSAIBSYSA-N	N-Carbamyl-D-Valine	CC(C)[C@@H](NC(N)=O)C(O)=O	0.008693516	0
1460	DB01849	OIVLITBTBDPEFK-UHFFFAOYSA-N	Dihydrouracil	O=C1CCNC(=O)N1	0.7170024	1
1461	DB01850	HJVCHYDYCYBBQX-AWKNMOFVSA-N	(2S,3S,8S,9S)-3-amino-9-methoxy-2,6,8-trimethyl-10-phenyldeca-4,6-dienoic acid	CO[C@H](CC1=CC=CC=C1)[C@H](C)\C=C(/C)\C=C\[C@H](N)[C@H](C)C(O)=O	0.011779815	0
1462	DB01851	DZLFLBLQUQXARW-UHFFFAOYSA-N	Tetrabutylammonium Ion	CCCC[N+](CCCC)(CCCC)CCCC	0.06522587	0
1463	DB01854	YOQRXZIMSKLRCY-UHFFFAOYSA-N	5-Bromonicotinamide	NC(=O)C1=CN=CC(Br)=C1	0.47528094	0
1464	DB01855	PGYJBAGGGAUHGV-HSUXUTPPSA-N	5-(Hydroxy-Methyl-Amino)-3-Methyl-Pyrrolidine-2-Carboxylic Acid	[H][C@@]1(C)C[C@]([H])(N[C@@]1([H])C(O)=O)N(C)O	0.06526664	0
1465	DB01856	WLJVNTCWHIRURA-UHFFFAOYSA-N	Pimelic Acid	OC(=O)CCCCCC(O)=O	0.016976625	0
1466	DB01857	IXZNKTPIYKDIGG-REOHCLBHSA-N	Phosphoaspartate	N[C@@H](CC(=O)OP(O)(O)=O)C(O)=O	0.035543322999999995	0
1467	DB01858	QTPYRNAKLBXKNP-SFHVURJKSA-N	[1-(4-Fluorobenzyl)Cyclobutyl]Methyl (1s)-1-[Oxo(1h-Pyrazol-5-Ylamino)Acetyl]Pentylcarbamate	[H][C@@](CCCC)(NC(=O)OCC1(CC2=CC=C(F)C=C2)CCC1)C(=O)C(=O)NC1=CC=NN1	0.0057743790000000005	0
1468	DB01859	HTJXTKBIUVFUAR-XHIBXCGHSA-N	4-CDP-2-C-methyl-D-erythritol 2-phosphate	C[C@@](CO)(OP(O)(O)=O)[C@H](O)COP(O)(=O)OP(O)(=O)OC[C@H]1O[C@H]([C@H](O)[C@@H]1O)N1C=CC(N)=NC1=O	0.02759707	0
1469	DB01860	NLIHPCYXRYQPSD-BAJZRUMYSA-N	Cordycepin Triphosphate	[H][C@@]1(COP(O)(=O)OP(O)(=O)OP(O)(O)=O)C[C@@]([H])(O)[C@@]([H])(O1)N1C=NC2=C(N)N=CN=C12	0.12213945400000001	0
1470	DB01861	HSCJRCZFDFQWRP-JZMIEXBBSA-N	Uridine diphosphate glucose	OC[C@H]1O[C@H](OP(O)(=O)OP(O)(=O)OC[C@H]2O[C@H]([C@H](O)[C@@H]2O)N2C=CC(=O)NC2=O)[C@H](O)[C@@H](O)[C@@H]1O	0.008183956	0
1471	DB01862	BPHPUYQFMNQIOC-NXRLNHOXSA-N	Isopropyl beta-D-thiogalactopyranoside	CC(C)S[C@@H]1O[C@H](CO)[C@H](O)[C@H](O)[C@H]1O	0.018883318	0
1472	DB01863	CIPFCGZLFXVXBG-CNWJWELYSA-N	Inositol 1,3,4,5-Tetrakisphosphate	O[C@H]1[C@@H](OP(O)(O)=O)[C@H](O)[C@@H](OP(O)(O)=O)[C@H](OP(O)(O)=O)[C@H]1OP(O)(O)=O	0.06376919	0
1473	DB01864	XOFLBQFBSOEHOG-UUOKFMHZSA-N	5'-Guanosine-Diphosphate-Monothiophosphate	NC1=NC2=C(N=CN2[C@@H]2O[C@H](COP(O)(=O)OP(O)(=O)OP(O)(O)=S)[C@@H](O)[C@H]2O)C(=O)N1	0.042985617999999996	0
1474	DB01865	AKFPMLBVLWZSQX-CSKARUKUSA-N	3-(6-Aminopyridin-3-Yl)-N-Methyl-N-[(1-Methyl-1h-Indol-2-Yl)Methyl]Acrylamide	CN(CC1=CC2=C(C=CC=C2)N1C)C(=O)\C=C\C1=CN=C(N)C=C1	0.09156442	0
1475	DB01866	USNMCXDGQQVYSW-SSDOTTSWSA-N	RU79256	[H][C@](C(O)=O)(C1=CC=CC=C1)S(O)(=O)=O	0.026598155	0
1476	DB01868	DREJXTKPUGMERN-YUMQZZPRSA-M	Glycyl-L-a-Aminopimelyl-E-(D-2-Aminoethyl)Phosphonate	[H][C@](C)(N=C([O-])CCCC[C@]([H])(N=C(O)CN)C(O)=O)P(O)(O)=O	0.010919392	0
1477	DB01870	MUOMBPNNVXJUGT-QZABAPFNSA-N	1,4-dithio-alpha-D-glucopyranose	[H][C@@]1(O)[C@@]([H])(O)[C@]([H])(S)[C@@]([H])(CO)O[C@]1([H])S	0.018058985	0
1478	DB01871	OACUXIVGLLCILS-ZEQRLZLVSA-N	[1-(1-Benzyl-3-Hydroxy-2-Oxo-Propylcarbamoyl)-2-Phenyl-Ethyl]-Carbamic Acid Benzyl Ester	[H][C@@](CC1=CC=CC=C1)(NC(=O)[C@]([H])(CC1=CC=CC=C1)NC(=O)OCC1=CC=CC=C1)C(=O)CO	0.0036478937	0
1479	DB01872	WHCJUIFHMJFEFZ-UIAUGNHASA-N	2-deoxy-2-acetamido-beta-D-galactose-4-sulfate	CC(=O)N[C@H]1[C@H](O)O[C@H](CO)[C@H](OS(O)(=O)=O)[C@@H]1O	0.011847913	0
1480	DB01873	XOZIUKBZLSUILX-GIQCAXHBSA-N	Epothilone D	[H][C@]1(C\C=C(C)/CCC[C@H](C)[C@H](O)[C@@H](C)C(=O)C(C)(C)[C@@H](O)CC(=O)O1)C(\C)=C\C1=CSC(C)=N1	0.020735264	0
1481	DB01874	QQXLDOJGLXJCSE-KNVOCYPGSA-N	Tropinone	CN1[C@H]2CC[C@@H]1CC(=O)C2	0.3380131	0
1482	DB01875	KVGVQTOQSNJTJI-UHFFFAOYSA-N	8-azaxanthine	O=C1NC2=C(NN=N2)C(=O)N1	0.32336187	0
1483	DB01876	VVVXDHROXQUONB-UHFFFAOYSA-N	Bis(5-Amidino-2-Benzimidazolyl)Methanone	NC(=N)C1=CC2=C(C=C1)N=C(N2)C(=O)C1=NC2=C(N1)C=CC(=C2)C(N)=N	0.018938363	0
1484	DB01877	OJLWCTMBGWSVFC-JOYOIKCWSA-N	N-Hydroxy 1n(4-Methoxyphenyl)Sulfonyl-4-(Z,E-N-Methoxyimino)Pyrrolidine-2r-Carboxamide	CON[C@H]1C[C@@H](N(C1)S(=O)(=O)C1=CC=C(OC)C=C1)C(=O)NO	0.011678963999999998	0
1485	DB01878	RWCCWEUUXYIKHB-UHFFFAOYSA-N	Benzophenone	O=C(C1=CC=CC=C1)C1=CC=CC=C1	0.09324905	0
1486	DB01879	JOAALZBSMWLOPQ-LJAQVGFWSA-N	(S)-2-{Methyl-[2-(Naphthalene-2-Sulfonylamino)-5-(Naphthalene-2-Sulfonyloxy)-Benzoyl]-Amino}-Succinicacid	[H][C@@](CC(O)=O)(N(C)C(=O)C1=C(NS(=O)(=O)C2=CC3=CC=CC=C3C=C2)C=CC(OS(=O)(=O)C2=CC3=CC=CC=C3C=C2)=C1)C(O)=O	0.015412182	0
1487	DB01881	OMXLSJPESIOAGG-WDSKDSINSA-N	2-Methylpentane-1,2,4-Triol	[H][C@@](C)(O)C[C@](C)(O)CO	0.44381827	0
1488	DB01882	JPZQHIBHGCCNKS-QMMMGPOBSA-N	(2s)-2-Amino-4-(Methylsulfanyl)-1-Pyridin-2-Ylbutane-1,1-Diol	[H][C@](N)(CCSC)C(O)(O)C1=CC=CC=N1	0.04575482	0
1489	DB01883	LNLWXWOYQHAKTD-ULQDDVLXSA-N	N-(Sulfanylacetyl)Tyrosylprolylmethioninamide	[H][C@@](CCSC)(NC(=O)[C@]1([H])CCCN1C(=O)[C@]([H])(CC1=CC=C(O)C=C1)NC(=O)CS)C(N)=O	0.0059862733	0
1490	DB01884	IHBAVXVTGLANPI-QMMMGPOBSA-N	2-Amino-3-Methyl-1-Pyrrolidin-1-Yl-Butan-1-One	[H][C@](N)(C(C)C)C(=O)N1CCCC1	0.009372324	0
1491	DB01885	PHOQVHQSTUBQQK-MGCNEYSASA-N	D-Galctopyranosyl-1-On	[H][C@]1(O)C(=O)O[C@]([H])(CO)[C@]([H])(O)[C@]1([H])O	0.026373625	0
1492	DB01887	HLBCBFBFJWGTFR-QKXNMUHCSA-N	N,N-[2,5-O-Dibenzyl-glucaryl]-DI-[1-amino-indan-2-OL]	[H]N([C@@H]1CO[C@H](CO)C1)C(=O)[C@H](OCC1=CC=CC=C1)[C@H](O)[C@@H](O)[C@@H](OCC1=CC=CC=C1)C(=O)N([H])[C@@H]1[C@H](O)CC2=CC=CC=C12	0.0062143505	0
1493	DB01888	MDIWBYRNTPTYQI-QAQDUYKDSA-N	4-[5-(Trans-4-Aminocyclohexylamino)-3-Isopropylpyrazolo[1,5-a]Pyrimidin-7-Ylamino]-N,N-Dimethylbenzenesulfonamide	CC(C)C1=C2N=C(N[C@H]3CC[C@H](N)CC3)C=C(NC3=CC=C(C=C3)S(=O)(=O)N(C)C)N2N=C1	0.018192291	0
1494	DB01889	KRVXMNNRSSQZJP-PHFHYRSDSA-N	16,17-Androstene-3-Ol	[H][C@@]12CC=C[C@@]1(C)CC[C@@]1([H])[C@@]2([H])CC[C@@]2([H])C[C@]([H])(O)CC[C@]12C	0.0034214258000000003	0
1495	DB01890	OJSUWTDDXLCUFR-HGZMBBKESA-N	N,N-Bis(3-(D-gluconamido)propyl)deoxycholamide	[H][C@@]1(CC[C@@]2([H])[C@]3([H])CC[C@]4([H])C[C@H](O)CC[C@]4(C)[C@@]3([H])C[C@H](O)[C@]12C)[C@H](C)CCC(=O)N(CCCNC(=O)[C@H](O)[C@@H](O)[C@H](O)[C@H](O)CO)CCCNC(=O)[C@H](O)[C@@H](O)[C@H](O)[C@H](O)CO	0.08874935	0
1496	DB01891	QLOIOASGERKBSU-NYVOZVTQSA-N	Tl-3-093	[H][C@@](CO)(CC1=CC=CC=C1)NC(=O)[C@@]([H])(NC(=O)[C@]([H])(C)NC(=O)OCC1=CC=CC=C1)C(C)C	0.019356996	0
1497	DB01892	IWBJJCOKGLUQIZ-HQKKAZOISA-N	Hyperforin	CC(C)C(=O)[C@@]12C(O)=C(CC=C(C)C)C(=O)[C@@](CC=C(C)C)(C[C@H](CC=C(C)C)[C@@]1(C)CCC=C(C)C)C2=O	0.097938895	0
1498	DB01893	MRHGMAGSDAQUFH-LSCFUAHRSA-N	N6-Benzyl Adenosine-5'-Diphosphate	[H][C@]1(COP(O)(=O)OP(O)(O)=O)O[C@@]([H])(N2C=NC3=C(NCC4=CC=CC=C4)N=CN=C23)[C@]([H])(O)[C@]1([H])O	0.017358989	0
1499	DB01895	QPBSGQWTJLPZNF-VWJPMABRSA-N	Aspartyl-Adenosine-5'-Monophosphate	[H][C@](N)(CC(O)=O)C(=O)OP(O)(=O)OC[C@@]1([H])O[C@@]([H])(N2C=NC3=C(N)N=CN=C23)[C@]([H])(O)[C@]1([H])O	0.017228781999999998	0
1500	DB01897	BEIGFKLRGRRJJA-JLHYYAGUSA-O	2-(2f-Benzothiazolyl)-5-Styryl-3-(4f-Phthalhydrazidyl)Tetrazolium Chloride	O=C1NNC(=O)C2=CC(=CC=C12)[N+]1=NC(\C=C\C2=CC=CC=C2)=NN1C1=NC2=C(S1)C=CC=C2	0.10795525	0
1501	DB01898	FHJNAFIJPFGZRI-UCORVYFPSA-N	(2S,3S)-2-azanyl-3-methyl-pentanedioic acid	[H][C@](C)(CC(O)=O)[C@]([H])(N)C(O)=O	0.0050594509999999995	0
1502	DB01899	VOHVXLVXSYAFOA-YFKPBYRVSA-O	Nd1-Phosphonohistidine	N[C@@H](CC1=C[NH+]=CN1P(O)(O)=O)C(O)=O	0.10975304	0
1503	DB01901	WEPNHBQBLCNOBB-UGDNZRGBSA-N	Sucrosofate	OS(=O)(=O)OC[C@H]1O[C@@](COS(O)(=O)=O)(O[C@H]2O[C@H](COS(O)(=O)=O)[C@@H](OS(O)(=O)=O)[C@H](OS(O)(=O)=O)[C@H]2OS(O)(=O)=O)[C@@H](OS(O)(=O)=O)[C@@H]1OS(O)(=O)=O	0.06327966	0
1504	DB01902	GHAZCVNUKKZTLG-UHFFFAOYSA-N	1-Ethyl-Pyrrolidine-2,5-Dione	CCN1C(=O)CCC1=O	0.6395979	1
1505	DB01903	LHLHVDBXXZVYJT-RRKCRQDMSA-N	5-Bromo-2'-deoxyuridine 5'-(dihydrogen phosphate)	O[C@H]1C[C@@H](O[C@@H]1COP(O)(O)=O)N1C=C(Br)C(=O)NC1=O	0.085276455	0
1506	DB01905	ZFCKHJJALHETHG-UHFFFAOYSA-O	2-(2-Hydroxy-5-Methoxy-Phenyl)-1h-Benzoimidazole-5-Carboxamidine	COC1=CC=C(O)C(=C1)C1=NC2=C(N1)C=CC(=C2)C(N)=[NH2+]	0.07936561	0
1507	DB01906	KNLLRZNGRRRPEW-UHFFFAOYSA-N	3-(5-amino-7-hydroxy-(1,2,3)triazolo(4,5-d)pyrimidin-2-yl)benzoic acid	NC1=NC2=NN(N=C2C(O)=N1)C1=CC(=CC=C1)C(O)=O	0.13571137	0
1508	DB01908	MWEWSHNGVWABKG-SVBPBHIXSA-N	RU85493	CC(=O)N[C@@H](CC1=CC=C(OCC(O)=O)C(=C1)P(O)(O)=O)C(=O)N[C@H]1CCCCN(CC2=CC=C(C=C2)C2=CC=CC=C2)C1=O	0.003282249	0
1509	DB01909	HFHDHCJBZVLPGP-RWMJIURBSA-N	Alpha-Cyclodextrin (Cyclohexa-Amylose)	[H][C@]1(CO)O[C@]2([H])O[C@]3([H])[C@@]([H])(CO)O[C@]([H])(O[C@]4([H])[C@@]([H])(CO)O[C@]([H])(O[C@]5([H])[C@@]([H])(CO)O[C@]([H])(O[C@]6([H])[C@@]([H])(CO)O[C@]([H])(O[C@]7([H])[C@@]([H])(CO)O[C@]([H])(O[C@@]1([H])[C@]([H])(O)[C@@]2([H])O)[C@]([H])(O)[C@@]7([H])O)[C@]([H])(O)[C@@]6([H])O)[C@]([H])(O)[C@@]5([H])O)[C@]([H])(O)[C@@]4([H])O)[C@]([H])(O)[C@@]3([H])O	0.023198157999999997	0
1510	DB01910	LMXOHSDXUQEUSF-YECHIGJVSA-N	Sinefungin	[H][C@](N)(CC[C@]([H])(N)C(O)=O)C[C@@]1([H])O[C@@]([H])(N2C=NC3=C(N)N=CN=C23)[C@]([H])(O)[C@]1([H])O	0.015461713	0
1511	DB01911	YNWHQWMCLCANDI-GPRGVSBOSA-N	N-Methylmesoporphyrin	CCC1=C(C)C2=CC3=C(CC)C(C)=C(C=C4N=C(C=C5N\C(=C/C1=N2)C(C)=C5CCC(O)=O)C(CCC(O)=O)=C4C)N3C	0.07102698	0
1512	DB01914	GZCGUPFRVQAUEE-SLPGGIOYSA-N	D-glucose	[H][C@@](O)(CO)[C@@]([H])(O)[C@]([H])(O)[C@@]([H])(O)C=O	0.07825717	0
1513	DB01915	FXIRVRPOOYSARH-REOHCLBHSA-N	S-Hydroxycysteine	N[C@@H](CSO)C(O)=O	0.07857212400000001	0
1514	DB01917	KIDHWZJUCRJVML-UHFFFAOYSA-N	Putrescine	NCCCCN	0.55297774	1
1515	DB01919	HGBOYTHUEUWSSQ-UHFFFAOYSA-N	Pentanal	CCCCC=O	0.87408674	1
1516	DB01920	KUWPCJHYPSUOFW-YBXAARCKSA-N	1-O-[O-Nitrophenyl]-Beta-D-Galactopyranose	[H][C@]1(CO)O[C@@]([H])(OC2=CC=CC=C2N(=O)=O)[C@]([H])(O)[C@@]([H])(O)[C@@]1([H])O	0.0063230693	0
1517	DB01921	JDBSITHMKSTORG-FLRLBIABSA-N	Xylose-derived lactam oxime	[H]N(O)C1=NC[C@@H](O)[C@H](O)[C@H]1O	0.09036183	0
1518	DB01922	AHRWQUNEPBVNOT-IVJVVCOPSA-N	Maltosyl-Alpha (1,4)-D-Gluconhydroximo-1,5-Lactam	[H][C@]1(CO)O[C@]([H])(O[C@]2([H])[C@@]([H])(CO)O[C@]([H])(O[C@]3([H])[C@@]([H])(CO)N=C(NO)[C@]([H])(O)[C@@]3([H])O)[C@]([H])(O)[C@@]2([H])O)[C@]([H])(O)[C@@]([H])(O)[C@]1([H])O	0.012075573000000001	0
1519	DB01923	FNZLKVNUWIIPSJ-WHFBIAKZSA-N	L-Xylulose 5-Phosphate	[H][C@](O)(COP(O)(O)=O)[C@@]([H])(O)C(=O)CO	0.095814526	0
1520	DB01924	VDEUYMSGMPQMIK-UHFFFAOYSA-N	Benzhydroxamic Acid	ONC(=O)C1=CC=CC=C1	0.44986492	0
1521	DB01925	SNGROCQMAKYWRE-UHFFFAOYSA-N	2'-Chloro-Biphenyl-2,3-Diol	OC1=CC=CC(=C1O)C1=C(Cl)C=CC=C1	0.2561249	0
1522	DB01927	WAMKWBHYPYBEJY-UHFFFAOYSA-N	Duroquinone	CC1=C(C)C(=O)C(C)=C(C)C1=O	0.2742643	0
1523	DB01929	AOIWFGJNGXKHGL-UHFFFAOYSA-N	5-Chloryl-2,4,6-Quinazolinetriamine	NC1=C(C2=C(N)N=C(N)N=C2C=C1)[Cl](=O)=O	0.40450943	0
1524	DB01930	OTOIIPJYVQJATP-BYPYZUCNSA-M	2,4-Dihydroxy-3,3-Dimethyl-Butyrate	CC(C)(CO)[C@@H](O)C([O-])=O	0.045509398	0
1525	DB01931	BGKFPRIGXAVYNX-UHFFFAOYSA-N	5,7-Dichlorokynurenic acid	OC(=O)C1=CC(O)=C2C(Cl)=CC(Cl)=CC2=N1	0.40281475	0
1526	DB01932	FEKWWZCCJDUWLY-UHFFFAOYSA-N	5-Methylpyrrole	CC1=CNC=C1	0.6393085000000001	1
1527	DB01933	PBCZSGKMGDDXIJ-HQCWYSJUSA-N	7-Hydroxystaurosporine	[H][C@]12C[C@@H](NC)[C@@H](OC)[C@](C)(O1)N1C3=C(C=CC=C3)C3=C4[C@@H](O)NC(=O)C4=C4C5=C(C=CC=C5)N2C4=C13	0.099440664	0
1528	DB01934	YFSXYWAZCKMYJN-JBBOGOJTSA-N	Arylomycin A2	CC(C)CCCCCCCCC(=O)N(C)[C@H](CO)C(=O)N[C@H](C)C(=O)NCC(=O)N(C)[C@H]1C2=CC(=C(O)C=C2)C2=CC(C[C@H](NC(=O)[C@H](C)NC1=O)C(O)=O)=CC=C2O	0.054240912	0
1529	DB01935	REPVVNYZORKKPQ-SNVBAGLBSA-N	3-{[(1r)-1-Benzyl-2-Sulfanylethyl]Amino}-3-Oxopropanoic Acid	[H][C@](CS)(CC1=CC=CC=C1)NC(=O)CC(O)=O	0.012475848000000001	0
1530	DB01936	HMFHBZSHGGEWLO-MBMOQRBOSA-N	alpha-D-arabinofuranose	OC[C@H]1O[C@H](O)[C@@H](O)[C@@H]1O	0.047484427999999995	0
1531	DB01937	WTIFIAZWCCBCGE-UUOKFMHZSA-N	Guanosine-2'-monophosphate	NC1=NC2=C(N=CN2[C@@H]2O[C@H](CO)[C@@H](O)[C@H]2OP(O)(O)=O)C(=O)N1	0.028414696	0
1532	DB01938	DKDILZBBFKZMRO-OAHLLOKOSA-N	L-Histidine Beta Naphthylamide	[H][C@@](N)(CC1=CN=CN1)C(=O)NC1=CC=C2C=CC=CC2=C1	0.009469688	0
1533	DB01939	UHGFPMUGEQINGV-UHFFFAOYSA-O	5-Amidino-Benzimidazole	NC(=[NH2+])C1=CC2=C(C=C1)N=CN2	0.24608782	0
1534	DB01940	SQLYTJZXRRDERK-ISKFKSNPSA-N	Balanol Analog 2	[H][C@]1(CNCCC[C@@]1([H])OC(=O)C1=CC=C(C=C1)C(=O)C1=CC=CC=C1O)NC(=O)C1=CC=C(O)C=C1	0.004885316	0
1535	DB01941	SLXTWXQUEZSSTJ-UHFFFAOYSA-N	LG-100268	CC1=C(C=C2C(=C1)C(C)(C)CCC2(C)C)C1(CC1)C1=CC=C(C=N1)C(O)=O	0.01066494	0
1536	DB01942	BDAGIHXWWSANSR-UHFFFAOYSA-N	Formic acid	OC=O	0.90424573	1
1537	DB01944	LZAXPYOBKSJSEX-GOSISDBHSA-N	(S)-blebbistatin	CC1=CC=C2N=C3N(CC[C@@]3(O)C(=O)C2=C1)C1=CC=CC=C1	0.043483734	0
1538	DB01945	KTKAFSMJDTUUAN-UUOKFMHZSA-L	4-Carbamoyl-1-Beta-D-Ribofuranosyl-Imidazolium-5-Olate-5'-Phosphate	[H][C@]1(COP(O)([O-])=O)O[C@@]([H])(N2C=NC(C(N)=O)=C2[O-])[C@]([H])(O)[C@]1([H])O	0.054012597	0
1539	DB01946	UQHKJRCFSLMWIA-UHFFFAOYSA-N	Bisindolylmaleimide VIII	CN1C=C(C2=C1C=CC=C2)C1=C(C(=O)NC1=O)C1=CN(CCCN)C2=C1C=CC=C2	0.045293003	0
1540	DB01947	BYNSFVCWJXZPOW-UHFFFAOYSA-N	RU78262	OP(O)(=O)OC1=C(C=O)C=CC=C1	0.5515246	1
1541	DB01948	VXIYTVJEIXMAQF-UHFFFAOYSA-N	1-(2,6-Dichlorophenyl)-5-(2,4-Difluorophenyl)-7-Piperidin-4-Yl-3,4-Dihydroquinolin-2(1h)-One	FC1=CC=C(C(F)=C1)C1=CC(=CC2=C1CCC(=O)N2C1=C(Cl)C=CC=C1Cl)C1CCNCC1	0.015490532	0
1542	DB01949	BPKJNEIOHOEWLO-RXMQYKEDSA-N	2-Amino-N,3,3-Trimethylbutanamide	CNC(=O)[C@@H](N)C(C)(C)C	0.031685084	0
1543	DB01950	YAEMHJKFIIIULI-UHFFFAOYSA-N	AR-AO-14418	COC1=CC=C(CNC(=O)NC2=NC=C(S2)[N+]([O-])=O)C=C1	0.3134309	0
1544	DB01951	OQAHHWOPVDDWHD-INIZCTEOSA-N	Gpi-1046	[H][C@]1(CCCN1C(=O)C(=O)C(C)(C)CC)C(=O)OCCCC1=CN=CC=C1	0.0018311142999999999	0
1545	DB01952	OGVOXGPIHFKUGM-UHFFFAOYSA-N	1,N6-Ethenoadenine	N1C=NC2=C1N=CN1C=CN=C21	0.11413944	0
1546	DB01953	UUEYCHLWAOBOHG-UHFFFAOYSA-N	Inhibitor of P38 Kinase	C(CC1=CC=NC=C1)C1=CNC2=CC=CC=C12	0.066413134	0
1547	DB01954	HJORMJIFDVBMOB-UHFFFAOYSA-N	Rolipram	COC1=C(OC2CCCC2)C=C(C=C1)C1CNC(=O)C1	0.0027240217	0
1548	DB01955	WERYXYBDKMZEQL-UHFFFAOYSA-N	1,4-Butanediol	OCCCCO	0.800974	1
1549	DB01956	XOAAWQZATWQOTB-UHFFFAOYSA-N	Taurine	NCCS(O)(=O)=O	0.58834183	1
1550	DB01957	HORNXRXVQWOLPJ-UHFFFAOYSA-N	3-Chlorophenol	OC1=CC=CC(Cl)=C1	0.30618715	0
1551	DB01958	MNYDVPDMLAJJPB-UHFFFAOYSA-N	5-[4-Tert-Butylphenylsulfanyl]-2,4-Quinazolinediamine	CC(C)(C)C1=CC=C(SC2=CC=CC3=C2C(N)=NC(N)=N3)C=C1	0.11863723400000001	0
1552	DB01959	MSYGAHOHLUJIKV-UHFFFAOYSA-N	3,5-Dimethyl-1-(3-Nitrophenyl)-1h-Pyrazole-4-Carboxylic Acid Ethyl Ester	CCOC(=O)C1=C(C)N(N=C1C)C1=CC(=CC=C1)[N+]([O-])=O	0.30975065	0
1553	DB01960	QQODJOAVWUWVHJ-KQYNXXCUSA-N	7-methyl-7,8-dihydroguanosine-5'-diphosphate	CN1CN([C@@H]2O[C@H](COP(O)(=O)OP(O)(O)=O)[C@@H](O)[C@H]2O)C2=C1C(=O)NC(N)=N2	0.06405383	0
1554	DB01961	UOOOPKANIPLQPU-XVFCMESISA-N	Cytidine 3'-monophosphate	NC1=NC(=O)N(C=C1)[C@@H]1O[C@H](CO)[C@@H](OP(O)(O)=O)[C@H]1O	0.019243985	0
1555	DB01962	DCWXELXMIBXGTH-QMMMGPOBSA-N	Phosphonotyrosine	N[C@@H](CC1=CC=C(OP(O)(O)=O)C=C1)C(O)=O	0.02102691	0
1556	DB01964	ZWTSOJQGEWPWGO-NSHDSACASA-N	AL5424	[H][C@]1(O)CN(C2=CC=C(OC)C=C2)S(=O)(=O)C2=C1C=C(S2)S(N)(=O)=O	0.00990355	0
1557	DB01965	XZLLMTSKYYYJLH-SHYZEUOFSA-N	2'-Deoxyuridine 5'-alpha,beta-imido-triphosphate	[H]N(P(O)(=O)OC[C@H]1O[C@H](C[C@@H]1O)N1C=CC(=O)N([H])C1=O)P(O)(=O)OP(O)(O)=O	0.03788832	0
1558	DB01966	LVNGJLRDBYCPGB-KDXMTYKHSA-N	Di-Stearoyl-3-Sn-Phosphatidylethanolamine	CCCCCCCCCCCCCCCCCC(=O)OC[C@@H](CO[P@](O)(=O)OCCN)OC(=O)CCCCCCCCCCCCCCCCC	0.005451292	0
1559	DB01967	LICJTIDRHJECTD-SFHVURJKSA-N	N-{3-[(7ar,12as,12bs)-7-Oxo-1,3,4,6,7,7a,12a,12b-Octahydroindolo[2,3-a]Quinolizin-12(2h)-Yl]Propyl}Propane-2-Sulfonamide	[H][C@@]12CCCC[N@]1CC(=O)C1=C2N(CCCNS(=O)(=O)C(C)C)C2=C1C=CC=C2	0.014195591	0
1560	DB01968	JLZMZFJVTNYDOT-UPHRSURJSA-N	2-Thioethenamine	[H]\C(N)=C(/[H])S	0.94048005	1
1561	DB01969	XDIQTPZOIIYCTR-GRFIIANRSA-N	Trifluoroacetonyl coenzyme A	[H]N([H])C1=C2N=CN([C@@H]3O[C@H](COP(O)(=O)OP(O)(=O)OCC(C)(C)[C@@H](O)C(=O)N([H])CCC(=O)N([H])CCSCC(=O)C(F)(F)F)[C@@H](OP(O)(O)=O)[C@H]3O)C2=NC=N1	0.006276875699999999	0
1562	DB01970	REPLXGVUTGZQCG-WTTBNOFXSA-N	Hg9a-9, Nonanoyl-N-Hydroxyethylglucamide	[H][C@](O)(CO)[C@]([H])(O)[C@]([H])(O)[C@]([H])(O)CN(CCO)C(=O)CCCCCCCC	0.017101735	0
1563	DB01971	LOIYMIARKYCTBW-OWOJBTEDSA-N	trans-urocanic acid	OC(=O)\C=C\C1=CNC=N1	0.30926812	0
1564	DB01972	RQFCJASXJCIDSX-UUOKFMHZSA-N	Guanosine-5'-Monophosphate	NC1=NC2=C(N=CN2[C@@H]2O[C@H](COP(O)(O)=O)[C@@H](O)[C@H]2O)C(=O)N1	0.034299344	0
1565	DB01973	GCZVEKLTOLTWLM-VIFPVBQESA-N	O-Benzylsulfonyl-Serine	N[C@@H](COS(=O)(=O)CC1=CC=CC=C1)C(O)=O	0.013518125	0
1566	DB01974	BKLXHXYNMPKLBR-LFRDXLMFSA-N	2-Amino-3-[5-(Amino-Carboxy-Methyl)-2,3-Dihydro-Isoxazol-3-Ylsulfanyl]-Propionic Acid	[H][C@](N)(CS[C@@]1([H])NOC(=C1)[C@]([H])(N)C(O)=O)C(O)=O	0.006994307	0
1567	DB01975	ZPZRETFSCSWNDT-DBXCYWGHSA-N	AMPCPR	[H][C@]1(O)O[C@]([H])(COP(O)(=O)CP(O)(=O)OC[C@@]2([H])O[C@@]([H])(N3C=NC4=C(N)N=CN=C34)[C@]([H])(O)[C@]2([H])O)[C@@]([H])(O)[C@@]1([H])O	0.010681778000000001	0
1568	DB01976	YUENFNPLGJCNRB-UHFFFAOYSA-N	Aminoanthracene	NC1=CC=CC2=C1C=C1C=CC=CC1=C2	0.40787843	0
1569	DB01977	AECPTICWHONWNW-UHFFFAOYSA-N	6-(N-Phenylcarbamyl)-2-Naphthalenecarboxamidine	NC(=N)C1=CC=C2C=C(C=CC2=C1)C(=O)NC1=CC=CC=C1	0.015695363	0
1570	DB01978	UCYXILDOFXGENE-NKWVEPMBSA-N	7,9-Dimethylguanine	[H][C@@]1(N)NC2=C([N+](C)=CN2C)[C@]([H])(O)N1	0.12867978	0
1571	DB01979	HOVAGTYPODGVJG-VEIUFWFVSA-N	Methyl alpha-D-mannoside	CO[C@H]1O[C@H](CO)[C@@H](O)[C@H](O)[C@@H]1O	0.012465745	0
1572	DB01980	AJEPKWPHKPETBM-MRVPVSSYSA-N	Para-Iodo-D-Phenylalanine Hydroxamic Acid	[H][C@@](N)(CC1=CC=C(I)C=C1)C(=O)NO	0.029211103999999998	0
1573	DB01981	BBGPRYFPTZDJIZ-PHYPRBDBSA-N	3,6-Anhydro-2-(hydrogen sulfate)-alpha-D-galactopyranose	[H][C@@]12CO[C@@]([H])([C@H]1O)[C@@H](OS(O)(=O)=O)[C@@H](O)O2	0.0030778944	0
1574	DB01982	AEMOLEFTQBMNLQ-BYHBOUFCSA-N	D-Mannuronic Acid	[H][C@]1(O)O[C@]([H])(C(O)=O)[C@@]([H])(O)[C@]([H])(O)[C@]1([H])O	0.011388779	0
1575	DB01984	LKCWMWZIRUHWBW-ZXYZSCNASA-N	(4S)-5-[[(1S)-1-Carboxy-2-cyclohexylethyl]amino]-4-[[(2S)-2-[[(3R)-4-cyclohexyl-2-oxo-3-(phenylmethoxycarbonylamino)butanoyl]amino]-5-(diaminomethylideneamino)pentanoyl]amino]-5-oxopentanoic acid	NC(N)=NCCC[C@H](NC(=O)C(=O)[C@@H](CC1CCCCC1)NC(=O)OCC1=CC=CC=C1)C(=O)N[C@@H](CCC(O)=O)C(=O)N[C@@H](CC1CCCCC1)C(O)=O	0.01976502	0
1576	DB01985	SNEIUMQYRCDYCH-LURJTMIESA-N	N-acetyl-L-arginine	CC(=O)N[C@@H](CCCNC(N)=N)C(O)=O	0.008025675999999999	0
1577	DB01986	SLDLVGFPFFLYBM-UHFFFAOYSA-N	3-Fluoro-2-Methyl-Aniline	CC1=C(N)C=CC=C1F	0.71687734	1
1578	DB01987	AYEKOFBPNLCAJY-UHFFFAOYSA-N	Cocarboxylase	CC1=C(CCO[P@](O)(=O)O[P@](O)([O-])=O)SC=[N+]1CC1=CN=C(C)N=C1N	0.18860929999999998	0
1579	DB01988	WFSFNKVFXLIZIY-MHZLTWQESA-N	6((S)-3-Benzylpiperazin-1-Yl)-3-(Naphthalen-2-Yl)-4-(Pyridin-4-Yl)Pyrazine	C([C@H]1CN(CCN1)C1=NN=C(C2=CC3=CC=CC=C3C=C2)C(=C1)C1=CC=NC=C1)C1=CC=CC=C1	0.021191388	0
1580	DB01989	JVJRALIDWYDPLY-HEPRJOMSSA-O	Methyl N-{[(1R)-1-({1-[(benzyloxy)carbonyl]-L-prolyl-6-ammonio-L-norleucyl}amino)-2-phenylethyl](hydroxy)phosphoryl}-L-alanyl-L-prolinate	[H]N([C@@H](CCCC[N+]([H])([H])[H])C(=O)N([H])[C@@H](CC1=CC=CC=C1)P(O)(=O)N([H])[C@@H](C)C(=O)N1CCC[C@H]1C(=O)OC)C(=O)[C@@H]1CCCN1C(=O)OCC1=CC=CC=C1	0.008920401	0
1581	DB01990	BHYOQNUELFTYRT-DPAQBDIFSA-N	Cholesterol sulfate	[H][C@@]1(CC[C@@]2([H])[C@]3([H])CC=C4C[C@H](CC[C@]4(C)[C@@]3([H])CC[C@]12C)OS(O)(=O)=O)[C@H](C)CCCC(C)C	0.04669234	0
1582	DB01991	INAPDIIIYSWKOC-XHIHJMKYSA-N	TU-514	[H]N(O)C(=O)C[C@H]1CO[C@H](CO)[C@@H](O)[C@@H]1OC(=O)CCCCCCCCCCCCC	0.004191488	0
1583	DB01992	RGJOEKWQDUBAIZ-IBOSZNHHSA-N	Coenzyme A	CC(C)(COP(O)(=O)OP(O)(=O)OC[C@H]1O[C@H]([C@H](O)[C@@H]1OP(O)(O)=O)N1C=NC2=C1N=CN=C2N)[C@@H](O)C(=O)NCCC(=O)NCCS	0.004120856500000001	0
1584	DB01993	WACJCHFWJNNBPR-SSDOTTSWSA-N	N-(5'-Phosphopyridoxyl)-D-Alanine	C[C@@H](NCC1=C(O)C(C)=NC=C1COP(O)(O)=O)C(O)=O	0.057810426	0
1585	DB01994	QBILBVYKWQWDQJ-UHFFFAOYSA-N	2-(Pyrido[1,2-E]Purin-4-Yl)Amino-Ethanol	OCCNC1=NC=NC2=C1N=C1C=CC=CN21	0.10224610599999999	0
1586	DB01995	NJQONZSFUKNYOY-JXOAFFINSA-N	5-methylcytidine 5'-monophosphate	CC1=CN([C@@H]2O[C@H](COP(O)(O)=O)[C@@H](O)[C@H]2O)C(=O)N=C1N	0.020174563	0
1587	DB01996	ITQTTZVARXURQS-UHFFFAOYSA-N	3-Methylpyridine	CC1=CC=CN=C1	0.66969013	1
1588	DB01997	NFSTZPMYAZRZPC-UHFFFAOYSA-N	3-Bromo-7-Nitroindazole	BrC1=NNC2=C1C=CC=C2N(=O)=O	0.6138254	1
1589	DB01998	IMFJFQAURAFEAH-ZLSOQEJISA-N	2-[3,4-Dihydroxy-2-Hydroxymethyl-5-(2-Hydroxy-Nonyl)-Tetrahydro-Furan-2-Yloxy]-6-Hydroxymethyl-Tetra Hydro-Pyran-3,4,5-Triol	[H][C@@](O)(CCCCCCC)C[C@@]1([H])O[C@@](CO)(O[C@@]2([H])O[C@]([H])(CO)[C@@]([H])(O)[C@]([H])(O)[C@@]2([H])O)[C@@]([H])(O)[C@]1([H])O	0.007497251	0
1590	DB02001	CZLWCJRHDBTCGQ-UHFFFAOYSA-N	5-(4-Morpholin-4-Yl-Phenylsulfanyl)-2,4-Quinazolinediamine	NC1=NC2=C(C(N)=N1)C(SC1=CC=C(C=C1)N1CCOCC1)=CC=C2	0.08156651	0
1591	DB02002	IUMRWGYGZHKZKF-UHFFFAOYSA-N	2-Aminoprop-2-Enamide	NC(=C)C(N)=O	0.9056318999999999	1
1592	DB02004	RCJFINNFYUNFGH-UHFFFAOYSA-N	5-(Aminomethyl)-6-(2,4-Dichlorophenyl)-2-(3,5-Dimethoxyphenyl)Pyrimidin-4-Amine	COC1=CC(=CC(OC)=C1)C1=NC(=C(CN)C(N)=N1)C1=CC=C(Cl)C=C1Cl	0.05131316	0
1593	DB02005	IWARWSDDJHGZOW-IHWYPQMZSA-N	2-Oxo-3-Pentenoic Acid	[H]\C(C)=C(/[H])C(=O)C(O)=O	0.31775013	0
1594	DB02006	UCEOLAINXJPTDK-NVQXNPDNSA-N	Br-Coeleneterazine	[H][C@@]1(CC2=CC=CC=C2)NC(=CN2C(=O)[C@](CC3=CC=C(Br)C=C3)(OO)N=C12)C1=CC=C(O)C=C1	0.023970217000000002	0
1595	DB02007	NBSCHQHZLSJFNQ-DVKNGEFBSA-N	alpha-D-glucose 6-phosphate	O[C@H]1O[C@H](COP(O)(O)=O)[C@@H](O)[C@H](O)[C@H]1O	0.013937294499999999	0
1596	DB02008	JHSHXKJSPVHPCJ-UHFFFAOYSA-N	1-(2-Fluorobenzyl)-3-Butyl-8-(N-Acetyl-4-Aminobenzyl)-Xanthine	CCCCN1C2=C(NC(CC3=CC=C(NC(C)=O)C=C3)=N2)C(=O)N(CC2=CC=CC=C2F)C1=O	0.0074578226000000004	0
1597	DB02009	AOMZDQMIOCTPQP-CFSTZTOESA-N	L-756423	CC(C)(C)NC(=O)[C@@H]1CN(CC2=CC3=C(O2)C=CC=C3)CCN1C[C@@H](O)C[C@@H](CC1=CC=CC=C1)C(=O)NC1[C@H](O)CC2=C1C=CC=C2	0.009393036	0
1598	DB02010	HKSZLNNOFSGOKW-FYTWVXJKSA-N	Staurosporine	[H][C@]1(C[C@@]2([H])O[C@](C)(N3C4=CC=CC=C4C4=C5CNC(=O)C5=C5C6=CC=CC=C6N2C5=C34)[C@]1([H])OC)NC	0.06073743	0
1599	DB02011	FCIHAQFHXJOLIF-YFKPBYRVSA-N	N-(Phosphonoacetyl)-L-Ornithine	N[C@@H](CCCNC(=O)CP(O)(O)=O)C(O)=O	0.011817693999999998	0
1600	DB02014	QKHWJUMLYAYZFS-ONEGZZNKSA-N	5-(2-Fluoro-5-{(1E)-3-[3-hydroxy-2-(methoxycarbonyl)phenoxy]-1-propen-1-yl}phenyl)-1,2-oxazole-3-carboxylic acid	COC(=O)C1=C(O)C=CC=C1OC\C=C\C1=CC(C2=CC(=NO2)C(O)=O)=C(F)C=C1	0.06270817	0
1601	DB02015	OZRNSSUDZOLUSN-LBPRGKRZSA-N	Dihydrofolic Acid	[H][C@@](CCC(O)=O)(NC(=O)C1=CC=C(NCC2=NC3=C(NC2)NC(=N)N=C3O)C=C1)C(O)=O	0.008331537	0
1602	DB02016	CMYCCJYVZIMDFU-UHFFFAOYSA-N	R048-8071	CN(CCCCCCOC1=CC=C(C(=O)C2=CC=C(Br)C=C2)C(F)=C1)CC=C	0.045663922999999995	0
1603	DB02017	CSXOUJBOYXGFCL-OFKZETBZSA-N	Imidazole-Derived Cellobiose	[H][C@]1(CO)O[C@@]([H])(O[C@]2([H])[C@@]([H])(CO)N3C=CN=C3[C@]([H])(O)[C@@]2([H])O)[C@]([H])(O)[C@@]([H])(O)[C@]1([H])O	0.0034845471	0
1604	DB02018	ZXBYWYQEQQBMBT-UHFFFAOYSA-N	Amido Phenyl Pyruvic Acid	NC(=N)C1=CC=C(CC(=O)C(O)=O)C=C1	0.020586163	0
1605	DB02019	IXLRLZOYKJERRA-UHFFFAOYSA-N	Acetyl Dithranol	OC(=O)CC1=C(O)C2=C(CC3=C(C(O)=CC=C3)C2=O)C=C1	0.41148877	0
1606	DB02020	GCUCIFQCGJIRNT-UHFFFAOYSA-N	Alrestatin	OC(=O)CN1C(=O)C2=CC=CC3=CC=CC(C1=O)=C23	0.13852948	0
1607	DB02021	WAAPEIZFCHNLKK-UFBFGSQYSA-N	Fidarestat	NC(=O)[C@@H]1C[C@]2(NC(=O)NC2=O)C2=C(O1)C=CC(F)=C2	0.027590572999999997	0
1608	DB02022	VUTBELPREDJDDH-UHFFFAOYSA-N	4-Amino-5-Hydroxymethyl-2-Methylpyrimidine	CC1=NC=C(CO)C(N)=N1	0.31992185	0
1609	DB02023	AQIVLFLYHYFRKU-VPENINKCSA-N	8-oxo-dGMP	NC1=NC2=C(NC(=O)N2[C@H]2C[C@H](O)[C@@H](COP(O)(O)=O)O2)C(=O)N1	0.18517491	0
1610	DB02024	XMIIGOLPHOKFCH-UHFFFAOYSA-N	3-phenylpropionic acid	OC(=O)CCC1=CC=CC=C1	0.0409925	0
1611	DB02025	BYEIJZFKOAXBBV-ATZCPNFKSA-N	ACV tripeptide	CC(C)[C@@H](NC(=O)[C@H](CS)NC(=O)CCC[C@H](N)C(O)=O)C(O)=O	0.025996327000000003	0
1612	DB02026	WXINNGCGSCFUCR-ZDUSSCGKSA-N	Furo[2,3d]Pyrimidine Antifolate	[H][C@@](CCC(O)=O)(NC(=O)C1=CC=C(C=C1)N(C)CC1=COC2=NC(N)=NC(N)=C12)C(O)=O	0.0034021140000000004	0
1613	DB02027	RMSWBHUVFNFNIZ-ZETCQYMHSA-N	N-{(4S)-4-Amino-5-[(2-aminoethyl)amino]pentyl}-N'-nitroguanidine	NCCNC[C@@H](N)CCCNC(=N)N[N+]([O-])=O	0.010826826000000001	0
1614	DB02028	JBQPYAMQMBKZDT-WKBARDANSA-N	(1R,2R,3S,4R,6S)-3,4,6-Trihydroxy-5-{[(S)-hydroxy(3-hydroxy-2-oxopropoxy)phosphoryl]oxy}-1,2-cyclohexanediyl bis[dihydrogen (phosphate)]	OCC(=O)COP(O)(=O)OC1[C@H](O)[C@H](O)[C@@H](OP(O)(O)=O)[C@H](OP(O)(O)=O)[C@H]1O	0.007952154	0
1615	DB02029	AQTBUVAFYDVTFD-UHFFFAOYSA-N	N-Cyclohexyl-N'-(4-Iodophenyl)Urea	IC1=CC=C(NC(=O)NC2CCCCC2)C=C1	0.0037355423	0
1616	DB02030	ZMRGXEJKZPRBPJ-SYQHCUMBSA-N	Alpha-Ribazole-5'-Phosphate	CC1=CC2=C(C=C1C)N(C=N2)[C@H]1O[C@H](COP(O)(O)=O)[C@@H](O)[C@H]1O	0.03540334	0
1617	DB02031	MSTNYGQPCMXVAQ-RYUDHWBXSA-N	(6S)-5,6,7,8-tetrahydrofolic acid	NC1=NC2=C(N[C@@H](CNC3=CC=C(C=C3)C(=O)N[C@@H](CCC(O)=O)C(O)=O)CN2)C(=O)N1	0.004658133	0
1618	DB02032	FAKRSMQSSFJEIM-BQBZGAKWSA-N	Epicaptopril	C[C@@H](CS)C(=O)N1CCC[C@H]1C(O)=O	0.0037061572	0
1619	DB02033	GDRNWAKVNIROCG-DEOSSOPVSA-N	N-(3-Cyclopropyl(5,6,7,8,9,10-Hexahydro-2-Oxo-2h-Cycloocta[B]Pyran-3-Yl)Methyl)Phenylbenzensulfonamide	OC1=C([C@@H](C2CC2)C2=CC=CC(NS(=O)(=O)C3=CC=CC=C3)=C2)C(=O)OC2=C1CCCCCC2	0.025045186	0
1620	DB02034	FXUAIOOAOAVCGD-WCTZXXKLSA-N	Tridolgosir	[H][C@@]1(O)CN2CCC[C@@]([H])(O)[C@]2([H])[C@]1([H])O	0.013874114	0
1621	DB02035	QIVFMUVBIHIZAM-UHFFFAOYSA-N	Hexadecanesulfonyl fluoride	CCCCCCCCCCCCCCCCS(F)(=O)=O	0.00858897	0
1622	DB02036	UKDWCJNGBPZOBU-MRVPVSSYSA-N	2-(3,4-Dihydro-3-Oxo-2h-Benzo[B][1,4]Thiazin-2-Yl)-N-Hydroxyacetamide	[H][C@]1(CC(=O)NO)SC2=CC=CC=C2NC1=O	0.081409544	0
1623	DB02037	HWSJQFCTYLBBOF-UHFFFAOYSA-N	2,5-Diaminopyrimidin-4,6-diol	NC1=NC(O)=C(N)C(O)=N1	0.25645100000000004	0
1624	DB02038	NNRZSZJOQKAGTO-SECBINFHSA-N	D-[3-hydroxy-2-methyl-5-phosphonooxymethyl-pyridin-4-ylmethyl]-N,O-cycloserylamide	CC1=NC=C(COP(O)(O)=O)C(CN[C@@H]2CONC2=O)=C1O	0.124709815	0
1625	DB02039	XCIRMLHOFVDUDP-BYPYZUCNSA-N	S-Acetyl-Cysteine	[H][C@](N)(CSC(C)=O)C(O)=O	0.016975224	0
1626	DB02041	HUDPLKWXRLNSPC-UHFFFAOYSA-N	Isoluminol	NC1=CC=C2C(=O)NNC(=O)C2=C1	0.8849162	1
1627	DB02042	SLNYBUIEAMRFSZ-UHFFFAOYSA-N	2-(2-{2-[2-(2-Methoxy-Ethoxy)-Ethoxy]-Ethoxy}-Ethoxy)-Ethanol	COCCOCCOCCOCCOCCO	0.052186935999999996	0
1628	DB02043	BIABMEZBCHDPBV-UHFFFAOYSA-N	1,2-Dipalmitoyl-Phosphatidyl-Glycerole	CCCCCCCCCCCCCCCC(=O)OCC(COP(O)(=O)OCC(O)CO)OC(=O)CCCCCCCCCCCCCCC	0.010834455500000001	0
1629	DB02044	RODUKNYOEVZQPR-UHFFFAOYSA-N	N-[3-(aminomethyl)benzyl]acetamidine	CC(=N)NCC1=CC(CN)=CC=C1	0.07594037	0
1630	DB02045	DPBLXKKOBLCELK-UHFFFAOYSA-N	Amylamine	CCCCCN	0.8135023	1
1631	DB02046	WHPKSASOSKNDPY-PKOBYXMFSA-N	N-[(Furan-2-Yl)Carbonyl]-(S)-Leucyl-(R)-[1-Amino-2(1h-Indol-3-Yl)Ethyl]-Phosphonic Acid	[H][C@@](CC(C)C)(NC(=O)C1=CC=CO1)C(=O)N[C@@]([H])(CC1=CNC2=C1C=CC=C2)P(O)(O)=O	0.0045871735	0
1632	DB02047	JALUUBQFLPUJMY-NSHDSACASA-N	(+)-2-(4-biphenyl)propionic acid	C[C@H](C(O)=O)C1=CC=C(C=C1)C1=CC=CC=C1	0.011459351000000001	0
1633	DB02048	CDIOIIJXUJXYPB-UHFFFAOYSA-O	1,2,4-Triazole-Carboxamidine	NC(=[NH2+])N1C=NC=N1	0.54013115	1
1634	DB02049	QOPFTBAEAJQKSY-UHFFFAOYSA-N	2-{4-[4-(4-Chloro-Phenoxy)-Benzenesulfonyl]-Tetrahydro-Pyran-4-Yl}-N-Hydroxy-Acetamide	ONC(=O)CC1(CCOCC1)S(=O)(=O)C1=CC=C(OC2=CC=C(Cl)C=C2)C=C1	0.017922103	0
1635	DB02051	WABCRPSWXFHXDH-NYDCQLBNSA-N	4-Nitrophenyl (3S)-3-({N-[(benzyloxy)carbonyl]-L-phenylalanyl}amino)-5-phenyl-1-pentanesulfonate	[H]N([C@@H](CC1=CC=CC=C1)C(=O)N([H])[C@@H](CCC1=CC=CC=C1)CCS(=O)(=O)OC1=CC=C(C=C1)[N+]([O-])=O)C(=O)OCC1=CC=CC=C1	0.008140086999999999	0
1636	DB02052	HBDSHCUSXQATPO-BGBJRWHRSA-N	Indirubin-3'-monoxime	O\N=C1\C(\NC2=C\1C=CC=C2)=C1\C(=O)NC2=C1C=CC=C2	0.077138215	0
1637	DB02053	PPQRONHOSHZGFQ-LMVFSUKVSA-N	Ribose-5-phosphate	[H][C@@](O)(COP(O)(O)=O)[C@@]([H])(O)[C@@]([H])(O)C=O	0.06549373	0
1638	DB02054	XFDUHJPVQKIXHO-UHFFFAOYSA-N	Gabaculine	NC1=CC=CC(=C1)C(O)=O	0.30060026	0
1639	DB02055	IPRJXAGUEGOFGG-UHFFFAOYSA-N	N-Butyl-Benzenesulfonamide	CCCCNS(=O)(=O)C1=CC=CC=C1	0.43051670000000003	0
1640	DB02056	BHMBVRSPMRCCGG-OUTUXVNYSA-N	Prostaglandin D2	[H][C@](O)(CCCCC)\C=C\[C@@]1([H])C(=O)C[C@]([H])(O)[C@]1([H])C\C=C/CCCC(O)=O	0.0023399293	0
1641	DB02057	UUDAMDVQRQNNHZ-YFKPBYRVSA-N	(S)-AMPA	CC1=C(C[C@H](N)C(O)=O)C(O)=NO1	0.10391176	0
1642	DB02058	AZGZGRJOCKSSHA-UHFFFAOYSA-N	3-[4-(1-formylpiperazin-4-yl)-benzylidenyl]-2-indolinone	[H]N1C(=O)C(CC2=CC=C(C=C2)N2CCN(CC2)C=O)C2=CC=CC=C12	0.020403028	0
1643	DB02059	SRNWOUGRCWSEMX-ZQSHOCFMSA-N	Adenosine-5-Diphosphoribose	NC1=C2N=CN([C@@H]3O[C@H](CO[P@@](O)(=O)O[P@@](O)(=O)OC[C@H]4O[C@H](O)[C@H](O)[C@@H]4O)[C@@H](O)[C@H]3O)C2=NC=N1	0.012486041000000002	0
1644	DB02060	JHIVVAPYMSGYDF-UHFFFAOYSA-N	Cyclohexanone	O=C1CCCCC1	0.7076634	1
1645	DB02061	GUBGYTABKSRVRQ-CUHNMECISA-N	Cellobiose	OC[C@H]1O[C@@H](O[C@H]2[C@H](O)[C@@H](O)C(O)O[C@@H]2CO)[C@H](O)[C@@H](O)[C@@H]1O	0.0056796369999999995	0
1646	DB02062	CWJPVKSBGVPXRD-QMTMVMCOSA-N	N-[3-[(1-Aminoethyl)(Hydroxy)Phosphoryl]-2-(1,1'-Biphenyl-4-Ylmethyl)Propanoyl]Alanine	[H][C@@](C)(N)[P@](O)(=O)C[C@@]([H])(CC1=CC=C(C=C1)C1=CC=CC=C1)C(=O)N[C@@]([H])(C)C(O)=O	0.0035130084000000003	0
1647	DB02063	SJMNJNRKVVVGRB-SECBINFHSA-L	CRA_16847	[H][C@](CC([O-])=O)(C(O)=O)C1=CC(C2=NC3=C(N2)C=C(C=C3)C(N)=N)=C([O-])C(Br)=C1	0.016290933	0
1648	DB02065	DSYGIMVFFQCOQZ-KYYLAPRMSA-N	4-Deoxylactose	[H][C@@]1(CO)C[C@]([H])(O)[C@@]([H])(O)[C@]([H])(O[C@]2([H])[C@@]([H])(CO)O[C@@]([H])(O)[C@]([H])(O)[C@@]2([H])O)O1	0.0031482875	0
1649	DB02066	JRRNRCMIBCSOIH-LFAOKBQASA-N	N7-Methyl-Formycin A	[H][C@]1(CO)O[C@@]([H])(C2=C3N=CN=C(NC)C3=NN2)[C@]([H])(O)[C@]1([H])O	0.010473013	0
1650	DB02067	ZLOMJLIQXBKNHU-VJANTYMQSA-N	Triglu-5-formyl-tetrahydrofolate	[H]N([H])C1=NC(=O)C2=C(N([H])C[C@H](CN([H])C3=CC=C(C=C3)C(=O)N([H])[C@@H](CCC(=O)N([H])[C@@H](CCC(=O)N([H])[C@@H](CCC(O)=O)C(O)=O)C(O)=O)C(O)=O)N2C=O)N1[H]	0.028415471	0
1651	DB02068	JJMDCOVWQOJGCB-UHFFFAOYSA-O	Delta-Amino Valeric Acid	[NH3+]CCCCC(O)=O	0.16247466	0
1652	DB02069	ULYMHSXFSKOHGH-UHFFFAOYSA-N	N-(2-Flouro-Benzyl)-4-Sulfamoyl-Benzamide	NS(=O)(=O)C1=CC=C(C=C1)C(=O)NCC1=CC=CC=C1F	0.07229689	0
1653	DB02070	YGPSJZOEDVAXAB-QMMMGPOBSA-N	Kynurenine	N[C@@H](CC(=O)C1=CC=CC=C1N)C(O)=O	0.0031269490000000004	0
1654	DB02071	AINJYWXKBKRQSX-UHFFFAOYSA-N	WAY-151693	COC1=CC=C(C=C1)S(=O)(=O)N(CC1=CC=CN=C1)C1=C(C=CC=C1C)C(=O)NO	0.010897666	0
1655	DB02072	ZPDVRWNOCOREGF-UHFFFAOYSA-N	2-(Oxalyl-Amino)-4,7-Dihydro-5h-Thieno[2,3-C]Thiopyran-3-Carboxylic Acid	OC(=O)C(=O)NC1=C(C(O)=O)C2=C(CSCC2)S1	0.10115051	0
1656	DB02073	QBUVFDKTZJNUPP-BBROENKCSA-N	Biliverdine IX Alpha	CC1=C(C=C)\C(NC1=O)=C\C1=C(C)C(CCC(O)=O)=C(N1)\C=C1/N=C(/C=C2\NC(=O)C(C=C)=C2C)C(C)=C1CCC(O)=O	0.030951679	0
1657	DB02074	LDHQCZJRKDOVOX-NSCUHMNNSA-N	Butenoic Acid	C\C=C\C(O)=O	0.42919117	0
1658	DB02075	VJTAXXUIRYOXBT-KUBHLMPHSA-N	[(2R,3R,4S,5S)-3,4-Dihydroxy-5-(4-oxo-4,5-dihydro-1H-pyrrolo[3,2-d]pyrimidin-7-yl)-2-pyrrolidinyl]methyl dihydrogen phosphate	[H]N1C=C([C@@H]2N([H])[C@H](COP(O)(O)=O)[C@@H](O)[C@H]2O)C2=C1C(=O)N=CN2[H]	0.07351336	0
1659	DB02076	BIRSGZKFKXLSJQ-SQOUGZDYSA-N	6-phospho-D-gluconic acid	O[C@H](COP(O)(O)=O)[C@@H](O)[C@H](O)[C@@H](O)C(O)=O	0.07345614	0
1660	DB02077	IUFRDGFKAVLPFZ-CSMHCCOUSA-N	L-N(omega)-nitroarginine-(4R)-amino-L-proline amide	N[C@@H](CCC\N=C(/N)N[N+]([O-])=O)C(=O)N[C@H]1CN[C@@H](C1)C(N)=O	0.012421726999999999	0
1661	DB02078	YFNKIDBQEZZDLK-UHFFFAOYSA-N	Triglyme	COCCOCCOCCOC	0.16290602	0
1662	DB02079	NQRKYASMKDDGHT-UHFFFAOYSA-N	Aminooxyacetic acid	NOCC(O)=O	0.492204	0
1663	DB02080	HEUDUECKTWTQQR-UHFFFAOYSA-N	1-{2-[2-(2-Methoxyethoxy)Ethoxy]Ethoxy}-4-(1,1,3,3-Tetramethylbutyl)Benzene	COCCOCCOCCOC1=CC=C(C=C1)C(C)(C)CC(C)(C)C	0.0028670728000000003	0
1664	DB02081	BXYGSMRTHHSAHZ-PMACEKPBSA-N	Bis-Benzamidine	[H][C@@]1(CC2=CC=C(C=C2)C(N)=N)CCCC[C@@]([H])(CC2=CC=C(C=C2)C(N)=N)C1=O	0.019565135	0
1665	DB02082	UQABYHGXWYXDTK-UUOKFMHZSA-N	Phosphoaminophosphonic acid guanylate ester	NC1=NC2=C(N=CN2[C@@H]2O[C@H](COP(O)(=O)OP(O)(=O)NP(O)(O)=O)[C@@H](O)[C@H]2O)C(=O)N1	0.02741918	0
1666	DB02083	FFDGPVCHZBVARC-UHFFFAOYSA-N	N,N-dimethylglycine	CN(C)CC(O)=O	0.77679354	1
1667	DB02084	HVNXYZZCSQONQC-OAHLLOKOSA-L	CRA_17312	[H][C@](CC([O-])=O)(C(O)=O)C1=CC(=C([O-])C(=C1)C1=NC2=C(N1)C=C(C=C2)C(N)=N)C1=CC=CC=C1OC	0.007198423000000001	0
1668	DB02085	PAJPWUMXBYXFCZ-UHFFFAOYSA-N	1-Aminocyclopropanecarboxylic Acid	NC1(CC1)C(O)=O	0.09711042	0
1669	DB02087	MKQPOVUFDWKPNO-UHFFFAOYSA-N	3,5-Difluorobenzenesulfonamide	NS(=O)(=O)C1=CC(F)=CC(F)=C1	0.20114443	0
1670	DB02088	NXTPDFMZKSLVRK-RXMQYKEDSA-N	Norleucine Phosphonate	CCCC[C@H](N)P(O)(O)=O	0.23063960000000003	0
1671	DB02089	MWWXABBBAPKJDX-UHFFFAOYSA-N	CP-526423	ClC1=CC2=C(NC(=C2)C(=O)NCCOCCOCCNC(=O)C2=CC3=C(N2)C=CC(Cl)=C3)C=C1	0.0045582056	0
1672	DB02090	JLEGVELHGVWFGG-BBWFWOEESA-N	A Disubstituted Succinyl Caprolactam Hydroxymate Mmp3inhibitor	[H][C@@](CCCO)(C(=O)NO)[C@@]([H])(CC(C)C)C(=O)N[C@@]1([H])CCCCN(CCOC)C1=O	0.008105129	0
1673	DB02091	CTFDMGIBHFQWKB-UHFFFAOYSA-N	4-(2,4-Dimethyl-Thiazol-5-Yl)-Pyrimidin-2-Ylamine	CC1=NC(C)=C(S1)C1=NC(N)=NC=C1	0.49030766	0
1674	DB02092	NAACPBBQTFFYQB-LJAITQKLSA-N	Cholesteryl Linoleate	CCCCC\C=C/C\C=C/CCCCCCCC(=O)O[C@H]1CC[C@@]2(C)C(=CC[C@@]3([H])[C@]4([H])CC[C@]([H])([C@H](C)CCCC(C)C)[C@@]4(C)CC[C@]23[H])C1	0.22470117	0
1675	DB02093	OHQFMJPEBPCIEQ-JJYYJPOSSA-N	5-phospho-D-arabinohydroxamic acid	[H]N(O)C(=O)[C@@H](O)[C@H](O)[C@H](O)COP(O)(O)=O	0.042788982	0
1676	DB02095	JXDYKVIHCLTXOP-UHFFFAOYSA-N	Isatin	O=C1NC2=CC=CC=C2C1=O	0.41888753	0
1677	DB02096	ZUYUIKKHHBEVHL-GFCCVEGCSA-N	FR221647	[H][C@](CO)(CCC1=CC=CC=C1)N1C=NC(=C1)C(N)=O	0.014638543	0
1678	DB02097	UHDGCWIWMRVCDJ-XVFCMESISA-N	Cytidine	NC1=NC(=O)N(C=C1)[C@@H]1O[C@H](CO)[C@@H](O)[C@H]1O	0.019527495	0
1679	DB02098	AEOBEOJCBAYXBA-KQYNXXCUSA-N	Adenosine-2'-5'-Diphosphate	[H][C@]1(COP(O)(O)=O)O[C@@]([H])(N2C=NC3=C(N)N=CN=C23)[C@]([H])(OP(O)(O)=O)[C@]1([H])O	0.033364892	0
1680	DB02099	GGPFTSMJRHEOJG-AWEZNQCLSA-O	S-azabisabolene	C[N@H+](CCC=C(C)C)[C@@H]1CCC(C)=CC1	0.043213487	0
1681	DB02100	HOVAGTYPODGVJG-PZRMXXKTSA-N	Methyl alpha-galactoside	CO[C@H]1O[C@H](CO)[C@H](O)[C@H](O)[C@H]1O	0.012465745	0
1682	DB02101	WAAPEIZFCHNLKK-QPUJVOFHSA-N	(S,R)-fidarestat	[H]N([H])C(=O)[C@@H]1C[C@@]2(N([H])C(=O)N([H])C2=O)C2=C(O1)C=CC(F)=C2	0.027590632	0
1683	DB02102	KYRSNWPSSXSNEP-ZRTHHSRSSA-N	Mozenavir	NC1=CC(CN2[C@H](CC3=CC=CC=C3)[C@H](O)[C@@H](O)[C@@H](CC3=CC=CC=C3)N(CC3=CC(N)=CC=C3)C2=O)=CC=C1	0.009952306999999999	0
1684	DB02103	FNLILOONPKMGST-NTSWFWBYSA-N	2-Chlorodideoxyadenosine	[H][C@@]1(CO)CC[C@@]([H])(O1)N1C=NC2=C1N=C(Cl)N=C2N	0.042973965	0
1685	DB02104	PEGMMEYCSOZKIT-UHFFFAOYSA-N	2,4-Diamino-5-Methyl-6-[(3,4,5-Trimethoxy-N-Methylanilino)Methyl]Pyrido[2,3-D]Pyrimidine	COC1=CC(=CC(OC)=C1OC)N(C)CC1=C(C)C2=C(N)N=C(N)N=C2N=C1	0.05087638	0
1686	DB02105	VDCDWNDTNSWDFJ-UHFFFAOYSA-N	3,5-Dinitrocatechol	OC1=CC(=CC(=C1O)[N+]([O-])=O)[N+]([O-])=O	0.19200811	0
1687	DB02106	KIRQJXNQGZAKGR-UHFFFAOYSA-N	[3,5-Dibromo-4-(4-Hydroxy-3-Phenethylcarbamoyl-Phenoxy)-Phenyl]-Acetic Acid	OC(O)CC1=CC(Br)=C(OC2=CC(C(O)NCCC3=CC=CC=C3)=C(O)C=C2)C(Br)=C1	0.016592503	0
1688	DB02107	UNBMPKNTYKDYCG-ZCFIWIBFSA-N	Leucine - Reduced Carbonyl	CC(C)C[C@@H](C)N	0.5206456	1
1689	DB02108	AXQVKDQRBAXYBP-HNQUOIGGSA-N	2-Aminoethanimidic Acid	[H]N=C([H])CN	0.9129212	1
1690	DB02109	URJHVPKUWOUENU-UHFFFAOYSA-N	Hadacidin	ON(CC(O)=O)C=O	0.75032246	1
1691	DB02111	JLPHBZYAQYOJND-UHFFFAOYSA-N	3-hydroxyisoxazole-4-carboxylic acid	OC(=O)C1=CON=C1O	0.60417485	1
1692	DB02112	DZLGSWPXZYDHBD-UHFFFAOYSA-N	Zk-806450	CC(=N)N1CCC(CC1)OC1=CC=C2C(=C1)N(CC1=CC=C3C=CC(=CC3=C1)C(N)=N)C1=C2C=CC=C1	0.01050657	0
1693	DB02113	SYMHUEFSSMBHJA-UHFFFAOYSA-N	6-Methylpurine	CC1=C2NC=NC2=NC=N1	0.37297952	0
1694	DB02114	LRTFPLFDLJYEKT-UHFFFAOYSA-N	Cumidine	CC(C)C1=CC=C(N)C=C1	0.6704422	1
1695	DB02115	KYQZWONCHDNPDP-QNDFHXLGSA-N	Daidzin	OC[C@H]1O[C@@H](OC2=CC3=C(C=C2)C(=O)C(=CO3)C2=CC=C(O)C=C2)[C@H](O)[C@@H](O)[C@@H]1O	0.009778231	0
1696	DB02116	GTVPOLSIJWJJNY-UHFFFAOYSA-N	Olomoucine	CN1C=NC2=C1N=C(NCCO)N=C2NCC1=CC=CC=C1	0.20698443	0
1697	DB02118	CIUMOGWIMXNXSQ-GOSISDBHSA-N	CP-271485	[H][C@@]1(CN(CC2=CC=CC=C2)C(=O)CO1)C1=CC2=C(C=C1)N(C)S(=O)(=O)C2	0.14212212	0
1698	DB02119	CQQNNQTXUGLUEV-UHFFFAOYSA-N	6-Hydroxymethyl-7,8-Dihydropterin	NC1=NC2=C(N=C(CO)CN2)C(=O)N1	0.3261193	0
1699	DB02120	XPHOBMULWMGEBA-VZFHVOOUSA-N	6-Amino-4-Hydroxymethyl-Cyclohex-4-Ene-1,2,3-Triol	[H][C@]1(N)C=C(CO)[C@@]([H])(O)[C@]([H])(O)[C@@]1([H])O	0.028895438	0
1700	DB02121	DNSISZSEWVHGLH-UHFFFAOYSA-N	Butyramide	CCCC(N)=O	0.8453860000000001	1
1701	DB02123	GHCZAUBVMUEKKP-GYPHWSFCSA-N	Glycochenodeoxycholic Acid	C[C@H](CCC(=O)NCC(O)=O)[C@H]1CC[C@H]2[C@@H]3[C@H](O)C[C@@H]4C[C@H](O)CC[C@]4(C)[C@H]3CC[C@]12C	0.007189691	0
1702	DB02124	XBTXTLKLSHACSS-WDSKDSINSA-N	(2s,3s)-Trans-2,3-Dihydro-3-Hydroxyanthranilic Acid	[H][C@]1(O)C=CC=C(C(O)=O)[C@]1([H])N	0.10304859	0
1703	DB02125	IYKFYARMMIESOX-SPJNRGJMSA-N	Adamantanone	O=C1[C@H]2C[C@@H]3C[C@@H](C[C@H]1C3)C2	0.17293203	0
1704	DB02126	HAEJSGLKJYIYTB-ZZXKWVIFSA-N	4-Carboxycinnamic Acid	OC(=O)\C=C\C1=CC=C(C=C1)C(O)=O	0.54445255	1
1705	DB02127	WOAFDHWYKSOANX-UHFFFAOYSA-N	Diisopropyl methylphosphonate	CC(C)OP(C)(=O)OC(C)C	0.3210436	0
1706	DB02128	QCUBCTPTNWPFBC-ZEQRLZLVSA-N	[1-(3-hydroxy-2-oxo-1-phenethyl-propylcarbamoyl)2-phenyl-ethyl]-carbamic acid pyridin-4-ylmethyl ester	[H]N([C@@H](CC1=CC=CC=C1)C(=O)N([H])[C@@H](CCC1=CC=CC=C1)C(=O)CO)C(=O)OCC1=CN=CC=C1	0.004326641599999999	0
1707	DB02129	UFIVEPVSAGBUSI-REOHCLBHSA-N	Dihydroorotic Acid	OC(=O)[C@@H]1CC(=O)NC(=O)N1	0.18005824	0
1708	DB02130	WKOLLVMJNQIZCI-UHFFFAOYSA-M	Vanillic acid	COC1=CC(=CC=C1O)C([O-])=O	0.32810187	0
1709	DB02131	YWFHDUFNGSJLTL-SECBINFHSA-N	N-1-methylheptylformamide	[H]N(C=O)[C@H](C)CCCCCC	0.45439786	0
1710	DB02132	SXONDGSPUVNZLO-UHFFFAOYSA-N	Zenarestat	OC(=O)CN1C(=O)N(CC2=C(F)C=C(Br)C=C2)C(=O)C2=C1C=C(Cl)C=C2	0.08383763	0
1711	DB02134	LRFVTYWOQMYALW-UHFFFAOYSA-N	Xanthine	O=C1NC2=C(NC=N2)C(=O)N1	0.27687338	0
1712	DB02135	VBXZSBKAJFXURR-MRTMQBJTSA-N	1-deoxy-1-{2,6,8-trioxo-7-[4-(phosphonooxy)butyl]-1,2,3,6,7,8-hexahydro-9H-purin-9-yl}-D-arabinitol	[H]N1C2=C(N(CCCCOP(O)(O)=O)C(=O)N2C[C@@H](O)[C@H](O)[C@H](O)CO)C(=O)N([H])C1=O	0.15547293	0
1713	DB02136	PEUIVMLYMKXUBF-PULJXETJSA-N	Cephalosporin analog	[H][C@]1(NC(C(O)=O)=C(CC[C@H](NC(=O)CC[C@@H](NC(C)=O)C(O)=O)C(=O)N[C@H](C)C(=O)N[C@H](C)C(O)=O)CS1)[C@H](NC(=O)CC1=CC=CC=C1)C(O)=O	0.041234672	0
1714	DB02138	QKGBKPZAXXBLJE-UHFFFAOYSA-N	Diethyl 4-Methylbenzylphosphonate	CCOP(=O)(CC1=CC=C(C)C=C1)OCC	0.28243140000000005	0
1715	DB02139	YDWPQZUWZDRRSE-AATRIKPKSA-N	(2e)-N-Allyl-4-{[3-(4-Bromophenyl)-5-Fluoro-1-Methyl-1h-Indazol-6-Yl]Oxy}-N-Methyl-2-Buten-1-Amine	CN(CC=C)C\C=C\COC1=CC2=C(C=C1F)C(=NN2C)C1=CC=C(Br)C=C1	0.029801099999999997	0
1716	DB02140	ZPFPZRVOBBMZMP-SFHVURJKSA-N	N1-(1-Dimethylcarbamoyl-2-Phenyl-Ethyl)-2-Oxo-N4-(2-Pyridin-2-Yl-Ethyl)-Succinamide	[H][C@@](CC1=CC=CC=C1)(NC(=O)C(=O)CC(=O)NCCC1=NC=CC=C1)C(=O)N(C)C	0.0023952127	0
1717	DB02141	FZWGDUUJDZCYJR-UHFFFAOYSA-N	S,S'-(1,4-Phenylene-Bis(1,2-Ethanediyl))Bis-Isothiourea	NC(=N)SCCC1=CC=C(CCSC(N)=N)C=C1	0.045817047	0
1718	DB02142	ZMJGSOSNSPKHNH-UHFFFAOYSA-N	Pyridoxamine-5'-Phosphate	CC1=NC=C(COP(O)(O)=O)C(CN)=C1O	0.39519262	0
1719	DB02143	OITVEDMMUMUWTL-UHFFFAOYSA-N	1-hydroxy-2-isopropylguanidine	CC(C)\N=C(/N)NO	0.5627396	1
1720	DB02144	PDLAMJKMOKWLAJ-OJERQSHOSA-M	1,2-diacyl-sn-glycero-3-phosphoinositol	[H]\C(CCCCCCCC)=C(\[H])CCCCCCCC(=O)O[C@]([H])(COC(=O)CCCCCCCCCCCCCCC)COP([O-])(=O)O[C@@]1([H])[C@]([H])(O)[C@@]([H])(O)[C@]([H])(O)[C@@]([H])(O)[C@@]1([H])O	0.008151591	0
1721	DB02145	LRHPLDYGYMQRHN-UHFFFAOYSA-N	Butyl alcohol	CCCCO	0.91101754	1
1722	DB02146	WDLCRTLULMGVMR-QWRGUYRKSA-N	Glutathione S-atrazine	CCNC1=NC(SC[C@H](NC(=O)CC[C@H](N)C(O)=O)C(=O)NCC(O)=O)=NC(NC(C)C)=N1	0.012444317	0
1723	DB02148	ISLRAQPEXPIKDJ-NSHDSACASA-N	3-Amino-4-Oxybenzyl-2-Butanone	CC(=O)[C@@H](N)COCC1=CC=CC=C1	0.101787746	0
1724	DB02151	XKCSXHUCPYVQIW-SCSAIBSYSA-N	Methionine Phosphonate	CSCC[C@H](N)P(O)(O)=O	0.23303446	0
1725	DB02152	KOZFSFOOLUUIGY-SOLYNIJKSA-N	K-252a	[H][C@]12C[C@](O)(C(=O)OC)[C@](C)(O1)N1C3=C(C=CC=C3)C3=C4CNC(=O)C4=C4C5=CC=CC=C5N2C4=C13	0.028636962000000002	0
1726	DB02153	ADVPTQAUNPRNPO-REOHCLBHSA-N	3-sulfino-L-alanine	N[C@@H](C[S@@](O)=O)C(O)=O	0.23907729999999996	0
1727	DB02154	FFYBYVPVYLMLAR-KBPBESRZSA-N	2,3-Bis-Benzo[1,3]Dioxol-5-Ylmethyl-Succinic Acid	[H][C@@](CC1=CC=C2OCOC2=C1)(C(O)=O)[C@]([H])(CC1=CC=C2OCOC2=C1)C(O)=O	0.001593411	0
1728	DB02155	XVLMXAUKCDSMMW-YXLARRHKSA-N	3-[(3-sec-butyl-4-hydroxybenzoyl)amino]azepan-4-yl 4-(2-hydroxy-5-methoxybenzoyl)benzoate	[H]N([C@@H]1CN([H])CCC[C@H]1OC(=O)C1=CC=C(C=C1)C(=O)C1=C(O)C=CC(OC)=C1)C(=O)C1=CC([C@@H](C)CC)=C(O)C=C1	0.0073717237	0
1729	DB02156	BUTHMSUEBYPMKJ-UHFFFAOYSA-N	Sulfopyruvate	OC(=O)C(=O)CS(O)(=O)=O	0.0714224	0
1730	DB02158	YLCQGEBEQIBOOJ-BOFBLULFSA-N	(2S,3S,4R,5S)-2-(4-Amino-4,5-dihydro-1H-pyrrolo[3,2-d]pyrimidin-7-yl)-5-[(methylsulfanyl)methyl]-3,4-pyrrolidinediol	CSC[C@H]1N[C@H]([C@H](O)[C@@H]1O)C1=CNC2=C1N=CNC2N	0.33220524	0
1731	DB02160	QARMATOLSBVIJD-YFKPBYRVSA-N	S-Butyryl-Cystein	[H][C@](N)(CSC(=O)CCC)C(O)=O	0.018615127	0
1732	DB02161	ZTVIKZXZYLEVOL-LXTVHRRPSA-N	Hydroxy-Phenyl-Acetic Acid 8-Methyl-8-Aza-Bicyclo[3.2.1]Oct-3-Yl Ester	[H][C@](O)(C(=O)O[C@@]1([H])C[C@]2([H])CC[C@]([H])(C1)N2C)C1=CC=CC=C1	0.0018227994	0
1733	DB02162	ONCSLXAPOGUODU-WOUKDFQISA-N	5'-O-(N-Ethyl-Sulfamoyl)Adenosine	[H][C@]1(COS(=O)(=O)NCC)O[C@@]([H])(N2C=NC3=C(N)N=CN=C23)[C@]([H])(O)[C@]1([H])O	0.011675537	0
1734	DB02163	VOWZNBNDMFLQGM-UHFFFAOYSA-N	2,5-Xylidine	CC1=CC=C(C)C(N)=C1	0.6139915	1
1735	DB02164	ZLPUGFBBLGQWBS-SCRDCRAPSA-N	N-sulfo-flavin mononucleotide	[H]N1C(=O)N=C2N(C[C@H](O)[C@H](O)[C@H](O)COP(O)(O)=O)C3=C(C=C(C)C(C)=C3)[N+](=C2C1=O)S([O-])(=O)=O	0.10015005	0
1736	DB02166	ZDWVWKDAWBGPDN-UHFFFAOYSA-O	Propidium	CC[N+](C)(CC)CCC[N+]1=C(C2=CC=CC=C2)C2=C(C=CC(N)=C2)C2=C1C=C(N)C=C2	0.058588386	0
1737	DB02167	QCYOIFVBYZNUNW-BYPYZUCNSA-N	N,N-Dimethyl-L-Alanine	[H][C@@](C)(N(C)C)C(O)=O	0.55223614	1
1738	DB02168	CTGFGRDVWBZYNB-UHFFFAOYSA-N	6-bromopurine	BrC1=NC=NC2=C1NC=N2	0.38962036	0
1739	DB02169	QNDVLZJODHBUFM-WFXQOWMNSA-N	9,10-Deepithio-9,10-Didehydroacanthifolicin	[H]\C(=C(\[H])[C@@]1([H])CC[C@@]2(CC[C@@]3([H])O[C@@]([H])(C(=C)[C@@]([H])(O)[C@]3([H])O2)[C@@]([H])(O)C[C@]([H])(C)[C@@]2([H])O[C@@]3(CCCCO3)CC[C@@]2([H])C)O1)[C@@]([H])(C)[C@]1([H])CC(C)=C[C@@]2(O[C@]([H])(C[C@@](C)(O)C(O)=O)CC[C@@]2([H])O)O1	0.027264357000000003	0
1740	DB02170	ZOHCDJRFYXKEQW-UHFFFAOYSA-N	1,8-Di-Hydroxy-4-Nitro-Xanthen-9-One	OC1=CC=C(C2=C1C(=O)C1=C(O)C=CC=C1O2)[N+]([O-])=O	0.15521345	0
1741	DB02172	PFYHYHZGDNWFIF-BXKVDMCESA-N	2,5-Dideoxy-2,5-Imino-D-Glucitol	OC[C@@H]1N[C@@H](CO)[C@H](O)[C@H]1O	0.059547067	0
1742	DB02174	ZDXPYRJPNDTMRX-GSVOUGTGSA-N	D-Glutamine	N[C@H](CCC(N)=O)C(O)=O	0.0071599185	0
1743	DB02175	OFOBLEOULBTSOW-UHFFFAOYSA-N	Malonic acid	OC(=O)CC(O)=O	0.04122904	0
1744	DB02177	GKGJFUXSTSUKPB-UHFFFAOYSA-N	1-Acetyl-4-(4-{4-[(2-Ethoxyphenyl)Thio]-3-Nitrophenyl}Pyridin-2-Yl)Piperazine	CCOC1=CC=CC=C1SC1=C(C=C(C=C1)C1=CC(=NC=C1)N1CCN(CC1)C(C)=O)N(=O)=O	0.012599468	0
1745	DB02178	DTUQWGWMVIHBKE-UHFFFAOYSA-N	Phenylacetaldehyde	O=CCC1=CC=CC=C1	0.68540025	1
1746	DB02179	ONKHJNFXJDEMNQ-UHFFFAOYSA-N	O-Trifluoromethylphenyl Anthranilic Acid	OC(=O)C1=CC=CC=C1NC1=C(C=CC=C1)C(F)(F)F	0.11107159	0
1747	DB02180	DUAFKXOFBZQTQE-QSGBVPJFSA-N	Myristoyl-Coa	CCCCCCCCCCCCCC(=O)SCCNC(=O)CCNC(=O)[C@H](O)C(C)(C)COP(O)(=O)OP(O)(=O)OC[C@H]1O[C@H]([C@H](O)[C@@H]1OP(O)(O)=O)N1C=NC2=C1N=CN=C2N	0.011579484	0
1748	DB02181	HAAZLUGHYHWQIW-KVQBGUIXSA-N	2'-Deoxyguanosine-5'-Triphosphate	NC1=NC2=C(N=CN2[C@H]2C[C@H](O)[C@@H](COP(O)(=O)OP(O)(=O)OP(O)(O)=O)O2)C(=O)N1	0.031697392000000005	0
1749	DB02184	VHJLVAABSRFDPM-QWWZWVQMSA-N	D-1,4-dithiothreitol	O[C@H](CS)[C@H](O)CS	0.24984267	0
1750	DB02185	GDNZNIJPBQATCZ-SECBINFHSA-N	2,4-Dihydroxy-7-(Methyloxy)-2h-1,4-Benzoxazin-3(4h)-One	[H][C@@]1(O)OC2=C(C=CC(OC)=C2)N(O)C1=O	0.27325886	0
1751	DB02186	WJFVEEAIYIOATH-JAJWTYFOSA-N	N-Acetyl-D-Galactosamine 6-Sulfate	CC(=O)N[C@H]1[C@H](O)O[C@H](COS(O)(=O)=O)[C@H](O)[C@@H]1O	0.011399806	0
1752	DB02187	WKRLQDKEXYKHJB-HFTRVMKXSA-N	Equilin	[H][C@@]12CCC(=O)[C@@]1(C)CC[C@]1([H])C3=C(CC=C21)C=C(O)C=C3	0.08745825	0
1753	DB02189	OAKPWEUQDVLTCN-NKWVEPMBSA-N	2',3'-Dideoxyadenosine triphosphate	NC1=C2N=CN([C@H]3CC[C@@H](COP(O)(=O)OP(O)(=O)OP(O)(O)=O)O3)C2=NC=N1	0.06014499	0
1754	DB02190	UFSCUAXLTRFIDC-REOHCLBHSA-N	(S)-oxalosuccinic acid	[H][C@@](CC(O)=O)(C(O)=O)C(=O)C(O)=O	0.008980095	0
1755	DB02191	PGKUSHWBQJPFOP-LBPRGKRZSA-N	(7as,12ar,12bs)-1,2,3,4,7a,12,12a,12b-Octahydroindolo[2,3-a]Quinolizin-7(6h)-One	[H][C@@]12CCCC[N@]1CC(=O)C1=C2NC2=C1C=CC=C2	0.048345715	0
1756	DB02192	WRMNZCZEMHIOCP-UHFFFAOYSA-N	Phenylethyl alcohol	OCCC1=CC=CC=C1	0.27563545	0
1757	DB02194	ULLMMKZQNNBLRN-SANMLTNESA-N	8-Benzyl-2-Hydroxy-2-(4-Hydroxy-Benzyl)-6-(4-Hydroxy-Phenyl)-2h-Imidazo[1,2-a]Pyrazin-3-One	OC1=CC=C(C[C@@]2(O)N=C3N(C=C(N=C3CC3=CC=CC=C3)C3=CC=C(O)C=C3)C2=O)C=C1	0.03491175	0
1758	DB02195	ZSMYZLKEZDYVPI-UHFFFAOYSA-N	3-(4-Fluorophenyl)-1-Hydroxy-2-(Pyridin-4-Yl)-1h-Pyrrolo[3,2-B]Pyridine	ON1C2=CC=CN=C2C(=C1C1=CC=NC=C1)C1=CC=C(F)C=C1	0.06485885400000001	0
1759	DB02196	LFTYTUAZOPRMMI-NESSUJCYSA-N	Uridine-Diphosphate-N-Acetylgalactosamine	CC(=O)N[C@@H]1[C@@H](O)[C@@H](O)[C@@H](CO)O[C@@H]1O[P@](O)(=O)O[P@](O)(=O)OC[C@H]1O[C@H]([C@H](O)[C@@H]1O)N1C=CC(=O)NC1=O	0.008890271	0
1760	DB02197	NKORVPQBJCGYEC-UHFFFAOYSA-N	4-[(4-Imidazo[1,2-a]Pyridin-3-Ylpyrimidin-2-Yl)Amino]Benzenesulfonamide	NS(=O)(=O)C1=CC=C(NC2=NC(=CC=N2)C2=CN=C3C=CC=CN23)C=C1	0.059969515	0
1761	DB02198	KDPAWGWELVVRCH-UHFFFAOYSA-N	2-Bromoacetyl Group	OC(=O)CBr	0.6881421999999999	1
1762	DB02200	VXIINIMESJGNGI-LQJZCPKCSA-N	3-[N-[benzyloxycarbonyl]-phenylalaninyl-amino]-5-phenyl-pentane-1-sulfonylmethylbenzene	[H]N([C@@H](CCC1=CC=CC=C1)CCS(=O)(=O)CC1=CC=CC=C1)C(=O)[C@H](CC1=CC=CC=C1)N([H])C(=O)OCC1=CC=CC=C1	0.006095141	0
1763	DB02201	OFOBLEOULBTSOW-UHFFFAOYSA-L	Malonate Ion	[O-]C(=O)CC([O-])=O	0.08674475599999999	0
1764	DB02202	PUPZLCDOIYMWBV-BYPYZUCNSA-N	(S)-butane-1,3-diol	C[C@H](O)CCO	0.8437587	1
1765	DB02203	MWFMGBPGAXYFAR-UHFFFAOYSA-N	Acetone Cyanohydrin	CC(C)(O)C#N	0.34973538	0
1766	DB02205	JCDLLLXYAICSQV-INIZCTEOSA-N	(+)-Rutamarin alcohol	CC(C)(O)[C@@H]1CC2=C(O1)C=C1OC(=O)C(=CC1=C2)C(C)(C)C=C	0.2636869	0
1767	DB02207	PQCAUHUKTBHUSA-UHFFFAOYSA-N	7-Nitroindazole	O=N(=O)C1=CC=CC2=CNN=C12	0.5462363	1
1768	DB02209	WHOMFKWHIQZTHY-UHFFFAOYSA-N	Pyridoxine phosphate	CC1=NC=C(COP(O)(O)=O)C(CO)=C1O	0.49055010000000004	0
1769	DB02210	XXMIOPMDWAUFGU-UHFFFAOYSA-N	Hexane-1,6-Diol	OCCCCCCO	0.6770055	1
1770	DB02211	CSVGVHNFFZWQJU-CYBMUJFWSA-N	(R)-N-methyl-N-2-propynyl-1-indanamine	CN(CC#C)[C@@H]1CCC2=C1C=CC=C2	0.52024317	1
1771	DB02213	VCCMGHVCRFMITI-IIRVCBMXSA-N	Metanitrophenyl-Alpha-D-Galactoside	[H][C@]1(CO)O[C@]([H])(OC2=CC=CC(=C2)N(=O)=O)[C@]([H])(O)[C@@]([H])(O)[C@@]1([H])O	0.0048531294	0
1772	DB02214	MIBROOURCUHKMD-RPDRRWSUSA-N	6,7-dioxo-5H-8-ribitylaminolumazine	[H]N1C(=O)N([H])C2=C(N([H])C(=O)C(=O)N2C[C@H](O)[C@H](O)[C@H](O)CO)C1=O	0.47521907	0
1773	DB02215	LXBURZIESWDWIV-QMMMGPOBSA-N	Furoyl-Leucine	[H][C@@](CC(C)C)(NC(=O)C1=CC=CO1)C(O)=O	0.016277492	0
1774	DB02216	IDIDJDIHTAOVLG-VKHMYHEASA-N	S-Methylcysteine	CSC[C@H](N)C(O)=O	0.11783129	0
1775	DB02217	WTZFKHNHHRPQOU-WSMBLCCSSA-N	Dpb-T	[H][C@]1(C[C@]2([H])O[C@@](OC[C@]2([H])O1)(C1=CC=CC=C1)P(O)(O)=O)N1C=C(C)C(=O)NC1=O	0.01649034	0
1776	DB02218	RBZIIHWPZWOIDU-ZCGMLSCUSA-N	N-[4-hydroxymethyl-cyclohexan-6-yl-1,2,3-triol]-4,6-dideoxy-4-aminoglucopyranoside	[H][C@]1(C)O[C@]([H])(O)[C@]([H])(O)[C@@]([H])(O)[C@]1([H])N[C@@]1([H])C=C(CO)[C@@]([H])(O)[C@]([H])(O)[C@@]1([H])O	0.0037130117	0
1777	DB02219	PJWWRFATQTVXHA-UHFFFAOYSA-N	3-(cyclohexylamino)propanesulfonic acid	OS(=O)(=O)CCCNC1CCCCC1	0.091444045	0
1778	DB02220	RMOXCYSVWCHXII-LBPRGKRZSA-N	AL7089A	CN[C@H]1CN(C2=CC(OC)=CC=C2)S(=O)(=O)C2=C1C=C(S2)S(N)(=O)=O	0.0107085705	0
1779	DB02221	DVTYOTODFLDHRL-UHFFFAOYSA-N	4-(Aminosulfonyl)-N-[(2,4,6-Trifluorophenyl)Methyl]-Benzamide	NS(=O)(=O)C1=CC=C(C=C1)C(=O)NCC1=C(F)C=C(F)C=C1F	0.029812545	0
1780	DB02222	LWEKFDHXJHJYGB-YFKPBYRVSA-L	2,6-Diamino-(S)-9-[2-(Phosphonomethoxy)Propyl]Purine	C[C@@H](CN1C=NC2=C1N=C(N)N=C2N)OCP([O-])([O-])=O	0.21202743	0
1781	DB02223	DICHBVJYDUDAIQ-QEGIFBSNSA-N	LY231514 tetra glu	NC1=NC(=O)C2=C(NC=C2CCC2=CC=C(C=C2)C(=O)N[C@@H](CCC(=O)N[C@@H](CCC(=O)N[C@@H](CCC(=O)NC(CCC(O)=O)C(O)=O)C(O)=O)C(O)=O)C(O)=O)N1	0.073794246	0
1782	DB02224	CXQWRCVTCMQVQX-LSDHHAIUSA-N	Taxifolin	O[C@@H]1[C@H](OC2=CC(O)=CC(O)=C2C1=O)C1=CC=C(O)C(O)=C1	0.13396466	0
1783	DB02225	WEXRBKRFCBLWEL-MRXNPFEDSA-N	1,2-Di-N-Pentanoyl-Sn-Glycero-3-Dithiophosphocholine	CCCCC(=O)OC[C@H](CO[P@@]([S-])(=S)OCC[N+](C)(C)C)OC(=O)CCCC	0.00851205	0
1784	DB02226	NAARZDJZGYBXKL-UHFFFAOYSA-O	3,8-Diamino-6-Phenyl-5-[6-[1-[2-[(1,2,3,4-Tetrahydro-9-Acridinyl)Amino]Ethyl]-1h-1,2,3-Triazol-4-Yl]Hexyl]-Phenanthridinium	NC1=CC2=C(C=C1)C1=CC=C(N)C=C1C(C1=CC=CC=C1)=[N+]2CCCCCCC1=CN(CCNC2=C3CCCCC3=NC3=C2C=CC=C3)N=N1	0.009462684	0
1785	DB02227	YRPRHLNMFWDGSL-YUPRTTJUSA-N	4,5-Dihydroxy-Tetrahydro-Pyran-2-Carboxylic Acid	O[C@H]1CO[C@@H](C[C@@H]1O)C(O)=O	0.018450916	0
1786	DB02228	ZCXUVYAZINUVJD-VFUOTHLCSA-N	2-deoxy-2-fluoro-β-D-galactose	[H][C@@]1(O)O[C@]([H])(CO)[C@]([H])(O)[C@]([H])(O)[C@@]1([H])F	0.016767114	0
1787	DB02229	SQDXXTAOGLOMRP-VOLIQSIHSA-N	5'-O-[(L-methionyl)-sulphamoyl]adenosine	CSCC[C@H](N)C(=O)NS(=O)(=O)OC[C@H]1O[C@H]([C@H](O)[C@@H]1O)N1C=NC2=C(N)NC=NC12	0.05043301	0
1788	DB02230	KBIDJCVAURJXFG-PVEDRDFWSA-N	Immucillin-G	NC1=NC2=C(NC=C2[C@@H]2N[C@H](CO)[C@@H](O)[C@H]2O)C(=O)N1	0.07026297	0
1789	DB02233	OLUWXTFAPJJWPL-RXMQYKEDSA-N	6-hydroxy-D-norleucine	[H][C@@](N)(CCCCO)C(O)=O	0.033855677	0
1790	DB02234	VFIZBHJTOHUOEK-UHFFFAOYSA-N	S-Ethylisothiourea	CCSC(N)=N	0.7099985	1
1791	DB02235	QEFRNWWLZKMPFJ-ZXPFJRLXSA-N	L-methionine (R)-S-oxide	C[S@@](=O)CC[C@H](N)C(O)=O	0.086642325	0
1792	DB02236	OBQMLSFOUZUIOB-HJZCUYRDSA-N	Glycinamide Ribonucleotide	NCC(=O)NC1O[C@H](COP(O)(O)=O)[C@@H](O)[C@H]1O	0.008588463000000001	0
1793	DB02237	UYQJCPNSAVWAFU-KVXMBEGHSA-N	Maltotetraose	OC[C@@H](O)[C@@H](O[C@H]1O[C@H](CO)[C@@H](O[C@H]2O[C@H](CO)[C@@H](O[C@H]3O[C@H](CO)[C@@H](O)[C@H](O)[C@H]3O)[C@H](O)[C@H]2O)[C@H](O)[C@H]1O)[C@H](O)[C@@H](O)C=O	0.019989014	0
1794	DB02238	SXFSQZDSUWACKX-UHFFFAOYSA-N	4-methylthio-2-oxobutanoic acid	CSCCC(=O)C(O)=O	0.018920124	0
1795	DB02239	JOOXCMJARBKPKM-UHFFFAOYSA-N	Laevulinic Acid	CC(=O)CCC(O)=O	0.06814739	0
1796	DB02240	UKOBAUFLOGFCMV-UHFFFAOYSA-N	Quinacrine mustard	COC1=CC2=C(NC(C)CCCN(CCCl)CCCl)C3=CC=C(Cl)C=C3N=C2C=C1	0.02708456	0
1797	DB02241	HOSWCJDTHOAORT-SANMLTNESA-N	8-Benzyl-2-Hydroperoxy-2-(4-Hydroxy-Benzyl)-6-(4-Hydroxy-Phenyl)-2h-Imidazo[1,2-a]Pyrazin-3-One	OO[C@]1(CC2=CC=C(O)C=C2)N=C2N(C=C(N=C2CC2=CC=CC=C2)C2=CC=C(O)C=C2)C1=O	0.014912993000000001	0
1798	DB02242	HJZLEGIHUQOJBA-UHFFFAOYSA-N	Cyclohexanepropanoic acid	OC(=O)CCC1CCCCC1	0.045051365999999995	0
1799	DB02243	OFBHNKJTHNHXQT-WNJJXGMVSA-N	4-Morpholin-4-Yl-Piperidine-1-Carboxylic Acid [1-(3-Benzenesulfonyl-1-Propyl-Allylcarbamoyl)-2-Phenylethyl]-Amide	[H][C@](CCC)(C=CS(=O)(=O)C1=CC=CC=C1)N=C(O)[C@]([H])(CC1=CC=CC=C1)N=C(O)N1CCC(CC1)N1CCOCC1	0.014725953	0
1800	DB02245	LOSIULRWFAEMFL-UHFFFAOYSA-N	7-Deazaguanine	NC1=NC2=C(CC=N2)C(=O)N1	0.28551733	0
1801	DB02247	JRYZEMHNDUZNMI-RYUDHWBXSA-N	Hydrolyzed Cephalothin	[H][C@@](NC(=O)CC1=CC=CS1)(C(O)=O)[C@@]1([H])NC(C(O)=O)=C(C)CS1	0.022325635	0
1802	DB02248	PZCKFQRRNSACOM-MROZADKFSA-N	3-Methyl-5-Sulfo-Pyrrolidine-2-Carboxylic Acid	[H][C@@]1(C)C[C@@]([H])(N[C@@]1([H])C(O)=O)S(O)(=O)=O	0.042173922	0
1803	DB02249	ZNQVEEAIQZEUHB-UHFFFAOYSA-N	2-Ethoxyethanol	CCOCCO	0.8114625	1
1804	DB02251	YIVWQNVQRXFZJB-UHFFFAOYSA-N	O-Succinylbenzoate	OC(=O)CCC(=O)C1=C(C=CC=C1)C(O)=O	0.024955302000000002	0
1805	DB02252	SNHMUERNLJLMHN-UHFFFAOYSA-N	Iodobenzene	IC1=CC=CC=C1	0.6268719	1
1806	DB02253	FNAJVVMDXCOSFY-VFGOXHQXSA-N	(1r)-4-[(1e,3e,5e,7z,9e,11z,13e,15e)-17-Hydroxy-3,7,12,16-Tetramethylheptadeca-1,3,5,7,9,11,13,15-Octaen-1-Yl]-3,5,5-Trimethylcyclohex-3-En-1-Ol	OC\C(C)=C\C=C\C(\C)=C/C=C/C=C(/C)\C=C\C=C(/C)\C=C\C1=C(C)C[C@@H](O)CC1(C)C	0.024200767	0
1807	DB02254	ZIBIECXVPMYJCV-UHFFFAOYSA-M	Trifluoro-thiamin phosphate	CC1=C(CCOP([O-])([O-])=O)SC=[N+]1CC1=CN=C(N=C1N)C(F)(F)F	0.08255499599999999	0
1808	DB02255	NITYDPDXAAFEIT-DYVFJYSZSA-N	Ilomastat	CNC(=O)[C@H](CC1=CNC2=CC=CC=C12)NC(=O)[C@H](CC(C)C)CC(=O)NO	0.019016832	0
1809	DB02256	MXHRCPNRJAMMIM-SHYZEUOFSA-N	2'-Deoxyuridine	OC[C@H]1O[C@H](C[C@@H]1O)N1C=CC(=O)NC1=O	0.13575259	0
1810	DB02257	DPNUMPJWOVYEOX-UHFFFAOYSA-N	N-Bromoacetyl-Aminoethyl Phosphate	CC(=O)N(Br)CCOP(O)(O)=O	0.49482790000000004	0
1811	DB02258	RNZIUDLOJHVHLZ-VYIQYICTSA-N	SR11254	CC1(C)CCC(C)(C)C2=CC(=CC=C12)C(=N/O)\C1=CC=C2C=C(C=CC2=C1)C(O)=O	0.025980711	0
1812	DB02259	VSYGXLAJQDAWCZ-UHFFFAOYSA-N	3-(3,5-Dibromo-4-Hydroxy-Benzoyl)-2-Ethyl-Benzofuran-6-Sulfonic Acid (4-Sulfamoyl-Phenyl)-Amide	CCC1=C(C(=O)C2=CC(Br)=C(O)C(Br)=C2)C2=C(O1)C=C(C=C2)S(=O)(=O)NC1=CC=C(C=C1)S(N)(=O)=O	0.06626353	0
1813	DB02260	XTQIBFVBYWIHIP-UHFFFAOYSA-N	4-Oxosebacic Acid	OC(=O)CCCCCC(=O)CCC(O)=O	0.05746779	0
1814	DB02261	HVAUUPRFYPCOCA-AREMUKBSSA-N	Platelet Activating Factor	CCCCCCCCCCCCCCCCOC[C@H](CO[P@@]([O-])(=O)OCC[N+](C)(C)C)OC(C)=O	0.0022671819	0
1815	DB02262	PXQPEWDEAKTCGB-UHFFFAOYSA-N	Orotic acid	OC(=O)C1=CC(=O)NC(=O)N1	0.435934	0
1816	DB02263	LXJXRIRHZLFYRP-VKHMYHEASA-N	Glyceraldehyde-3-Phosphate	O[C@H](COP(O)(O)=O)C=O	0.3346731	0
1817	DB02264	COJBCAMFZDFGFK-VCSGLWQLSA-N	O2-Sulfo-Glucuronic Acid	[H][C@@]1(O)O[C@@]([H])(C(O)=O)[C@@]([H])(O)[C@]([H])(O)[C@@]1([H])OS(O)(=O)=O	0.00627172	0
1818	DB02266	LPEPZBJOKDYZAD-UHFFFAOYSA-N	Flufenamic acid	OC(=O)C1=CC=CC=C1NC1=CC(=CC=C1)C(F)(F)F	0.10723445	0
1819	DB02267	KDZOASGQNOPSCU-NTSWFWBYSA-N	Argininosuccinate	N[C@@H](CCC\N=C(/N)N[C@H](CC(O)=O)C(O)=O)C(O)=O	0.019576311000000002	0
1820	DB02268	MJMLUICFHWSBQZ-UHFFFAOYSA-N	4-(Acetylamino)-3-Amino Benzoic Acid	CC(=O)NC1=C(N)C=C(C=C1)C(O)=O	0.37120357	0
1821	DB02269	UFKJQTGPBFWMGT-UHFFFAOYSA-O	[4-({[5-Benzyloxy-1-(3-Carbamimidoyl-Benzyl)-1h-Indole-2-Carbonyl]-Amino}-Methyl)-Phenyl]-Trimethyl-Ammonium	C[N+](C)(C)C1=CC=C(CNC(=O)C2=CC3=C(C=CC(OCC4=CC=CC=C4)=C3)N2CC2=CC=CC(=C2)C(N)=N)C=C1	0.0043621957	0
1822	DB02270	UWSFTDFHOGCIEL-UHFFFAOYSA-N	Dimethylallyl S-Thiolodiphosphate	CC(C)CCS[P@](O)(=O)OP(O)(O)=O	0.066534996	0
1823	DB02271	JKWHUJMJVNMKEF-SXKLBCNJSA-N	S-(2-oxo)pentadecylcoa	[H]N([H])C1=C2N=CN([C@@H]3O[C@H](COP(O)(=O)OP(O)(=O)OCC(C)(C)[C@H](O)C(=O)N([H])CCC(=O)N([H])CCSCC(=O)CCCCCCCCCCCCC)[C@@H](OP(O)(O)=O)[C@H]3O)C2=NC=N1	0.015270621000000002	0
1824	DB02272	QSHWIQZFGQKFMA-UHFFFAOYSA-N	Porphobilinogen	NCC1=C(CC(O)=O)C(CCC(O)=O)=CN1	0.022500604	0
1825	DB02273	XSNQECSCDATQEL-SECBINFHSA-N	2,6-Dimethyl-7-Octen-2-Ol	C[C@@H](CCCC(C)(C)O)C=C	0.54417145	1
1826	DB02274	GUAHPAJOXVYFON-ZETCQYMHSA-N	7-Keto-8-Aminopelargonic Acid	[H][C@@](C)(N)C(=O)CCCCCC(O)=O	0.02113828	0
1827	DB02275	MONOYMGQJZJGBR-NSHDSACASA-N	[2-Aminomethyl-5-Oxo-4-(4-Oxo-Cyclohexa-2,5-Dienylmethyl)-4,5-Dihydro-Imidazol-1-Yl] -Acetaldehyde	[H][C@@]1(CC2C=CC(=O)C=C2)N=C(CN)N(CC=O)C1=O	0.046441853	0
1828	DB02276	HARXAJAHMRMERT-HOTGVXAUSA-N	(S)-2-(Phosphonoxy)Caproyl-L-Leucyl-P-Nitroanilide	[H][C@@](CC(C)C)(NC(=O)[C@]([H])(CCCC)OP(O)(O)=O)C(=O)NC1=CC=C(C=C1)[N+]([O-])=O	0.0051663816	0
1829	DB02277	FWIJKWMXNHRSRO-UHFFFAOYSA-N	1-(5-Tert-Butyl-2-Methyl-2h-Pyrazol-3-Yl)-3-(4-Chloro-Phenyl)-Urea	CN1N=C(C=C1NC(=O)NC1=CC=C(Cl)C=C1)C(C)(C)C	0.089758545	0
1830	DB02278	JMLQSLXEUWNWFI-UHFFFAOYSA-N	7,8-dihydro-7,7-dimethyl-6-hydroxypterin	[H]N([H])C1=NC(=O)C2=C(N1[H])N([H])C(C)(C)C(=O)N2[H]	0.43748596	0
1831	DB02279	FAQJJMHZNSSFSM-UHFFFAOYSA-N	Benzoylformic Acid	OC(=O)C(=O)C1=CC=CC=C1	0.14403167	0
1832	DB02280	IWYDHOAUDWTVEP-SSDOTTSWSA-N	(R)-Mandelic acid	O[C@@H](C(O)=O)C1=CC=CC=C1	0.041132300000000004	0
1833	DB02281	KBHMEHLJSZMEMI-KSYZLYKTSA-N	Formycin	[H][C@]1(CO)O[C@@]([H])(C2=C3N=CN=C(N)C3=NN2)[C@]([H])(O)[C@]1([H])O	0.014018863000000001	0
1834	DB02282	WUUGFSXJNOTRMR-IOSLPCCCSA-N	5'-S-methyl-5'-thioadenosine	CSC[C@H]1O[C@H]([C@H](O)[C@@H]1O)N1C=NC2=C1N=CN=C2N	0.013105035	0
1835	DB02283	IAVHKMVGTPXJIC-UHFFFAOYSA-N	2-Phenylamino-Ethanesulfonic Acid	OS(=O)(=O)CCNC1=CC=CC=C1	0.21927384	0
1836	DB02285	KSFOVUSSGSKXFI-UJJXFSCMSA-N	Protoporphyrin	CC1=C(CCC(O)=O)/C2=C/C3=N/C(=C\C4=C(C)C(C=C)=C(N4)/C=C4\N=C(\C=C\1/N\2)C(C=C)=C4C)/C(C)=C3CCC(O)=O	0.054721802	0
1837	DB02286	JUDQOTGDEFNIKF-QMMMGPOBSA-N	2-amino-3-(4-amino-1H-indol-3-yl)propanoic acid	[H][C@](N)(CC1=CNC2=CC=CC(N)=C12)C(O)=O	0.005330503	0
1838	DB02287	URJKRCBBKTXOHS-UHFFFAOYSA-O	2-(2-hydroxy-phenyl)-3H-benzoimidazole-5-carboxamidine	NC(=[NH2+])C1=CC2=C(C=C1)N=C(N2)C1=CC=CC=C1O	0.14253247	0
1839	DB02288	XKCHOMIJYLHXLI-UHFFFAOYSA-N	CRA-9334	CC1=CC(Br)=C([O-])C(=C1)C1=NC2=CC(=CC=C2N1)C(N)=[NH2+]	0.16676334	0
1840	DB02289	JINBYESILADKFW-UHFFFAOYSA-N	2-Aminopropanedioic Acid	NC(C(O)=O)C(O)=O	0.015145332	0
1841	DB02290	KPHFGOGGKPGLTM-OOZYFLPDSA-N	3-{2,6,8-trioxo-9-[(2S,3S,4R)-2,3,4,5-tetrahydroxypentyl]-1,2,3,6,8,9-hexahydro-7H-purin-7-Yl}propyl dihydrogen phosphate	[H]N1C2=C(N(CCCOP(O)(O)=O)C(=O)N2C[C@H](O)[C@H](O)[C@H](O)CO)C(=O)N([H])C1=O	0.23061144	0
1842	DB02292	DSLPMJSGSBLWRE-UHFFFAOYSA-N	Irosustat	NS(=O)(=O)OC1=CC=C2C3=C(CCCCC3)C(=O)OC2=C1	0.01731363	0
1843	DB02293	TZXJQSKPTCRGCA-VZSPAKCESA-L	(2S)-2,3-bis{[(3R,7R)-3,7,11,15-tetramethylhexadecyl]oxy}propyl (2R)-2-hydroxy-3-[(hydroxyphosphinato)oxy]propyl phosphate	[H]C(C)(CCCC(C)C)CCC[C@@]([H])(C)CCC[C@@]([H])(C)CCOC[C@@]([H])(COP(O)(=O)OC[C@]([H])(O)COP([O-])([O-])=O)OCC[C@]([H])(C)CCC[C@]([H])(C)CCCC([H])(C)CCCC(C)C	0.18639949	0
1844	DB02294	UCJXQRFJERKPOZ-MGCNEYSASA-N	(5R,6S,7S,8S)-5-hydroxymethyl-6,7,8-trihydroxy-tetrazolo[1,5-A]piperidine	[H][C@]1(O)C2=NN=NN2[C@]([H])(CO)[C@]([H])(O)[C@]1([H])O	0.0323129	0
1845	DB02295	VDYCDKRATGWFDA-UHFFFAOYSA-N	N-[3-(Dimethylamino)Propyl]-2-({[4-({[4-(Formylamino)-1-Methyl-1h-Pyrrol-2-Yl]Carbonyl}Amino)-1-Methyl-1h-Pyrrol-2-Yl]Carbonyl}Amino)-5-Isopropyl-1,3-Thiazole-4-Carboxamide	CC(C)C1=C(N=C(NC(=O)C2=CC(NC(=O)C3=CC(NC=O)=CN3C)=CN2C)S1)C(=O)NCCCN(C)C	0.01886797	0
1846	DB02296	PHTQWCKDNZKARW-UHFFFAOYSA-N	Isoamyl alcohol	CC(C)CCO	0.72366524	1
1847	DB02297	JTPXVCKCLBROOJ-UHFFFAOYSA-N	2-Amino-6-Chloropyrazine	NC1=CN=CC(Cl)=N1	0.37240276	0
1848	DB02298	PEFGUPQPFCDBPY-UOWFLXDJSA-N	5-Hydroxyamino-3-Methyl-Pyrrolidine-2-Carboxylic Acid	[H][C@@]1(C)C[C@@]([H])(NO)N[C@@]1([H])C(O)=O	0.021492511000000002	0
1849	DB02299	ULEBESPCVWBNIF-BYPYZUCNSA-O	Arginineamide	N[C@@H](CCCNC(N)=[NH2+])C(N)=O	0.02853164	0
1850	DB02300	LWQQLNNNIPYSNX-UROSTWAQSA-N	Calcipotriol	O[C@H](\C=C\[C@@H](C)[C@@]1([H])CC[C@@]2([H])\C(CCC[C@]12C)=C\C=C1\C[C@@H](O)C[C@H](O)C1=C)C1CC1	0.11147943	0
1851	DB02301	BHJAPJNOACHPNI-CHWSQXEVSA-N	5,10-Methylene-6-Hydrofolic Acid	NC1=NC(=O)C2=C(N1)N=C[C@@H]1CN(CN21)C1=CC=C(C=C1)C(=O)N[C@H](CCC(O)=O)C(O)=O	0.0026143491000000002	0
1852	DB02302	HVPFXCBJHIIJGS-LURJTMIESA-N	Symmetric dimethylarginine	CN\C(NCCC[C@H](N)C(O)=O)=N\C	0.011618166999999999	0
1853	DB02303	YGKCTZPSAOUUMT-REOHCLBHSA-N	(5S)-5-Iododihydro-2,4(1H,3H)-pyrimidinedione	[H]N1C[C@H](I)C(=O)N([H])C1=O	0.43941933	0
1854	DB02304	PRFXRIUZNKLRHM-HKVRTXJWSA-N	Prostaglandin B2	CCCCC[C@H](O)\C=C\C1=C(C\C=C/CCCC(O)=O)C(=O)CC1	0.002184689	0
1855	DB02305	IAKKJSVSFCTLRY-YKKSOZKNSA-N	4,5-Dehydro-D-Glucuronic Acid	[H][C@@]1(O)OC(=C[C@]([H])(O)[C@@]1([H])O)C(O)=O	0.016960144	0
1856	DB02306	JLPULHDHAOZNQI-ZTIMHPMXSA-N	Palmitoyl-Linoleoyl Phosphatidylcholine	CCCCCCCCCCCCCCCC(=O)OC[C@]([H])(COP([O-])(=O)OCC[N+](C)(C)C)OC(=O)CCCCCCC\C=C/C\C=C/CCCCC	0.004460156	0
1857	DB02307	FOJUHLDAXGNCIP-FHWLQOOXSA-N	N-(1-carboxy-3-phenylpropyl)phenylalanyl-alpha-asparagine	[H]N([H])C(=O)[C@H](CC(O)=O)N([H])C(=O)[C@H](CC1=CC=CC=C1)N([H])[C@@H](CCC1=CC=CC=C1)C(O)=O	0.004251957	0
1858	DB02309	XHDARDSMKMUDDI-UUOKFMHZSA-O	5-monophosphate-9-beta-D-ribofuranosyl xanthine	O[C@H]1[C@@H](O)[C@@H](O[C@@H]1COP(O)(O)=O)[N+]1=CNC2=C1NC(=O)NC2=O	0.030702531	0
1859	DB02310	FQTUZNACZKILMC-UHFFFAOYSA-N	3,5,6,8-Tetramethyl-N-Methyl Phenanthrolinium	CC1=CN=C2C(=C1)C(C)=C(C)C1=C2[N+](C)=CC(C)=C1	0.18660277	0
1860	DB02311	OTKFCIVOVKCFHR-LURJTMIESA-N	Methyl Methylsulfinylmethyl Sulfide	CSC[S@](C)=O	0.35446846	0
1861	DB02312	NBSCHQHZLSJFNQ-FPRJBGLDSA-N	beta-D-galactose 6-phosphate	O[C@@H]1O[C@H](COP(O)(O)=O)[C@H](O)[C@H](O)[C@H]1O	0.013937294499999999	0
1862	DB02313	LMIUALQNZXJHOG-ROJPAJKQSA-N	Ethyl (4R)-4-{[(2R,5S)-2-(4-fluorobenzyl)-6-methyl-5-{[(5-methyl-1,2-oxazol-3-yl)carbonyl]amino}-4-oxoheptanoyl]amino}-5-[(3S)-2-oxo-3-pyrrolidinyl]pentanoate	[H]N([C@H](CCC(=O)OCC)C[C@@H]1CCN([H])C1=O)C(=O)[C@H](CC(=O)[C@@H](N([H])C(=O)C1=NOC(C)=C1)C(C)C)CC1=CC=C(F)C=C1	0.018683404	0
1863	DB02314	OJZCATPXPWFLHF-HPUCEMLMSA-N	Uridine-5'-Diphosphate-N-Acetylmuramoyl-L-Alanine-D-Glutamate	C[C@H](NC(=O)[C@@H](C)O[C@H]1[C@H](O)[C@@H](CO)O[C@H](OP(O)(=O)OP(O)(=O)OC[C@H]2O[C@H]([C@H](O)[C@@H]2O)N2C=CC(=O)NC2=O)[C@@H]1NC(C)=O)C(=O)N[C@H](CCC(O)=O)C(O)=O	0.01145342	0
1864	DB02315	ZOOGRGPOEVQQDX-UUOKFMHZSA-N	Cyclic GMP	NC1=NC2=C(N=CN2[C@@H]2O[C@@H]3COP(O)(=O)O[C@H]3[C@H]2O)C(=O)N1	0.06395304	0
1865	DB02316	JTGPYFFQVOIJKR-UHFFFAOYSA-N	1-(5-Carboxypentyl)-5-[(2,6-Dichlorobenzyl)Oxy]-1 H-Indole-2-Carboxylic Acid	OC(=O)CCCCCN1C(=CC2=C1C=CC(OCC1=C(Cl)C=CC=C1Cl)=C2)C(O)=O	0.007514924	0
1866	DB02317	HXXFSFRBOHSIMQ-FPRJBGLDSA-N	Alpha-D-Galactose-1-Phosphate	OC[C@H]1O[C@H](OP(O)(O)=O)[C@H](O)[C@@H](O)[C@H]1O	0.0084634125	0
1867	DB02318	YZRDPODBASCWCK-CBPJZXOFSA-N	2-deoxy-2-fluoro-alpha-D-mannosyl fluoride	[H][C@]1(O)[C@]([H])(O)[C@@]([H])(CO)OC([H])(F)[C@@]1([H])F	0.031626195	0
1868	DB02319	LRAVAOPKUBJONV-IVCJQJMGSA-N	5,6-dihydroxy-NADP	[H]N([H])C(=O)C1=CN([C@@H]2O[C@H](COP(O)(=O)OP(O)(=O)OC[C@H]3O[C@H]([C@H](OP(O)(O)=O)[C@@H]3O)N3C=NC4=C(N=CN=C34)N([H])[H])[C@@H](O)[C@H]2O)[C@@H](O)[C@@H](O)C1	0.009871751	0
1869	DB02320	IBONACLSSOLHFU-JAJWTYFOSA-N	N-beta-D-glucopyranosylacetamide	[H]N([C@@H]1O[C@H](CO)[C@@H](O)[C@H](O)[C@H]1O)C(C)=O	0.01161769	0
1870	DB02321	IQFWYNFDWRYSRA-OEQWSMLSSA-N	5-(3-Amino-4,4-Dihyroxy-Butylsulfanylmethyl)-Tetrahydro-Furan-2,3,4-Triol	N[C@@H](CCSC[C@H]1O[C@@H](O)[C@H](O)[C@@H]1O)C(O)=O	0.0033646821999999996	0
1871	DB02322	LRPGJWKAYQRIAQ-GYBHJADLSA-J	Heparin Disaccharide I-S	[H][C@]1(O)O[C@]([H])(COS([O-])(=O)=O)[C@@]([H])(O[C@]2([H])OC(=C[C@]([H])(O)[C@@]2([H])OS([O-])(=O)=O)C([O-])=O)[C@]([H])(O)[C@@]1([H])NS([O-])(=O)=O	0.011888087	0
1872	DB02323	CKSDYJASHNGOOS-KTXOUVACSA-N	EM-1745	[H][C@]1(CCCCCCCCC(=O)OC[C@@]2([H])O[C@@]([H])(N3C=NC4=C(N)N=CN=C34)[C@]([H])(O)[C@]2([H])O)C[C@@]2([H])[C@]3([H])CCC4=CC(O)=CC=C4[C@@]3([H])CC[C@]2(C)[C@@]1([H])O	0.030262768	0
1873	DB02324	WXFYBFRZROJDLL-RRKCRQDMSA-N	5-Iodo-2'-Deoxyuridine-5'-Monophosphate	[H][C@]1(O)C[C@@]([H])(O[C@]1([H])COP(O)(O)=O)N1C=C(I)C(=O)NC1=O	0.03303072	0
1874	DB02325	KFZMGEQAYNKOFK-UHFFFAOYSA-N	Isopropyl alcohol	CC(C)O	0.8185366999999999	1
1875	DB02326	CINIOMOBGSHXRK-RXMQYKEDSA-N	1-Hydroxyamine-2-Isobutylmalonic Acid	CC(C)C[C@@H](C(O)=O)C(=O)NO	0.01250568	0
1876	DB02327	ZIBGPFATKBEMQZ-UHFFFAOYSA-N	Triethylene glycol	OCCOCCOCCO	0.27779227	0
1877	DB02328	VKWJKURKEYQKKW-ZCOJICPHSA-N	2-[(3-Hydroxy-2-Methyl-5-Phosphonooxymethyl-Pyridin-4-Ylmethyl)-Imino]-5-Phosphono-Pent-3-Enoic Acid	[H]\C(CP(O)(O)=O)=C(\[H])/C(=N\CC1=C(COP(O)(O)=O)C=NC(C)=C1O)/C(O)=O	0.049247146	0
1878	DB02329	OBZHEBDUNPOCJG-WBXJDKIVSA-N	Carbenoxolone	[H][C@@]1(CC[C@@]2(C)[C@@]([H])(CC[C@]3(C)[C@]2([H])C(=O)C=C2[C@]4([H])C[C@](C)(CC[C@]4(C)CC[C@@]32C)C(O)=O)C1(C)C)OC(=O)CCC(O)=O	0.045957357000000004	0
1879	DB02331	YBULOUKTPCHXAL-DEOSSOPVSA-N	(2s)-2-[(5-Benzofuran-2-Yl-Thiophen-2-Ylmethyl)-(2,4-Dichloro-Benzoyl)-Amino]-3-Phenyl-Propionic Acid	[H][C@@](CC1=CC=CC=C1)(N(CC1=CC=C(S1)C1=CC2=CC=CC=C2O1)C(=O)C1=C(Cl)C=C(Cl)C=C1)C(O)=O	0.008437812	0
1880	DB02332	VWWQXMAJTJZDQX-UYBVJOGSSA-O	Flavin-N7 protonated-adenine dinucleotide	CC1=CC2=C(C=C1C)N(C[C@H](O)[C@H](O)[C@H](O)COP(O)(=O)OP(O)(=O)OC[C@H]1O[C@H]([C@H](O)[C@@H]1O)N1C=NC3=C([NH3+])N=CN=C13)C1=NC(=O)NC(=O)C1=N2	0.035898924	0
1881	DB02333	AHCYMLUZIRLXAA-SHYZEUOFSA-N	Deoxyuridine-5'-Triphosphate	O[C@H]1C[C@@H](O[C@@H]1COP(O)(=O)OP(O)(=O)OP(O)(O)=O)N1C=CC(=O)NC1=O	0.039633065	0
1882	DB02334	CQQGIWJSICOUON-REOHCLBHSA-N	(R)-2-Hydroxy-3-Sulfopropanoic Acid	O[C@@H](CS(O)(=O)=O)C(O)=O	0.043218225	0
1883	DB02335	REGFWZVTTFGQOJ-UHFFFAOYSA-N	2-Aminothiazoline	NC1=NCCS1	0.76053363	1
1884	DB02336	WCMLXBUNHNAMNH-UIOOFZCWSA-N	RU83876	CC(=O)N[C@@H](CC1=CC(=C(C=C1)P(O)(O)=O)P(O)(O)=O)C(=O)N[C@H]1CCCCN(CC2=CC=C(C=C2)C2=CC=CC=C2)C1=O	0.005777508000000001	0
1885	DB02337	BMONDXDFXRPNKQ-ZETCQYMHSA-N	S-(D-Carboxybutyl)-L-Homocysteine	N[C@@H](CCSCCCCC(O)=O)C(O)=O	0.012819826999999999	0
1886	DB02338	ACFIXJIJDZMPPO-NNYOXOHSSA-N	NADPH	NC(=O)C1=CN(C=CC1)[C@@H]1O[C@H](COP(O)(=O)OP(O)(=O)OC[C@H]2O[C@H]([C@H](OP(O)(O)=O)[C@@H]2O)N2C=NC3=C2N=CN=C3N)[C@@H](O)[C@H]1O	0.013700753000000001	0
1887	DB02339	JYNZIOFUHBJABQ-UHFFFAOYSA-N	Allyl-{6-[3-(4-Bromo-Phenyl)-Benzofuran-6-Yloxy]-Hexyl-}-Methyl-Amin	CN(CCCCCCOC1=CC=C2C(OC=C2C2=CC=C(Br)C=C2)=C1)CC=C	0.03586498	0
1888	DB02340	JJIHLJJYMXLCOY-BYPYZUCNSA-N	N-Acetyl-Serine	CC(=O)N[C@@H](CO)C(O)=O	0.018761128000000002	0
1889	DB02341	XQAMVCHQGHAELT-YPAWHYETSA-N	Mdl 101,146	CC(C)[C@@H](NC(=O)C1=CC=C(C=C1)C(=O)N1CCOCC1)C(=O)N1CCC[C@@H]1C(=O)N[C@H](C(C)C)C(=O)C(F)(F)C(F)(F)F	0.015526175500000001	0
1890	DB02342	CQOQDQWUFQDJMK-SSTWWWIQSA-N	2-Methoxyestradiol	[H][C@@]12CC[C@H](O)[C@@]1(C)CC[C@]1([H])C3=C(CC[C@@]21[H])C=C(O)C(OC)=C3	0.01924643	0
1891	DB02343	HYDWALOBQJFOMS-UHFFFAOYSA-N	3,6,9,12,15-Pentaoxaheptadecane	CCOCCOCCOCCOCCOCC	0.042537868	0
1892	DB02346	NMVDZWILYFXVBZ-PQJCEUABSA-N	3'-O-N-Octanoyl-a-D-Glucopyranosyl-B-D-Fructofuranoside	[H][C@]1(CO)O[C@@](CO)(O[C@@]2([H])O[C@]([H])(CO)[C@@]([H])(O)[C@]([H])(OC(=O)CCCCCCC)[C@@]2([H])O)[C@@]([H])(O)[C@]1([H])O	0.008174747	0
1893	DB02347	AGSOOCUNMTYPSE-ZETCQYMHSA-N	2-Amino-3-(5-Tert-Butyl-3-(Phosphonomethoxy)-4-Isoxazolyl)Propionic Acid	CC(C)(C)C1=C(C[C@H](N)C(O)=O)C(OCP(O)(O)=O)=NO1	0.02940175	0
1894	DB02348	DWYMPOCYEZONEA-UHFFFAOYSA-L	Monofluorophosphate ion	[O-]P([O-])(F)=O	0.8891007	1
1895	DB02349	RSVNLFPFYXGAGU-GIBQRGJUSA-O	Nicotinamide-adenine-dinucleotide-5-hydroxy-4-oxonorvaline	[H]N([H])[C@@H](CC(=O)[C@@H](O)C1=C(C=[N+](C=C1)[C@@H]1O[C@H](COP(O)(=O)OP(O)(=O)OC[C@H]2O[C@H]([C@H](O)[C@@H]2O)N2C=NC3=C(N=CN=C23)N([H])[H])[C@@H](O)[C@H]1O)C(=O)N([H])[H])C(O)=O	0.0073227286	0
1896	DB02350	CYYCSKFJEOSZTF-CYBMUJFWSA-N	N-Hydroxy-4-[(4-Methoxylphenyl)Sulfonyl]-2,2-Dimethyl-Hexahydro-1,4-Thiazepine-3(S)-Carboxamide	[H][C@@]1(N(CCCSC1(C)C)S(=O)(=O)C1=CC=C(OC)C=C1)C(=O)NO	0.010654718	0
1897	DB02352	NMCBWICNRJLKKM-UHFFFAOYSA-N	3-(Benzyloxy)Pyridin-2-Amine	NC1=NC=CC=C1OCC1=CC=CC=C1	0.2593087	0
1898	DB02353	GSYQGRODWXMUOO-GYBHJADLSA-K	Heparin Disaccharide Iii-S	[H][C@]1(O)O[C@]([H])(CO)[C@@]([H])(O[C@]2([H])OC(=C[C@]([H])(O)[C@@]2([H])OS([O-])(=O)=O)C([O-])=O)[C@]([H])(O)[C@@]1([H])NS([O-])(=O)=O	0.008023262	0
1899	DB02354	IRKPNOLLMNHSOU-UHFFFAOYSA-N	4-{[1-Methyl-5-(2-Methyl-Benzoimidazol-1-Ylmethyl)-1h-Benzoimidazol-2-Ylmethyl]-Amino}-Benzamidine	CN1C(CNC2=CC=C(C=C2)C(N)=N)=NC2=C1C=CC(CN1C(C)=NC3=C1C=CC=C3)=C2	0.012874007	0
1900	DB02355	ROYJKVPBJVNHCQ-AJBXOXQOSA-N	Adenosine-5'-Rp-Alpha-Thio-Triphosphate	[H][C@]1(CO[P@@](O)(=S)OP(O)(=O)OP(O)(O)=O)O[C@@]([H])(N2C=NC3=C(N)N=CN=C23)[C@]([H])(O)[C@]1([H])O	0.034523606	0
1901	DB02356	ZUHFMWFOPOTPRB-XVKPBYJWSA-N	4-Imidazolmethylene-5-Imidazolone Chromophore	[H][C@](N)(CO)[C@@]1([H])N=C(CC2=CN=CN2)C(=O)N1CC(O)=O	0.023419231000000002	0
1902	DB02357	WOKXHOIRHHAHDA-ZEEOCKJESA-N	Methyl-O3-(Alpha-D-Mannose)-Alpha-D-Mannose	[H][C@]1(O)[C@]([H])(O)[C@@]([H])(CO)O[C@]([H])(O[C@@]2([H])[C@]([H])(O)[C@@]([H])(CO)O[C@]([H])(OC)[C@@]2([H])O)[C@@]1([H])O	0.00588879	0
1903	DB02358	SZHRIPFGZWWRKW-VIFPVBQESA-N	LY374571	[H]N([H])C1=NC(=O)C(N([H])[H])=C(N([H])C(=O)N([H])C2=CC=C(C=C2)C(=O)N([H])[C@@H](CCC(O)=O)C(O)=O)N1[H]	0.0034843384999999998	0
1904	DB02359	PPFZLLAIQRZNJE-UHFFFAOYSA-N	9-Butyl-8-(2,5-Dimethoxy-Benzyl)-9h-Purin-6-Ylamine	CCCCN1C(CC2=CC(OC)=CC=C2OC)=NC2=C(N)N=CN=C12	0.09897593	0
1905	DB02360	OFHMUASCSJJNNA-JOCHJYFZSA-N	Bis-Napthyl Beta-Ketophosphonic Acid	[H][C@](C(=O)C1=CC2=CC=CC=C2C=C1)(C1=CC=CC2=CC=CC=C12)P(O)(O)=O	0.021341652000000003	0
1906	DB02361	PYFNLWPQPNXHCS-VKHMYHEASA-N	S-Methyl Thiocysteine Group	[H][C@](N)(CSSC)C(O)=O	0.060107887	0
1907	DB02362	ALYNCZNDIQEVRV-UHFFFAOYSA-N	Aminobenzoic acid	NC1=CC=C(C=C1)C(O)=O	0.30791256	0
1908	DB02363	YPTPYQSAVGGMFN-KQYNXXCUSA-N	2'-Monophosphoadenosine-5'-Diphosphate	[H][C@]1(COP(O)(=O)OP(O)(O)=O)O[C@@]([H])(N2C=NC3=C(N)N=CN=C23)[C@]([H])(OP(O)(O)=O)[C@]1([H])O	0.023601412999999998	0
1909	DB02364	MOFCKRBDMJNCOC-LURJTMIESA-N	2-Amino-3-(Diethoxy-Phosphoryloxy)-Propionic Acid	[H][C@](N)(COP(=O)(OCC)OCC)C(O)=O	0.085606664	0
1910	DB02365	DGEZNRSVGBDHLK-UHFFFAOYSA-N	1,10-Phenanthroline	C1=CC2=CC=C3C=CC=NC3=C2N=C1	0.06488341	0
1911	DB02366	RPGVMAPDADAHPV-UHFFFAOYSA-N	CRA_10762	NC(=N)C1=CC2=C(NC(=N2)C2=CC=CC(C3=CC=CC=C3)=C2O)C=C1Cl	0.038408756	0
1912	DB02367	ULDXUWXTVRRUND-SWLSCSKDSA-N	(1n)-4-N-Butoxyphenylsulfonyl-(2r)-N-Hydroxycarboxamido-(4s)-Methanesulfonylamino-Pyrrolidine	CCCCOC1=CC=C(C=C1)S(=O)(=O)N1C[C@H](C[C@@H]1C(=O)NO)NS(C)(=O)=O	0.014550269	0
1913	DB02368	WMQMIOYQXNRROC-LURJTMIESA-N	N-Acetyl-L-Citrulline	CC(=O)N[C@@H](CCCNC(N)=O)C(O)=O	0.0063073635	0
1914	DB02369	UWHNDWYDKGVRGE-UHFFFAOYSA-K	3-Aza-2,3-Dihydrogeranyl Diphosphate	CN(CCO[P@]([O-])(=O)OP([O-])([O-])=O)CCC=C(C)C	0.052692413	0
1915	DB02370	XCYPSOHOIAZISD-RQJHMYQMSA-N	Nz-(1-Carboxyethyl)-Lysine	C[C@@H](NCCCC[C@H](N)C(O)=O)C(O)=O	0.008448243000000001	0
1916	DB02371	JOCBASBOOFNAJA-UHFFFAOYSA-N	2-(2-Hydroxy-1,1-Dihydroxymethyl-Ethylamino)-Ethanesulfonic Acid	OCC(CO)(CO)NCCS(O)(=O)=O	0.28174216	0
1917	DB02372	UXKNAXNFIYFMIB-UHFFFAOYSA-N	2,5-Dimethylpyrimidin-4-Amine	CC1=CN=C(C)N=C1N	0.7060672	1
1918	DB02374	QMHSBFMMOLGPGR-NGJCXOISSA-N	Xylose-Derived Imidazole	[H][C@@]1(O)CN2C=CN=C2[C@]([H])(O)[C@@]1([H])O	0.04086259	0
1919	DB02375	IKMDFBPHZNJCSN-UHFFFAOYSA-N	Myricetin	OC1=CC(O)=C2C(OC(=C(O)C2=O)C2=CC(O)=C(O)C(O)=C2)=C1	0.05437839	0
1920	DB02376	VBXHGXTYZGYTQG-SQOUGZDYSA-N	D-gluconhydroximo-1,5-lactam	[H][C@]1(O)C(NO)=N[C@]([H])(CO)[C@@]([H])(O)[C@]1([H])O	0.06425163	0
1921	DB02377	UYTPUPDQBNUYGX-UHFFFAOYSA-N	Guanine	NC1=NC(=O)C2=C(N1)N=CN2	0.32938153	0
1922	DB02378	QJAPFAZHNSZLJE-CWURXVSKSA-N	MMI-175	CC(C)C[C@H](NC(=O)[C@@H]1CC(=O)NCCCCCCOC(=O)N[C@@H](C(C)C)C(=O)N1)[C@@H](O)C[C@@H](C)C(=O)N[C@@H](C(C)C)C(=O)NCC1=CC=CC=C1	0.12378988	0
1923	DB02379	WQZGKKKJIJFFOK-VFUOTHLCSA-N	Beta-D-Glucose	OC[C@H]1O[C@@H](O)[C@H](O)[C@@H](O)[C@@H]1O	0.01972884	0
1924	DB02380	VGONTNSXDCQUGY-RRKCRQDMSA-N	Deoxyinosine	OC[C@H]1O[C@H](C[C@@H]1O)N1C=NC2=C1N=CNC2=O	0.018843353	0
1925	DB02381	KOBHCUDVWOTEKO-VKHMYHEASA-N	nor-NOHA	N[C@@H](CCNC(=N)NO)C(O)=O	0.008595675	0
1926	DB02382	JOUIQRNQJGXQDC-ZYUZMQFOSA-N	Namn	[H][C@]1(COP(O)([O-])=O)O[C@@]([H])([N+]2=CC=CC(=C2)C(O)=O)[C@]([H])(O)[C@]1([H])O	0.010065556	0
1927	DB02383	LUBHDINQXIHVLS-UHFFFAOYSA-N	Tolrestat	COC1=C(C2=CC=CC(C(=S)N(C)CC(O)=O)=C2C=C1)C(F)(F)F	0.09455487	0
1928	DB02384	SBIZDOWXYPNTOJ-VMPITWQZSA-M	(E)-2-Fluoro-P-Hydroxycinnamate	[H]\C(=C(/F)C(O)=O)C1=CC=C([O-])C=C1	0.3661824	0
1929	DB02385	BMQYVXCPAOLZOK-INEUFUBQSA-N	D-threo-neopterin	NC1=NC2=NC=C(N=C2C(=O)N1)[C@@H](O)[C@H](O)CO	0.056233764000000006	0
1930	DB02386	HGCAUCAWEADMPM-RXMQYKEDSA-N	Leucine Phosphonic Acid	CC(C)C[C@H](N)P(O)(O)=O	0.12166491	0
1931	DB02388	UQFRSHRWRKYNDE-UHFFFAOYSA-N	Cyclohexyl-{4-[5-(3,4-Dichlorophenyl)-2-Piperidin-4-Yl-3-Propyl-3h-Imidazol-4-Yl]-Pyrimidin-2-Yl}Amine	CCCN1C(=NC(=C1C1=CC=NC(NC2CCCCC2)=N1)C1=CC=C(Cl)C(Cl)=C1)C1CCNCC1	0.06593901	0
1932	DB02390	NROQPXQSDDINMC-UHFFFAOYSA-P	5-Bromo-N[2-(Dimethylamino)Ethyl]-9-Aminoacridine-4-Carboxamide	C[NH+](C)CCNC(=O)C1=CC=CC2=C(N)C3=C([NH+]=C12)C(Br)=CC=C3	0.14217973	0
1933	DB02391	XYCDSKWPYZSIDU-UHFFFAOYSA-N	2-Amino-7-[2-(2-Hydroxy-1-Hydroxymethyl-Ethylamino)-Ethyl]-1,7-Dihydro-Purin-6-One	NC1=NC2=C(N(CCNC(CO)CO)C=N2)C(=O)N1	0.1157442	0
1934	DB02393	YBOWGOLYQKBCFB-JGWLITMVSA-N	D-Gluco-2,5-Anhydro-1-Deoxy-1-Phosphonohexitol-6-Phosphate	[H][C@]1(O)[C@]([H])(O)[C@]([H])(CP(O)(O)=O)O[C@]1([H])COP(O)(O)=O	0.033946276000000004	0
1935	DB02394	BDIDRHMZXLEMIZ-CXNFULCWSA-N	Oxiranpseudoglucose	[H][C@@]12C[C@]([H])(O)[C@@]([H])(O)[C@]([H])(O)[C@]1(CO)O2	0.012166947	0
1936	DB02395	JCCDRCRHGKFTQS-UHFFFAOYSA-N	3-Hydroxymethyl-5-Aziridinyl-1methyl-2-[1h-Indole-4,7-Dione]-Propanol	CN1C(CCCO)=C(CO)C2=C1C(=O)C=C(N1CC1)C2=O	0.089981884	0
1937	DB02396	LIWAQLJGPBVORC-UHFFFAOYSA-N	Methylethylamine	CCNC	0.7228245	1
1938	DB02397	REDMNGDGDYFZRE-WKWISIMFSA-N	O-(N-acetyl-alpha-D-galactosaminyl)-L-serine	CC(=O)N[C@@H]1[C@@H](O)[C@@H](O)[C@@H](CO)O[C@@H]1OC[C@H](N)C(O)=O	0.0053058863	0
1939	DB02398	NLBDETRVUYOIHQ-UHFFFAOYSA-N	6-[N-(4-(Aminomethyl)Phenyl)Carbamyl]-2-Naphthalenecarboxamidine	NCC1=CC=C(NC(=O)C2=CC=C3C=C(C=CC3=C2)C(N)=N)C=C1	0.0027604103	0
1940	DB02399	SKCKOFZKJLZSFA-BXKVDMCESA-N	L-Rhamnitol	C[C@H](O)[C@H](O)[C@@H](O)[C@@H](O)CO	0.12454480000000001	0
1941	DB02400	IBLWSLZYYZHSRG-UHFFFAOYSA-N	ES-936	COC1=CC(=O)C2=C(C(COC3=CC=C(C=C3)[N+]([O-])=O)=C(C)N2C)C1=O	0.4214302	0
1942	DB02401	IBRWUZLLHSXPKL-UHFFFAOYSA-N	4-Hydroxy-1,2,5-oxadiazole-3-carboxylic acid	OC(=O)C1=NON=C1O	0.52687246	1
1943	DB02402	CPZJZAIZIMCJRC-UHFFFAOYSA-N	5-(4-Methoxyphenoxy)-2,4-Quinazolinediamine	COC1=CC=C(OC2=CC=CC3=NC(N)=NC(N)=C23)C=C1	0.26956052	0
1944	DB02403	FTZQXOJYPFINKJ-UHFFFAOYSA-N	2-Fluoroaniline	NC1=CC=CC=C1F	0.67304665	1
1945	DB02404	ACMBXVJDKVNCGH-UHFFFAOYSA-N	1-Deoxy-1-Thio-Heptaethylene Glycol	OCCOCCOCCOCCOCCOCCOCCS	0.011495918	0
1946	DB02405	YYKBWYBUCFHYPR-UHFFFAOYSA-N	12-Bromododecanoic Acid	OC(=O)CCCCCCCCCCCBr	0.15813047	0
1947	DB02406	NQPDZGIKBAWPEJ-UHFFFAOYSA-N	N-Valeric Acid	CCCCC(O)=O	0.58484185	1
1948	DB02407	MWGXGTJJAOZBNW-UHFFFAOYSA-N	6-O-Cyclohexylmethyl Guanine	NC1=NC(OCC2CCCCC2)=C2N=CNC2=N1	0.043574333	0
1949	DB02408	AYBDGNNJGBFOBQ-VIFPVBQESA-N	(3s)-3-Amino-1-(Cyclopropylamino)Heptane-2,2-Diol	[H][C@](N)(CCCC)C(O)(O)CNC1CC1	0.029298544	0
1950	DB02409	OLTRGBMOWPXXIG-VXNVDRBHSA-N	(1r,4s)-2-Azabornane	[H][C@@]12CC[C@@](C)(NC1)C2(C)C	0.2033875	0
1951	DB02410	GYRGKLZCJRVYRV-UHFFFAOYSA-O	2-Acetyl-3-[(4-Amino-2-Methyl-5-Pyrimidinyl)Methyl]-4-Methyl-5-(4,6,6-Trihydroxy-3,5-Dioxa-4,6-Diphosphahex-1-Yl)Thiazolium Inner Salt P,P'-Dioxide	CC(=O)C1=[N+](CC2=CN=C(C)N=C2N)C(C)=C(CCOP(O)(=O)OP(O)(O)=O)S1	0.056943445999999995	0
1952	DB02411	HOUHLOFMBSYNBO-KKUQBAQOSA-N	2-(11-{2-[Benzenesulfonyl-(3-Methyl-Butyl)-Amino]-1-Hydroxy-Ethyl}-6,9-Dioxo-2-Oxa-7,10-Diaza-Bicyclo[11.2.2]Heptadeca-1(16),13(17),14-Trien-8-Yl)-Acetamide, Inhibitor 2	CC(C)CCN(C[C@@H](O)[C@@H]1CC2=CC=C(OCCCC(=O)N[C@@H](CC(N)=O)C(=O)N1)C=C2)S(=O)(=O)C1=CC=CC=C1	0.043881565	0
1953	DB02412	DHXVGJBLRPWPCS-UHFFFAOYSA-N	Tetrahydropyran	C1CCOCC1	0.51495814	1
1954	DB02413	MWFRVMDVLYIXJF-BYPYZUCNSA-N	Hydroxyethylcysteine	N[C@@H](CSCCO)C(O)=O	0.051893383	0
1955	DB02414	NAKUGCPAQTUSBE-IUCAKERBSA-N	Cyclo(his-pro)	[H][C@@]12CCCN1C(=O)[C@H](CC1=CN=CN1)NC2=O	0.029101223	0
1956	DB02415	IRJUEMKMQDEOTQ-CYBMUJFWSA-N	N-Octyl-2-Hydroxyethyl Sulfoxide	CCCCCCCC[S@@](=O)CCO	0.20035744	0
1957	DB02416	IPMOTTQXPAXTMS-CKVFBBIQSA-N	2-Ribofuranosyl-3-Iodo-2,3-Dihydro-1h-Pyrazolo[3,4-D]Pyrimidin-4-Ylamine	[H][C@]1(I)NN(C2=NC=NC(N)=C12)[C@]1([H])O[C@]([H])(CO)[C@@]([H])(O)[C@@]1([H])O	0.014446795	0
1958	DB02417	BSWWXRFVMJHFBN-UHFFFAOYSA-N	2,4,6-Tribromophenol	OC1=C(Br)C=C(Br)C=C1Br	0.22932965	0
1959	DB02418	OWBTYPJTUOEWEK-ZXZARUISSA-N	(R,R)-2,3-Butanediol	C[C@@H](O)[C@H](C)O	0.46138918	0
1960	DB02419	ASBDXHCMVYVJQQ-UHFFFAOYSA-N	Ethyl Oxo(Piperidin-1-Yl)Acetate	CCOC(=O)C(=O)N1CCCCC1	0.058375685999999996	0
1961	DB02420	RKILOCCSAVHHJT-UHFFFAOYSA-N	[[4-(Aminomethyl)Phenyl]Amino]Oxo-Acetic Acid,	NCC1=CC=C(NC(=O)C(O)=O)C=C1	0.049484134000000006	0
1962	DB02421	HSCJRCZFDFQWRP-NYYOCOOHSA-N	Uridine-5'-diphosphate-mannose	[H]N1C(=O)C=CN([C@@H]2O[C@H](COP(O)(=O)OP(O)(=O)O[C@H]3O[C@H](CO)[C@@H](O)[C@H](O)[C@@H]3O)[C@@H](O)[C@H]2O)C1=O	0.008184016	0
1963	DB02422	WAYOKHSZGNFKSX-ZEEOCKJESA-N	Methyl-2-S-(Alpha-D-Mannopyranosyl)-2-Thio-Alpha-D-Mannopyranoside	[H][C@]1(CO)O[C@]([H])(OC)[C@@]([H])(S[C@@]2([H])O[C@]([H])(CO)[C@@]([H])(O)[C@]([H])(O)[C@]2([H])O)[C@@]([H])(O)[C@]1([H])O	0.004121690999999999	0
1964	DB02423	HWTUHTNZLQJJEV-UHFFFAOYSA-M	Thiopyrophosphate	OP(O)(=O)OP(O)([O-])=S	0.22424960000000002	0
1965	DB02424	QTQAWLPCGQOSGP-KSRBKZBZSA-N	Geldanamycin	CO[C@H]1C[C@H](C)CC2=C(OC)C(=O)C=C(NC(=O)\C(C)=C\C=C/[C@H](OC)[C@@H](OC(N)=O)\C(C)=C\[C@H](C)[C@H]1O)C2=O	0.07264414400000001	0
1966	DB02425	IKYYXKWKFNBGJA-UHFFFAOYSA-N	Hexadecyl Octanoate	CCCCCCCCCCCCCCCOC(=O)CCCCCCC	0.0042519867	0
1967	DB02426	CYBVQIBJEFQVPD-GWDNDVLHSA-N	Carboxyatractyloside	CC(C)CC(=O)O[C@H]1[C@@H](O[C@@H]2C[C@]3(C)[C@H]4CC[C@@H]5C[C@@]4(CC[C@H]3C(C2)(C(O)=O)C(O)=O)[C@@H](O)C5=C)O[C@@H](COO)[C@H](OS(O)(=O)=O)[C@@H]1OS(O)(=O)=O	0.045994222	0
1968	DB02427	YBJANOUTWRTBDK-UHFFFAOYSA-N	2,4-Diamino-6-[N-(2',5'-Dimethoxybenzyl)-N-Methylamino]Quinazoline	COC1=CC(CN(C)C2=CC=C3N=C(N)N=C(N)C3=C2)=C(OC)C=C1	0.084501624	0
1969	DB02428	LOAUVZALPPNFOQ-UHFFFAOYSA-N	Quinaldic Acid	OC(=O)C1=NC2=C(C=CC=C2)C=C1	0.089482695	0
1970	DB02429	IXDVPACDZDRCTN-UHFFFAOYSA-N	4-(Aminosulfonyl)-N-[(4-Fluorophenyl)Methyl]-Benzamide	NS(=O)(=O)C1=CC=C(C=C1)C(=O)NCC1=CC=C(F)C=C1	0.048460603	0
1971	DB02430	LABSPYBHMPDTEL-LIZSDCNHSA-N	Trehalose-6-Phosphate	OC[C@H]1O[C@H](O[C@H]2O[C@H](COP(O)(O)=O)[C@@H](O)[C@H](O)[C@H]2O)[C@H](O)[C@@H](O)[C@@H]1O	0.0040005744	0
1972	DB02431	PCDQPRRSZKQHHS-XVFCMESISA-N	Cytidine-5'-Triphosphate	NC1=NC(=O)N(C=C1)[C@@H]1O[C@H](COP(O)(=O)OP(O)(=O)OP(O)(O)=O)[C@@H](O)[C@H]1O	0.041663945	0
1973	DB02432	RLLAUERCSKPFGD-VMPREFPWSA-N	RU90395	COC(=O)C1=C(C=CC(C[C@H](NC(C)=O)C(=O)N[C@H]2CCCCN(CC3=CC=C(C=C3)C3=CC=CC=C3)C2=O)=C1)C(F)(C(O)=O)C(O)=O	0.0074107647	0
1974	DB02433	ATILYNKCRYHYEP-SQEXRHODSA-N	{[(2,2-Dihydroxy-Ethyl)-(2,3,4,5-Tetrahydroxy-6-Phosphonooxy-Hexyl)-Amino]-Methyl}-Phosphonic Acid	[H][C@@](O)(COP(O)(O)=O)[C@@]([H])(O)[C@]([H])(O)[C@]([H])(O)CN(CC(O)O)CP(O)(O)=O	0.09858504	0
1975	DB02434	VYTXLSQVYGNWLV-UHFFFAOYSA-N	4-(2-Thienyl)Butyric Acid	OC(=O)CCCC1=CC=CS1	0.10109371	0
1976	DB02435	AVKNGPAMCBSNSO-UHFFFAOYSA-O	Aminomethylcyclohexane	[NH3+]CC1CCCCC1	0.4865723	0
1977	DB02436	BKONADSQADEJJP-SFTDATJTSA-N	{4-[(2S)-2-({[(1S)-1-Carboxy-2-phenylethyl]carbamoyl}amino)-3-oxo-3-(pentylamino)propyl]phenoxy}malonic acid	CCCCCNC(=O)[C@H](CC1=CC=C(OC(C(O)=O)C(O)=O)C=C1)NC(=O)N[C@@H](CC1=CC=CC=C1)C(O)=O	0.009937644	0
1978	DB02437	XHKWPAAHPLALGC-LURJTMIESA-N	(5r)-5-Amino-6-Hydroxyhexylcarbamic Acid	N[C@H](CO)CCCCNC(O)=O	0.022633672	0
1979	DB02438	OFSVCCCZZQKHKQ-QPPQHZFASA-N	3-O-Methylfructose in Linear Form	[H][C@@](O)(CO)[C@@]([H])(O)[C@]([H])(OC)C(=O)CO	0.14333636	0
1980	DB02441	DQHJYYALMHIEAH-UHFFFAOYSA-N	2-Butyl-5,6-Dihydro-1h-Imidazo[4,5-D]Pyridazine-4,7-Dione	CCCCC1=NC2=C(N1)C(=O)NNC2=O	0.5309384	1
1981	DB02443	GFYFFUGNPVBDAK-ZHBCMPEGSA-L	Methicillin Acyl-Serine	[H][C@](N)(COC(=O)[C@@]([H])(N=C([O-])C1=C(OC)C=CC=C1OC)[C@]1([H])N[C@@]([H])(C(O)=O)C(C)(C)S1)C([O-])=O	0.0039384663	0
1982	DB02445	LBNVXZROMBUNNQ-SLPGGIOYSA-N	2-Deoxy-2-Amino Glucitol-6-Phosphate	[H][C@](N)(CO)[C@@]([H])(O)[C@]([H])(O)[C@]([H])(O)COP(O)(O)=O	0.070025444	0
1983	DB02446	YVGZXTQJQNXIAU-VKHMYHEASA-N	Glutamine hydroxamate	N[C@@H](CCC(=O)NO)C(O)=O	0.0042029916999999995	0
1984	DB02447	IHDZZZHACPJCFJ-WWHASAIZSA-N	3,8,9,10-tetrahydroxy-7-hydroxymethyl-6-oxa-1,3-diaza-spiro[4.5]decane-2,4-dione	[H]N1C(=O)N(O)C(=O)[C@]11O[C@H](CO)[C@@H](O)[C@H](O)[C@H]1O	0.022902071	0
1985	DB02448	SZHOJFHSIKHZHA-UHFFFAOYSA-N	N-Tridecanoic Acid	CCCCCCCCCCCCC(O)=O	0.32187092	0
1986	DB02449	ULOTXPTWJAUGGE-MHZLTWQESA-N	3-(1h-Indol-3-Yl)-2-[4-(4-Phenyl-Piperidin-1-Yl)-Benzenesulfonylamino]-Propionic Acid	[H][C@@](CC1=CNC2=CC=CC=C12)(NS(=O)(=O)C1=CC=C(C=C1)N1CCC(CC1)C1=CC=CC=C1)C(O)=O	0.017645985	0
1987	DB02450	ASEJDWRSZYAIOT-GJZGRUSLSA-N	2-Benzo[1,3]Dioxol-5-Ylmethyl-3-Benzyl-Succinic Acid	[H][C@@](CC1=CC=CC=C1)(C(O)=O)[C@]([H])(CC1=CC2=C(OCO2)C=C1)C(O)=O	0.001457125	0
1988	DB02451	QFAPUKLCALRPLH-UXXRCYHCSA-N	B-nonylglucoside	CCCCCCCCCO[C@@H]1O[C@H](CO)[C@@H](O)[C@H](O)[C@H]1O	0.019097507	0
1989	DB02452	NHVNXKFIZYSCEB-XLPZGREQSA-N	Thymidine 5'-triphosphate	CC1=CN([C@H]2C[C@H](O)[C@@H](COP(O)(=O)OP(O)(=O)OP(O)(O)=O)O2)C(=O)NC1=O	0.04285392	0
1990	DB02454	IJEJRDCFMFEDGL-AFEQZKEHSA-N	5-(6-Amino-9h-Purin-9-Yl)-4-Hydroxytetrahydrofuran-3-Yl Dihydrogen Phosphate	[H][C@@]1(CO[C@@]([H])(N2C=NC3=C(N)N=CN=C23)[C@]1([H])O)OP(O)(O)=O	0.026909888	0
1991	DB02455	VHJFQSRUDVDTEO-UHFFFAOYSA-N	Fluoresceinylthioureido	[H]N(CC)C(=S)N([H])C1=CC=C(C(=C1)C(O)=O)C1=C2C=CC(=O)C=C2OC2=C1C=CC(O)=C2	0.16897169	0
1992	DB02456	IERHLVCPSMICTF-CCXZUQQUSA-N	Aracytidine 5'-monophosphate	NC1=NC(=O)N(C=C1)[C@@H]1O[C@H](COP(O)(O)=O)[C@@H](O)[C@@H]1O	0.014384329	0
1993	DB02457	QCBLJDSWVGAXQB-UHFFFAOYSA-N	Undecyl-Phosphinic Acid Butyl Ester	[H][P@@](=O)(CCCCCCCCCCC)OCCCC	0.020409346000000002	0
1994	DB02458	FXEUKVKGTKDDIQ-UWVGGRQHSA-N	S-(2,4-dinitrophenyl)glutathione	[H][C@](N)(CCC(=O)N[C@@]([H])(CSC1=C(C=C(C=C1)N(=O)=O)N(=O)=O)C(=O)NCC(O)=O)C(O)=O	0.0038543344	0
1995	DB02459	SXTSBZBQQRIYCU-UHFFFAOYSA-N	4-guanidinobenzoic acid	NC(=N)NC1=CC=C(C=C1)C(O)=O	0.12173030000000001	0
1996	DB02460	MYMATQFDUQLSCD-IPUCCYEASA-N	Hydrogenobyrinic acid	[H][C@]12N=C(\C(C)=C3/N=C(/C=C4\N=C(\C(\C)=C5/N[C@]1(C)[C@@](C)(CC(O)=O)[C@@H]5CCC(O)=O)[C@@](C)(CC(O)=O)[C@@H]4CCC(O)=O)C(C)(C)[C@@H]3CCC(O)=O)[C@](C)(CCC(O)=O)[C@H]2CC(O)=O	0.053603142	0
1997	DB02461	IIALWEPLPCANHU-VKHMYHEASA-N	S-Methyl Phosphocysteine	N[C@@H](CSCP(O)(O)=O)C(O)=O	0.045466900000000005	0
1998	DB02462	DIOZFKOOIBATNZ-UHFFFAOYSA-N	Thiocoumarin	CN(C)CCCOC1=CC(=O)SC2=CC=CC=C12	0.06316802	0
[truncated: 7,815 more rows]
