# Supplementary material for: DeepCarc: Deep Learning-Powered Carcinogenicity Prediction Using Model-Level Representation
Source: Front Artif Intell. 2021 Nov 18;4:757780. doi: 10.3389/frai.2021.757780 (PMC8636933; doi:10.3389/frai.2021.757780)
Supplement: Supplementary file 8 [file Table5.csv]

	DTXSID	PREFERRED_NAME	CASRN	INCHIKEY	IUPAC_NAME	SMILES	INCHI_STRING	MOLECULAR_FORMULA	AVERAGE_MASS	MONOISOTOPIC_MASS	DATA_SOURCES	NUMBER_OF_PUBMED_ARTICLES	PUBCHEM_DATA_SOURCES	CPDAT_COUNT	prob_tox21	class_tox21
0	DTXSID7020009	Acetonitrile	75-05-8	WEVYAHXRMPXWCK-UHFFFAOYSA-N	Acetonitrile	CC#N	InChI=1S/C2H3N/c1-2-3/h1H3	C2H3N	41.053000000000004	41.026549101	165	3174	1110	318	0.6550075	1
1	DTXSID0020020	4-Acetylaminophenylacetic acid	18699-02-0	MROJXXOCABQVEF-UHFFFAOYSA-N	(4-Acetamidophenyl)acetic acid	CC(=O)NC1=CC=C(CC(O)=O)C=C1	InChI=1S/C10H11NO3/c1-7(12)11-9-4-2-8(3-5-9)6-10(13)14/h2-5H,6H2,1H3,(H,11,12)(H,13,14)	C10H11NO3	193.202	193.073893218	50	19	138	1	0.18227783	0
2	DTXSID5020021	N-Acetyl-L-cysteine	616-91-1	PWKSKIMOESPYIA-BYPYZUCNSA-N	N-Acetyl-L-cysteine	CC(=O)N[C@@H](CS)C(O)=O	InChI=1S/C5H9NO3S/c1-3(7)6-4(2-10)5(8)9/h4,10H,2H2,1H3,(H,6,7)(H,8,9)/t4-/m0/s1	C5H9NO3S	163.19	163.030314328	96	17528	256	52	0.01229915	0
3	DTXSID5020023	Acrolein	107-02-8	HGINCPLSRVDWNT-UHFFFAOYSA-N	Prop-2-enal	C=CC=O	InChI=1S/C3H4O/c1-2-3-4/h2-3H,1H2	C3H4O	56.06399999999999	56.026214749	189	2468	139	30	0.9485319999999999	1
4	DTXSID0020024	Acrolein diethylacetal	3054-95-3	MCIPQLOKVXSHTD-UHFFFAOYSA-N	3,3-Diethoxyprop-1-ene	CCOC(OCC)C=C	InChI=1S/C7H14O2/c1-4-7(8-5-2)9-6-3/h4,7H,1,5-6H2,2-3H3	C7H14O2	130.187	130.099379691	45	1	100	-	0.6588649999999999	1
5	DTXSID4020038	Alclofenac	22131-79-9	ARHWPKZXBHOEEE-UHFFFAOYSA-N	{3-Chloro-4-[(prop-2-en-1-yl)oxy]phenyl}acetic acid	OC(=O)CC1=CC=C(OCC=C)C(Cl)=C1	InChI=1S/C11H11ClO3/c1-2-5-15-10-4-3-8(6-9(10)12)7-11(13)14/h2-4,6H,1,5,7H2,(H,13,14)	C11H11ClO3	226.66	226.0396719	61	2	80	1	0.2637025	0
6	DTXSID8020044	Allyl alcohol	107-18-6	XXROGKLTLUQVRX-UHFFFAOYSA-N	Prop-2-en-1-ol	OCC=C	InChI=1S/C3H6O/c1-2-3-4/h2,4H,1,3H2	C3H6O	58.08	58.041864813000004	153	627	152	2	0.9424155999999999	1
7	DTXSID0020070	Aminocaproic acid	60-32-2	SLXKOJJOQWFEFD-UHFFFAOYSA-N	6-Aminohexanoic acid	NCCCCCC(O)=O	InChI=1S/C6H13NO2/c7-5-3-1-2-4-6(8)9/h1-5,7H2,(H,8,9)	C6H13NO2	131.175	131.09462866299998	92	1591	329	8	0.23799637	0
8	DTXSID0020072	4-Biphenylamine hydrochloride	2113-61-3	GUHXYHYUBFCYGJ-UHFFFAOYSA-N	[1,1'-Biphenyl]-4-amine--hydrogen chloride (1/1)	C1=CC=C(C=C1)C2=CC=C(C=C2)[NH3+].[Cl-]	InChI=1S/C12H11N.ClH/c13-12-8-6-11(7-9-12)10-4-2-1-3-5-10;/h1-9H,13H2;1H	C12H12ClN	205.69	205.0658271	34	292	26	-	0.12459281	0
9	DTXSID5020079	Diammonium citrate	3012-65-5	YXVFQADLFFNVDS-UHFFFAOYSA-N	Bisammonium 2-(carboxymethyl)-2-hydroxybutanedioate	C(C(=O)[O-])C(CC(=O)[O-])(C(=O)O)O.[NH4+].[NH4+]	InChI=1/C6H8O7.2H3N/c7-3(8)1-6(13,5(11)12)2-4(9)10;;/h13H,1-2H2,(H,7,8)(H,9,10)(H,11,12);2*1H3	C6H14N2O7	226.185	226.080100799	63	40	31	54	0.003646791	0
10	DTXSID9020081	Amobarbital	57-43-2	VIROVYVQCGLCII-UHFFFAOYSA-N	5-Ethyl-5-(3-methylbutyl)-1,3-diazinane-2,4,6-trione	CCC1(CCC(C)C)C(=O)NC(=O)NC1=O	InChI=1S/C11H18N2O3/c1-4-11(6-5-7(2)3)8(14)12-10(16)13-9(11)15/h7H,4-6H2,1-3H3,(H2,12,13,14,15,16)	C11H18N2O3	226.27599999999998	226.13174244799998	83	2551	80	1	0.14374283	0
11	DTXSID9020083	Ampicillin trihydrate	7177-48-2	RXDALBZNGVATNY-CWLIKTDRSA-N	(2S,5R,6R)-6-{[(2R)-2-Amino-2-phenylacetyl]amino}-3,3-dimethyl-7-oxo-4-thia-1-azabicyclo[3.2.0]heptane-2-carboxylic acid--water (1/3)	O.O.O.CC1(C)S[C@@H]2[C@H](NC(=O)[C@H](N)C3=CC=CC=C3)C(=O)N2[C@H]1C(O)=O	InChI=1S/C16H19N3O4S.3H2O/c1-16(2)11(15(22)23)19-13(21)10(14(19)24-16)18-12(20)9(17)8-6-4-3-5-7-8;;;/h3-7,9-11,14H,17H2,1-2H3,(H,18,20)(H,22,23);3*1H2/t9-,10-,11+,14-;;;/m1.../s1	C16H25N3O7S	403.45	403.141321331	44	12814	78	1	0.0021959543	0
12	DTXSID9020089	Anilazine	101-05-3	IMHBYKMAHXWHRP-UHFFFAOYSA-N	4,6-Dichloro-N-(2-chlorophenyl)-1,3,5-triazin-2-amine	ClC1=CC=CC=C1NC1=NC(Cl)=NC(Cl)=N1	InChI=1S/C9H5Cl3N4/c10-5-3-1-2-4-6(5)13-9-15-7(11)14-8(12)16-9/h1-4H,(H,13,14,15,16)	C9H5Cl3N4	275.52	273.95797930000003	116	12	82	42	0.27185464	0
13	DTXSID8020090	Aniline	62-53-3	PAYRUJLWNCNPSJ-UHFFFAOYSA-N	Aniline	NC1=CC=CC=C1	InChI=1S/C6H7N/c7-6-4-2-1-3-5-6/h1-5H,7H2	C6H7N	93.12899999999999	93.057849229	213	1932	341	420	0.65684015	1
14	DTXSID8020094	Anthranilic acid	118-92-3	RWZYAGGXGHYGMB-UHFFFAOYSA-N	2-Aminobenzoic acid	NC1=C(C=CC=C1)C(O)=O	InChI=1S/C7H7NO2/c8-6-4-2-1-3-5(6)7(9)10/h1-4H,8H2,(H,9,10)	C7H7NO2	137.138	137.047678469	117	548	182	-	0.33267385	0
15	DTXSID5020106	L-Ascorbic acid	50-81-7	CIWBSHSKHKDKBQ-JLAZNSOCSA-N	(5R)-5-[(1S)-1,2-Dihydroxyethyl]-3,4-dihydroxyfuran-2(5H)-one (non-preferred name)	[H][C@@]1(OC(=O)C(O)=C1O)[C@@H](O)CO	InChI=1S/C6H8O6/c7-1-2(8)5-3(9)4(10)6(11)12-5/h2,5,7-10H,1H2/t2-,5+/m0/s1	C6H8O6	176.12400000000002	176.032087978	158	38756	389	445	0.050548255	0
16	DTXSID9020110	Astemizole	68844-77-9	GXDALQBWZGODGZ-UHFFFAOYSA-N	1-[(4-Fluorophenyl)methyl]-N-{1-[2-(4-methoxyphenyl)ethyl]piperidin-4-yl}-1H-benzimidazol-2-amine	COC1=CC=C(CCN2CCC(CC2)NC2=NC3=CC=CC=C3N2CC2=CC=C(F)C=C2)C=C1	InChI=1S/C28H31FN4O/c1-34-25-12-8-21(9-13-25)14-17-32-18-15-24(16-19-32)30-28-31-26-4-2-3-5-27(26)33(28)20-22-6-10-23(29)11-7-22/h2-13,24H,14-20H2,1H3,(H,30,31)	C28H31FN4O	458.58099999999996	458.24818979699995	77	471	204	2	0.011736601999999999	0
17	DTXSID3020120	Azelnidipine	123524-52-7	ZKFQEACEUNWPMT-UHFFFAOYSA-N	3-[1-(Diphenylmethyl)azetidin-3-yl] 5-propan-2-yl 2-amino-6-methyl-4-(3-nitrophenyl)-1,4-dihydropyridine-3,5-dicarboxylate	CC(C)OC(=O)C1=C(C)NC(N)=C(C1C1=CC(=CC=C1)[N+]([O-])=O)C(=O)OC1CN(C1)C(C1=CC=CC=C1)C1=CC=CC=C1	InChI=1/C33H34N4O6/c1-20(2)42-32(38)27-21(3)35-31(34)29(28(27)24-15-10-16-25(17-24)37(40)41)33(39)43-26-18-36(19-26)30(22-11-6-4-7-12-22)23-13-8-5-9-14-23/h4-17,20,26,28,30,35H,18-19,34H2,1-3H3	C33H34N4O6	582.6569999999999	582.247834831	38	163	132	1	0.0076607764	0
18	DTXSID8020127	3'-Azido-3'-deoxythymidine	30516-87-1	HBOMLICNUCNMMY-XLPZGREQSA-N	3'-Azido-3'-deoxythymidine	CC1=CN([C@H]2C[C@H](N=[N+]=[N-])[C@@H](CO)O2)C(=O)NC1=O	InChI=1S/C10H13N5O4/c1-5-3-15(10(18)12-9(5)17)8-2-6(13-14-11)7(4-16)19-8/h3,6-8,16H,2,4H2,1H3,(H,12,17,18)/t6-,7+,8+/m0/s1	C10H13N5O4	267.245	267.09675391900004	111	9217	242	4	0.13384321	0
19	DTXSID8020129	Barbituric acid	67-52-7	HNYOPLTXPVRDBG-UHFFFAOYSA-N	1,3-Diazinane-2,4,6-trione	O=C1CC(=O)NC(=O)N1	InChI=1S/C4H4N2O3/c7-2-1-3(8)6-4(9)5-2/h1H2,(H2,5,6,7,8,9)	C4H4N2O3	128.08700000000002	128.02219199700002	93	1446	142	7	0.6288602	1
20	DTXSID7020138	Benzidine dihydrochloride	531-85-1	RUAXWVDEYJEWRY-UHFFFAOYSA-N	[1,1'-Biphenyl]-4,4'-diamine--hydrogen chloride (1/2)	Cl.Cl.NC1=CC=C(C=C1)C1=CC=C(N)C=C1	InChI=1S/C12H12N2.2ClH/c13-11-5-1-9(2-6-11)10-3-7-12(14)8-4-10;;/h1-8H,13-14H2;2*1H	C12H14Cl2N2	257.16	256.0534039	46	482	68	-	0.66435236	1
21	DTXSID6020143	Benzoic acid	65-85-0	WPYMKLBDIGXBTP-UHFFFAOYSA-N	Benzoic acid	OC(=O)C1=CC=CC=C1	InChI=1S/C7H6O2/c8-7(9)6-4-2-1-3-5-6/h1-5H,(H,8,9)	C7H6O2	122.12299999999999	122.03677943299999	237	1928	594	4455	0.523243	1
22	DTXSID1020148	Benzotrichloride	98-07-7	XEMRAKSQROQPBR-UHFFFAOYSA-N	(Trichloromethyl)benzene	ClC(Cl)(Cl)C1=CC=CC=C1	InChI=1S/C7H5Cl3/c8-7(9,10)6-4-2-1-3-5-6/h1-5H	C7H5Cl3	195.47	193.9456833	129	22	124	3	0.45255768	0
23	DTXSID0020151	Benzyl acetate	140-11-4	QUKGYYKBILRGFE-UHFFFAOYSA-N	Benzyl acetate	CC(=O)OCC1=CC=CC=C1	InChI=1S/C9H10O2/c1-8(10)11-7-9-5-3-2-4-6-9/h2-6H,7H2,1H3	C9H10O2	150.17700000000002	150.068079562	148	44	143	138	0.70493776	1
24	DTXSID0020155	Benzyl isothiocyanate	622-78-6	MDKCFLQDBWCQCV-UHFFFAOYSA-N	(Isothiocyanatomethyl)benzene	S=C=NCC1=CC=CC=C1	InChI=1S/C8H7NS/c10-7-9-6-8-4-2-1-3-5-8/h1-5H,6H2	C8H7NS	149.21	149.029920403	75	186	175	-	0.20099232	0
25	DTXSID5020156	Benzyl thiocyanate	3012-37-1	ABNDFSOIUFLJAH-UHFFFAOYSA-N	Benzyl thiocyanate	N#CSCC1=CC=CC=C1	InChI=1S/C8H7NS/c9-7-10-6-8-4-2-1-3-5-8/h1-5H,6H2	C8H7NS	149.21	149.029920403	61	22	89	-	0.544679	1
26	DTXSID9020160	Bifenthrin	82657-04-3	OMFRMAHOUUJSGP-IRHGGOMRSA-N	(2-Methyl[1,1'-biphenyl]-3-yl)methyl (1R,3R)-3-[(1Z)-2-chloro-3,3,3-trifluoroprop-1-en-1-yl]-2,2-dimethylcyclopropane-1-carboxylate	CC1=C(C=CC=C1COC(=O)[C@@H]1[C@H](\C=C(/Cl)C(F)(F)F)C1(C)C)C1=CC=CC=C1	InChI=1/C23H22ClF3O2/c1-14-16(10-7-11-17(14)15-8-5-4-6-9-15)13-29-21(28)20-18(22(20,2)3)12-19(24)23(25,26)27/h4-12,18,20H,13H2,1-3H3/b19-12-/t18-,20-/s2	C23H22ClF3O2	422.87	422.1260421	144	246	50	3298	0.0025435388	0
27	DTXSID4020167	bis(2-Chloro-1-methylethyl) ether	108-60-1	QCFYJCYNJLBDRT-UHFFFAOYSA-N	1-Chloro-2-[(1-chloropropan-2-yl)oxy]propane	CC(CCl)OC(C)CCl	InChI=1/C6H12Cl2O/c1-5(3-7)9-6(2)4-8/h5-6H,3-4H2,1-2H3	C6H12Cl2O	171.06	170.0265204	120	7	60	4	0.6454012	1
28	DTXSID8020175	1,4-Bis[2-(3,5-dichloropyridyloxy)]benzene	76150-91-9	BAFKRPOFIYPKBQ-UHFFFAOYSA-N	2,2'-[1,4-Phenylenebis(oxy)]bis(3,5-dichloropyridine)	ClC1=CC(Cl)=C(OC2=CC=C(OC3=NC=C(Cl)C=C3Cl)C=C2)N=C1	InChI=1S/C16H8Cl4N2O2/c17-9-5-13(19)15(21-7-9)23-11-1-2-12(4-3-11)24-16-14(20)6-10(18)8-22-16/h1-8H	C16H8Cl4N2O2	402.05	399.9339883	44	122	112	-	0.021470338	0
29	DTXSID6020193	HC Blue 2	33229-34-4	MIWUTEVJIISHCP-UHFFFAOYSA-N	2,2'-({4-[(2-Hydroxyethyl)amino]-3-nitrophenyl}azanediyl)di(ethan-1-ol)	OCCNC1=C(C=C(C=C1)N(CCO)CCO)[N+]([O-])=O	InChI=1S/C12H19N3O5/c16-6-3-13-11-2-1-10(9-12(11)15(19)20)14(4-7-17)5-8-18/h1-2,9,13,16-18H,3-8H2	C12H19N3O5	285.3	285.13247072400003	69	8	93	8	0.47676617	0
30	DTXSID6020197	Bromocriptine mesylate	22260-51-1	NOJMTMIRQRDZMT-GSPXQYRGSA-N	Methanesulfonic acid--2-bromo-12'-hydroxy-5'alpha-(2-methylpropyl)-3',6',18-trioxo-2'-(propan-2-yl)ergotaman (1/1)	CS(O)(=O)=O.CC(C)C[C@@H]1N2C(=O)[C@](NC(=O)[C@H]3CN(C)[C@@H]4CC5=C(Br)NC6=CC=CC(=C56)C4=C3)(O[C@@]2(O)[C@@H]2CCCN2C1=O)C(C)C	InChI=1S/C32H40BrN5O5.CH4O3S/c1-16(2)12-24-29(40)37-11-7-10-25(37)32(42)38(24)30(41)31(43-32,17(3)4)35-28(39)18-13-20-19-8-6-9-22-26(19)21(27(33)34-22)14-23(20)36(5)15-18;1-5(2,3)4/h6,8-9,13,16-18,23-25,34,42H,7,10-12,14-15H2,1-5H3,(H,35,39);1H3,(H,2,3,4)/t18-,23-,24+,25+,31-,32+;/m1./s1	C33H44BrN5O8S	750.71	749.2093980000001	57	6811	76	2	0.035576016	0
31	DTXSID2020212	4-Methyl-2-tert-butylphenol	2409-55-4	IKEHOXWJQXIQAG-UHFFFAOYSA-N	2-tert-Butyl-4-methylphenol	CC1=CC(=C(O)C=C1)C(C)(C)C	InChI=1S/C11H16O/c1-8-5-6-10(12)9(7-8)11(2,3)4/h5-7,12H,1-4H3	C11H16O	164.248	164.120115135	94	10	121	1	0.3569348	0
32	DTXSID6020220	tert-Butylhydroquinone	1948-33-0	BGNXCDMCOKJUMV-UHFFFAOYSA-N	2-tert-Butylbenzene-1,4-diol	CC(C)(C)C1=CC(O)=CC=C1O	InChI=1S/C10H14O2/c1-10(2,3)8-6-7(11)4-5-9(8)12/h4-6,11-12H,1-3H3	C10H14O2	166.22	166.099379691	142	434	188	12	0.20248279	0
33	DTXSID1020221	4-tert-Butylphenol	98-54-4	QHPQWRBYOIRBIT-UHFFFAOYSA-N	4-tert-Butylphenol	CC(C)(C)C1=CC=C(O)C=C1	InChI=1S/C10H14O/c1-10(2,3)8-4-6-9(11)7-5-8/h4-7,11H,1-3H3	C10H14O	150.221	150.104465071	175	96	168	132	0.25619292	0
34	DTXSID6020224	4-Butyrolactone	96-48-0	YEJRWHAVMIAJKC-UHFFFAOYSA-N	Oxolan-2-one	O=C1CCCO1	InChI=1S/C4H6O2/c5-4-2-1-3-6-4/h1-3H2	C4H6O2	86.09	86.03677943299999	155	3550	154	494	0.85634553	1
35	DTXSID0020238	Camostat mesylate	59721-29-8	FSEKIHNIDBATFG-UHFFFAOYSA-N	Methanesulfonic acid--4-{2-[2-(dimethylamino)-2-oxoethoxy]-2-oxoethyl}phenyl 4-carbamimidamidobenzoate (1/1)	CN(C)C(=O)COC(=O)CC1=CC=C(C=C1)OC(=O)C2=CC=C(C=C2)[NH+]=C(N)N.CS(=O)(=O)[O-]	InChI=1S/C20H22N4O5.CH4O3S/c1-24(2)17(25)12-28-18(26)11-13-3-9-16(10-4-13)29-19(27)14-5-7-15(8-6-14)23-20(21)22;1-5(2,3)4/h3-10H,11-12H2,1-2H3,(H4,21,22,23);1H3,(H,2,3,4)	C21H26N4O8S	494.52	494.14713498699996	29	-	91	-	0.019030929	0
36	DTXSID5020239	Candesartan cilexetil	145040-37-5	GHOSNRCGJFBJIB-UHFFFAOYSA-N	1-{[(Cyclohexyloxy)carbonyl]oxy}ethyl 2-ethoxy-1-{[2'-(1H-tetrazol-5-yl)[1,1'-biphenyl]-4-yl]methyl}-1H-benzimidazole-7-carboxylate	CCOC1=NC2=CC=CC(=C2N1CC3=CC=C(C=C3)C4=CC=CC=C4C5=NNN=N5)C(=O)OC(C)OC(=O)OC6CCCCC6	InChI=1/C33H34N6O6/c1-3-42-32-34-28-15-9-14-27(31(40)43-21(2)44-33(41)45-24-10-5-4-6-11-24)29(28)39(32)20-22-16-18-23(19-17-22)25-12-7-8-13-26(25)30-35-37-38-36-30/h7-9,12-19,21,24H,3-6,10-11,20H2,1-2H3,(H,35,36,37,38)	C33H34N6O6	610.6709999999999	610.2539828390001	59	550	195	1	0.025172233999999998	0
37	DTXSID9020249	Carbofuran	1563-66-2	DUEPRVBVGDRKAG-UHFFFAOYSA-N	2,2-Dimethyl-2,3-dihydro-1-benzofuran-7-yl methylcarbamate	CNC(=O)OC1=CC=CC2=C1OC(C)(C)C2	InChI=1S/C12H15NO3/c1-12(2)7-8-5-4-6-9(10(8)16-12)15-11(14)13-3/h4-6H,7H2,1-3H3,(H,13,14)	C12H15NO3	221.25599999999997	221.105193347	197	626	115	396	0.009349197	0
38	DTXSID3020253	beta-Carotene	7235-40-7	OENHQHLEOONYIE-JLTXGRSLSA-N	beta,beta-Carotene	C\C(\C=C\C=C(/C)\C=C\C1=C(C)CCCC1(C)C)=C/C=C/C=C(\C)/C=C/C=C(\C)/C=C/C1=C(C)CCCC1(C)C	InChI=1S/C40H56/c1-31(19-13-21-33(3)25-27-37-35(5)23-15-29-39(37,7)8)17-11-12-18-32(2)20-14-22-34(4)26-28-38-36(6)24-16-30-40(38,9)10/h11-14,17-22,25-28H,15-16,23-24,29-30H2,1-10H3/b12-11+,19-13+,20-14+,27-25+,28-26+,31-17+,32-18+,33-21+,34-22+	C40H56	536.888	536.4382018032	91	6852	226	2	0.014737278000000001	0
39	DTXSID8020256	d-Carvone	2244-16-8	ULDHMXUKGWMISQ-VIFPVBQESA-N	(5S)-2-Methyl-5-(prop-1-en-2-yl)cyclohex-2-en-1-one	CC(=C)[C@H]1CC=C(C)C(=O)C1	InChI=1S/C10H14O/c1-7(2)9-5-4-8(3)10(11)6-9/h4,9H,1,5-6H2,2-3H3/t9-/m0/s1	C10H14O	150.221	150.104465071	88	226	130	6	0.20961511	0
40	DTXSID2020266	Chloranil	118-75-2	UGNWTBMOAKPKBL-UHFFFAOYSA-N	2,3,5,6-Tetrachlorocyclohexa-2,5-diene-1,4-dione	ClC1=C(Cl)C(=O)C(Cl)=C(Cl)C1=O	InChI=1S/C6Cl4O2/c7-1-2(8)6(12)4(10)3(9)5(1)11	C6Cl4O2	245.86	243.86524	109	160	174	2	0.19598806	0
41	DTXSID7020267	Chlordane	57-74-9	BIWJNBZANLAXMG-UHFFFAOYSA-N	1,2,4,5,6,7,8,8-Octachloro-2,3,3a,4,7,7a-hexahydro-1H-4,7-methanoindene	ClC1CC2C(C1Cl)C1(Cl)C(Cl)=C(Cl)C2(Cl)C1(Cl)Cl	InChI=1/C10H6Cl8/c11-3-1-2-4(5(3)12)9(16)7(14)6(13)8(2,15)10(9,17)18/h2-5H,1H2	C10H6Cl8	409.76	405.7977718	153	784	74	165	0.06651738	0
42	DTXSID6020276	3-Chloro-4-(dichloromethyl)-5-hydroxy-2(5H)-furanone	77439-76-0	WNTRMRXAGJOLCU-UHFFFAOYSA-N	3-Chloro-4-(dichloromethyl)-5-hydroxyfuran-2(5H)-one	OC1OC(=O)C(Cl)=C1C(Cl)Cl	InChI=1/C5H3Cl3O3/c6-2-1(3(7)8)4(9)11-5(2)10/h3-4,9H	C5H3Cl3O3	217.43	215.91477709999998	60	136	72	1	0.28505796	0
43	DTXSID1020279	3-Chloro-2-methylpropene	563-47-3	OHXAOPZTJOUYKM-UHFFFAOYSA-N	3-Chloro-2-methylprop-1-ene	CC(=C)CCl	InChI=1S/C4H7Cl/c1-4(2)3-5/h1,3H2,2H3	C4H7Cl	90.55	90.02362790000001	98	12	115	2	0.96264076	1
44	DTXSID0020284	2-Chloro-1,4-diaminobenzene sulfate (1:1)	61702-44-1	GQFGHCRXPLROOF-UHFFFAOYSA-N	Sulfuric acid--2-chlorobenzene-1,4-diamine (1/1)	OS(O)(=O)=O.NC1=CC=C(N)C(Cl)=C1	InChI=1S/C6H7ClN2.H2O4S/c7-5-3-4(8)1-2-6(5)9;1-5(2,3)4/h1-3H,8-9H2;(H2,1,2,3,4)	C6H9ClN2O4S	240.66	239.9971557	53	4	111	1	0.15843025	0
45	DTXSID9020293	2-Chloroacetophenone	532-27-4	IMACFCSSMIZSPP-UHFFFAOYSA-N	2-Chloro-1-phenylethan-1-one	ClCC(=O)C1=CC=CC=C1	InChI=1S/C8H7ClO/c9-6-8(10)7-4-2-1-3-5-7/h1-5H,6H2	C8H7ClO	154.59	154.0185425	117	2207	259	3	0.71710324	1
46	DTXSID4020294	4'-(Chloroacetyl)acetanilide	140-49-8	VMMDOCYDNRLESP-UHFFFAOYSA-N	N-[4-(Chloroacetyl)phenyl]acetamide	CC(=O)NC1=CC=C(C=C1)C(=O)CCl	InChI=1S/C10H10ClNO2/c1-7(13)12-9-4-2-8(3-5-9)10(14)6-11/h2-5H,6H2,1H3,(H,12,13)	C10H10ClNO2	211.65	211.04000630000002	62	-	97	-	0.44372597	0
47	DTXSID9020295	4-Chloroaniline	106-47-8	QSNSCYSYFYORTR-UHFFFAOYSA-N	4-Chloroaniline	NC1=CC=C(Cl)C=C1	InChI=1S/C6H6ClN/c7-5-1-3-6(8)4-2-5/h1-4H,8H2	C6H6ClN	127.57	127.01887690000001	184	134	192	12	0.75965357	1
48	DTXSID4020296	4-Chloroaniline hydrochloride	20265-96-7	ISJBQSJDQZLCSF-UHFFFAOYSA-N	4-Chloroaniline--hydrogen chloride (1/1)	C1=CC(=CC=C1[NH3+])Cl.[Cl-]	InChI=1S/C6H6ClN.ClH/c7-5-1-3-6(8)4-2-5;/h1-4H,8H2;1H	C6H7Cl2N	164.03	162.9955546	55	134	80	1	0.65850306	1
49	DTXSID1020300	Chlorodibromomethane	124-48-1	GATVIKZLVQHOMN-UHFFFAOYSA-N	Dibromo(chloro)methane	ClC(Br)Br	InChI=1S/CHBr2Cl/c2-1(3)4/h1H	CHBr2Cl	208.28	205.813354	132	69	94	36	0.78667796	1
50	DTXSID5020312	Israpafant	117279-73-9	RMSWMRJVUJSDGN-UHFFFAOYSA-N	4-(2-Chlorophenyl)-6,9-dimethyl-2-{2-[4-(2-methylpropyl)phenyl]ethyl}-6H-thieno[3,2-f][1,2,4]triazolo[4,3-a][1,4]diazepine	CC(C)CC1=CC=C(CCC2=CC3=C(S2)N2C(C)=NN=C2C(C)N=C3C2=C(Cl)C=CC=C2)C=C1	InChI=1/C28H29ClN4S/c1-17(2)15-21-11-9-20(10-12-21)13-14-22-16-24-26(23-7-5-6-8-25(23)29)30-18(3)27-32-31-19(4)33(27)28(24)34-22/h5-12,16-18H,13-15H2,1-4H3	C28H29ClN4S	489.08	488.18014580000005	29	41	37	-	0.005986035	0
51	DTXSID0020315	Chloropicrin	76-06-2	LFHISGNCFUNFFM-UHFFFAOYSA-N	Trichloro(nitro)methane	[O-][N+](=O)C(Cl)(Cl)Cl	InChI=1S/CCl3NO2/c2-1(3,4)5(6)7	CCl3NO2	164.37	162.8994613	134	146	71	250	0.6851909	1
52	DTXSID4020321	Chlorpheniramine maleate	113-92-8	DBAKFASWICGISY-BTJKTKAUSA-N	3-(4-Chlorophenyl)-N,N-dimethyl-3-(pyridin-2-yl)propan-1-aminium (2Z)-3-carboxyprop-2-enoate	CN(C)CCC(C1=CC=C(C=C1)Cl)C2=CC=CC=N2.C(=CC(=O)O)C(=O)O	InChI=1/C16H19ClN2.C4H4O4/c1-19(2)12-10-15(16-5-3-4-11-18-16)13-6-8-14(17)9-7-13;5-3(6)1-2-4(7)8/h3-9,11,15H,10,12H2,1-2H3;1-2H,(H,5,6)(H,7,8)/b;2-1-	C20H23ClN2O4	390.86	390.1346349	71	1964	22	6	0.011219382	0
53	DTXSID9020322	Chlorpropamide	94-20-2	RKWGIWYCVPQPMF-UHFFFAOYSA-N	4-Chloro-N-(propylcarbamoyl)benzene-1-sulfonamide	CCCNC(=O)NS(=O)(=O)C1=CC=C(Cl)C=C1	InChI=1S/C10H13ClN2O3S/c1-2-7-12-10(14)13-17(15,16)9-5-3-8(11)4-6-9/h3-6H,2,7H2,1H3,(H2,12,13,14)	C10H13ClN2O3S	276.74	276.0335412	88	1813	259	1	0.25216883	0
54	DTXSID3020332	Citric acid	77-92-9	KRKNYBCHXYNGOX-UHFFFAOYSA-N	2-Hydroxypropane-1,2,3-tricarboxylic acid	OC(=O)CC(O)(CC(O)=O)C(O)=O	InChI=1S/C6H8O7/c7-3(8)1-6(13,5(11)12)2-4(9)10/h13H,1-2H2,(H,7,8)(H,9,10)(H,11,12)	C6H8O7	192.123	192.027002598	188	9251	2032	5940	0.010913788999999998	0
55	DTXSID2020341	Codeine	76-57-3	OROGSEYTTFOCAN-DNJOTXNNSA-N	3-Methoxy-17-methyl-5alpha-7,8-didehydro-4,5-epoxymorphinan-6alpha-ol	[H][C@@]12OC3=C(OC)C=CC4=C3[C@@]11CCN(C)[C@H](C4)[C@]1([H])C=C[C@@H]2O	InChI=1S/C18H21NO3/c1-19-8-7-18-11-4-5-13(20)17(18)22-16-14(21-2)6-3-10(15(16)18)9-12(11)19/h3-6,11-13,17,20H,7-9H2,1-2H3/t11-,12+,13-,17-,18-/m0/s1	C18H21NO3	299.37	299.15214354	115	4207	77	32	0.076681495	0
56	DTXSID2020347	Coumaphos	56-72-4	BXNANOICGRISHX-UHFFFAOYSA-N	O-(3-Chloro-4-methyl-2-oxo-2H-1-benzopyran-7-yl) O,O-diethyl phosphorothioate	CCOP(=S)(OCC)OC1=CC2=C(C=C1)C(C)=C(Cl)C(=O)O2	InChI=1S/C14H16ClO5PS/c1-4-17-21(22,18-5-2)20-10-6-7-11-9(3)13(15)14(16)19-12(11)8-10/h6-8H,4-5H2,1-3H3	C14H16ClO5PS	362.76	362.01445950000004	141	164	121	30	0.10981911400000001	0
57	DTXSID1020354	Cyanoguanidine	461-58-5	QGBSISYHAICWAH-UHFFFAOYSA-N	N-Cyanoguanidine	C(#N)N=C(N)N	InChI=1S/C2H4N4/c3-1-6-2(4)5/h(H4,4,5,6)	C2H4N4	84.08200000000001	84.043596145	116	108	148	116	0.28787273	0
58	DTXSID6020357	Cyclocytidine	31698-14-3	BBDAGFIXKZCXAH-CCXZUQQUSA-N	(2R,3R,3aS,9aR)-2-(Hydroxymethyl)-6-imino-2,3,3a,9a-tetrahydro-6H-furo[2',3':4,5][1,3]oxazolo[3,2-a]pyrimidin-3-ol	OC[C@H]1O[C@@H]2[C@@H](OC3=NC(=N)C=CN23)[C@@H]1O	InChI=1S/C9H11N3O4/c10-5-1-2-12-8-7(16-9(12)11-5)6(14)4(3-13)15-8/h1-2,4,6-8,10,13-14H,3H2/t4-,6-,7+,8-/m1/s1	C9H11N3O4	225.204	225.074955846	49	100	67	1	0.02767545	0
59	DTXSID1020358	beta-Cyclodextrin	7585-39-9	WHGYBXFWUBPSRW-FOUAGVGXSA-N	(1S,3R,5R,6S,8R,10R,11S,13R,15R,16S,18R,20R,21S,23R,25R,26S,28R,30R,31S,33R,35R,36R,37R,38R,39R,40R,41R,42R,43R,44R,45R,46R,47R,48R,49R)-5,10,15,20,25,30,35-Heptakis(hydroxymethyl)-2,4,7,9,12,14,17,19 ,22,24,27,29,32,34-tetradecaoxaoctacyclo[31.2.2.2~3,6~.2~8,11~.2~13,16~.2~18,21~.2~23,26~.2~28,31~]nonatetracontane-36,37,38,39,40,41,42,43,44,45,46,47,48,49-tetradecol (non-preferred name)	[H][C@@]12O[C@H](CO)[C@@]([H])(O[C@@]3([H])O[C@H](CO)[C@@]([H])(O[C@@]4([H])O[C@H](CO)[C@@]([H])(O[C@@]5([H])O[C@H](CO)[C@@]([H])(O[C@@]6([H])O[C@H](CO)[C@@]([H])(O[C@@]7([H])O[C@H](CO)[C@@]([H])(O[C@@]8([H])O[C@H](CO)[C@@]([H])(O1)[C@H](O)[C@H]8O)[C@H](O)[C@H]7O)[C@H](O)[C@H]6O)[C@H](O)[C@H]5O)[C@H](O)[C@H]4O)[C@H](O)[C@H]3O)[C@H](O)[C@H]2O	InChI=1S/C42H70O35/c43-1-8-29-15(50)22(57)36(64-8)72-30-9(2-44)66-38(24(59)17(30)52)74-32-11(4-46)68-40(26(61)19(32)54)76-34-13(6-48)70-42(28(63)21(34)56)77-35-14(7-49)69-41(27(62)20(35)55)75-33-12(5-47)67-39(25(60)18(33)53)73-31-10(3-45)65-37(71-29)23(58)16(31)51/h8-63H,1-7H2/t8-,9-,10-,11-,12-,13-,14-,15-,16-,17-,18-,19-,20-,21-,22-,23-,24-,25-,26-,27-,28-,29-,30-,31-,32-,33-,34-,35-,36-,37-,38…	C42H70O35	1134.987	1134.3697639539998	90	2709	124	18	0.026113361	0
60	DTXSID6020359	Cyclohexanone	108-94-1	JHIVVAPYMSGYDF-UHFFFAOYSA-N	Cyclohexanone	O=C1CCCCC1	InChI=1S/C6H10O/c7-6-4-2-1-3-5-6/h1-5H2	C6H10O	98.145	98.073164942	187	251	339	3332	0.70762086	1
61	DTXSID0020363	Cyclopentanone oxime	1192-28-5	YGNXYFLJZILPEK-UHFFFAOYSA-N	N-Cyclopentylidenehydroxylamine	ON=C1CCCC1	InChI=1S/C5H9NO/c7-6-5-3-1-2-4-5/h7H,1-4H2	C5H9NO	99.133	99.06841391399999	51	1	107	-	0.6450914000000001	1
62	DTXSID5020366	Cyproterone acetate	427-51-0	UWFYSQMTEOIJJG-FDTZYFLXSA-N	(1R,3aS,3bR,7aR,8aS,8bS,8cS,10aS)-1-Acetyl-5-chloro-8b,10a-dimethyl-7-oxo-1,2,3,3a,3b,7,7a,8,8a,8b,8c,9,10,10a-tetradecahydrocyclopenta[a]cyclopropa[g]phenanthren-1-yl acetate	CC(=O)O[C@@]1(CC[C@H]2[C@@H]3C=C(Cl)C4=CC(=O)[C@@H]5C[C@@H]5[C@]4(C)[C@H]3CC[C@]12C)C(C)=O	InChI=1S/C24H29ClO4/c1-12(26)24(29-13(2)27)8-6-16-14-10-20(25)19-11-21(28)15-9-18(15)23(19,4)17(14)5-7-22(16,24)3/h10-11,14-18H,5-9H2,1-4H3/t14-,15+,16-,17-,18-,22-,23-,24-/m0/s1	C24H29ClO4	416.94	416.1754371	101	1658	146	2	0.0053084195	0
63	DTXSID0020367	l-Cysteine hydrochloride	52-89-1	IFQSXNOEEPCSLW-DKWTVANSSA-N	L-Cysteine--hydrogen chloride (1/1)	Cl.N[C@@H](CS)C(O)=O	InChI=1S/C3H7NO2S.ClH/c4-2(1-7)3(5)6;/h2,7H,1,4H2,(H,5,6);1H/t2-;/m0./s1	C3H8ClNO2S	157.61	156.9964274	67	33903	110	3	0.08300429599999999	0
64	DTXSID9020370	Daminozide	1596-84-5	NOQGZXFMHARMLW-UHFFFAOYSA-N	4-(2,2-Dimethylhydrazinyl)-4-oxobutanoic acid	CN(C)NC(=O)CCC(O)=O	InChI=1S/C6H12N2O3/c1-8(2)7-5(9)3-4-6(10)11/h3-4H2,1-2H3,(H,7,9)(H,10,11)	C6H12N2O3	160.173	160.084792254	120	61	139	4	0.073165655	0
65	DTXSID9020372	1-(2-Chlorophenyl)-1-(4-chlorophenyl)-2,2-dichloroethane	53-19-0	JWBOIMRXGHLCPP-UHFFFAOYSA-N	1-Chloro-2-[2,2-dichloro-1-(4-chlorophenyl)ethyl]benzene	ClC(Cl)C(C1=CC=C(Cl)C=C1)C1=C(Cl)C=CC=C1	InChI=1/C14H10Cl4/c15-10-7-5-9(6-8-10)13(14(17)18)11-3-1-2-4-12(11)16/h1-8,13-14H	C14H10Cl4	320.03	317.9536611	117	702	203	12	0.35699368	0
66	DTXSID9020376	1,1'-Oxybis[2,3,4,5,6-pentabromobenzene]	1163-19-5	WHHGLZMJPXIBIX-UHFFFAOYSA-N	1,1'-Oxybis(pentabromobenzene)	BrC1=C(Br)C(Br)=C(OC2=C(Br)C(Br)=C(Br)C(Br)=C2Br)C(Br)=C1Br	InChI=1S/C12Br10O/c13-1-3(15)7(19)11(8(20)4(1)16)23-12-9(21)5(17)2(14)6(18)10(12)22	C12Br10O	959.171	949.1782949999999	145	380	100	64	0.29000282	0
67	DTXSID9020378	Deflazacort	14484-47-0	FBHSPRKOSMHSIF-GRMWVWQJSA-N	2-[(4aR,4bS,5S,6aS,6bS,9aR,10aS,10bS)-5-Hydroxy-4a,6a,8-trimethyl-2-oxo-2,4a,4b,5,6,6a,9a,10,10a,10b,11,12-dodecahydro-6bH-naphtho[2',1':4,5]indeno[1,2-d][1,3]oxazol-6b-yl]-2-oxoethyl acetate	CC(=O)OCC(=O)[C@@]12N=C(C)O[C@@H]1C[C@H]1[C@@H]3CCC4=CC(=O)C=C[C@]4(C)[C@H]3[C@@H](O)C[C@]21C	InChI=1S/C25H31NO6/c1-13-26-25(20(30)12-31-14(2)27)21(32-13)10-18-17-6-5-15-9-16(28)7-8-23(15,3)22(17)19(29)11-24(18,25)4/h7-9,17-19,21-22,29H,5-6,10-12H2,1-4H3/t17-,18-,19-,21+,22+,23-,24-,25+/m0/s1	C25H31NO6	441.524	441.21513772199995	51	373	101	1	0.03427118	0
68	DTXSID4020379	Dehydroepiandrosterone	53-43-0	FMGSKLZLMKYGDP-USOAJAOKSA-N	3beta-Hydroxyandrost-5-en-17-one	[H][C@@]12CCC(=O)[C@@]1(C)CC[C@@]1([H])[C@@]2([H])CC=C2C[C@@H](O)CC[C@]12C	InChI=1S/C19H28O2/c1-18-9-7-13(20)11-12(18)3-4-14-15-5-6-17(21)19(15,2)10-8-16(14)18/h3,13-16,20H,4-11H2,1-2H3/t13-,14-,15-,16-,18-,19-/m0/s1	C19H28O2	288.431	288.208930142	103	8973	175	3	0.005846143000000001	0
69	DTXSID3020384	Dexamethasone	50-02-2	UREBDLICKHMUKA-CXSFZGCWSA-N	9-Fluoro-11beta,17,21-trihydroxy-16alpha-methylpregna-1,4-diene-3,20-dione	[H][C@@]12C[C@@H](C)[C@](O)(C(=O)CO)[C@@]1(C)C[C@H](O)[C@@]1(F)[C@@]2([H])CCC2=CC(=O)C=C[C@]12C	InChI=1S/C22H29FO5/c1-12-8-16-15-5-4-13-9-14(25)6-7-19(13,2)21(15,23)17(26)10-20(16,3)22(12,28)18(27)11-24/h6-7,9,12,15-17,24,26,28H,4-5,8,10-11H2,1-3H3/t12-,15+,16+,17+,19+,20+,21+,22+/m1/s1	C22H29FO5	392.467	392.199902197	141	46651	321	20	0.02927205	0
70	DTXSID7020421	2,3-Dichloro-p-dioxane	3883-43-0	ZOZUXFQYIYUIND-IMJSIDKUSA-N	(2R,3R)-2,3-Dichloro-1,4-dioxane	Cl[C@H]1OCCO[C@@H]1Cl	InChI=1S/C4H6Cl2O2/c5-3-4(6)8-2-1-7-3/h3-4H,1-2H2/t3-,4-/m0/s1	C4H6Cl2O2	156.99	155.97448480000003	32	-	20	-	0.48008463	0
71	DTXSID1020433	3,3'-Dichlorobenzidine dihydrochloride	612-83-9	BXAONUZFBUNTQR-UHFFFAOYSA-N	3,3'-Dichloro[1,1'-biphenyl]-4,4'-diamine--hydrogen chloride (1/2)	Cl.Cl.NC1=CC=C(C=C1Cl)C1=CC(Cl)=C(N)C=C1	InChI=1S/C12H10Cl2N2.2ClH/c13-9-5-7(1-3-11(9)15)8-2-4-12(16)10(14)6-8;;/h1-6H,15-16H2;2*1H	C12H12Cl4N2	326.04	323.9754592	81	-	61	1	0.35207546	0
72	DTXSID0020448	1,2-Dichloropropane	78-87-5	KNKRKFALVUDBJE-UHFFFAOYSA-N	1,2-Dichloropropane	CC(Cl)CCl	InChI=1/C3H6Cl2/c1-3(5)2-4/h3H,2H2,1H3	C3H6Cl2	112.98	111.98465559999998	177	74	114	86	0.9509915000000001	1
73	DTXSID9020453	Dieldrin	60-57-1	DFBKLUNHFCTMDC-PICURKEMSA-N	rel-(1aR,2R,2aS,3S,6R,6aR,7S,7aS)-3,4,5,6,9,9-Hexachloro-1a,2,2a,3,6,6a,7,7a-octahydro-2,7:3,6-dimethanonaphtho[2,3-b]oxirene	ClC1=C(Cl)[C@]2(Cl)[C@@H]3[C@@H]4C[C@@H]([C@H]5O[C@@H]45)[C@@H]3[C@@]1(Cl)C2(Cl)Cl	InChI=1/C12H8Cl6O/c13-8-9(14)11(16)5-3-1-2(6-7(3)19-6)4(5)10(8,15)12(11,17)18/h2-7H,1H2/t2-,3+,4+,5-,6-,7+,10+,11-	C12H8Cl6O	380.9	377.8706311	173	2018	59	3397	0.02163291	0
74	DTXSID3020463	Diethylformamide	617-84-5	SUAKHGWARZSWIH-UHFFFAOYSA-N	N,N-Diethylformamide	CCN(CC)C=O	InChI=1S/C5H11NO/c1-3-6(4-2)5-7/h5H,3-4H2,1-2H3	C5H11NO	101.149	101.08406397799999	73	7	119	-	0.92325604	1
75	DTXSID2020470	Diglycidyl resorcinol ether	101-90-6	WPYCRFCQABTEKC-UHFFFAOYSA-N	2,2'-[1,3-Phenylenebis(oxymethylene)]bis(oxirane)	C(OC1=CC(OCC2CO2)=CC=C1)C1CO1	InChI=1/C12H14O4/c1-2-9(13-5-11-7-15-11)4-10(3-1)14-6-12-8-16-12/h1-4,11-12H,5-8H2	C12H14O4	222.24	222.08920893099997	96	9	75	30	0.022351562999999998	0
76	DTXSID2020474	3,4-Dihydrocoumarin	119-84-6	VMUXSMXIQBNMGZ-UHFFFAOYSA-N	3,4-Dihydro-2H-1-benzopyran-2-one	O=C1CCC2=C(O1)C=CC=C2	InChI=1S/C9H8O2/c10-9-6-5-7-3-1-2-4-8(7)11-9/h1-4H,5-6H2	C9H8O2	148.161	148.05242949799998	103	19	150	-	0.35058308	0
77	DTXSID2020478	Dimethadione	695-53-4	JYJFNDQBESEHJQ-UHFFFAOYSA-N	5,5-Dimethyl-1,3-oxazolidine-2,4-dione	CC1(C)OC(=O)NC1=O	InChI=1S/C5H7NO3/c1-5(2)3(7)6-4(8)9-5/h1-2H3,(H,6,7,8)	C5H7NO3	129.115	129.042593089	65	230	190	1	0.4269567	0
78	DTXSID7020479	Dimethoate	60-51-5	MCWXGJITAZMZEV-UHFFFAOYSA-N	O,O-Dimethyl S-[2-(methylamino)-2-oxoethyl] phosphorodithioate	CNC(=O)CSP(=S)(OC)OC	InChI=1S/C5H12NO3PS2/c1-6-5(7)4-12-10(11,8-2)9-3/h4H2,1-3H3,(H,6,7)	C5H12NO3PS2	229.25	228.999622596	208	688	135	2926	0.28688067	0
79	DTXSID1020483	2,4-Dimethoxyaniline hydrochloride	54150-69-5	PFHRGNBFRBWOPD-UHFFFAOYSA-N	2,4-Dimethoxyaniline--hydrogen chloride (1/1)	COC1=CC(=C(C=C1)[NH3+])OC.[Cl-]	InChI=1S/C8H11NO2.ClH/c1-10-6-3-4-7(9)8(5-6)11-2;/h3-5H,9H2,1-2H3;1H	C8H12ClNO2	189.64	189.0556563	34	-	22	-	0.38762167	0
80	DTXSID5020491	4-(Dimethylamino)azobenzene	60-11-7	JCYPECIVGRXBMO-UHFFFAOYSA-N	N,N-Dimethyl-4-(phenyldiazenyl)aniline	CN(C)C1=CC=C(C=C1)N=NC1=CC=CC=C1	InChI=1S/C14H15N3/c1-17(2)14-10-8-13(9-11-14)16-15-12-6-4-3-5-7-12/h3-11H,1-2H3	C14H15N3	225.295	225.126597495	109	1740	140	10	0.81986475	1
81	DTXSID5020493	Dimethyl phosphonate	868-85-9	HZCDANOFLILNSA-UHFFFAOYSA-N	Dimethyl phosphonate	COP(=O)OC	InChI=1S/C2H7O3P/c1-4-6(3)5-2/h6H,1-2H3	C2H7O3P	110.04899999999999	110.013281083	100	20	96	-	0.5921974	1
82	DTXSID5020499	N,N-Dimethylacetamide	127-19-5	FXHOOIRPVKKKFG-UHFFFAOYSA-N	N,N-Dimethylacetamide	CN(C)C(C)=O	InChI=1S/C4H9NO/c1-4(6)5(2)3/h1-3H3	C4H9NO	87.12200000000001	87.06841391399999	134	255	247	537	0.7867185	1
83	DTXSID2020507	N,N-Dimethylaniline	121-69-7	JLTDJTHDQAWBAV-UHFFFAOYSA-N	N,N-Dimethylaniline	CN(C)C1=CC=CC=C1	InChI=1S/C8H11N/c1-9(2)8-6-4-3-5-7-8/h3-7H,1-2H3	C8H11N	121.18299999999999	121.08914935799999	164	141	208	34	0.6733210999999999	1
84	DTXSID2020509	5,5-Dimethylbarbituric acid	24448-94-0	LAOZSCRCYVBSJA-UHFFFAOYSA-N	5,5-Dimethyl-1,3-diazinane-2,4,6-trione	CC1(C)C(=O)NC(=O)NC1=O	InChI=1S/C6H8N2O3/c1-6(2)3(9)7-5(11)8-4(6)10/h1-2H3,(H2,7,8,9,10,11)	C6H8N2O3	156.141	156.053492126	45	2	50	-	0.20332256	0
85	DTXSID6020513	Dimethyldithiocarbamic acid, dimethylamine	598-64-1	UVOFGKIRTCCNKG-UHFFFAOYSA-N	N-Methylmethanaminium dimethylcarbamodithioate	C[NH2+]C.CN(C)C([S-])=S	InChI=1S/C3H7NS2.C2H7N/c1-4(2)3(5)6;1-3-2/h1-2H3,(H,5,6);3H,1-2H3	C5H14N2S2	166.3	166.059840807	27	-	28	-	0.57236373	1
86	DTXSID6020515	N,N-Dimethylformamide	68-12-2	ZMXDDKWLCZADIW-UHFFFAOYSA-N	N,N-Dimethylformamide	CN(C)C=O	InChI=1S/C3H7NO/c1-4(2)3-5/h3H,1-2H3	C3H7NO	73.095	73.052763849	180	1702	810	552	0.97036827	1
87	DTXSID0020523	2,4-Dinitrophenol	51-28-5	UFBJCMHMOXMLKC-UHFFFAOYSA-N	2,4-Dinitrophenol	OC1=C(C=C(C=C1)[N+]([O-])=O)[N+]([O-])=O	InChI=1S/C6H4N2O5/c9-6-2-1-4(7(10)11)3-5(6)8(12)13/h1-3,9H	C6H4N2O5	184.107	184.012021237	185	1694	183	15	0.23947555	0
88	DTXSID4020537	Diphenhydramine hydrochloride	147-24-0	PCHPORCSPXIHLZ-UHFFFAOYSA-N	2-(Diphenylmethoxy)-N,N-dimethylethan-1-amine--hydrogen chloride (1/1)	Cl.CN(C)CCOC(C1=CC=CC=C1)C1=CC=CC=C1	InChI=1S/C17H21NO.ClH/c1-18(2)13-14-19-17(15-9-5-3-6-10-15)16-11-7-4-8-12-16;/h3-12,17H,13-14H2,1-2H3;1H	C17H22ClNO	291.82	291.138992	86	3759	166	34	0.010157287	0
89	DTXSID8020545	2,5-Dithiobiurea	142-46-1	KCOYHFNCTWXETP-UHFFFAOYSA-N	Hydrazine-1,2-dicarbothioamide	NC(=S)NNC(N)=S	InChI=1S/C2H6N4S2/c3-1(7)5-6-2(4)8/h(H3,3,5,7)(H3,4,6,8)	C2H6N4S2	150.22	150.003388557	60	-	97	-	0.11713451	0
90	DTXSID3020546	Dithiooxamide	79-40-3	OAEGRYMCJYIXQT-UHFFFAOYSA-N	Ethanebis(thioamide)	NC(=S)C(N)=S	InChI=1S/C2H4N2S2/c3-1(5)2(4)6/h(H2,3,5)(H2,4,6)	C2H4N2S2	120.19	119.981590485	59	30	111	-	0.15123326	0
91	DTXSID7020550	Dopamine hydrochloride	62-31-7	CTENFNNZBMHDDG-UHFFFAOYSA-N	4-(2-Aminoethyl)benzene-1,2-diol--hydrogen chloride (1/1)	Cl.NCCC1=CC=C(O)C(O)=C1	InChI=1S/C8H11NO2.ClH/c9-4-3-6-1-2-7(10)8(11)5-6;/h1-2,5,10-11H,3-4,9H2;1H	C8H12ClNO2	189.64	189.0556563	64	77503	184	1	0.47074294	0
92	DTXSID7020552	Doxylamine succinate	562-10-7	KBAUFVUYFNWQFM-UHFFFAOYSA-N	Butanedioic acid--N,N-dimethyl-2-[1-phenyl-1-(pyridin-2-yl)ethoxy]ethan-1-amine (1/1)	OC(=O)CCC(O)=O.CN(C)CCOC(C)(C1=CC=CC=C1)C1=CC=CC=N1	InChI=1/C17H22N2O.C4H6O4/c1-17(20-14-13-19(2)3,15-9-5-4-6-10-15)16-11-7-8-12-18-16;5-3(6)1-2-4(7)8/h4-12H,13-14H2,1-3H3;1-2H2,(H,5,6)(H,7,8)	C21H28N2O5	388.464	388.19982201	59	43	149	-	0.009211212	0
93	DTXSID2020557	Ellagic acid	476-66-4	AFSDNFLWKVMVRB-UHFFFAOYSA-N	2,3,7,8-Tetrahydroxy[1]benzopyrano[5,4,3-cde][1]benzopyran-5,10-dione	OC1=CC2=C3C(OC(=O)C4=CC(O)=C(O)C(OC2=O)=C34)=C1O	InChI=1S/C14H6O8/c15-5-1-3-7-8-4(14(20)22-11(7)9(5)17)2-6(16)10(18)12(8)21-13(3)19/h1-2,15-18H	C14H6O8	302.194	302.006267153	68	933	221	1	0.079188645	0
94	DTXSID7020558	Emetine dihydrochloride	316-42-7	JROGBPMEKVAPEH-GXGBFOEMSA-N	6',7',10,11-Tetramethoxy-1'beta-emetan--hydrogen chloride (1/2)	Cl.Cl.CC[C@H]1CN2CCC3=C(C=C(OC)C(OC)=C3)[C@@H]2C[C@@H]1C[C@H]1NCCC2=CC(OC)=C(OC)C=C12	InChI=1S/C29H40N2O4.2ClH/c1-6-18-17-31-10-8-20-14-27(33-3)29(35-5)16-23(20)25(31)12-21(18)11-24-22-15-28(34-4)26(32-2)13-19(22)7-9-30-24;;/h13-16,18,21,24-25,30H,6-12,17H2,1-5H3;2*1H/t18-,21-,24+,25-;;/m0../s1	C29H42Cl2N2O4	553.57	552.2521632	51	1647	68	1	0.032411456	0
95	DTXSID6020561	Endrin	72-20-8	DFBKLUNHFCTMDC-GKRDHZSOSA-N	rel-(1aR,2R,2aR,3R,6S,6aS,7S,7aS)-3,4,5,6,9,9-Hexachloro-1a,2,2a,3,6,6a,7,7a-octahydro-2,7:3,6-dimethanonaphtho[2,3-b]oxirene	ClC1=C(Cl)[C@]2(Cl)[C@@H]3[C@H]4C[C@H]([C@@H]5O[C@H]45)[C@@H]3[C@@]1(Cl)C2(Cl)Cl	InChI=1/C12H8Cl6O/c13-8-9(14)11(16)5-3-1-2(6-7(3)19-6)4(5)10(8,15)12(11,17)18/h2-7H,1H2/t2-,3+,4-,5+,6-,7+,10-,11+	C12H8Cl6O	380.9	377.8706311	160	284	30	1100	0.02163294	0
96	DTXSID5020576	17alpha-Ethinylestradiol	57-63-6	BFPYWIDHMRZLRN-SLHNCBLASA-N	17alpha-19-Norpregna-1,3,5(10)-trien-20-yne-3,17-diol	[H][C@@]12CC[C@@](O)(C#C)[C@@]1(C)CC[C@]1([H])C3=C(CC[C@@]21[H])C=C(O)C=C3	InChI=1S/C20H24O2/c1-3-20(22)11-9-18-17-6-4-13-12-14(21)5-7-15(13)16(17)8-10-19(18,20)2/h1,5,7,12,16-18,21-22H,4,6,8-11H2,2H3/t16-,17-,18+,19+,20+/m1/s1	C20H24O2	296.41	296.177630013	153	68026	180	4	0.001718849	0
97	DTXSID9020580	Dulcin	150-69-6	GGLIEWRLXDLBBF-UHFFFAOYSA-N	N-(4-Ethoxyphenyl)urea	CCOC1=CC=C(NC(N)=O)C=C1	InChI=1S/C9H12N2O2/c1-2-13-8-5-3-7(4-6-8)11-9(10)12/h3-6H,2H2,1H3,(H3,10,11,12)	C9H12N2O2	180.207	180.089877634	78	17	98	-	0.3971235	0
98	DTXSID4020587	Ethyl bromoacetate	105-36-2	PQJJJMRNHATNKG-UHFFFAOYSA-N	Ethyl bromoacetate	CCOC(=O)CBr	InChI=1S/C4H7BrO2/c1-2-7-4(6)3-5/h2-3H2,1H3	C4H7BrO2	167.002	165.962942	77	10	162	-	0.6114908	1
99	DTXSID4020589	p,p'-Ethyl-DDD	72-56-0	QFMDFTQOJHFVNR-UHFFFAOYSA-N	1,1'-(2,2-Dichloroethane-1,1-diyl)bis(4-ethylbenzene)	CCC1=CC=C(C=C1)C(C(Cl)Cl)C1=CC=C(CC)C=C1	InChI=1S/C18H20Cl2/c1-3-13-5-9-15(10-6-13)17(18(19)20)16-11-7-14(4-2)8-12-16/h5-12,17-18H,3-4H2,1-2H3	C18H20Cl2	307.26	306.094206	91	9	53	2	0.017596781000000002	0
100	DTXSID3020598	Ethylene glycol, cyclic sulfate	1072-53-3	ZPFAVCIQZKRBGF-UHFFFAOYSA-N	1,3,2lambda~6~-Dioxathiolane-2,2-dione	O=S1(=O)OCCO1	InChI=1S/C2H4O4S/c3-7(4)5-1-2-6-7/h1-2H2	C2H4O4S	124.11	123.98302978299999	27	-	89	-	0.6938009	1
101	DTXSID5020605	2-Ethyl-1-hexanol	104-76-7	YIWUKEYIRIRTPP-UHFFFAOYSA-N	2-Ethylhexan-1-ol	CCCCC(CC)CO	InChI=1/C8H18O/c1-3-5-6-8(4-2)7-9/h8-9H,3-7H2,1-2H3	C8H18O	130.231	130.1357652	175	90	141	693	0.7458208000000001	1
102	DTXSID4020612	Ethylphenylacetylurea	90-49-3	AJOQSQHYDOFIOX-UHFFFAOYSA-N	N-Carbamoyl-2-phenylbutanamide	CCC(C(=O)NC(N)=O)C1=CC=CC=C1	InChI=1/C11H14N2O2/c1-2-9(10(14)13-11(12)15)8-6-4-3-5-7-8/h3-7,9H,2H2,1H3,(H3,12,13,14,15)	C11H14N2O2	206.245	206.10552769900002	56	19	71	-	0.025892556	0
103	DTXSID9020615	Etodolac	41340-25-4	NNYBQONXHNTVIJ-UHFFFAOYSA-N	(1,8-Diethyl-1,3,4,9-tetrahydropyrano[3,4-b]indol-1-yl)acetic acid	CCC1=CC=CC2=C1NC1=C2CCOC1(CC)CC(O)=O	InChI=1/C17H21NO3/c1-3-11-6-5-7-12-13-8-9-21-17(4-2,10-14(19)20)16(13)18-15(11)12/h5-7,18H,3-4,8-10H2,1-2H3,(H,19,20)	C17H21NO3	287.35900000000004	287.15214354	76	443	233	4	0.036425054	0
104	DTXSID4020616	1,8-Cineol	470-82-6	WEEGYLXZBRQIMU-UHFFFAOYSA-N	1,3,3-Trimethyl-2-oxabicyclo[2.2.2]octane	CC12CCC(CC1)C(C)(C)O2	InChI=1S/C10H18O/c1-9(2)8-4-6-10(3,11-9)7-5-8/h8H,4-7H2,1-3H3	C10H18O	154.253	154.13576519999998	144	534	211	25	0.09769571	0
105	DTXSID9020617	Eugenol	97-53-0	RRAFCDWBNXTKKO-UHFFFAOYSA-N	2-Methoxy-4-(prop-2-en-1-yl)phenol	COC1=C(O)C=CC(CC=C)=C1	InChI=1S/C10H12O2/c1-3-4-8-5-6-9(11)10(7-8)12-2/h3,5-7,11H,1,4H2,2H3	C10H12O2	164.204	164.083729626	188	1862	214	830	0.75303555	1
106	DTXSID4020618	Fadrozole hydrochloride	102676-31-3	UKCVAQGKEOJTSR-UHFFFAOYSA-N	4-(5,6,7,8-Tetrahydroimidazo[1,5-a]pyridin-5-yl)benzonitrile--hydrogen chloride (1/1)	Cl.N#CC1=CC=C(C=C1)C1CCCC2=CN=CN12	InChI=1/C14H13N3.ClH/c15-8-11-4-6-12(7-5-11)14-3-1-2-13-9-16-10-17(13)14;/h4-7,9-10,14H,1-3H2;1H	C14H14ClN3	259.74	259.0876252	37	361	50	-	0.048065095999999995	0
107	DTXSID3020625	Finasteride	98319-26-7	DBEPLOCGEIEOCV-WSBQPABSSA-N	(4aR,4bS,6aS,7S,9aS,9bS,11aR)-N-tert-Butyl-4a,6a-dimethyl-2-oxo-2,4a,4b,5,6,6a,7,8,9,9a,9b,10,11,11a-tetradecahydro-1H-indeno[5,4-f]quinoline-7-carboxamide	CC(C)(C)NC(=O)[C@H]1CC[C@H]2[C@@H]3CC[C@H]4NC(=O)C=C[C@]4(C)[C@H]3CC[C@]12C	InChI=1S/C23H36N2O2/c1-21(2,3)25-20(27)17-8-7-15-14-6-9-18-23(5,13-11-19(26)24-18)16(14)10-12-22(15,17)4/h11,13-18H,6-10,12H2,1-5H3,(H,24,26)(H,25,27)/t14-,15-,16-,17+,18+,22-,23+/m0/s1	C23H36N2O2	372.55300000000005	372.277678407	102	1942	201	2	0.0031193495	0
108	DTXSID3020627	Fluconazole	86386-73-4	RFHAOTPXVQNOHP-UHFFFAOYSA-N	2-(2,4-Difluorophenyl)-1,3-bis(1H-1,2,4-triazol-1-yl)propan-2-ol	OC(CN1C=NC=N1)(CN1C=NC=N1)C1=C(F)C=C(F)C=C1	InChI=1S/C13H12F2N6O/c14-10-1-2-11(12(15)3-10)13(22,4-20-8-16-6-18-20)5-21-9-17-7-19-21/h1-3,6-9,22H,4-5H2	C13H12F2N6O	306.277	306.104065356	111	6793	258	3	0.05534914	0
109	DTXSID8020628	Fluometuron	2164-17-2	RZILCCPWPBTYDO-UHFFFAOYSA-N	N,N-Dimethyl-N'-[3-(trifluoromethyl)phenyl]urea	CN(C)C(=O)NC1=CC=CC(=C1)C(F)(F)F	InChI=1S/C10H11F3N2O/c1-15(2)9(16)14-8-5-3-4-7(6-8)10(11,12)13/h3-6H,1-2H3,(H,14,16)	C10H11F3N2O	232.206	232.082347471	143	34	109	41	0.088490844	0
110	DTXSID2020636	Fluvastatin	93957-54-1	FJLGEFLZQAZZCD-MCBHFWOFSA-N	rel-(3R,5S,6E)-7-[3-(4-Fluorophenyl)-1-(propan-2-yl)-1H-indol-2-yl]-3,5-dihydroxyhept-6-enoic acid	CC(C)N1C(\C=C\[C@@H](O)C[C@@H](O)CC(O)=O)=C(C2=C1C=CC=C2)C1=CC=C(F)C=C1	InChI=1/C24H26FNO4/c1-15(2)26-21-6-4-3-5-20(21)24(16-7-9-17(25)10-8-16)22(26)12-11-18(27)13-19(28)14-23(29)30/h3-12,15,18-19,27-28H,13-14H2,1-2H3,(H,29,30)/b12-11+/t18-,19-/s2	C24H26FNO4	411.473	411.184586484	67	1278	106	2	0.0036589801	0
111	DTXSID6020648	Furosemide	54-31-9	ZZUFCTLCJUWOSV-UHFFFAOYSA-N	4-Chloro-2-{[(furan-2-yl)methyl]amino}-5-sulfamoylbenzoic acid	NS(=O)(=O)C1=C(Cl)C=C(NCC2=CC=CO2)C(=C1)C(O)=O	InChI=1S/C12H11ClN2O5S/c13-9-5-10(15-6-7-2-1-3-20-7)8(12(16)17)4-11(9)21(14,18)19/h1-5,15H,6H2,(H,16,17)(H2,14,18,19)	C12H11ClN2O5S	330.74	330.0077203	123	11317	266	24	0.04718852	0
112	DTXSID5020653	Gentian Violet	548-62-9	ZXJXZNDDNMQXFV-UHFFFAOYSA-M	4-{Bis[4-(dimethylamino)phenyl]methylidene}-N,N-dimethylcyclohexa-2,5-dien-1-iminium chloride	[Cl-].CN(C)C1=CC=C(C=C1)C(C1=CC=C(C=C1)N(C)C)=C1C=CC(C=C1)=[N+](C)C	InChI=1S/C25H30N3.ClH/c1-26(2)22-13-7-19(8-14-22)25(20-9-15-23(16-10-20)27(3)4)21-11-17-24(18-12-21)28(5)6;/h7-18H,1-6H3;1H/q+1;/p-1	C25H30ClN3	407.99	407.2128257	116	2176	211	108	0.031718403	0
113	DTXSID0020654	Geranyl acetate	105-87-3	HIGQPQRQIQDZMP-DHZHZOJOSA-N	(2E)-3,7-Dimethylocta-2,6-dien-1-yl acetate	CC(C)=CCC\C(C)=C\COC(C)=O	InChI=1S/C12H20O2/c1-10(2)6-5-7-11(3)8-9-14-12(4)13/h6,8H,5,7,9H2,1-4H3/b11-8+	C12H20O2	196.29	196.146329884	115	1	120	42	0.03880042	0
114	DTXSID9020663	Glycerol	56-81-5	PEDCQBHIVMGVHV-UHFFFAOYSA-N	Propane-1,2,3-triol	OCC(O)CO	InChI=1S/C3H8O3/c4-1-3(6)2-5/h3-6H,1-2H2	C3H8O3	92.094	92.047344118	200	22925	18084	24981	0.6376915	1
115	DTXSID9020667	Glycine	56-40-6	DHMQDGOQFOQNFH-UHFFFAOYSA-N	Glycine	NCC(O)=O	InChI=1S/C2H5NO2/c3-1-2(4)5/h1,3H2,(H,4,5)	C2H5NO2	75.067	75.032028405	133	30178	508	86	0.46547586	0
116	DTXSID4020668	Glycol sulfite	3741-38-6	WDXYVJKNSMILOQ-UHFFFAOYSA-N	1,3,2lambda~4~-Dioxathiolan-2-one	O=S1OCCO1	InChI=1S/C2H4O3S/c3-6-4-1-2-5-6/h1-2H2	C2H4O3S	108.11	107.98811516299999	50	-	99	-	0.77339447	1
117	DTXSID9020669	Glycyrrhetinic acid	471-53-4	MPDGHEJMBKOTSU-YKLVYJNSSA-N	3beta-Hydroxy-11-oxoolean-12-en-30-oic acid	[H][C@@]12C[C@](C)(CC[C@]1(C)CC[C@]1(C)C2=CC(=O)[C@]2([H])[C@@]3(C)CC[C@H](O)C(C)(C)[C@]3([H])CC[C@@]12C)C(O)=O	InChI=1S/C30H46O4/c1-25(2)21-8-11-30(7)23(28(21,5)10-9-22(25)32)20(31)16-18-19-17-27(4,24(33)34)13-12-26(19,3)14-15-29(18,30)6/h16,19,21-23,32H,8-15,17H2,1-7H3,(H,33,34)/t19-,21-,22-,23+,26+,27-,28-,29+,30+/m0/s1	C30H46O4	470.694	470.339609961	77	1508	146	2	0.012269288	0
118	DTXSID2020680	Heptamethyleneimine	1121-92-2	QXNDZONIWRINJR-UHFFFAOYSA-N	Azocane	C1CCCNCCC1	InChI=1S/C7H15N/c1-2-4-6-8-7-5-3-1/h8H,1-7H2	C7H15N	113.204	113.120449487	50	1	101	-	0.3314377	0
119	DTXSID7020681	Heptylamine	111-68-2	WJYIASZWHGOTOU-UHFFFAOYSA-N	Heptan-1-amine	CCCCCCCN	InChI=1S/C7H17N/c1-2-3-4-5-6-7-8/h2-8H2,1H3	C7H17N	115.22	115.136099551	70	-	105	-	0.4463937	0
120	DTXSID6020694	Hexamethylphosphoramide	680-31-9	GNOIPBMMFNIUFM-UHFFFAOYSA-N	N,N,N',N',N'',N''-Hexamethylphosphoric triamide	CN(C)P(=O)(N(C)C)N(C)C	InChI=1S/C6H18N3OP/c1-7(2)11(10,8(3)4)9(5)6/h1-6H3	C6H18N3OP	179.204	179.11874921	110	97	184	3	0.8641981	1
121	DTXSID1020697	1-O-Hexyl-2,3,5-trimethylhydroquinone	148081-72-5	ATMNQRRJNBCQJO-UHFFFAOYSA-N	4-(Hexyloxy)-2,3,6-trimethylphenol	CCCCCCOC1=CC(C)=C(O)C(C)=C1C	InChI=1S/C15H24O2/c1-5-6-7-8-9-17-14-10-11(2)15(16)13(4)12(14)3/h10,16H,5-9H2,1-4H3	C15H24O2	236.355	236.177630013	39	14	60	-	0.016574204	0
122	DTXSID1020699	4-Hexylresorcinol	136-77-6	WFJIVOKAWHGMBH-UHFFFAOYSA-N	4-Hexylbenzene-1,3-diol	CCCCCCC1=C(O)C=C(O)C=C1	InChI=1S/C12H18O2/c1-2-3-4-5-6-10-7-8-11(13)9-12(10)14/h7-9,13-14H,2-6H2,1H3	C12H18O2	194.274	194.13067982	108	242	206	1	0.16925046	0
123	DTXSID3020700	L-Histidine hydrochloride	645-35-2	QZNNVYOVQUKYSC-JEDNCBNOSA-N	L-Histidine--hydrogen chloride (1/1)	Cl.N[C@@H](CC1=CN=CN1)C(O)=O	InChI=1S/C6H9N3O2.ClH/c7-5(6(10)11)1-4-2-8-3-9-4;/h2-3,5H,1,7H2,(H,8,9)(H,10,11);1H/t5-;/m0./s1	C6H10ClN3O2	191.62	191.0461543	39	-	106	-	0.0344024	0
124	DTXSID8020703	Hydrazine sulfate	10034-93-2	ZGCHATBSUIJLRL-UHFFFAOYSA-N	Sulfuric acid--hydrazine (1/1)	NN.OS(O)(=O)=O	InChI=1S/H4N2.H2O4S/c1-2;1-5(2,3)4/h1-2H2;(H2,1,2,3,4)	H6N2O4S	130.12	130.004827855	71	1386	101	12	0.79994446	1
125	DTXSID3020708	4-Hydrazinobenzoic acid	619-67-0	PCNFLKVWBDNNOW-UHFFFAOYSA-N	4-Hydrazinylbenzoic acid	NNC1=CC=C(C=C1)C(O)=O	InChI=1S/C7H8N2O2/c8-9-6-3-1-5(2-4-6)7(10)11/h1-4,9H,8H2,(H,10,11)	C7H8N2O2	152.153	152.058577506	58	6	153	-	0.7517383000000001	1
126	DTXSID2020713	Hydrochlorothiazide	58-93-5	JZUFKLXOESDKRF-UHFFFAOYSA-N	6-Chloro-1,1-dioxo-1,2,3,4-tetrahydro-1lambda~6~,2,4-benzothiadiazine-7-sulfonamide	NS(=O)(=O)C1=CC2=C(NCNS2(=O)=O)C=C1Cl	InChI=1S/C7H8ClN3O4S2/c8-4-1-5-7(2-6(4)16(9,12)13)17(14,15)11-3-10-5/h1-2,10-11H,3H2,(H2,9,12,13)	C7H8ClN3O4S2	297.73	296.9644758	134	6551	276	1	0.14508113	0
127	DTXSID5020732	Ibuprofen	15687-27-1	HEFNNWSXXWATRW-UHFFFAOYSA-N	2-[4-(2-Methylpropyl)phenyl]propanoic acid	CC(C)CC1=CC=C(C=C1)C(C)C(O)=O	InChI=1/C13H18O2/c1-9(2)8-11-4-6-12(7-5-11)10(3)13(14)15/h4-7,9-10H,8H2,1-3H3,(H,14,15)	C13H18O2	206.285	206.13067982	148	7403	317	12	0.014231741000000001	0
128	DTXSID0020737	Indole	120-72-9	SIKJAQJRHWYJAI-UHFFFAOYSA-N	1H-Indole	N1C=CC2=C1C=CC=C2	InChI=1S/C8H7N/c1-2-4-8-7(3-1)5-6-9-8/h1-6,9H	C8H7N	117.15100000000001	117.057849229	148	1431	406	9	0.29054362	0
129	DTXSID9020740	1-(p-Chlorobenzoyl)-5-methoxy-2-methyl-Indole-3-acetic acid	53-86-1	CGIGDMFJXJATDK-UHFFFAOYSA-N	[1-(4-Chlorobenzoyl)-5-methoxy-2-methyl-1H-indol-3-yl]acetic acid	COC1=CC2=C(C=C1)N(C(=O)C1=CC=C(Cl)C=C1)C(C)=C2CC(O)=O	InChI=1S/C19H16ClNO4/c1-11-15(10-18(22)23)16-9-14(25-2)7-8-17(16)21(11)19(24)12-3-5-13(20)6-4-12/h3-9H,10H2,1-2H3,(H,22,23)	C19H16ClNO4	357.79	357.07678569999996	139	27285	377	2	0.011904031	0
130	DTXSID3020750	Isobutyl nitrite	542-56-3	APNSGVMLAYLYCT-UHFFFAOYSA-N	2-Methylpropyl nitrite	CC(C)CON=O	InChI=1S/C4H9NO2/c1-4(2)3-7-5-6/h4H,3H2,1-2H3	C4H9NO2	103.12100000000001	103.063328534	78	70	83	1	0.798361	1
131	DTXSID8020753	Isomalt	64519-82-0	SERLAGPUMNYUCK-BLEZHGCXSA-N	(2xi)-6-O-alpha-D-Glucopyranosyl-D-arabino-hexitol	OCC(O)[C@@H](O)[C@H](O)[C@H](O)CO[C@H]1O[C@H](CO)[C@@H](O)[C@H](O)[C@H]1O	InChI=1S/C12H24O11/c13-1-4(15)7(17)8(18)5(16)3-22-12-11(21)10(20)9(19)6(2-14)23-12/h4-21H,1-3H2/t4?,5-,6-,7-,8-,9-,10+,11-,12+/m1/s1	C12H24O11	344.31300000000005	344.13186159300005	41	67	28	2	0.0049181283000000004	0
132	DTXSID2020761	Isoprene	78-79-5	RRHGJUQNOFWUDK-UHFFFAOYSA-N	2-Methylbuta-1,3-diene	CC(=C)C=C	InChI=1S/C5H8/c1-4-5(2)3/h4H,1-2H2,3H3	C5H8	68.119	68.0626002576	133	716	129	24	0.92583674	1
133	DTXSID7020762	Isopropanol	67-63-0	KFZMGEQAYNKOFK-UHFFFAOYSA-N	Propan-2-ol	CC(C)O	InChI=1S/C3H8O/c1-3(2)4/h3-4H,1-2H3	C3H8O	60.096000000000004	60.057514878	221	1350	1648	90360	0.8185366999999999	1
134	DTXSID2020767	Isosafrole	120-58-1	VHVOLFRBFDOUSH-UHFFFAOYSA-N	5-(Prop-1-en-1-yl)-2H-1,3-benzodioxole	CC=CC1=CC2=C(OCO2)C=C1	InChI=1S/C10H10O2/c1-2-3-8-4-5-9-10(6-8)12-7-11-9/h2-6H,7H2,1H3	C10H10O2	162.188	162.068079562	83	114	48	-	0.3687897	0
135	DTXSID6020771	Ketoprofen	22071-15-4	DKYWVDODHFEZIM-UHFFFAOYSA-N	2-(3-Benzoylphenyl)propanoic acid	CC(C(O)=O)C1=CC(=CC=C1)C(=O)C1=CC=CC=C1	InChI=1/C16H14O3/c1-11(16(18)19)13-8-5-9-14(10-13)15(17)12-6-3-2-4-7-12/h2-11H,1H3,(H,18,19)	C16H14O3	254.285	254.094294311	101	2436	279	2	0.0070367455	0
136	DTXSID6020777	Levobunolol hydrochloride	27912-14-7	DNTDOBSIBZKFCP-YDALLXLXSA-N	5-[(2S)-3-(tert-Butylamino)-2-hydroxypropoxy]-3,4-dihydronaphthalen-1(2H)-one--hydrogen chloride (1/1)	CC(C)(C)[NH2+]CC(COC1=CC=CC2=C1CCCC2=O)O.[Cl-]	InChI=1S/C17H25NO3.ClH/c1-17(2,3)18-10-12(19)11-21-16-9-5-6-13-14(16)7-4-8-15(13)20;/h5-6,9,12,18-19H,4,7-8,10-11H2,1-3H3;1H/t12-;/m0./s1	C17H26ClNO3	327.85	327.1601214	35	241	46	-	0.061559916	0
137	DTXSID6020779	Lithocholic acid	434-13-9	SMEROWZSTRWXGI-HVATVPOCSA-N	3alpha-Hydroxy-5beta-cholan-24-oic acid	C[C@H](CCC(O)=O)[C@H]1CC[C@H]2[C@@H]3CC[C@@H]4C[C@H](O)CC[C@]4(C)[C@H]3CC[C@]12C	InChI=1S/C24H40O3/c1-15(4-9-22(26)27)19-7-8-20-18-6-5-16-14-17(25)10-12-23(16,2)21(18)11-13-24(19,20)3/h15-21,25H,4-14H2,1-3H3,(H,26,27)/t15-,16-,17-,18+,19-,20+,21+,23+,24-/m1/s1	C24H40O3	376.58099999999996	376.29774514800005	71	914	151	-	0.005679786	0
138	DTXSID5020782	1-(2,4-Dichlorobenzyl)-1H-indazole-3-carboxylic acid	50264-69-2	WDRYRZXSPDWGEB-UHFFFAOYSA-N	1-[(2,4-Dichlorophenyl)methyl]-1H-indazole-3-carboxylic acid	OC(=O)C1=NN(CC2=CC=C(Cl)C=C2Cl)C2=C1C=CC=C2	InChI=1S/C15H10Cl2N2O2/c16-10-6-5-9(12(17)7-10)8-19-13-4-2-1-3-11(13)14(18-19)15(20)21/h1-7H,8H2,(H,20,21)	C15H10Cl2N2O2	321.16	320.011933	52	326	182	-	0.07799691	0
139	DTXSID5020784	Lovastatin	75330-75-5	PCZOHLXUXFIOCF-BXMDZJJMSA-N	(1S,3R,7S,8S,8aR)-8-{2-[(2R,4R)-4-Hydroxy-6-oxooxan-2-yl]ethyl}-3,7-dimethyl-1,2,3,7,8,8a-hexahydronaphthalen-1-yl (2S)-2-methylbutanoate	[H][C@]12[C@H](C[C@@H](C)C=C1C=C[C@H](C)[C@@H]2CC[C@@H]1C[C@@H](O)CC(=O)O1)OC(=O)[C@@H](C)CC	InChI=1S/C24H36O5/c1-5-15(3)24(27)29-21-11-14(2)10-17-7-6-16(4)20(23(17)21)9-8-19-12-18(25)13-22(26)28-19/h6-7,10,14-16,18-21,23,25H,5,8-9,11-13H2,1-4H3/t14-,15-,16-,18+,19+,20-,21-,23-/m0/s1	C24H36O5	404.54699999999997	404.256274259	116	4310	286	2	0.09395322	0
140	DTXSID9020796	Manidipine dihydrochloride	89226-75-5	JINNGBXKBDUGQT-UHFFFAOYSA-N	2-[4-(Diphenylmethyl)piperazin-1-yl]ethyl methyl 2,6-dimethyl-4-(3-nitrophenyl)-1,4-dihydropyridine-3,5-dicarboxylate--hydrogen chloride (1/2)	Cl.Cl.COC(=O)C1=C(C)NC(C)=C(C1C1=CC(=CC=C1)[N+]([O-])=O)C(=O)OCCN1CCN(CC1)C(C1=CC=CC=C1)C1=CC=CC=C1	InChI=1/C35H38N4O6.2ClH/c1-24-30(34(40)44-3)32(28-15-10-16-29(23-28)39(42)43)31(25(2)36-24)35(41)45-22-21-37-17-19-38(20-18-37)33(26-11-6-4-7-12-26)27-13-8-5-9-14-27;;/h4-16,23,32-33,36H,17-22H2,1-3H3;2*1H	C35H40Cl2N4O6	683.63	682.2324904	29	184	86	-	0.0107266605	0
141	DTXSID1020803	Meloxicam	71125-38-7	ZRVUJXDFFKFLMG-UHFFFAOYSA-N	4-Hydroxy-2-methyl-N-(5-methyl-1,3-thiazol-2-yl)-1,1-dioxo-1,2-dihydro-1lambda~6~,2-benzothiazine-3-carboxamide	CN1C(C(=O)NC2=NC=C(C)S2)=C(O)C2=CC=CC=C2S1(=O)=O	InChI=1S/C14H13N3O4S2/c1-8-7-15-14(22-8)16-13(19)11-12(18)9-5-3-4-6-10(9)23(20,21)17(11)2/h3-7,18H,1-2H3,(H,15,16,19)	C14H13N3O4S2	351.4	351.034748259	85	1163	247	3	0.05558455	0
142	DTXSID1020805	dl-Menthol	89-78-1	NOOLISFMXDJSKH-KXUCPTDWSA-N	rel-(1R,2S,5R)-5-Methyl-2-(propan-2-yl)cyclohexan-1-ol	CC(C)[C@@H]1CC[C@@H](C)C[C@H]1O	InChI=1/C10H20O/c1-7(2)9-5-4-8(3)6-10(9)11/h7-11H,4-6H2,1-3H3/t8-,9+,10-/s2	C10H20O	156.269	156.151415264	88	1596	-	15	0.15727267	0
143	DTXSID9020821	DL-Methionine	59-51-8	FFEARJCKVFRZRR-UHFFFAOYSA-N	Methionine	CSCCC(N)C(O)=O	InChI=1/C5H11NO2S/c1-9-3-2-4(6)5(7)8/h4H,2-3,6H2,1H3,(H,7,8)	C5H11NO2S	149.21	149.051049772	87	24556	253	1	0.039677113	0
144	DTXSID4020826	3-Methoxycatechol	934-00-9	LPYUENQFPVNPHY-UHFFFAOYSA-N	3-Methoxybenzene-1,2-diol	COC1=CC=CC(O)=C1O	InChI=1S/C7H8O3/c1-10-6-4-2-3-5(8)7(6)9/h2-4,8-9H,1H3	C7H8O3	140.138	140.04734411799998	46	6	131	-	0.36614078	0
145	DTXSID3020833	Methyl tert-butyl ether	1634-04-4	BZLVMXJERCGZMT-UHFFFAOYSA-N	2-Methoxy-2-methylpropane	COC(C)(C)C	InChI=1S/C5H12O/c1-5(2,3)6-4/h1-4H3	C5H12O	88.15	88.088815006	174	984	425	310	0.6990659	1
146	DTXSID7020841	Methyl hesperidin	11013-97-1	GUMSHIGGVOJLBP-SLRPQMTOSA-N	(2S)-2-(3,4-Dimethoxyphenyl)-5-hydroxy-4-oxo-3,4-dihydro-2H-1-benzopyran-7-yl 6-O-(6-deoxy-alpha-L-mannopyranosyl)-beta-D-glucopyranoside	COC1=C(OC)C=C(C=C1)[C@@H]1CC(=O)C2=C(O1)C=C(O[C@@H]1O[C@H](CO[C@@H]3O[C@@H](C)[C@H](O)[C@@H](O)[C@H]3O)[C@@H](O)[C@H](O)[C@H]1O)C=C2O	InChI=1S/C29H36O15/c1-11-22(32)24(34)26(36)28(41-11)40-10-20-23(33)25(35)27(37)29(44-20)42-13-7-14(30)21-15(31)9-17(43-19(21)8-13)12-4-5-16(38-2)18(6-12)39-3/h4-8,11,17,20,22-30,32-37H,9-10H2,1-3H3/t11-,17-,20+,22-,23+,24+,25-,26+,27+,28+,29+/m0/s1	C29H36O15	624.592	624.205420459	35	7	38	-	0.0061552227	0
147	DTXSID2020844	Methyl methacrylate	80-62-6	VVQNEPGJFQJSBK-UHFFFAOYSA-N	Methyl 2-methylprop-2-enoate	COC(=O)C(C)=C	InChI=1S/C5H8O2/c1-4(2)5(6)7-3/h1H2,2-3H3	C5H8O2	100.117	100.052429498	174	1727	157	1748	0.72996557	1
148	DTXSID1020855	Methyl parathion	298-00-0	RLBIQVVOMOPOHC-UHFFFAOYSA-N	O,O-Dimethyl O-(4-nitrophenyl) phosphorothioate	COP(=S)(OC)OC1=CC=C(C=C1)[N+]([O-])=O	InChI=1S/C8H10NO5PS/c1-12-15(16,13-2)14-8-5-3-7(4-6-8)9(10)11/h3-6H,1-2H3	C8H10NO5PS	263.2	263.001730598	190	749	114	840	0.592618	1
149	DTXSID5020861	4-Methylcatechol	452-86-8	ZBCATMYQYDCTIZ-UHFFFAOYSA-N	4-Methylbenzene-1,2-diol	CC1=CC(O)=C(O)C=C1	InChI=1S/C7H8O2/c1-5-2-3-6(8)7(9)4-5/h2-4,8-9H,1H3	C7H8O2	124.139	124.052429498	73	100	155	-	0.29866654	0
150	DTXSID5020863	Methyldopa sesquihydrate	41372-08-1	YKFCISHFRZHKHY-NGQGLHOPSA-N	3-Hydroxy-alpha-methyl-L-tyrosine--water (2/3)	O.O.O.C[C@](N)(CC1=CC=C(O)C(O)=C1)C(O)=O.C[C@](N)(CC1=CC=C(O)C(O)=C1)C(O)=O	InChI=1S/2C10H13NO4.3H2O/c2*1-10(11,9(14)15)5-6-2-3-7(12)8(13)4-6;;;/h2*2-4,12-13H,5,11H2,1H3,(H,14,15);3*1H2/t2*10-;;;/m00.../s1	C20H32N2O11	476.47900000000004	476.200609858	40	-	35	-	0.019188523	0
151	DTXSID4020870	2,2'-Methylenebis(4-methyl-6-tert-butylphenol)	119-47-1	KGRVJHAUYBGFFP-UHFFFAOYSA-N	2,2'-Methylenebis(6-tert-butyl-4-methylphenol)	CC1=CC(CC2=CC(C)=CC(=C2O)C(C)(C)C)=C(O)C(=C1)C(C)(C)C	InChI=1S/C23H32O2/c1-14-9-16(20(24)18(11-14)22(3,4)5)13-17-10-15(2)12-19(21(17)25)23(6,7)8/h9-12,24-25H,13H2,1-8H3	C23H32O2	340.50699999999995	340.24023027	128	8	112	177	0.015247881000000001	0
152	DTXSID9020875	Methylhydrazine sulfate	302-15-8	KJDJPXUIZYHXEZ-UHFFFAOYSA-N	Sulfuric acid--methylhydrazine (1/1)	CN[NH3+].OS(=O)(=O)[O-]	InChI=1S/CH6N2.H2O4S/c1-3-2;1-5(2,3)4/h3H,2H2,1H3;(H2,1,2,3,4)	CH8N2O4S	144.15	144.02047792	34	-	83	-	0.51621145	1
153	DTXSID4020876	Methylhydroquinone	95-71-6	CNHDIAIOKMXOLK-UHFFFAOYSA-N	2-Methylbenzene-1,4-diol	CC1=C(O)C=CC(O)=C1	InChI=1S/C7H8O2/c1-5-4-6(8)2-3-7(5)9/h2-4,8-9H,1H3	C7H8O2	124.139	124.052429498	78	12	142	2	0.29397517	0
154	DTXSID9020877	1-Methylnaphthalene	90-12-0	QPUYECUOLPXSFR-UHFFFAOYSA-N	1-Methylnaphthalene	CC1=C2C=CC=CC2=CC=C1	InChI=1S/C11H10/c1-9-5-4-7-10-6-2-3-8-11(9)10/h2-8H,1H3	C11H10	142.201	142.078250322	155	39	177	16	0.49334705	0
155	DTXSID4020878	2-Methylnaphthalene	91-57-6	QIMMUPPBPVKWKM-UHFFFAOYSA-N	2-Methylnaphthalene	CC1=CC2=CC=CC=C2C=C1	InChI=1S/C11H10/c1-9-6-7-10-4-2-3-5-11(10)8-9/h2-8H,1H3	C11H10	142.201	142.078250322	151	65	155	9	0.63533676	1
156	DTXSID8020880	4-(Methylnitrosamino)-1-(3-pyridyl)-1-butanol	76014-81-8	OGRXKBUCZFFSTL-UHFFFAOYSA-N	N-[4-Hydroxy-4-(pyridin-3-yl)butyl]-N-methylnitrous amide	CN(CCCC(O)C1=CC=CN=C1)N=O	InChI=1/C10H15N3O2/c1-13(12-15)7-3-5-10(14)9-4-2-6-11-8-9/h2,4,6,8,10,14H,3,5,7H2,1H3	C10H15N3O2	209.24900000000002	209.116426735	42	155	-	-	0.56027246	1
157	DTXSID8020886	Methylphenidate hydrochloride	298-59-9	JUMYIBMBTDDLNG-UHFFFAOYSA-N	Methyl phenyl(piperidin-2-yl)acetate--hydrogen chloride (1/1)	Cl.COC(=O)C(C1CCCCN1)C1=CC=CC=C1	InChI=1/C14H19NO2.ClH/c1-17-14(16)13(11-7-3-2-4-8-11)12-9-5-6-10-15-12;/h2-4,7-8,12-13,15H,5-6,9-10H2,1H3;1H	C14H20ClNO2	269.77	269.1182566	47	6271	78	-	0.0030342638	0
158	DTXSID2020890	6-Methyl-2-thiouracil	56-04-2	HWGBHCRJGXAGEU-UHFFFAOYSA-N	6-Methyl-2-sulfanylidene-2,3-dihydropyrimidin-4(1H)-one	CC1=CC(=O)NC(=S)N1	InChI=1S/C5H6N2OS/c1-3-2-4(8)7-5(9)6-3/h2H,1H3,(H2,6,7,8,9)	C5H6N2OS	142.18	142.020083995	101	1108	271	1	0.696553	1
159	DTXSID3020910	Busulfan	55-98-1	COVZYZSDYWQREU-UHFFFAOYSA-N	Butane-1,4-diyl dimethanesulfonate	CS(=O)(=O)OCCCCOS(C)(=O)=O	InChI=1S/C6H14O6S2/c1-13(7,8)11-5-3-4-6-12-14(2,9)10/h3-6H2,1-2H3	C6H14O6S2	246.29	246.02318051900002	101	4096	234	24	0.37146246	0
160	DTXSID7020920	1-Naphthylamine	134-32-7	RUFPHBVGCFYCNW-UHFFFAOYSA-N	Naphthalen-1-amine	NC1=CC=CC2=C1C=CC=C2	InChI=1S/C10H9N/c11-10-7-3-5-8-4-1-2-6-9(8)10/h1-7H,11H2	C10H9N	143.189	143.073499294	135	1000	158	54	0.686697	1
161	DTXSID2020923	Nefiracetam	77191-36-7	NGHTXZCKLWZPGK-UHFFFAOYSA-N	N-(2,6-Dimethylphenyl)-2-(2-oxopyrrolidin-1-yl)acetamide	CC1=CC=CC(C)=C1NC(=O)CN1CCCC1=O	InChI=1S/C14H18N2O2/c1-10-5-3-6-11(2)14(10)15-12(17)9-16-8-4-7-13(16)18/h3,5-6H,4,7-9H2,1-2H3,(H,15,17)	C14H18N2O2	246.31	246.13682782799998	49	122	149	-	0.04418248	0
162	DTXSID9020958	4-Nitro-1,2-phenylenediamine	99-56-9	RAUWPNXIALNKQM-UHFFFAOYSA-N	4-Nitrobenzene-1,2-diamine	NC1=C(N)C=C(C=C1)[N+]([O-])=O	InChI=1S/C6H7N3O2/c7-5-2-1-4(9(10)11)3-6(5)8/h1-3H,7-8H2	C6H7N3O2	153.141	153.053826477	88	40	157	-	0.88650465	1
163	DTXSID8020961	4-Nitroaniline	100-01-6	TYMLOMAKGOJONV-UHFFFAOYSA-N	4-Nitroaniline	NC1=CC=C(C=C1)[N+]([O-])=O	InChI=1S/C6H6N2O2/c7-5-1-3-6(4-2-5)8(9)10/h1-4H,7H2	C6H6N2O2	138.126	138.04292744100002	166	257	187	17	0.83127725	1
164	DTXSID3020964	Nitrobenzene	98-95-3	LQNUZADURLCDLV-UHFFFAOYSA-N	Nitrobenzene	[O-][N+](=O)C1=CC=CC=C1	InChI=1S/C6H5NO2/c8-7(9)6-4-2-1-3-5-6/h1-5H	C6H5NO2	123.111	123.032028405	191	748	214	33	0.72225887	1
165	DTXSID8020967	1-Nitrobutane	627-05-4	NALZTFARIYUCBY-UHFFFAOYSA-N	1-Nitrobutane	CCCC[N+]([O-])=O	InChI=1S/C4H9NO2/c1-2-3-4-5(6)7/h2-4H2,1H3	C4H9NO2	103.12100000000001	103.063328534	55	-	71	-	0.74888074	1
166	DTXSID8020969	Nitroethane	79-24-3	MCSAJNNLRCFZED-UHFFFAOYSA-N	Nitroethane	CC[N+]([O-])=O	InChI=1S/C2H5NO2/c1-2-3(4)5/h2H2,1H3	C2H5NO2	75.067	75.032028405	120	55	113	87	0.8937265999999999	1
167	DTXSID2020971	2-Nitrofluorene	607-57-8	XFOHWECQTFIEIX-UHFFFAOYSA-N	2-Nitro-9H-fluorene	[O-][N+](=O)C1=CC2=C(C=C1)C1=C(C2)C=CC=C1	InChI=1S/C13H9NO2/c15-14(16)11-5-6-13-10(8-11)7-9-3-1-2-4-12(9)13/h1-6,8H,7H2	C13H9NO2	211.22	211.06332853400002	88	100	134	1	0.554829	1
168	DTXSID2020977	Nitromethane	75-52-5	LYGJENNIWJXYER-UHFFFAOYSA-N	Nitromethane	C[N+]([O-])=O	InChI=1S/CH3NO2/c1-2(3)4/h1H3	CH3NO2	61.04	61.01637834100001	143	178	141	436	0.9280143	1
169	DTXSID7020978	1-Nitronaphthalene	86-57-7	RJKGJBPXVHTNJL-UHFFFAOYSA-N	1-Nitronaphthalene	[O-][N+](=O)C1=C2C=CC=CC2=CC=C1	InChI=1S/C10H7NO2/c12-11(13)10-7-3-5-8-4-1-2-6-9(8)10/h1-7H	C10H7NO2	173.171	173.047678469	94	11918	123	-	0.45159534	0
170	DTXSID1020982	3-Nitropropionic acid	504-88-1	WBLZUCOIBUDNBV-UHFFFAOYSA-N	3-Nitropropanoic acid	OC(=O)CC[N+]([O-])=O	InChI=1S/C3H5NO4/c5-3(6)1-2-4(7)8/h1-2H2,(H,5,6)	C3H5NO4	119.07600000000001	119.021857645	76	779	177	-	0.3231435	0
171	DTXSID6020983	1-Nitropyrene	5522-43-0	ALRLPDGCPYIVHP-UHFFFAOYSA-N	1-Nitropyrene	[O-][N+](=O)C1=CC=C2C=CC3=CC=CC4=CC=C1C2=C34	InChI=1S/C16H9NO2/c18-17(19)14-9-7-12-5-4-10-2-1-3-11-6-8-13(14)16(12)15(10)11/h1-9H	C16H9NO2	247.253	247.06332853400002	87	355	109	1	0.3424208	0
172	DTXSID6021080	Omeprazole	73590-58-6	SUBDBMMJDZJVOS-UHFFFAOYSA-N	5-Methoxy-2-[(4-methoxy-3,5-dimethylpyridin-2-yl)methanesulfinyl]-1H-benzimidazole	COC1=CC2=C(NC(=N2)S(=O)CC2=C(C)C(OC)=C(C)C=N2)C=C1	InChI=1/C17H19N3O3S/c1-10-8-18-15(11(2)16(10)23-4)9-24(21)17-19-13-6-5-12(22-3)7-14(13)20-17/h5-8H,9H2,1-4H3,(H,19,20)	C17H19N3O3S	345.42	345.11471265800003	109	8241	310	2	0.07529917	0
173	DTXSID1021089	Oxolinic acid	14698-29-4	KYGZCKSPAKDVKC-UHFFFAOYSA-N	5-Ethyl-8-oxo-5,8-dihydro-2H-[1,3]dioxolo[4,5-g]quinoline-7-carboxylic acid	CCN1C=C(C(O)=O)C(=O)C2=CC3=C(OCO3)C=C12	InChI=1S/C13H11NO5/c1-2-14-5-8(13(16)17)12(15)7-3-10-11(4-9(7)14)19-6-18-10/h3-5H,2,6H2,1H3,(H,16,17)	C13H11NO5	261.233	261.063722458	106	399	217	-	0.24540219	0
174	DTXSID2021103	Pentachloroanisole	1825-21-4	BBABSCYTNHOKOG-UHFFFAOYSA-N	1,2,3,4,5-Pentachloro-6-methoxybenzene	COC1=C(Cl)C(Cl)=C(Cl)C(Cl)=C1Cl	InChI=1S/C7H3Cl5O/c1-13-7-5(11)3(9)2(8)4(10)6(7)12/h1H3	C7H3Cl5O	280.35	277.86265319999995	84	24	63	1	0.16563341	0
175	DTXSID1021114	Perhexiline maleate	6724-53-4	JDZOTSLZMQDFLG-BTJKTKAUSA-N	(2Z)-But-2-enedioic acid--2-(2,2-dicyclohexylethyl)piperidine (1/1)	OC(=O)\C=C/C(O)=O.C(C(C1CCCCC1)C1CCCCC1)C1CCCCN1	InChI=1/C19H35N.C4H4O4/c1-3-9-16(10-4-1)19(17-11-5-2-6-12-17)15-18-13-7-8-14-20-18;5-3(6)1-2-4(7)8/h16-20H,1-15H2;1-2H,(H,5,6)(H,7,8)/b;2-1-	C23H39NO4	393.56800000000004	393.28790874	36	72	78	-	0.007083446	0
176	DTXSID5021120	Phenethyl isothiocyanate	2257-09-02 00:00:00	IZJDOKYDEWTZSO-UHFFFAOYSA-N	(2-Isothiocyanatoethyl)benzene	S=C=NCCC1=CC=CC=C1	InChI=1S/C9H9NS/c11-8-10-7-6-9-4-2-1-3-5-9/h1-5H,6-7H2	C9H9NS	163.24	163.045570468	78	372	123	-	0.25612536	0
177	DTXSID0021121	Phenformin hydrochloride	834-28-6	YSUCWSWKRIOILX-UHFFFAOYSA-N	N-(2-Phenylethyl)triimidodicarbonic diamide--hydrogen chloride (1/1)	C1=CC=C(C=C1)CCN=C(N)N=C(N)N.Cl	InChI=1S/C10H15N5.ClH/c11-9(12)15-10(13)14-7-6-8-4-2-1-3-5-8;/h1-5H,6-7H2,(H6,11,12,13,14,15);1H	C10H16ClN5	241.72	241.10942319999998	47	-	124	-	0.2736628	0
178	DTXSID0021125	Phenolphthalein	77-09-8	KJFMBFZCATUALV-UHFFFAOYSA-N	3,3-Bis(4-hydroxyphenyl)-2-benzofuran-1(3H)-one	OC1=CC=C(C=C1)C1(OC(=O)C2=C1C=CC=C2)C1=CC=C(O)C=C1	InChI=1S/C20H14O4/c21-15-9-5-13(6-10-15)20(14-7-11-16(22)12-8-14)18-4-2-1-3-17(18)19(23)24-20/h1-12,21-22H	C20H14O4	318.328	318.089208931	139	454	256	306	0.04555273	0
179	DTXSID9021130	1-Phenyl-3-methyl-5-pyrazolone	89-25-8	QELUYTUMUWHWMC-UHFFFAOYSA-N	5-Methyl-2-phenyl-2,4-dihydro-3H-pyrazol-3-one	CC1=NN(C(=O)C1)C1=CC=CC=C1	InChI=1S/C10H10N2O/c1-8-7-10(13)12(11-8)9-5-3-2-4-6-9/h2-6H,7H2,1H3	C10H10N2O	174.203	174.07931295	109	681	277	27	0.2613218	0
180	DTXSID4021131	N-Phenyl-2-naphthylamine	135-88-6	KEQFTVQCIQJIQW-UHFFFAOYSA-N	N-Phenylnaphthalen-2-amine	N(C1=CC=CC=C1)C1=CC=C2C=CC=CC2=C1	InChI=1S/C16H13N/c1-2-8-15(9-3-1)17-16-11-10-13-6-4-5-7-14(13)12-16/h1-12,17H	C16H13N	219.287	219.104799423	104	32	123	3	0.11759275	0
181	DTXSID9021132	N-Phenyl-1,4-benzenediamine hydrochloride	2198-59-6	PNEVDCGZQWFIKV-UHFFFAOYSA-N	N~1~-Phenylbenzene-1,4-diamine--hydrogen chloride (1/1)	Cl.NC1=CC=C(NC2=CC=CC=C2)C=C1	InChI=1S/C12H12N2.ClH/c13-10-6-8-12(9-7-10)14-11-4-2-1-3-5-11;/h1-9,14H,13H2;1H	C12H13ClN2	220.7	220.0767261	36	23	71	-	0.42053294	0
182	DTXSID4021133	Isbogrel	89667-40-3	UWPBQLKEHGGKKD-GZTJUZNOSA-N	(6E)-7-Phenyl-7-(pyridin-3-yl)hept-6-enoic acid	OC(=O)CCCC\C=C(/C1=CC=CC=C1)C1=CC=CN=C1	InChI=1S/C18H19NO2/c20-18(21)12-6-2-5-11-17(15-8-3-1-4-9-15)16-10-7-13-19-14-16/h1,3-4,7-11,13-14H,2,5-6,12H2,(H,20,21)/b17-11+	C18H19NO2	281.355	281.14157885599997	33	28	38	-	0.047200263	0
183	DTXSID9021134	1-Phenyl-2-thiourea	103-85-5	FULZLIGZKMKICU-UHFFFAOYSA-N	N-Phenylthiourea	NC(=S)NC1=CC=CC=C1	InChI=1S/C7H8N2S/c8-7(10)9-6-4-2-1-3-5-6/h1-5H,(H3,8,9,10)	C7H8N2S	152.22	152.04081944	97	5627	156	-	0.5861041	1
184	DTXSID4021135	C.I. Solvent Yellow 14	842-07-9	MRQIXHXHHPWVIL-UHFFFAOYSA-N	1-(Phenyldiazenyl)naphthalen-2-ol	OC1=CC=C2C=CC=CC2=C1N=NC1=CC=CC=C1	InChI=1S/C16H12N2O/c19-15-11-10-12-6-4-5-9-14(12)16(15)18-17-13-7-2-1-3-8-13/h1-11,19H	C16H12N2O	248.285	248.094963014	106	119	-	36	0.13405454	0
185	DTXSID9021136	4-Butyl-1,2-diphenyl-3,5-Pyrazolidinedione	50-33-9	VYMDGNCVAMGZFE-UHFFFAOYSA-N	4-Butyl-1,2-diphenylpyrazolidine-3,5-dione	CCCCC1C(=O)N(N(C1=O)C1=CC=CC=C1)C1=CC=CC=C1	InChI=1S/C19H20N2O2/c1-2-3-14-17-18(22)20(15-10-6-4-7-11-15)21(19(17)23)16-12-8-5-9-13-16/h4-13,17H,2-3,14H2,1H3	C19H20N2O2	308.381	308.15247789200004	123	6148	247	-	0.12934443	0
186	DTXSID4021139	1,3-Benzenediamine dihydrochloride	541-69-5	SVTOYMIYCMHPIV-UHFFFAOYSA-N	Benzene-1,3-diamine--hydrogen chloride (1/2)	Cl.Cl.NC1=CC(N)=CC=C1	InChI=1S/C6H8N2.2ClH/c7-5-2-1-3-6(8)4-5;;/h1-4H,7-8H2;2*1H	C6H10Cl2N2	181.06	180.02210369999997	37	-	74	-	0.66945165	1
187	DTXSID8021141	1,4-Benzenediamine dihydrochloride	624-18-0	IYXMNTLBLQNMLM-UHFFFAOYSA-N	Benzene-1,4-diamine--hydrogen chloride (1/2)	Cl.Cl.NC1=CC=C(N)C=C1	InChI=1S/C6H8N2.2ClH/c7-5-1-2-6(8)4-3-5;;/h1-4H,7-8H2;2*1H	C6H10Cl2N2	181.06	180.02210369999997	62	703	71	-	0.6480912	1
188	DTXSID8021147	Phenylhydrazine	100-63-0	HKOOXMFOFWEVGF-UHFFFAOYSA-N	Phenylhydrazine	NNC1=CC=CC=C1	InChI=1S/C6H8N2/c7-8-6-4-2-1-3-5-6/h1-5,8H,7H2	C6H8N2	108.14399999999999	108.068748266	113	871	150	-	0.7623247	1
189	DTXSID7021156	Phosphamidon	13171-21-6	RGCLLPNLLBQHPF-UHFFFAOYSA-N	3-Chloro-4-(diethylamino)-4-oxobut-2-en-2-yl dimethyl phosphate	CCN(CC)C(=O)C(Cl)=C(C)OP(=O)(OC)OC	InChI=1S/C10H19ClNO5P/c1-6-12(7-2)10(13)9(11)8(3)17-18(14,15-4)16-5/h6-7H2,1-5H3	C10H19ClNO5P	299.69	299.0689374	109	130	25	42	0.018583923999999998	0
190	DTXSID7021158	Phthalamide	88-96-0	NAYYNDKKHOIIOD-UHFFFAOYSA-N	Benzene-1,2-dicarboxamide	NC(=O)C1=C(C=CC=C1)C(N)=O	InChI=1S/C8H8N2O2/c9-7(11)5-3-1-2-4-6(5)8(10)12/h1-4H,(H2,9,11)(H2,10,12)	C8H8N2O2	164.16400000000002	164.058577506	57	-	110	-	0.09855449	0
191	DTXSID1021160	Picloram	1918-02-01 00:00:00	NQQVFXUMIDALNH-UHFFFAOYSA-N	4-Amino-3,5,6-trichloropyridine-2-carboxylic acid	NC1=C(Cl)C(Cl)=NC(C(O)=O)=C1Cl	InChI=1S/C6H3Cl3N2O2/c7-1-3(10)2(8)5(9)11-4(1)6(12)13/h(H2,10,11)(H,12,13)	C6H3Cl3N2O2	241.45	239.92601040000002	157	133	131	429	0.56494224	1
192	DTXSID1021164	Piperazine	110-85-0	GLUUGHFHXGJENI-UHFFFAOYSA-N	Piperazine	C1CNCCN1	InChI=1S/C4H10N2/c1-2-6-4-3-5-1/h5-6H,1-4H2	C4H10N2	86.13799999999999	86.08439833	141	815	433	14	0.5376232	1
193	DTXSID6021165	Piperidine	110-89-4	NQRYJNQNLNOLGT-UHFFFAOYSA-N	Piperidine	C1CCNCC1	InChI=1S/C5H11N/c1-2-4-6-5-3-1/h6H,1-5H2	C5H11N	85.15	85.089149358	125	658	403	4	0.80221665	1
194	DTXSID5021170	Piroxicam	36322-90-4	QYSPLQLAKJAUJT-UHFFFAOYSA-N	4-Hydroxy-2-methyl-1,1-dioxo-N-(pyridin-2-yl)-1,2-dihydro-1lambda~6~,2-benzothiazine-3-carboxamide	CN1C(C(=O)NC2=NC=CC=C2)=C(O)C2=C(C=CC=C2)S1(=O)=O	InChI=1S/C15H13N3O4S/c1-18-13(15(20)17-12-8-4-5-9-16-12)14(19)10-6-2-3-7-11(10)23(18,21)22/h2-9,19H,1H3,(H,16,17,20)	C15H13N3O4S	331.35	331.062677085	80	2611	331	-	0.028545916	0
195	DTXSID0021179	Practolol	6673-35-4	DURULFYMVIFBIR-UHFFFAOYSA-N	N-(4-{2-Hydroxy-3-[(propan-2-yl)amino]propoxy}phenyl)acetamide	CC(C)NCC(O)COC1=CC=C(NC(C)=O)C=C1	InChI=1/C14H22N2O3/c1-10(2)15-8-13(18)9-19-14-6-4-12(5-7-14)16-11(3)17/h4-7,10,13,15,18H,8-9H2,1-3H3,(H,16,17)	C14H22N2O3	266.341	266.163042576	62	1500	121	-	0.0042294559999999995	0
196	DTXSID9021188	Probenecid	57-66-9	DBABZHXKTCFAPX-UHFFFAOYSA-N	4-(Dipropylsulfamoyl)benzoic acid	CCCN(CCC)S(=O)(=O)C1=CC=C(C=C1)C(O)=O	InChI=1S/C13H19NO4S/c1-3-9-14(10-4-2)19(17,18)12-7-5-11(6-8-12)13(15)16/h5-8H,3-4,9-10H2,1-2H3,(H,15,16)	C13H19NO4S	285.36	285.10347927	97	3394	225	-	0.46652687	0
197	DTXSID3021190	Procarbazine hydrochloride	366-70-1	DERJYEZSLHIUKF-UHFFFAOYSA-N	4-[(2-Methylhydrazinyl)methyl]-N-(propan-2-yl)benzamide--hydrogen chloride (1/1)	Cl.CNNCC1=CC=C(C=C1)C(=O)NC(C)C	InChI=1S/C12H19N3O.ClH/c1-9(2)15-12(16)11-6-4-10(5-7-11)8-14-13-3;/h4-7,9,13-14H,8H2,1-3H3,(H,15,16);1H	C12H20ClN3O	257.76	257.12949	64	3147	120	4	0.14563456	0
198	DTXSID8021191	Proflavin hydrochloride	952-23-8	PBBGTVBGXBUVLT-UHFFFAOYSA-N	Acridine-3,6-diamine--hydrogen chloride (1/1)	Cl.NC1=CC2=NC3=CC(N)=CC=C3C=C2C=C1	InChI=1S/C13H11N3.ClH/c14-10-3-1-8-5-9-2-4-11(15)7-13(9)16-12(8)6-10;/h1-7H,14-15H2;1H	C13H12ClN3	245.71	245.0719751	39	-	59	-	0.6748270000000001	1
199	DTXSID8021193	Pronethalol	54-80-8	HRSANNODOVBCST-UHFFFAOYSA-N	1-(Naphthalen-2-yl)-2-[(propan-2-yl)amino]ethan-1-ol	CC(C)NCC(O)C1=CC2=CC=CC=C2C=C1	InChI=1/C15H19NO/c1-11(2)16-10-15(17)14-8-7-12-5-3-4-6-13(12)9-14/h3-9,11,15-17H,10H2,1-2H3	C15H19NO	229.32299999999998	229.146664236	42	74	107	-	0.0019383729000000001	0
200	DTXSID4021212	3,4-Dihydroxybenzoic acid	99-50-3	YQUVCSBJEUQKSH-UHFFFAOYSA-N	3,4-Dihydroxybenzoic acid	OC(=O)C1=CC(O)=C(O)C=C1	InChI=1S/C7H6O4/c8-5-2-1-4(7(10)11)3-6(5)9/h1-3,8-9H,(H,10,11)	C7H6O4	154.121	154.026608673	82	593	218	-	0.07830587	0
201	DTXSID4021214	Purpurin	81-54-9	BBNQQADTFFCFGB-UHFFFAOYSA-N	1,2,4-Trihydroxyanthracene-9,10-dione	OC1=CC(O)=C(O)C2=C1C(=O)C1=C(C=CC=C1)C2=O	InChI=1S/C14H8O5/c15-8-5-9(16)14(19)11-10(8)12(17)6-3-1-2-4-7(6)13(11)18/h1-5,15-16,19H	C14H8O5	256.21299999999997	256.037173358	70	33	135	-	0.27193612	0
202	DTXSID9021217	Pyrimethamine	58-14-0	WKSAUQYGYAYLPV-UHFFFAOYSA-N	5-(4-Chlorophenyl)-6-ethylpyrimidine-2,4-diamine	CCC1=NC(N)=NC(N)=C1C1=CC=C(Cl)C=C1	InChI=1S/C12H13ClN4/c1-2-9-10(11(14)17-12(15)16-9)7-3-5-8(13)6-4-7/h3-6H,2H2,1H3,(H4,14,15,16,17)	C12H13ClN4	248.71	248.0828741	109	4402	289	1	0.35049522	0
203	DTXSID9021219	Quercetin dihydrate	6151-25-3	GMGIWEZSKCNYSW-UHFFFAOYSA-N	2-(3,4-Dihydroxyphenyl)-3,5,7-trihydroxy-4H-1-benzopyran-4-one--water (1/2)	O.O.OC1=CC2=C(C(O)=C1)C(=O)C(O)=C(O2)C1=CC(O)=C(O)C=C1	InChI=1S/C15H10O7.2H2O/c16-7-4-10(19)12-11(5-7)22-15(14(21)13(12)20)6-1-2-8(17)9(18)3-6;;/h1-5,16-19,21H;2*1H2	C15H14O9	338.26800000000003	338.06378203099996	30	-	130	-	0.07302615	0
204	DTXSID3021221	Quinapril hydrochloride	82586-55-8	IBBLRJGOOANPTQ-JKVLGAQCSA-N	(3S)-2-{N-[(2S)-1-Ethoxy-1-oxo-4-phenylbutan-2-yl]-L-alanyl}-1,2,3,4-tetrahydroisoquinoline-3-carboxylic acid--hydrogen chloride (1/1)	Cl.CCOC(=O)[C@H](CCC1=CC=CC=C1)N[C@@H](C)C(=O)N1CC2=C(C[C@H]1C(O)=O)C=CC=C2	InChI=1S/C25H30N2O5.ClH/c1-3-32-25(31)21(14-13-18-9-5-4-6-10-18)26-17(2)23(28)27-16-20-12-8-7-11-19(20)15-22(27)24(29)30;/h4-12,17,21-22,26H,3,13-16H2,1-2H3,(H,29,30);1H/t17-,21-,22-;/m0./s1	C25H31ClN2O5	474.98	474.1921498	42	622	108	1	0.0031787753	0
205	DTXSID3021223	Ramosetron hydrochloride	132907-72-3	XIXYTCLDXQRHJO-RFVHGSKJSA-N	(1-Methyl-1H-indol-3-yl)[(5R)-4,5,6,7-tetrahydro-1H-benzimidazol-5-yl]methanone--hydrogen chloride (1/1)	Cl.CN1C=C(C(=O)[C@@H]2CCC3=C(C2)N=CN3)C2=C1C=CC=C2	InChI=1S/C17H17N3O.ClH/c1-20-9-13(12-4-2-3-5-16(12)20)17(21)11-6-7-14-15(8-11)19-10-18-14;/h2-5,9-11H,6-8H2,1H3,(H,18,19);1H/t11-;/m1./s1	C17H18ClN3O	315.8	315.11383989999996	30	152	96	-	0.03941229	0
206	DTXSID2021236	HC Red 3	2871-01-04 00:00:00	GZGZVOLBULPDFD-UHFFFAOYSA-N	2-(4-Amino-2-nitroanilino)ethan-1-ol	NC1=CC(=C(NCCO)C=C1)[N+]([O-])=O	InChI=1S/C8H11N3O3/c9-6-1-2-7(10-3-4-12)8(5-6)11(13)14/h1-2,5,10,12H,3-4,9H2	C8H11N3O3	197.19400000000002	197.080041226	76	2	82	5	0.49899253	0
207	DTXSID1021241	Retinol palmitate	79-81-2	VYGQUTWHTHXGQB-FFHKNEKCSA-N	O~15~-Hexadecanoylretinol	CCCCCCCCCCCCCCCC(=O)OC\C=C(/C)\C=C\C=C(/C)\C=C\C1=C(C)CCCC1(C)C	InChI=1S/C36H60O2/c1-7-8-9-10-11-12-13-14-15-16-17-18-19-25-35(37)38-30-28-32(3)23-20-22-31(2)26-27-34-33(4)24-21-29-36(34,5)6/h20,22-23,26-28H,7-19,21,24-25,29-30H2,1-6H3/b23-20+,27-26+,31-22+,32-28+	C36H60O2	524.874	524.459331172	95	23721	129	48	0.0058742759999999995	0
208	DTXSID1021247	C.I. Basic Red 9 monohydrochloride	569-61-9	JUQPZRLQQYSMEQ-UHFFFAOYSA-N	4,4'-[(4-Iminocyclohexa-2,5-dien-1-ylidene)methylene]dianiline--hydrogen chloride (1/1)	Cl.NC1=CC=C(C=C1)C(C1=CC=C(N)C=C1)=C1C=CC(=N)C=C1	InChI=1S/C19H17N3.ClH/c20-16-7-1-13(2-8-16)19(14-3-9-17(21)10-4-14)15-5-11-18(22)12-6-15;/h1-12,20H,21-22H2;1H	C19H18ClN3	323.82	323.1189253	82	67	96	36	0.09734172	0
209	DTXSID6021248	Rotenone	83-79-4	JUVIOZPCNVVQFO-HBGVWJBISA-N	(2R,6aS,12aS)-8,9-Dimethoxy-2-(prop-1-en-2-yl)-1,2,12,12a-tetrahydrofuro[2',3':7,8][1]benzopyrano[2,3-c][1]benzopyran-6(6aH)-one	[H][C@@]12COC3=C(C=C(OC)C(OC)=C3)[C@]1([H])C(=O)C1=CC=C3O[C@H](CC3=C1O2)C(C)=C	InChI=1S/C23H22O6/c1-11(2)16-8-14-15(28-16)6-5-12-22(24)21-13-7-18(25-3)19(26-4)9-17(13)27-10-20(21)29-23(12)14/h5-7,9,16,20-21H,1,8,10H2,2-4H3/t16-,20-,21+/m1/s1	C23H22O6	394.423	394.141638428	151	3310	204	90	0.035830497999999995	0
210	DTXSID4021260	24R,25-Dihydroxyvitamin D3	55721-11-4	FCKJYANJHNLEEP-XRWYNYHCSA-N	(3S,5Z,7E,24R)-9,10-Secocholesta-5,7,10-triene-3,24,25-triol	C[C@H](CC[C@@H](O)C(C)(C)O)[C@H]1CC[C@H]2\C(CCC[C@]12C)=C\C=C1\C[C@@H](O)CCC1=C	InChI=1S/C27H44O3/c1-18-8-12-22(28)17-21(18)11-10-20-7-6-16-27(5)23(13-14-24(20)27)19(2)9-15-25(29)26(3,4)30/h10-11,19,22-25,28-30H,1,6-9,12-17H2,2-5H3/b20-10+,21-11-/t19-,22+,23-,24+,25-,27-/m1/s1	C27H44O3	416.64599999999996	416.329045277	31	779	69	1	0.084819466	0
211	DTXSID7021287	Succinic anhydride	108-30-5	RINCXYDBBGOEEQ-UHFFFAOYSA-N	Oxolane-2,5-dione	O=C1CCC(=O)O1	InChI=1S/C4H4O3/c5-3-1-2-4(6)7-3/h1-2H2	C4H4O3	100.073	100.016043989	105	176	170	38	0.43296888	0
212	DTXSID6021294	2,5-Dihydrothiophene 1,1-dioxide	77-79-2	MBDNRNMVTZADMQ-UHFFFAOYSA-N	2,5-Dihydro-1H-1lambda~6~-thiophene-1,1-dione	O=S1(=O)CC=CC1	InChI=1S/C4H6O2S/c5-7(6)3-1-2-4-7/h1-2H,3-4H2	C4H6O2S	118.15	118.00885060700001	71	-	108	1	0.7375395	1
213	DTXSID6021296	Suxibuzone	27470-51-5	ONWXNHPOAGOMTG-UHFFFAOYSA-N	4-[(4-Butyl-3,5-dioxo-1,2-diphenylpyrazolidin-4-yl)methoxy]-4-oxobutanoic acid	CCCCC1(COC(=O)CCC(O)=O)C(=O)N(N(C1=O)C1=CC=CC=C1)C1=CC=CC=C1	InChI=1S/C24H26N2O6/c1-2-3-16-24(17-32-21(29)15-14-20(27)28)22(30)25(18-10-6-4-7-11-18)26(23(24)31)19-12-8-5-9-13-19/h4-13H,2-3,14-17H2,1H3,(H,27,28)	C24H26N2O6	438.48	438.179086565	56	19	143	-	0.011079133	0
214	DTXSID8021301	Tamoxifen citrate	54965-24-1	FQZYTYWMLGAPFJ-OQKDUQJOSA-N	2-Hydroxypropane-1,2,3-tricarboxylic acid--2-{4-[(1Z)-1,2-diphenylbut-1-en-1-yl]phenoxy}-N,N-dimethylethan-1-amine (1/1)	OC(=O)CC(O)(CC(O)=O)C(O)=O.CC\C(=C(/C1=CC=CC=C1)C1=CC=C(OCCN(C)C)C=C1)C1=CC=CC=C1	InChI=1S/C26H29NO.C6H8O7/c1-4-25(21-11-7-5-8-12-21)26(22-13-9-6-10-14-22)23-15-17-24(18-16-23)28-20-19-27(2)3;7-3(8)1-6(13,5(11)12)2-4(9)10/h5-18H,4,19-20H2,1-3H3;13H,1-2H2,(H,7,8)(H,9,10)(H,11,12)/b26-25-;	C32H37NO8	563.6469999999999	563.251917155	82	17257	153	6	0.0015269518	0
215	DTXSID3021304	l-Taurine	107-35-7	XOAAWQZATWQOTB-UHFFFAOYSA-N	2-Aminoethane-1-sulfonic acid	NCCS(O)(=O)=O	InChI=1S/C2H7NO3S/c3-1-2-7(4,5)6/h1-3H2,(H,4,5,6)	C2H7NO3S	125.14	125.01466426299999	118	8796	263	6	0.58834183	1
216	DTXSID8021305	(R)-Tegafur	37076-68-9	WFWLQNSHRPWKFK-ZCFIWIBFSA-N	5-Fluoro-1-[(2R)-oxolan-2-yl]pyrimidine-2,4(1H,3H)-dione	FC1=CN([C@H]2CCCO2)C(=O)NC1=O	InChI=1S/C8H9FN2O3/c9-5-4-11(6-2-1-3-14-6)8(13)10-7(5)12/h4,6H,1-3H2,(H,10,12,13)/t6-/m1/s1	C8H9FN2O3	200.169	200.059720321	53	5023	57	-	0.33483523	0
217	DTXSID2021311	2,4,6-Tris(tert-butyl)phenol	732-26-3	PFEFOYRSMXVNEL-UHFFFAOYSA-N	2,4,6-Tri-tert-butylphenol	CC(C)(C)C1=CC(=C(O)C(=C1)C(C)(C)C)C(C)(C)C	InChI=1S/C18H30O/c1-16(2,3)12-10-13(17(4,5)6)15(19)14(11-12)18(7,8)9/h10-11,19H,1-9H3	C18H30O	262.437	262.229665586	119	11	109	2	0.018337756	0
218	DTXSID7021314	2,2',5,5'-Tetrachlorobenzidine	15721-02-5	UXOXUHMFQZEAFR-UHFFFAOYSA-N	2,2',5,5'-Tetrachloro[1,1'-biphenyl]-4,4'-diamine	NC1=CC(Cl)=C(C=C1Cl)C1=CC(Cl)=C(N)C=C1Cl	InChI=1S/C12H8Cl4N2/c13-7-3-11(17)9(15)1-5(7)6-2-10(16)12(18)4-8(6)14/h1-4H,17-18H2	C12H8Cl4N2	322.01	319.9441591	59	4	87	-	0.6497616999999999	1
219	DTXSID6021327	Tetrahydrocannabinol	1972-08-03 00:00:00	CYQFCXCEBYINGO-IAGOWNOFSA-N	(6aR,10aR)-6,6,9-Trimethyl-3-pentyl-6a,7,8,10a-tetrahydro-6H-dibenzo[b,d]pyran-1-ol	[H][C@@]12C=C(C)CC[C@@]1([H])C(C)(C)OC1=CC(CCCCC)=CC(O)=C21	InChI=1S/C21H30O2/c1-5-6-7-8-15-12-18(22)20-16-11-14(2)9-10-17(16)21(3,4)23-19(20)13-15/h11-13,16-17,22H,5-10H2,1-4H3/t16-,17-/m1/s1	C21H30O2	314.469	314.224580206	93	6058	102	3	0.03254512	0
220	DTXSID1021328	Tetrahydrofuran	109-99-9	WYURNTSHIVDZCO-UHFFFAOYSA-N	Oxolane	C1CCOC1	InChI=1S/C4H8O/c1-2-4-5-3-1/h1-4H2	C4H8O	72.107	72.057514878	161	936	843	1274	0.8292415000000001	1
221	DTXSID0021331	Tetrakis(hydroxymethyl)phosphonium sulfate	55566-30-8	YIEDHPBKGZGLIK-UHFFFAOYSA-L	Bis[tetrakis(hydroxymethyl)phosphanium] sulfate	[O-]S([O-])(=O)=O.OC[P+](CO)(CO)CO.OC[P+](CO)(CO)CO	InChI=1S/2C4H12O4P.H2O4S/c2*5-1-9(2-6,3-7)4-8;1-5(2,3)4/h2*5-8H,1-4H2;(H2,1,2,3,4)/q2*+1;/p-2	C8H24O12P2S	406.28	406.046371383	85	27	67	1	0.028893082999999996	0
222	DTXSID5021336	Theophylline	58-55-9	ZFXYFBGIUFBOJW-UHFFFAOYSA-N	1,3-Dimethyl-3,7-dihydro-1H-purine-2,6-dione	CN1C2=C(NC=N2)C(=O)N(C)C1=O	InChI=1S/C7H8N4O2/c1-10-5-4(8-3-9-5)6(12)11(2)7(10)13/h3H,1-2H3,(H,8,9)	C7H8N4O2	180.167	180.064725514	167	23311	364	50	0.17433023	0
223	DTXSID0021337	Thiabendazole	148-79-8	WJCNZQLZVWNLKY-UHFFFAOYSA-N	2-(1,3-Thiazol-4-yl)-1H-benzimidazole	N1C2=C(C=CC=C2)N=C1C1=CSC=N1	InChI=1S/C10H7N3S/c1-2-4-8-7(3-1)12-10(13-8)9-5-14-6-11-9/h1-6H,(H,12,13)	C10H7N3S	201.25	201.03606841099997	187	1767	273	1038	0.0984585	0
224	DTXSID5021338	Thiamphenicol	15318-45-3	OTVAEFIXJLOWRX-NXEZZACHSA-N	2,2-Dichloro-N-{(1R,2R)-1,3-dihydroxy-1-[4-(methanesulfonyl)phenyl]propan-2-yl}acetamide	CS(=O)(=O)C1=CC=C(C=C1)[C@@H](O)[C@@H](CO)NC(=O)C(Cl)Cl	InChI=1S/C12H15Cl2NO5S/c1-21(19,20)8-4-2-7(3-5-8)10(17)9(6-16)15-12(18)11(13)14/h2-5,9-11,16-17H,6H2,1H3,(H,15,18)/t9-,10-/m1/s1	C12H15Cl2NO5S	356.21	355.00479920000004	82	746	174	-	0.0070451796	0
225	DTXSID9021342	Bithionol	97-18-7	JFIOVJDNOJYLKP-UHFFFAOYSA-N	2,2'-Sulfanediylbis(4,6-dichlorophenol)	OC1=C(Cl)C=C(Cl)C=C1SC1=C(O)C(Cl)=CC(Cl)=C1	InChI=1S/C12H6Cl4O2S/c13-5-1-7(15)11(17)9(3-5)19-10-4-6(14)2-8(16)12(10)18/h1-4,17-18H	C12H6Cl4O2S	356.04	353.88426139999996	94	161	161	2	0.018695325	0
226	DTXSID3021356	dl-alpha-Tocopheryl acetate	52225-20-4	ZAKOWWREFLAJOT-CEFNRUSXSA-N	(2R*)-2,5,7,8-Tetramethyl-2-[(4R*,8R*)-4,8,12-trimethyltridecyl]-3,4-dihydro-2H-1-benzopyran-6-yl acetate	CC(C)CCC[C@@H](C)CCC[C@@H](C)CCC[C@]1(C)CCC2=C(O1)C(C)=C(C)C(OC(C)=O)=C2C	InChI=1/C31H52O3/c1-21(2)13-10-14-22(3)15-11-16-23(4)17-12-19-31(9)20-18-28-26(7)29(33-27(8)32)24(5)25(6)30(28)34-31/h21-23H,10-20H2,1-9H3/t22-,23-,31-/s2	C31H52O3	472.754	472.391645534	55	2645	-	1	0.043606848	0
227	DTXSID3021358	Tolazamide	1156-19-0	OUDSBRTVNLOZBN-UHFFFAOYSA-N	N-[(Azepan-1-yl)carbamoyl]-4-methylbenzene-1-sulfonamide	CC1=CC=C(C=C1)S(=O)(=O)NC(=O)NN1CCCCCC1	InChI=1S/C14H21N3O3S/c1-12-6-8-13(9-7-12)21(19,20)16-14(18)15-17-10-4-2-3-5-11-17/h6-9H,2-5,10-11H2,1H3,(H2,15,16,18)	C14H21N3O3S	311.4	311.13036272200003	91	167	259	-	0.008246183	0
228	DTXSID8021359	Tolbutamide	64-77-7	JLRGJRBPOGGCBT-UHFFFAOYSA-N	N-(Butylcarbamoyl)-4-methylbenzene-1-sulfonamide	CCCCNC(=O)NS(=O)(=O)C1=CC=C(C)C=C1	InChI=1S/C12H18N2O3S/c1-3-4-9-13-12(15)14-18(16,17)11-7-5-10(2)6-8-11/h5-8H,3-4,9H2,1-2H3,(H2,13,14,15)	C12H18N2O3S	270.35	270.103813622	103	5183	290	-	0.19194865	0
229	DTXSID2021367	Toremifene citrate	89778-27-8	IWEQQRMGNVVKQW-OQKDUQJOSA-N	2-Hydroxypropane-1,2,3-tricarboxylic acid--2-{4-[(1Z)-4-chloro-1,2-diphenylbut-1-en-1-yl]phenoxy}-N,N-dimethylethan-1-amine (1/1)	OC(=O)CC(O)(CC(O)=O)C(O)=O.CN(C)CCOC1=CC=C(C=C1)C(=C(\CCCl)C1=CC=CC=C1)\C1=CC=CC=C1	InChI=1S/C26H28ClNO.C6H8O7/c1-28(2)19-20-29-24-15-13-23(14-16-24)26(22-11-7-4-8-12-22)25(17-18-27)21-9-5-3-6-10-21;7-3(8)1-6(13,5(11)12)2-4(9)10/h3-16H,17-20H2,1-2H3;13H,1-2H2,(H,7,8)(H,9,10)(H,11,12)/b26-25-;	C32H36ClNO8	598.09	597.2129448	41	533	99	-	0.00093871355	0
230	DTXSID1021372	3,4,4'-Triaminodiphenyl ether	6264-66-0	MPKIJEUTPZPJFP-UHFFFAOYSA-N	4-(4-Aminophenoxy)benzene-1,2-diamine	NC1=CC=C(OC2=CC=C(N)C(N)=C2)C=C1	InChI=1S/C12H13N3O/c13-8-1-3-9(4-2-8)16-10-5-6-11(14)12(15)7-10/h1-7H,13-15H2	C12H13N3O	215.25599999999997	215.10586205099997	41	-	71	-	0.79137707	1
231	DTXSID6021373	Triamterene	396-01-0	FNYLWPVRPXGIIP-UHFFFAOYSA-N	6-Phenylpteridine-2,4,7-triamine	NC1=NC(N)=C2N=C(C(N)=NC2=N1)C1=CC=CC=C1	InChI=1S/C12H11N7/c13-9-7(6-4-2-1-3-5-6)16-8-10(14)18-12(15)19-11(8)17-9/h1-5H,(H6,13,14,15,17,18,19)	C12H11N7	253.269	253.107593382	107	1181	256	1	0.10294372	0
232	DTXSID6021377	1,1,2-Trichloro-1,2,2-trifluoroethane	76-13-1	AJDIZQLSFPQPEY-UHFFFAOYSA-N	1,1,2-Trichloro-1,2,2-trifluoroethane	FC(F)(Cl)C(F)(Cl)Cl	InChI=1S/C2Cl3F3/c3-1(4,6)2(5,7)8	C2Cl3F3	187.37	185.9017676	129	24	91	886	0.4185831	0
233	DTXSID1021378	Trichloroacetic acid	76-03-9	YNJBWRMUSHSURL-UHFFFAOYSA-N	Trichloroacetic acid	OC(=O)C(Cl)(Cl)Cl	InChI=1S/C2HCl3O2/c3-2(4,5)1(6)7/h(H,6,7)	C2HCl3O2	163.38	161.9042124	160	3055	225	110	0.41179106	0
234	DTXSID0021381	1,1,1-Trichloroethane	71-55-6	UOCLXMDMGBRAIB-UHFFFAOYSA-N	1,1,1-Trichloroethane	CC(Cl)(Cl)Cl	InChI=1S/C2H3Cl3/c1-2(3,4)5/h1H3	C2H3Cl3	133.4	131.9300332	186	385	112	5602	0.8372417999999999	1
235	DTXSID0021389	Trichlorfon	52-68-6	NFACJZMKEDPNKN-UHFFFAOYSA-N	Dimethyl (2,2,2-trichloro-1-hydroxyethyl)phosphonate	COP(=O)(OC)C(O)C(Cl)(Cl)Cl	InChI=1/C4H8Cl3O4P/c1-10-12(9,11-2)3(8)4(5,6)7/h3,8H,1-2H3	C4H8Cl3O4P	257.43	255.92257880000003	166	1046	135	170	0.32291353	0
236	DTXSID4021393	Triethylene glycol	112-27-6	ZIBGPFATKBEMQZ-UHFFFAOYSA-N	2,2'-[Ethane-1,2-diylbis(oxy)]di(ethan-1-ol)	OCCOCCOCCO	InChI=1S/C6H14O4/c7-1-3-9-5-6-10-4-2-8/h7-8H,1-6H2	C6H14O4	150.174	150.089208931	168	14479	1747	1296	0.27779233	0
237	DTXSID4021395	Trifluralin	1582-09-8	ZSDSQXJSNMTJDA-UHFFFAOYSA-N	2,6-Dinitro-N,N-dipropyl-4-(trifluoromethyl)aniline	CCCN(CCC)C1=C(C=C(C=C1[N+]([O-])=O)C(F)(F)F)[N+]([O-])=O	InChI=1S/C13H16F3N3O4/c1-3-5-17(6-4-2)12-10(18(20)21)7-9(13(14,15)16)8-11(12)19(22)23/h7-8H,3-6H2,1-2H3	C13H16F3N3O4	335.283	335.10929049599997	190	259	135	3456	0.13735637	0
238	DTXSID9021396	Trimethadione	127-48-0	IRYJRGCIQBGHIV-UHFFFAOYSA-N	3,5,5-Trimethyl-1,3-oxazolidine-2,4-dione	CN1C(=O)OC(C)(C)C1=O	InChI=1S/C6H9NO3/c1-6(2)4(8)7(3)5(9)10-6/h1-3H3	C6H9NO3	143.142	143.058243154	69	487	139	1	0.22156137	0
239	DTXSID4021397	(+-)-7-(3,5,6-trimethyl-1,4-benzoquinon-2-yl)-7-phenylheptanoic acid	112665-43-7	ZBVKEHDGYSLCCC-UHFFFAOYSA-N	7-Phenyl-7-(2,4,5-trimethyl-3,6-dioxocyclohexa-1,4-dien-1-yl)heptanoic acid	CC1=C(C)C(=O)C(C(CCCCCC(O)=O)C2=CC=CC=C2)=C(C)C1=O	InChI=1/C22H26O4/c1-14-15(2)22(26)20(16(3)21(14)25)18(17-10-6-4-7-11-17)12-8-5-9-13-19(23)24/h4,6-7,10-11,18H,5,8-9,12-13H2,1-3H3,(H,23,24)	C22H26O4	354.44599999999997	354.18310931699995	38	74	130	-	0.018314391	0
240	DTXSID6021402	1,2,4-Trimethylbenzene	95-63-6	GWHJZXXIDMPWGX-UHFFFAOYSA-N	1,2,4-Trimethylbenzene	CC1=CC(C)=C(C)C=C1	InChI=1S/C9H12/c1-7-4-5-8(2)9(3)6-7/h4-6H,1-3H3	C9H12	120.195	120.0939003864	179	61	152	1629	0.51227003	1
241	DTXSID0021410	Triprolidine hydrochloride monohydrate	6138-79-0	CUZMOIXUFHOLLN-UMVVUDSKSA-N	2-[(1E)-1-(4-Methylphenyl)-3-(pyrrolidin-1-yl)prop-1-en-1-yl]pyridine--hydrogen chloride--water (1/1/1)	CC1=CC=C(C=C1)C(=CC[NH+]2CCCC2)C3=CC=CC=N3.O.[Cl-]	InChI=1S/C19H22N2.ClH.H2O/c1-16-7-9-17(10-8-16)18(19-6-2-3-12-20-19)11-15-21-13-4-5-14-21;;/h2-3,6-12H,4-5,13-15H2,1H3;1H;1H2/b18-11+;;	C19H25ClN2O	332.87	332.16554110000004	38	280	29	-	0.016504943	0
242	DTXSID0021414	Tris(2-ethylhexyl) phosphate	78-42-2	GTVWRXDRKAHEAD-UHFFFAOYSA-N	Tris(2-ethylhexyl) phosphate	CCCCC(CC)COP(=O)(OCC(CC)CCCC)OCC(CC)CCCC	InChI=1/C24H51O4P/c1-7-13-16-22(10-4)19-26-29(25,27-20-23(11-5)17-14-8-2)28-21-24(12-6)18-15-9-3/h22-24H,7-21H2,1-6H3	C24H51O4P	434.642	434.35249712	136	6	94	18	0.071741074	0
243	DTXSID9021425	Urapidil	34661-75-1	ICMGLRUYEQNHPF-UHFFFAOYSA-N	6-({3-[4-(2-Methoxyphenyl)piperazin-1-yl]propyl}amino)-1,3-dimethylpyrimidine-2,4(1H,3H)-dione	COC1=C(C=CC=C1)N1CCN(CCCNC2=CC(=O)N(C)C(=O)N2C)CC1	InChI=1S/C20H29N5O3/c1-22-18(15-19(26)23(2)20(22)27)21-9-6-10-24-11-13-25(14-12-24)16-7-4-5-8-17(16)28-3/h4-5,7-8,15,21H,6,9-14H2,1-3H3	C20H29N5O3	387.48400000000004	387.227039814	53	471	174	-	0.009664744	0
244	DTXSID2021440	N-Vinyl-2-pyrrolidone	88-12-0	WHNWPMSKXPGLAX-UHFFFAOYSA-N	1-Ethenylpyrrolidin-2-one	C=CN1CCCC1=O	InChI=1S/C6H9NO/c1-2-7-5-3-4-6(7)8/h2H,1,3-5H2	C6H9NO	111.14399999999999	111.06841391399999	116	266	246	10	0.59526974	1
245	DTXSID2021442	Voglibose	83480-29-9	FZNCGRZWXLXZSZ-CIQUZCHMSA-N	(1S,2S,3R,4S,5S)-5-[(1,3-Dihydroxypropan-2-yl)amino]-1-(hydroxymethyl)cyclohexane-1,2,3,4-tetrol	OCC(CO)N[C@H]1C[C@](O)(CO)[C@@H](O)[C@H](O)[C@H]1O	InChI=1S/C10H21NO7/c12-2-5(3-13)11-6-1-10(18,4-14)9(17)8(16)7(6)15/h5-9,11-18H,1-4H2/t6-,7-,8+,9-,10-/m0/s1	C10H21NO7	267.278	267.13180202	39	155	107	-	0.022292077999999996	0
246	DTXSID6021458	HC Yellow 4	59820-43-8	PNENOUKIPPERMY-UHFFFAOYSA-N	2-[2-(2-Hydroxyethoxy)-4-nitroanilino]ethan-1-ol	OCCNC1=C(OCCO)C=C(C=C1)[N+]([O-])=O	InChI=1S/C10H14N2O5/c13-4-3-11-9-2-1-8(12(15)16)7-10(9)17-6-5-14/h1-2,7,11,13-14H,3-6H2	C10H14N2O5	242.231	242.090271559	54	1	87	-	0.32419047	0
247	DTXSID4021472	N-Nitroso-N-methylurethane	615-53-2	CAUBWLYZCDDYEF-UHFFFAOYSA-N	Ethyl methyl(nitroso)carbamate	CCOC(=O)N(C)N=O	InChI=1S/C4H8N2O3/c1-3-9-4(7)6(2)5-8/h3H2,1-2H3	C4H8N2O3	132.119	132.053492126	70	108	63	1	0.80439615	1
248	DTXSID4021478	Lynestrenol	52-76-6	YNVGQYHLRCDXFQ-XGXHKTLJSA-N	17alpha-19-Norpregn-4-en-20-yn-17-ol	[H][C@@]12CC[C@@](O)(C#C)[C@@]1(C)CC[C@]1([H])[C@@]3([H])CCCC=C3CC[C@@]21[H]	InChI=1S/C20H28O/c1-3-20(21)13-11-18-17-9-8-14-6-4-5-7-15(14)16(17)10-12-19(18,20)2/h1,6,15-18,21H,4-5,7-13H2,2H3/t15-,16+,17+,18-,19-,20-/m0/s1	C20H28O	284.443	284.214015522	54	925	86	1	0.0011812747	0
249	DTXSID9021479	2,7-Acetylaminofluorene	304-28-9	XBZBRCVCSVLJJZ-UHFFFAOYSA-N	N,N'-(9H-Fluorene-2,7-diyl)diacetamide	CC(=O)NC1=CC=C2C(CC3=C2C=CC(NC(C)=O)=C3)=C1	InChI=1S/C17H16N2O2/c1-10(20)18-14-3-5-16-12(8-14)7-13-9-15(19-11(2)21)4-6-17(13)16/h3-6,8-9H,7H2,1-2H3,(H,18,20)(H,19,21)	C17H16N2O2	280.327	280.121177763	46	6	72	-	0.1799146	0
250	DTXSID8021482	Acetone	67-64-1	CSCPPACGZOOCGX-UHFFFAOYSA-N	Propan-2-one	CC(C)=O	InChI=1S/C3H6O/c1-3(2)4/h1-2H3	C3H6O	58.08	58.041864813000004	201	7176	830	57852	0.8883709000000001	1
251	DTXSID3021483	Phenylacetaldehyde	122-78-1	DTUQWGWMVIHBKE-UHFFFAOYSA-N	Phenylacetaldehyde	O=CCC1=CC=CC=C1	InChI=1S/C8H8O/c9-7-6-8-4-2-1-3-5-8/h1-5,7H,6H2	C8H8O	120.15100000000001	120.05751487799999	114	108	156	10	0.68540025	1
252	DTXSID8021484	Phthalic acid	88-99-3	XNGIFLGASWRNHJ-UHFFFAOYSA-N	Benzene-1,2-dicarboxylic acid	OC(=O)C1=CC=CC=C1C(O)=O	InChI=1S/C8H6O4/c9-7(10)5-3-1-2-4-6(5)8(11)12/h1-4H,(H,9,10)(H,11,12)	C8H6O4	166.132	166.026608673	127	1133	204	32	0.14075631	0
253	DTXSID3021485	1,3-Benzenedicarboxylic acid	121-91-5	QQVIHTHCMHWDBS-UHFFFAOYSA-N	Benzene-1,3-dicarboxylic acid	OC(=O)C1=CC(=CC=C1)C(O)=O	InChI=1S/C8H6O4/c9-7(10)5-2-1-3-6(4-5)8(11)12/h1-4H,(H,9,10)(H,11,12)	C8H6O4	166.132	166.026608673	111	82	156	9	0.12096903	0
254	DTXSID3021487	1,2,4-Benzenetricarboxylic acid	528-44-9	ARCGXLSVLAOJQL-UHFFFAOYSA-N	Benzene-1,2,4-tricarboxylic acid	OC(=O)C1=CC(C(O)=O)=C(C=C1)C(O)=O	InChI=1S/C9H6O6/c10-7(11)4-1-2-5(8(12)13)6(3-4)9(14)15/h1-3H,(H,10,11)(H,12,13)(H,14,15)	C9H6O6	210.141	210.016437913	79	10	130	3	0.046748877	0
255	DTXSID8021488	1,3,5-Benzenetricarboxylic acid	554-95-0	QMKYBPDZANOJGF-UHFFFAOYSA-N	Benzene-1,3,5-tricarboxylic acid	OC(=O)C1=CC(=CC(=C1)C(O)=O)C(O)=O	InChI=1S/C9H6O6/c10-7(11)4-1-5(8(12)13)3-6(2-4)9(14)15/h1-3H,(H,10,11)(H,12,13)(H,14,15)	C9H6O6	210.141	210.016437913	68	68	146	-	0.05782321	0
256	DTXSID7021491	Benzonitrile	100-47-0	JFDZBHWFFUWGJE-UHFFFAOYSA-N	Benzonitrile	N#CC1=CC=CC=C1	InChI=1S/C7H5N/c8-6-7-4-2-1-3-5-7/h1-5H	C7H5N	103.124	103.042199165	123	180	173	-	0.59157264	1
257	DTXSID2021492	Benzyl cyanide	140-29-4	SUSQOBVLVYHIEX-UHFFFAOYSA-N	Phenylacetonitrile	N#CCC1=CC=CC=C1	InChI=1S/C8H7N/c9-7-6-8-4-2-1-3-5-8/h1-5H,6H2	C8H7N	117.15100000000001	117.057849229	104	43	120	-	0.6272625	1
258	DTXSID7021493	2,6-Bis-(1,1-dimethylethyl)-2,5-cyclohexadiene-1,4-dione	719-22-2	RDQSIADLBQFVMY-UHFFFAOYSA-N	2,6-Di-tert-butylcyclohexa-2,5-diene-1,4-dione	CC(C)(C)C1=CC(=O)C=C(C1=O)C(C)(C)C	InChI=1S/C14H20O2/c1-13(2,3)10-7-9(15)8-11(12(10)16)14(4,5)6/h7-8H,1-6H3	C14H20O2	220.312	220.146329884	83	4	124	8	0.012100369	0
259	DTXSID7021495	Bromoacetic acid	79-08-3	KDPAWGWELVVRCH-UHFFFAOYSA-N	Bromoacetic acid	OC(=O)CBr	InChI=1S/C2H3BrO2/c3-1-2(4)5/h1H2,(H,4,5)	C2H3BrO2	138.94799999999998	137.93164199999998	105	101	147	2	0.68814224	1
260	DTXSID2021496	Bromoacetonitrile	590-17-0	REXUYBKPWIPONM-UHFFFAOYSA-N	Bromoacetonitrile	BrCC#N	InChI=1S/C2H2BrN/c3-1-2-4/h1H2	C2H2BrN	119.949	118.93706200000001	52	-	136	-	0.6188978	1
261	DTXSID2021498	2-Bromobenzothiazole	2516-40-7	DRLMMVPCYXFPEP-UHFFFAOYSA-N	2-Bromo-1,3-benzothiazole	BrC1=NC2=C(S1)C=CC=C2	InChI=1S/C7H4BrNS/c8-7-9-5-3-1-2-4-6(5)10-7/h1-4H	C7H4BrNS	214.08	212.92478300000002	35	-	122	-	0.47324964	0
262	DTXSID7021499	2-Bromobutane	78-76-2	UPSXAPQYNGXVBF-UHFFFAOYSA-N	2-Bromobutane	CCC(C)Br	InChI=1/C4H9Br/c1-3-4(2)5/h4H,3H2,1-2H3	C4H9Br	137.02	135.98876299999998	68	2	110	-	0.786198	1
263	DTXSID4021503	Bromochloromethane	74-97-5	JPOXNPPZZKNXOV-UHFFFAOYSA-N	Bromo(chloro)methane	ClCBr	InChI=1S/CH2BrCl/c2-1-3/h1H2	CH2BrCl	129.38	127.902841	138	24	103	35	0.93666184	1
264	DTXSID8021513	Butyraldehyde	123-72-8	ZTQSAGDEMFDKMZ-UHFFFAOYSA-N	Butanal	CCCC=O	InChI=1S/C4H8O/c1-2-3-4-5/h4H,2-3H2,1H3	C4H8O	72.107	72.057514878	138	76	142	22	0.96128994	1
265	DTXSID8021515	Butanoic acid	107-92-6	FERIUCNNQQJTOY-UHFFFAOYSA-N	Butanoic acid	CCCC(O)=O	InChI=1S/C4H8O2/c1-2-3-4(5)6/h2-3H2,1H3,(H,5,6)	C4H8O2	88.10600000000001	88.052429498	146	2518	219	18	0.74997187	1
266	DTXSID3021516	Methyl ethyl ketone	78-93-3	ZWEHNKRNPOVVGH-UHFFFAOYSA-N	Butan-2-one	CCC(C)=O	InChI=1S/C4H8O/c1-3-4(2)5/h3H2,1-2H3	C4H8O	72.107	72.057514878	205	333	415	69944	0.72356915	1
267	DTXSID8021517	Maleic acid	110-16-7	VZCYOOQTPOCHFL-UPHRSURJSA-N	(2Z)-But-2-enedioic acid	OC(=O)\C=C/C(O)=O	InChI=1S/C4H4O4/c5-3(6)1-2-4(7)8/h1-2H,(H,5,6)(H,7,8)/b2-1-	C4H4O4	116.072	116.010958609	131	542	340	180	0.23993716	0
268	DTXSID3021518	Fumaric acid	110-17-8	VZCYOOQTPOCHFL-OWOJBTEDSA-N	(2E)-But-2-enedioic acid	OC(=O)\C=C\C(O)=O	InChI=1S/C4H4O4/c5-3(6)1-2-4(7)8/h1-2H,(H,5,6)(H,7,8)/b2-1+	C4H4O4	116.072	116.010958609	137	664	368	24	0.23993713	0
269	DTXSID8021519	2-(2-Butoxyethoxy)ethanol	112-34-5	OAYXUHPQHDHDDZ-UHFFFAOYSA-N	2-(2-Butoxyethoxy)ethan-1-ol	CCCCOCCOCCO	InChI=1S/C8H18O3/c1-2-3-5-10-7-8-11-6-4-9/h9H,2-8H2,1H3	C8H18O3	162.22899999999998	162.12559444	173	19	134	10507	0.09006217	0
270	DTXSID7021520	2-[2-(2-Butoxyethoxy)ethoxy]ethanol	143-22-6	COBPKKZHLDDMTB-UHFFFAOYSA-N	2-[2-(2-Butoxyethoxy)ethoxy]ethan-1-ol	CCCCOCCOCCOCCO	InChI=1S/C10H22O4/c1-2-3-5-12-7-9-14-10-8-13-6-4-11/h11H,2-10H2,1H3	C10H22O4	206.282	206.151809188	118	-	81	32	0.11037612	0
271	DTXSID7021524	Chloroacetonitrile	107-14-2	RENMDAKOXSCIGH-UHFFFAOYSA-N	Chloroacetonitrilato	ClCC#N	InChI=1S/C2H2ClN/c3-1-2-4/h1H2	C2H2ClN	75.5	74.9875768	86	21	126	-	0.74888414	1
272	DTXSID7021526	Chlorobutanedioic acid	16045-92-4	QEGKXSHUKXMDRW-UHFFFAOYSA-N	2-Chlorobutanedioic acid	OC(=O)CC(Cl)C(O)=O	InChI=1/C4H5ClO4/c5-2(4(8)9)1-3(6)7/h2H,1H2,(H,6,7)(H,8,9)	C4H5ClO4	152.53	151.98763630000002	38	-	58	-	0.014624864	0
273	DTXSID1021530	2-Chlorocyclohexanone	822-87-7	CCHNWURRBFGQCD-UHFFFAOYSA-N	2-Chlorocyclohexan-1-one	ClC1CCCCC1=O	InChI=1/C6H9ClO/c7-5-3-1-2-4-6(5)8/h5H,1-4H2	C6H9ClO	132.59	132.0341926	53	1	100	-	0.8024388000000001	1
274	DTXSID0021543	1-Chlorooctane	111-85-3	CNDHHGUSRIZDSL-UHFFFAOYSA-N	1-Chlorooctane	CCCCCCCCCl	InChI=1S/C8H17Cl/c1-2-3-4-5-6-7-8-9/h2-8H2,1H3	C8H17Cl	148.67	148.1018782	86	-	111	2	0.8587279000000001	1
275	DTXSID5021544	2-Chlorophenol	95-57-8	ISPYQTSUDJAMAB-UHFFFAOYSA-N	2-Chlorophenol	OC1=CC=CC=C1Cl	InChI=1S/C6H5ClO/c7-5-3-1-2-4-6(5)8/h1-4,8H	C6H5ClO	128.56	128.0028925	157	3214	164	22	0.34243545	0
276	DTXSID0021545	2-Chloropropanoic acid	598-78-7	GAWAYYRQGQZKCR-UHFFFAOYSA-N	2-Chloropropanoic acid	CC(Cl)C(O)=O	InChI=1/C3H5ClO2/c1-2(4)3(5)6/h2H,1H3,(H,5,6)	C3H5ClO2	108.52	107.9978071	86	65	115	1	0.73422825	1
277	DTXSID5021546	3-Chloropropanoic acid	107-94-8	QEYMMOKECZBKAC-UHFFFAOYSA-N	3-Chloropropanoic acid	OC(=O)CCCl	InChI=1S/C3H5ClO2/c4-2-1-3(5)6/h1-2H2,(H,5,6)	C3H5ClO2	108.52	107.9978071	70	11	112	-	0.87276495	1
278	DTXSID0021547	1-Chloropropan-2-one	78-95-5	BULLHNJGPPOUOX-UHFFFAOYSA-N	1-Chloropropan-2-one	CC(=O)CCl	InChI=1S/C3H5ClO/c1-3(5)2-4/h2H2,1H3	C3H5ClO	92.52	92.0028925	90	30	113	-	0.9349084999999999	1
279	DTXSID9021550	Cyanogen bromide	506-68-3	ATDGTVJJHBUTRL-UHFFFAOYSA-N	Carbononitridic bromide	BrC#N	InChI=1S/CBrN/c2-1-3	CBrN	105.92200000000001	104.92141200000002	76	4358	90	-	0.5783513000000001	1
280	DTXSID9021552	Cyclododecane	294-62-2	DDTBPAQBQHZRDW-UHFFFAOYSA-N	Cyclododecane	C1CCCCCCCCCCC1	InChI=1S/C12H24/c1-2-4-6-8-10-12-11-9-7-5-3-1/h1-12H2	C12H24	168.324	168.18780077280002	86	-	90	2	0.04167354	0
281	DTXSID4021553	Decanal	112-31-2	KSMVZQYAVGTKIV-UHFFFAOYSA-N	Decanal	CCCCCCCCCC=O	InChI=1S/C10H20O/c1-2-3-4-5-6-7-8-9-10-11/h10H,2-9H2,1H3	C10H20O	156.269	156.151415264	134	45	133	100	0.22332308	0
282	DTXSID9021554	Decanoic acid	334-48-5	GHVNFZFCNZKVNT-UHFFFAOYSA-N	Decanoic acid	CCCCCCCCCC(O)=O	InChI=1S/C10H20O2/c1-2-3-4-5-6-7-8-9-10(11)12/h2-9H2,1H3,(H,11,12)	C10H20O2	172.268	172.146329884	145	312	197	65	0.39340186	0
283	DTXSID4021557	Dibromomethane	74-95-3	FJBFPHVGVWTDIP-UHFFFAOYSA-N	Dibromomethane	BrCBr	InChI=1S/CH2Br2/c2-1-3/h1H2	CH2Br2	173.835	171.852326	133	47	121	13	0.85865986	1
284	DTXSID4021559	2,6-Di-tert-butyl-4-nitrophenol	728-40-5	FCGKUUOTWLWJHE-UHFFFAOYSA-N	2,6-Di-tert-butyl-4-nitrophenol	CC(C)(C)C1=CC(=CC(=C1O)C(C)(C)C)[N+]([O-])=O	InChI=1S/C14H21NO3/c1-13(2,3)10-7-9(15(17)18)8-11(12(10)16)14(4,5)6/h7-8,16H,1-6H3	C14H21NO3	251.326	251.15214354	50	5	87	-	0.12194580000000001	0
285	DTXSID8021561	2,2-Dichloroacetamide	683-72-7	WCGGWVOVFQNRRS-UHFFFAOYSA-N	2,2-Dichloroacetamide	NC(=O)C(Cl)Cl	InChI=1S/C2H3Cl2NO/c3-1(4)2(5)6/h1H,(H2,5,6)	C2H3Cl2NO	127.95	126.95916909999998	67	30	89	-	0.680315	1
286	DTXSID3021562	Dichloroacetonitrile	3018-12-0	STZZWJCGRKXEFF-UHFFFAOYSA-N	Dichloroacetonitrile	ClC(Cl)C#N	InChI=1S/C2HCl2N/c3-2(4)1-5/h2H	C2HCl2N	109.94	108.9486044	71	35	90	4	0.7110789000000001	1
287	DTXSID8021563	4,6-Dichloro-1,3-benzenediol	137-19-9	GRLQBYQELUWBIO-UHFFFAOYSA-N	4,6-Dichlorobenzene-1,3-diol	OC1=CC(O)=C(Cl)C=C1Cl	InChI=1S/C6H4Cl2O2/c7-3-1-4(8)6(10)2-5(3)9/h1-2,9-10H	C6H4Cl2O2	179.0	177.95883480000003	49	-	73	-	0.30026773	0
288	DTXSID8021565	2,3-Dichlorobutane	7581-97-7	RMISVOPUIFJTEO-UHFFFAOYSA-N	2,3-Dichlorobutane	CC(Cl)C(C)Cl	InChI=1/C4H8Cl2/c1-3(5)4(2)6/h3-4H,1-2H3	C4H8Cl2	127.01	126.0003057	57	-	59	-	0.6559590000000001	1
289	DTXSID2021575	Dalapon	75-99-0	NDUPDOJHUQKPAG-UHFFFAOYSA-N	2,2-Dichloropropanoic acid	CC(Cl)(Cl)C(O)=O	InChI=1S/C3H4Cl2O2/c1-3(4,5)2(6)7/h1H3,(H,6,7)	C3H4Cl2O2	142.96	141.95883480000003	128	12	92	42	0.5939255	1
290	DTXSID7021576	1,1-Dichloropropanone	513-88-2	CSVFWMMPUJDVKH-UHFFFAOYSA-N	1,1-Dichloropropan-2-one	CC(=O)C(Cl)Cl	InChI=1S/C3H4Cl2O/c1-2(6)3(4)5/h3H,1H3	C3H4Cl2O	126.96	125.96392009999998	63	9	66	4	0.87903285	1
291	DTXSID2021577	1,3-Dichloropropanone	534-07-6	SUNMBRGCANLOEG-UHFFFAOYSA-N	1,3-Dichloropropan-2-one	ClCC(=O)CCl	InChI=1S/C3H4Cl2O/c4-1-3(6)2-5/h1-2H2	C3H4Cl2O	126.96	125.96392009999998	85	12	101	1	0.8479669	1
292	DTXSID6021581	2,2-Dimethylbutanedioic acid	597-43-3	GOHPTLYPQCTZSE-UHFFFAOYSA-N	2,2-Dimethylbutanedioic acid	CC(C)(CC(O)=O)C(O)=O	InChI=1S/C6H10O4/c1-6(2,5(9)10)3-4(7)8/h3H2,1-2H3,(H,7,8)(H,9,10)	C6H10O4	146.142	146.05790880200001	49	3	125	-	0.023379415	0
293	DTXSID6021583	2,3-Butanedione	431-03-8	QSJXEFYPDANLFS-UHFFFAOYSA-N	Butane-2,3-dione	CC(=O)C(C)=O	InChI=1S/C4H6O2/c1-3(5)4(2)6/h1-2H3	C4H6O2	86.09	86.03677943299999	122	1208	147	-	0.8032235	1
294	DTXSID1021584	Phorone	504-20-1	MTZWHHIREPJPTG-UHFFFAOYSA-N	2,6-Dimethylhepta-2,5-dien-4-one	CC(C)=CC(=O)C=C(C)C	InChI=1S/C9H14O/c1-7(2)5-9(10)6-8(3)4/h5-6H,1-4H3	C9H14O	138.21	138.104465071	63	118	115	-	0.21281704	0
295	DTXSID6021585	2,2-Dimethylpentanedioic acid	681-57-2	BTUDGPVTCYNYLK-UHFFFAOYSA-N	2,2-Dimethylpentanedioic acid	CC(C)(CCC(O)=O)C(O)=O	InChI=1S/C7H12O4/c1-7(2,6(10)11)4-3-5(8)9/h3-4H2,1-2H3,(H,8,9)(H,10,11)	C7H12O4	160.16899999999998	160.073558866	39	-	111	-	0.008464277	0
296	DTXSID1021586	6,10-Dimethyl-5,9-undecadiene-2-one	689-67-8	HNZUNIKWNYHEJJ-UHFFFAOYSA-N	6,10-Dimethylundeca-5,9-dien-2-one	CC(C)=CCCC(C)=CCCC(C)=O	InChI=1S/C13H22O/c1-11(2)7-5-8-12(3)9-6-10-13(4)14/h7,9H,5-6,8,10H2,1-4H3	C13H22O	194.31799999999998	194.16706532799998	66	12	45	-	0.034808934	0
297	DTXSID5021590	Dodecanoic acid	143-07-7	POULHZVOKOAJMA-UHFFFAOYSA-N	Dodecanoic acid	CCCCCCCCCCCC(O)=O	InChI=1S/C12H24O2/c1-2-3-4-5-6-7-8-9-10-11-12(13)14/h2-11H2,1H3,(H,13,14)	C12H24O2	200.322	200.177630013	175	712	282	1032	0.32957655	0
298	DTXSID0021597	Heptanal	111-71-7	FXHGMKSSBGDXIY-UHFFFAOYSA-N	Heptanal	CCCCCCC=O	InChI=1S/C7H14O/c1-2-3-4-5-6-7-8/h7H,2-6H2,1H3	C7H14O	114.18799999999999	114.104465071	133	53	112	4	0.7991977	1
299	DTXSID5021598	Heptanedioic acid	111-16-0	WLJVNTCWHIRURA-UHFFFAOYSA-N	Heptanedioic acid	OC(=O)CCCCCC(O)=O	InChI=1S/C7H12O4/c8-6(9)4-2-1-3-5-7(10)11/h1-5H2,(H,8,9)(H,10,11)	C7H12O4	160.16899999999998	160.073558866	83	453	165	-	0.016976625	0
300	DTXSID0021599	Heptanenitrile	629-08-3	SDAXRHHPNYTELL-UHFFFAOYSA-N	Heptanenitrile	CCCCCCC#N	InChI=1S/C7H13N/c1-2-3-4-5-6-7-8/h2-6H2,1H3	C7H13N	111.18799999999999	111.10479942299999	61	-	81	-	0.6362217	1
301	DTXSID2021600	Heptanoic acid	111-14-8	MNWFXJYAOYHMED-UHFFFAOYSA-N	Heptanoic acid	CCCCCCC(O)=O	InChI=1S/C7H14O2/c1-2-3-4-5-6-7(8)9/h2-6H2,1H3,(H,8,9)	C7H14O2	130.187	130.099379691	137	-	197	5	0.16571245	0
302	DTXSID7021601	Hexachloroacetone	116-16-5	DOJXGHGHTWFZHK-UHFFFAOYSA-N	Hexachloropropan-2-one	ClC(Cl)(Cl)C(=O)C(Cl)(Cl)Cl	InChI=1S/C3Cl6O/c4-2(5,6)1(10)3(7,8)9	C3Cl6O	264.73	261.80803080000004	86	6	76	-	0.4079552	0
303	DTXSID2021602	Hexadecanoic acid	57-10-3	IPCSVZSSVZVIGE-UHFFFAOYSA-N	Hexadecanoic acid	CCCCCCCCCCCCCCCC(O)=O	InChI=1S/C16H32O2/c1-2-3-4-5-6-7-8-9-10-11-12-13-14-15-16(17)18/h2-15H2,1H3,(H,17,18)	C16H32O2	256.43	256.24023027	167	5306	495	931	0.006832242	0
304	DTXSID7021603	(E)-Hexadec-9-enoic acid	10030-73-6	SECPZKHBENQXJG-BQYQJAHWSA-N	(9E)-Hexadec-9-enoic acid	CCCCCC\C=C\CCCCCCCC(O)=O	InChI=1S/C16H30O2/c1-2-3-4-5-6-7-8-9-10-11-12-13-14-15-16(17)18/h7-8H,2-6,9-15H2,1H3,(H,17,18)/b8-7+	C16H30O2	254.41400000000002	254.22458020599998	50	325	76	1	0.001262933	0
305	DTXSID2021604	Hexanal	66-25-1	JARKCYVAAOWBJS-UHFFFAOYSA-N	Hexanal	CCCCCC=O	InChI=1S/C6H12O/c1-2-3-4-5-6-7/h6H,2-5H2,1H3	C6H12O	100.161	100.088815006	136	264	134	18	0.8374031	1
306	DTXSID7021605	Hexanedioic acid	124-04-9	WNLRTRBMVRJNCN-UHFFFAOYSA-N	Hexanedioic acid	OC(=O)CCCCC(O)=O	InChI=1S/C6H10O4/c7-5(8)3-1-2-4-6(9)10/h1-4H2,(H,7,8)(H,9,10)	C6H10O4	146.142	146.05790880200001	166	255	252	52	0.010997206	0
307	DTXSID7021607	Hexanoic acid	142-62-1	FUZZWVXGSFPDMH-UHFFFAOYSA-N	Hexanoic acid	CCCCCC(O)=O	InChI=1S/C6H12O2/c1-2-3-4-5-6(7)8/h2-5H2,1H3,(H,7,8)	C6H12O2	116.16	116.08372962600001	149	185	220	12	0.407279	0
308	DTXSID2021608	3-Hexanone	589-38-8	PFCHFHIRKBAQGU-UHFFFAOYSA-N	Hexan-3-one	CCCC(=O)CC	InChI=1S/C6H12O/c1-3-5-6(7)4-2/h3-5H2,1-2H3	C6H12O	100.161	100.088815006	84	-	97	-	0.76376104	1
309	DTXSID6021610	3-Hydroxybenzoic acid	99-06-9	IJFXRHURBJZNAO-UHFFFAOYSA-N	3-Hydroxybenzoic acid	OC(=O)C1=CC(O)=CC=C1	InChI=1S/C7H6O3/c8-6-3-1-2-5(4-6)7(9)10/h1-4,8H,(H,9,10)	C7H6O3	138.122	138.031694053	89	71	179	-	0.29761603	0
310	DTXSID1021615	Methanesulfonyl chloride	124-63-0	QARBMVPHQWIHKH-UHFFFAOYSA-N	Methanesulfonyl chloride	CS(Cl)(=O)=O	InChI=1S/CH3ClO2S/c1-5(2,3)4/h1H3	CH3ClO2S	114.54	113.95422820000002	78	13	108	-	0.9227146999999999	1
311	DTXSID1021617	3-Methylbenzoic acid	99-04-7	GPSDUZXPYCFOSQ-UHFFFAOYSA-N	3-Methylbenzoic acid	CC1=CC=CC(=C1)C(O)=O	InChI=1S/C8H8O2/c1-6-3-2-4-7(5-6)8(9)10/h2-5H,1H3,(H,9,10)	C8H8O2	136.15	136.05242949799998	92	37	159	-	0.6358726	1
312	DTXSID6021618	4-Methylbenzoic acid	99-94-5	LPNBBFKOUUSUDB-UHFFFAOYSA-N	4-Methylbenzoic acid	CC1=CC=C(C=C1)C(O)=O	InChI=1S/C8H8O2/c1-6-2-4-7(5-3-6)8(9)10/h2-5H,1H3,(H,9,10)	C8H8O2	136.15	136.05242949799998	95	39	171	1	0.67010564	1
313	DTXSID1021619	3-Methylbutanal	590-86-3	YGHRJJRRZDOVPD-UHFFFAOYSA-N	3-Methylbutanal	CC(C)CC=O	InChI=1S/C5H10O/c1-5(2)3-4-6/h4-5H,3H2,1-2H3	C5H10O	86.134	86.073164942	116	49	128	-	0.79922163	1
314	DTXSID0021620	Isovaleronitrile	625-28-5	QHDRKFYEGYYIIK-UHFFFAOYSA-N	3-Methylbutanenitrile	CC(C)CC#N	InChI=1S/C5H9N/c1-5(2)3-4-6/h5H,3H2,1-2H3	C5H9N	83.134	83.073499294	57	1	75	-	0.61964965	1
315	DTXSID5021621	2-Methylbutanoic acid	116-53-0	WLAMNBDJUVNPJU-UHFFFAOYSA-N	2-Methylbutanoic acid	CCC(C)C(O)=O	InChI=1/C5H10O2/c1-3-4(2)5(6)7/h4H,3H2,1-2H3,(H,6,7)	C5H10O2	102.133	102.06807956200001	107	68	163	-	0.69566715	1
316	DTXSID0021626	4-Isopropylbenzyl alcohol	536-60-7	OIGWAXDAPKFNCQ-UHFFFAOYSA-N	[4-(Propan-2-yl)phenyl]methanol	CC(C)C1=CC=C(CO)C=C1	InChI=1S/C10H14O/c1-8(2)10-5-3-9(7-11)4-6-10/h3-6,8,11H,7H2,1-2H3	C10H14O	150.221	150.104465071	89	-	107	1	0.24825445	0
317	DTXSID5021627	5-Methyl-2-furancarboxylic acid	1917-15-3	OVOCLWJUABOAPL-UHFFFAOYSA-N	5-Methylfuran-2-carboxylic acid	CC1=CC=C(O1)C(O)=O	InChI=1S/C6H6O3/c1-4-2-3-5(9-4)6(7)8/h2-3H,1H3,(H,7,8)	C6H6O3	126.111	126.031694053	38	-	136	-	0.49862942	0
318	DTXSID0021628	Methyl glyoxal	78-98-8	AIJULSRZWUXGPQ-UHFFFAOYSA-N	2-Oxopropanal	CC(=O)C=O	InChI=1S/C3H4O2/c1-3(5)2-4/h2H,1H3	C3H4O2	72.063	72.021129369	97	1553	129	-	0.8776626000000001	1
319	DTXSID5021629	6-Methyl-5-hepten-2-one	110-93-0	UHEPJGULSIKKTP-UHFFFAOYSA-N	6-Methylhept-5-en-2-one	CC(C)=CCCC(C)=O	InChI=1S/C8H14O/c1-7(2)5-4-6-8(3)9/h5H,4,6H2,1-3H3	C8H14O	126.199	126.104465071	108	26	124	1	0.47455567	0
320	DTXSID9021631	5-Methyl-3-isoxazolamine	1072-67-9	FKPXGNGUVSHWQQ-UHFFFAOYSA-N	5-Methyl-1,2-oxazol-3-amine	CC1=CC(N)=NO1	InChI=1S/C4H6N2O/c1-3-2-4(5)6-7-3/h2H,1H3,(H2,5,6)	C4H6N2O	98.105	98.048012821	48	-	149	-	0.5817922	1
321	DTXSID4021632	2-Methylpentanedioic acid	617-62-9	AQYCMVICBNBXNA-UHFFFAOYSA-N	2-Methylpentanedioic acid	CC(CCC(O)=O)C(O)=O	InChI=1/C6H10O4/c1-4(6(9)10)2-3-5(7)8/h4H,2-3H2,1H3,(H,7,8)(H,9,10)	C6H10O4	146.142	146.05790880200001	47	-	98	-	0.0035392344	0
322	DTXSID9021633	2-Methylpentanoic acid	97-61-0	OVBFMEVBMNZIBR-UHFFFAOYSA-N	2-Methylpentanoic acid	CCCC(C)C(O)=O	InChI=1/C6H12O2/c1-3-4-5(2)6(7)8/h5H,3-4H2,1-2H3,(H,7,8)	C6H12O2	116.16	116.08372962600001	81	7	116	-	0.42883912	0
323	DTXSID4021634	3-Methyl-2-pentanone	565-61-7	UIHCLUNTQKBZGK-UHFFFAOYSA-N	3-Methylpentan-2-one	CCC(C)C(C)=O	InChI=1/C6H12O/c1-4-5(2)6(3)7/h5H,4H2,1-3H3	C6H12O	100.161	100.088815006	60	-	89	-	0.62136185	1
324	DTXSID9021635	2-Methylpropanal	78-84-2	AMIMRNSIRUDHCM-UHFFFAOYSA-N	2-Methylpropanal	CC(C)C=O	InChI=1S/C4H8O/c1-4(2)3-5/h3-4H,1-2H3	C4H8O	72.107	72.057514878	123	60	150	2	0.9349359	1
325	DTXSID4021636	2-Methylpropanoic acid	79-31-2	KQNPFQTWMSNSAP-UHFFFAOYSA-N	2-Methylpropanoic acid	CC(C)C(O)=O	InChI=1S/C4H8O2/c1-3(2)4(5)6/h3H,1-2H3,(H,5,6)	C4H8O2	88.10600000000001	88.052429498	123	154	160	1	0.48864695	0
326	DTXSID9021637	Dibromonitromethane	598-91-4	GQEVYCCMYUNRHJ-UHFFFAOYSA-N	Dibromo(nitro)methane	[O-][N+](=O)C(Br)Br	InChI=1S/CHBr2NO2/c2-1(3)4(5)6/h1H	CHBr2NO2	218.832	216.837404	43	-	47	-	0.74234587	1
327	DTXSID4021638	1,1-Dichloro-1-nitroethane	594-72-9	OQOGEOLRYAOSKO-UHFFFAOYSA-N	1,1-Dichloro-1-nitroethane	CC(Cl)(Cl)[N+]([O-])=O	InChI=1S/C2H3Cl2NO2/c1-2(3,4)5(6)7/h1H3	C2H3Cl2NO2	143.95	142.95408369999998	66	-	41	-	0.71810776	1
328	DTXSID9021639	Nonanal	124-19-6	GYHFUZHODSMOHU-UHFFFAOYSA-N	Nonanal	CCCCCCCCC=O	InChI=1S/C9H18O/c1-2-3-4-5-6-7-8-9-10/h9H,2-8H2,1H3	C9H18O	142.24200000000002	142.13576519999998	130	62	135	48	0.26590884	0
329	DTXSID8021640	Nonanedioic acid	123-99-9	BDJRBEYXGGNYIS-UHFFFAOYSA-N	Nonanedioic acid	OC(=O)CCCCCCCC(O)=O	InChI=1S/C9H16O4/c10-8(11)6-4-2-1-3-5-7-9(12)13/h1-7H2,(H,10,11)(H,12,13)	C9H16O4	188.22299999999998	188.104858995	126	331	264	34	0.06282318	0
330	DTXSID3021641	Nonanoic acid	112-05-0	FBUKVWPVBMHYJY-UHFFFAOYSA-N	Nonanoic acid	CCCCCCCCC(O)=O	InChI=1S/C9H18O2/c1-2-3-4-5-6-7-8-9(10)11/h2-8H2,1H3,(H,10,11)	C9H18O2	158.241	158.13067982	173	94	229	376	0.39415354	0
331	DTXSID8021642	Octadecanoic acid	57-11-4	QIQXTHQIDYTFRH-UHFFFAOYSA-N	Octadecanoic acid	CCCCCCCCCCCCCCCCCC(O)=O	InChI=1S/C18H36O2/c1-2-3-4-5-6-7-8-9-10-11-12-13-14-15-16-17-18(19)20/h2-17H2,1H3,(H,19,20)	C18H36O2	284.48400000000004	284.271530399	188	2041	338	3714	0.0032111704	0
332	DTXSID3021643	Octanal	124-13-0	NUJGJRNETVAIRJ-UHFFFAOYSA-N	Octanal	CCCCCCCC=O	InChI=1S/C8H16O/c1-2-3-4-5-6-7-8-9/h8H,2-7H2,1H3	C8H16O	128.215	128.120115135	140	46	138	10	0.6541836999999999	1
333	DTXSID8021644	Octanedioic acid	505-48-6	TYFQFVWCELRYAO-UHFFFAOYSA-N	Octanedioic acid	OC(=O)CCCCCCC(O)=O	InChI=1S/C8H14O4/c9-7(10)5-3-1-2-4-6-8(11)12/h1-6H2,(H,9,10)(H,11,12)	C8H14O4	174.196	174.08920893099997	86	43	164	-	0.032331944	0
334	DTXSID3021645	Octanoic acid	124-07-2	WWZKQHOCKIZLMA-UHFFFAOYSA-N	Octanoic acid	CCCCCCCC(O)=O	InChI=1S/C8H16O2/c1-2-3-4-5-6-7-8(9)10/h2-7H2,1H3,(H,9,10)	C8H16O2	144.214	144.115029755	167	979	256	216	0.30786633	0
335	DTXSID8021646	2-Oxobutanedioic acid	328-42-7	KHPXUQMNIQBQEV-UHFFFAOYSA-N	2-Oxobutanedioic acid	OC(=O)CC(=O)C(O)=O	InChI=1S/C4H4O5/c5-2(4(8)9)1-3(6)7/h1H2,(H,6,7)(H,8,9)	C4H4O5	132.071	132.005873229	64	342	173	-	0.009628534000000001	0
336	DTXSID3021647	2-Oxopentanoic acid	1821-02-9	KDVFRMMRZOCFLS-UHFFFAOYSA-N	2-Oxopentanoic acid	CCCC(=O)C(O)=O	InChI=1S/C5H8O3/c1-2-3-4(6)5(7)8/h2-3H2,1H3,(H,7,8)	C5H8O3	116.116	116.047344118	57	9	82	-	0.07773042	0
337	DTXSID8021648	4-Oxopentanoic acid	123-76-2	JOOXCMJARBKPKM-UHFFFAOYSA-N	4-Oxopentanoic acid	CC(=O)CCC(O)=O	InChI=1S/C5H8O3/c1-4(6)2-3-5(7)8/h2-3H2,1H3,(H,7,8)	C5H8O3	116.116	116.047344118	102	310	157	1	0.06814745	0
338	DTXSID2021650	Pyruvic acid	127-17-3	LCTONWCANYUPML-UHFFFAOYSA-N	2-Oxopropanoic acid	CC(=O)C(O)=O	InChI=1S/C3H4O3/c1-2(4)3(5)6/h1H3,(H,5,6)	C3H4O3	88.06200000000001	88.016043989	101	6911	280	-	0.71635026	1
339	DTXSID2021652	Pentadecanoic acid	1002-84-2	WQEPLUUGTLDZJY-UHFFFAOYSA-N	Pentadecanoic acid	CCCCCCCCCCCCCCC(O)=O	InChI=1S/C15H30O2/c1-2-3-4-5-6-7-8-9-10-11-12-13-14-15(16)17/h2-14H2,1H3,(H,16,17)	C15H30O2	242.403	242.22458020599998	90	61	134	9	0.027283847000000003	0
340	DTXSID7021653	Pentanal	110-62-3	HGBOYTHUEUWSSQ-UHFFFAOYSA-N	Pentanal	CCCCC=O	InChI=1S/C5H10O/c1-2-3-4-5-6/h5H,2-4H2,1H3	C5H10O	86.134	86.073164942	141	43	133	4	0.87408674	1
341	DTXSID2021654	Glutaric acid	110-94-1	JFCQEDHGNNZCLN-UHFFFAOYSA-N	Pentanedioic acid	OC(=O)CCCC(O)=O	InChI=1S/C5H8O4/c6-4(7)2-1-3-5(8)9/h1-3H2,(H,6,7)(H,8,9)	C5H8O4	132.115	132.042258738	118	457	194	2	0.017508417	0
342	DTXSID7021655	Pentanoic acid	109-52-4	NQPDZGIKBAWPEJ-UHFFFAOYSA-N	Pentanoic acid	CCCCC(O)=O	InChI=1S/C5H10O2/c1-2-3-4-5(6)7/h2-4H2,1H3,(H,6,7)	C5H10O2	102.133	102.06807956200001	138	149	175	3	0.58484185	1
343	DTXSID2021656	Phenylacetic acid	103-82-2	WLJVXDMOQOGPHL-UHFFFAOYSA-N	Phenylacetic acid	OC(=O)CC1=CC=CC=C1	InChI=1S/C8H8O2/c9-8(10)6-7-4-2-1-3-5-7/h1-5H,6H2,(H,9,10)	C8H8O2	136.15	136.05242949799998	129	700	168	-	0.18492797	0
344	DTXSID7021657	1,4-Diacetylbenzene	1009-61-6	SKBBQSLSGRSQAJ-UHFFFAOYSA-N	1,1'-(1,4-Phenylene)di(ethan-1-one)	CC(=O)C1=CC=C(C=C1)C(C)=O	InChI=1S/C10H10O2/c1-7(11)9-3-5-10(6-4-9)8(2)12/h3-6H,1-2H3	C10H10O2	162.188	162.068079562	54	-	101	-	0.618947	1
345	DTXSID2021658	Propanal	123-38-6	NBBJYMSMWIIQGU-UHFFFAOYSA-N	Propanal	CCC=O	InChI=1S/C3H6O/c1-2-3-4/h3H,2H2,1H3	C3H6O	58.08	58.041864813000004	142	1219	158	3	0.94688356	1
346	DTXSID7021659	Propanedioic acid	141-82-2	OFOBLEOULBTSOW-UHFFFAOYSA-N	Propanedioic acid	OC(=O)CC(O)=O	InChI=1S/C3H4O4/c4-2(5)1-3(6)7/h1H2,(H,4,5)(H,6,7)	C3H4O4	104.061	104.010958609	101	799	1165	8	0.04122904	0
347	DTXSID6021660	Tetrachlorocyclopropene	6262-42-6	BLZOHTXDDOAASQ-UHFFFAOYSA-N	1,2,3,3-Tetrachlorocycloprop-1-ene	ClC1=C(Cl)C1(Cl)Cl	InChI=1S/C3Cl4/c4-1-2(5)3(1,6)7	C3Cl4	177.83	175.8754108	39	-	67	-	0.5082783	1
348	DTXSID1021665	Tetradecanal	124-25-4	UHUFTBALEZWWIH-UHFFFAOYSA-N	Tetradecanal	CCCCCCCCCCCCCC=O	InChI=1S/C14H28O/c1-2-3-4-5-6-7-8-9-10-11-12-13-14-15/h14H,2-13H2,1H3	C14H28O	212.377	212.214015522	84	7	107	2	0.07162124	0
349	DTXSID6021666	Tetradecanoic acid	544-63-8	TUNFSRHWOTWDNC-UHFFFAOYSA-N	Tetradecanoic acid	CCCCCCCCCCCCCC(O)=O	InChI=1S/C14H28O2/c1-2-3-4-5-6-7-8-9-10-11-12-13-14(15)16/h2-13H2,1H3,(H,15,16)	C14H28O2	228.37599999999998	228.208930142	150	1503	326	140	0.08541423	0
350	DTXSID1021667	Tribromoacetaldehyde	115-17-3	YTGSYRVSBPFKMQ-UHFFFAOYSA-N	Tribromoacetaldehyde	BrC(Br)(Br)C=O	InChI=1S/C2HBr3O/c3-2(4,5)1-6/h1H	C2HBr3O	280.741	277.757754	62	1	76	-	0.66631866	1
351	DTXSID6021668	Tribromoacetic acid	75-96-7	QIONYIKHPASLHO-UHFFFAOYSA-N	Tribromoacetic acid	OC(=O)C(Br)(Br)Br	InChI=1S/C2HBr3O2/c3-2(4,5)1(6)7/h(H,6,7)	C2HBr3O2	296.74	293.752668	70	13	92	1	0.24242792	0
352	DTXSID5021671	2,2,2-Trichloroacetamide	594-65-0	UPQQXPKAYZYUKO-UHFFFAOYSA-N	2,2,2-Trichloroacetamide	NC(=O)C(Cl)(Cl)Cl	InChI=1S/C2H2Cl3NO/c3-2(4,5)1(6)7/h(H2,6,7)	C2H2Cl3NO	162.39	160.9201968	64	85	113	-	0.54862833	1
353	DTXSID0021672	Trichloroacetonitrile	545-06-2	DRUIESSIVFYOMK-UHFFFAOYSA-N	Trichloroacetonitrile	ClC(Cl)(Cl)C#N	InChI=1S/C2Cl3N/c3-2(4,5)1-6	C2Cl3N	144.38	142.9096321	86	13	118	4	0.6273340000000001	1
354	DTXSID5021679	1,1,1-Trichloropropanone	918-00-3	SMZHKGXSEAGRTI-UHFFFAOYSA-N	1,1,1-Trichloropropan-2-one	CC(=O)C(Cl)(Cl)Cl	InChI=1S/C3H3Cl3O/c1-2(7)3(4,5)6/h1H3	C3H3Cl3O	161.41	159.9249478	45	8	76	4	0.6668031	1
355	DTXSID4021680	1,1,3-Trichloropropanone	921-03-9	ZWILTCXCTVMANU-UHFFFAOYSA-N	1,1,3-Trichloropropan-2-one	ClCC(=O)C(Cl)Cl	InChI=1S/C3H3Cl3O/c4-1-2(7)3(5)6/h3H,1H2	C3H3Cl3O	161.41	159.9249478	49	2	74	-	0.66228646	1
356	DTXSID9021683	Tridecanedioic acid	505-52-2	DXNCZXXFRKPEPY-UHFFFAOYSA-N	Tridecanedioic acid	OC(=O)CCCCCCCCCCCC(O)=O	InChI=1S/C13H24O4/c14-12(15)10-8-6-4-2-1-3-5-7-9-11-13(16)17/h1-11H2,(H,14,15)(H,16,17)	C13H24O4	244.331	244.167459253	75	8	122	-	0.019571334	0
357	DTXSID4021684	Tridecanoic acid	638-53-9	SZHOJFHSIKHZHA-UHFFFAOYSA-N	Tridecanoic acid	CCCCCCCCCCCCC(O)=O	InChI=1S/C13H26O2/c1-2-3-4-5-6-7-8-9-10-11-12-13(14)15/h2-12H2,1H3,(H,14,15)	C13H26O2	214.34900000000002	214.193280077	79	-	149	22	0.32187086	0
358	DTXSID9021685	2,6,6-Trimethyl-2-cyclohexene-1,4-dione	1125-21-9	AYJXHIDNNLJQDT-UHFFFAOYSA-N	2,6,6-Trimethylcyclohex-2-ene-1,4-dione	CC1=CC(=O)CC(C)(C)C1=O	InChI=1S/C9H12O2/c1-6-4-7(10)5-9(2,3)8(6)11/h4H,5H2,1-3H3	C9H12O2	152.19299999999998	152.083729626	73	13	105	-	0.24635297	0
359	DTXSID4021688	Undecanal	112-44-7	KMPQYAYAQWNLME-UHFFFAOYSA-N	Undecanal	CCCCCCCCCCC=O	InChI=1S/C11H22O/c1-2-3-4-5-6-7-8-9-10-11-12/h11H,2-10H2,1H3	C11H22O	170.296	170.16706532799998	100	9	106	1	0.12991908	0
360	DTXSID9021689	Undecane	1120-21-4	RSJKGSCJYJTIGS-UHFFFAOYSA-N	Undecane	CCCCCCCCCCC	InChI=1S/C11H24/c1-3-5-7-9-11-10-8-6-4-2/h3-11H2,1-2H3	C11H24	156.313	156.18780077280002	131	70	290	36	0.34090040000000005	0
361	DTXSID8021690	Undecanoic acid	112-37-8	ZDPHROOEEOARMN-UHFFFAOYSA-N	Undecanoic acid	CCCCCCCCCCC(O)=O	InChI=1S/C11H22O2/c1-2-3-4-5-6-7-8-9-10-11(12)13/h2-10H2,1H3,(H,12,13)	C11H22O2	186.295	186.16197994799998	88	46	186	5	0.37748459999999995	0
362	DTXSID0021709	Benzamide	55-21-0	KXDAEFPNCMNJSK-UHFFFAOYSA-N	Benzamide	NC(=O)C1=CC=CC=C1	InChI=1S/C7H7NO/c8-7(9)6-4-2-1-3-5-6/h1-5H,(H2,8,9)	C7H7NO	121.139	121.052763849	97	431	242	-	0.6305071	1
363	DTXSID9021710	Benzyltriethylammonium chloride	56-37-1	HTZCNXWZYVXIMZ-UHFFFAOYSA-M	N-Benzyl-N,N-diethylethanaminium chloride	[Cl-].CC[N+](CC)(CC)CC1=CC=CC=C1	InChI=1S/C13H22N.ClH/c1-4-14(5-2,6-3)12-13-10-8-7-9-11-13;/h7-11H,4-6,12H2,1-3H3;1H/q+1;/p-1	C13H22ClN	227.78	227.14407740000001	69	5	127	6	0.07413381	0
364	DTXSID4021715	Menadione	58-27-5	MJVAVZPDRWSRRC-UHFFFAOYSA-N	2-Methylnaphthalene-1,4-dione	CC1=CC(=O)C2=C(C=CC=C2)C1=O	InChI=1S/C11H8O2/c1-7-6-10(12)8-4-2-3-5-9(8)11(7)13/h2-6H,1H3	C11H8O2	172.183	172.05242949799998	100	3147	277	-	0.55646795	1
365	DTXSID9021716	2,3,4,6-Tetrachlorophenol	58-90-2	VGVRPFIJEJYOFN-UHFFFAOYSA-N	2,3,4,6-Tetrachlorophenol	OC1=C(Cl)C(Cl)=C(Cl)C=C1Cl	InChI=1S/C6H2Cl4O/c7-2-1-3(8)6(11)5(10)4(2)9/h1,11H	C6H2Cl4O	231.88	229.8859755	124	14	88	2	0.78872573	1
366	DTXSID4021717	4-Chloro-3-methylphenol	59-50-7	CFKMVGJGLGKFKI-UHFFFAOYSA-N	4-Chloro-3-methylphenol	CC1=C(Cl)C=CC(O)=C1	InChI=1S/C7H7ClO/c1-5-4-6(9)2-3-7(5)8/h2-4,9H,1H3	C7H7ClO	142.58	142.0185425	179	165	201	162	0.31655097	0
367	DTXSID9021718	Tolazoline hydrochloride	59-97-2	RHTNTTODYGNRSP-UHFFFAOYSA-N	2-Benzyl-4,5-dihydro-1H-imidazole--hydrogen chloride (1/1)	Cl.C(C1=NCCN1)C1=CC=CC=C1	InChI=1S/C10H12N2.ClH/c1-2-4-9(5-3-1)8-10-11-6-7-12-10;/h1-5H,6-8H2,(H,11,12);1H	C10H13ClN2	196.68	196.0767261	44	1123	123	-	0.23328424	0
368	DTXSID8021721	Strychnine hemisulphate salt	60-41-3	GOOCRIHPADOQAS-ZNUXJMJHSA-N	Sulfuric acid--strychnidin-10-one (1/2)	OS(O)(=O)=O.O=C1C[C@@H]2OCC=C3CN4CC[C@@]56[C@@H]4C[C@@H]3[C@@H]2[C@@H]5N1C1=C6C=CC=C1.O=C1C[C@@H]2OCC=C3CN4CC[C@@]56[C@@H]4C[C@@H]3[C@@H]2[C@@H]5N1C1=C6C=CC=C1	InChI=1S/2C21H22N2O2.H2O4S/c2*24-18-10-16-19-13-9-17-21(6-7-22(17)11-12(13)5-8-25-16)14-3-1-2-4-15(14)23(18)20(19)21;1-5(2,3)4/h2*1-5,13,16-17,19-20H,6-11H2;(H2,1,2,3,4)/t2*13-,16-,17-,19-,20-,21+;/m00./s1	C42H46N4O8S	766.91	766.303635631	52	-	30	1	0.03146258	0
369	DTXSID8021725	Nicotine sulfate	65-30-5	IECQULMJVNSKDB-RCWTXCDDSA-N	Sulfuric acid--3-[(2S)-1-methylpyrrolidin-2-yl]pyridine (1/2)	OS(O)(=O)=O.CN1CCC[C@H]1C1=CN=CC=C1.CN1CCC[C@H]1C1=CN=CC=C1	InChI=1S/2C10H14N2.H2O4S/c2*1-12-7-3-5-10(12)9-4-2-6-11-8-9;1-5(2,3)4/h2*2,4,6,8,10H,3,5,7H2,1H3;(H2,1,2,3,4)/t2*10-;/m00./s1	C20H30N4O4S	422.54	422.198776636	55	-	21	-	0.011906385	0
370	DTXSID3021726	Salicylamide	65-45-2	SKZKKFZAGNVIMN-UHFFFAOYSA-N	2-Hydroxybenzamide	NC(=O)C1=CC=CC=C1O	InChI=1S/C7H7NO2/c8-7(10)5-3-1-2-4-6(5)9/h1-4,9H,(H2,8,10)	C7H7NO2	137.138	137.047678469	121	583	221	2	0.25989070000000003	0
371	DTXSID8021729	Dicumarol	66-76-2	DOBMPNYZJYQDGZ-UHFFFAOYSA-N	3,3'-Methylenebis(4-hydroxy-2H-1-benzopyran-2-one)	OC1=C(CC2=C(O)C3=CC=CC=C3OC2=O)C(=O)OC2=CC=CC=C12	InChI=1S/C19H12O6/c20-16-10-5-1-3-7-14(10)24-18(22)12(16)9-13-17(21)11-6-2-4-8-15(11)25-19(13)23/h1-8,20-21H,9H2	C19H12O6	336.29900000000004	336.063388106	91	2172	200	2	0.0434947	0
372	DTXSID2021731	Methanol	67-56-1	OKKJLVBELUTLKV-UHFFFAOYSA-N	Methanol	CO	InChI=1S/CH4O/c1-2/h2H,1H3	CH4O	32.042	32.026214749	206	14436	972	16029	0.5611344	1
373	DTXSID2021735	Dimethyl sulfoxide	67-68-5	IAZDPXIOMUYVGZ-UHFFFAOYSA-N	(Methanesulfinyl)methane	CS(C)=O	InChI=1S/C2H6OS/c1-4(2)3/h1-2H3	C2H6OS	78.13	78.013935987	176	13943	3078	632	0.88888365	1
374	DTXSID2021739	1-Propanol	71-23-8	BDERNNFJNOPAEC-UHFFFAOYSA-N	Propan-1-ol	CCCO	InChI=1S/C3H8O/c1-2-3-4/h4H,2-3H2,1H3	C3H8O	60.096000000000004	60.057514878	177	2818	451	660	0.9236861999999999	1
375	DTXSID1021740	1-Butanol	71-36-3	LRHPLDYGYMQRHN-UHFFFAOYSA-N	Butan-1-ol	CCCCO	InChI=1S/C4H10O/c1-2-3-4-5/h5H,2-4H2,1H3	C4H10O	74.123	74.07316494199999	205	1109	514	14816	0.91101754	1
376	DTXSID6021741	1-Pentanol	71-41-0	AMQJEAYHLZJPGS-UHFFFAOYSA-N	Pentan-1-ol	CCCCCO	InChI=1S/C5H12O/c1-2-3-4-5-6/h6H,2-5H2,1H3	C5H12O	88.15	88.088815006	146	90	198	46	0.8497722	1
377	DTXSID6021749	Tetramethylammonium chloride	75-57-0	OKIZCWYLBDKLSU-UHFFFAOYSA-M	N,N,N-Trimethylmethanaminium chloride	[Cl-].C[N+](C)(C)C	InChI=1S/C4H12N.ClH/c1-5(2,3)4;/h1-4H3;1H/q+1;/p-1	C4H12ClN	109.6	109.06582709999999	84	499	131	4	0.23422009	0
378	DTXSID0021751	2,2,2-Trifluoroethanol	75-89-8	RHQDFWAXVIIEBN-UHFFFAOYSA-N	2,2,2-Trifluoroethan-1-ol	OCC(F)(F)F	InChI=1S/C2H3F3O/c3-2(4,5)1-6/h6H,1H2	C2H3F3O	100.04	100.01359920600001	96	11330	195	5	0.46031153	0
379	DTXSID5021752	3,3-Dimethyl-2-butanone	75-97-8	PJGSXYOJTGTZAV-UHFFFAOYSA-N	3,3-Dimethylbutan-2-one	CC(=O)C(C)(C)C	InChI=1S/C6H12O/c1-5(7)6(2,3)4/h1-4H3	C6H12O	100.161	100.088815006	85	13	126	-	0.49664912	0
380	DTXSID5021754	5,5-Dimethylhydantoin	77-71-4	YIROYDNZEPTFOL-UHFFFAOYSA-N	5,5-Dimethylimidazolidine-2,4-dione	CC1(C)NC(=O)NC1=O	InChI=1S/C5H8N2O2/c1-5(2)3(8)6-4(9)7-5/h1-2H3,(H2,6,7,8,9)	C5H8N2O2	128.131	128.058577506	112	15	134	18	0.49728352	0
381	DTXSID5021756	3-Methyl-1-pentyn-3-ol	77-75-8	QXLPXWSKPNOQLE-UHFFFAOYSA-N	3-Methylpent-1-yn-3-ol	CCC(C)(O)C#C	InChI=1/C6H10O/c1-4-6(3,7)5-2/h1,7H,5H2,2-3H3	C6H10O	98.145	98.073164942	78	62	96	-	0.39349157	0
382	DTXSID0021757	1-Ethynylcyclohexanol	78-27-3	QYLFHLNFIHBCPR-UHFFFAOYSA-N	1-Ethynylcyclohexan-1-ol	OC1(CCCCC1)C#C	InChI=1S/C8H12O/c1-2-8(9)6-4-3-5-7-8/h1,9H,3-7H2	C8H12O	124.18299999999999	124.088815006	84	-	130	2	0.24762452	0
383	DTXSID5021758	Tris(2-butoxyethyl) phosphate	78-51-3	WTLBZVNBAKMVDP-UHFFFAOYSA-N	Tris(2-butoxyethyl) phosphate	CCCCOCCOP(=O)(OCCOCCCC)OCCOCCCC	InChI=1S/C18H39O7P/c1-4-7-10-20-13-16-23-26(19,24-17-14-21-11-8-5-2)25-18-15-22-12-9-6-3/h4-18H2,1-3H3	C18H39O7P	398.477	398.243340594	159	31	96	1105	0.006495654599999999	0
384	DTXSID0021759	2-Methyl-1-propanol	78-83-1	ZXEKIIBDNHEJCQ-UHFFFAOYSA-N	2-Methylpropan-1-ol	CC(C)CO	InChI=1S/C4H10O/c1-4(2)3-5/h4-5H,3H2,1-2H3	C4H10O	74.123	74.07316494199999	167	176	241	2810	0.6364032	1
385	DTXSID4021761	1,2-Diaminopropane	78-90-0	AOHJOMMDDJHIJH-UHFFFAOYSA-N	Propane-1,2-diamine	CC(N)CN	InChI=1/C3H10N2/c1-3(5)2-4/h3H,2,4-5H2,1H3	C3H10N2	74.127	74.08439833	91	14	124	-	0.66521525	1
386	DTXSID9021762	2-Butanol	78-92-2	BTANRVKWQNVYAZ-UHFFFAOYSA-N	Butan-2-ol	CCC(C)O	InChI=1/C4H10O/c1-3-4(2)5/h4-5H,3H2,1-2H3	C4H10O	74.123	74.07316494199999	144	92	224	457	0.81591916	1
387	DTXSID9021764	1-Amino-2-propanol	78-96-6	HXKKHQJGJAFBHI-UHFFFAOYSA-N	1-Aminopropan-2-ol	CC(O)CN	InChI=1/C3H9NO/c1-3(5)2-4/h3,5H,2,4H2,1H3	C3H9NO	75.111	75.06841391399999	123	25	167	56	0.676399	1
388	DTXSID4021767	Methyl acetate	79-20-9	KXKVLQRXCPHEJC-UHFFFAOYSA-N	Methyl acetate	COC(C)=O	InChI=1S/C3H6O2/c1-3(4)5-2/h1-2H3	C3H6O2	74.079	74.036779433	144	101	166	28	0.6924836	1
389	DTXSID4021769	beta-Ionone	79-77-6	PSQYTAPXSHCGMF-BQYQJAHWSA-N	(3E)-4-(2,6,6-Trimethylcyclohex-1-en-1-yl)but-3-en-2-one	CC(=O)\C=C\C1=C(C)CCCC1(C)C	InChI=1S/C13H20O/c1-10-6-5-9-13(3,4)12(10)8-7-11(2)14/h7-8H,5-6,9H2,1-4H3/b8-7+	C13H20O	192.30200000000002	192.151415264	95	174	150	4	0.037360907	0
390	DTXSID3021770	2,2',6,6'-Tetrachlorobisphenol A	79-95-8	KYPYTERUKNKOLP-UHFFFAOYSA-N	4,4'-(Propane-2,2-diyl)bis(2,6-dichlorophenol)	CC(C)(C1=CC(Cl)=C(O)C(Cl)=C1)C1=CC(Cl)=C(O)C(Cl)=C1	InChI=1S/C15H12Cl4O2/c1-15(2,7-3-9(16)13(20)10(17)4-7)8-5-11(18)14(21)12(19)6-8/h3-6,20-21H,1-2H3	C15H12Cl4O2	366.06	363.95914039999997	81	17	72	-	0.06953132	0
391	DTXSID8021771	4-(2-Methylbutan-2-yl)phenol	80-46-6	NRZWYNLTFLDQQX-UHFFFAOYSA-N	4-(2-Methylbutan-2-yl)phenol	CCC(C)(C)C1=CC=C(O)C=C1	InChI=1S/C11H16O/c1-4-11(2,3)9-5-7-10(12)8-6-9/h5-8,12H,4H2,1-3H3	C11H16O	164.248	164.120115135	161	224	141	320	0.23928207	0
392	DTXSID3021772	1,8-Diamino-p-menthane	80-52-4	KOGSPLLRMRSADR-UHFFFAOYSA-N	4-(2-Aminopropan-2-yl)-1-methylcyclohexan-1-amine	CC(C)(N)C1CCC(C)(N)CC1	InChI=1S/C10H22N2/c1-9(2,11)8-4-6-10(3,12)7-5-8/h8H,4-7,11-12H2,1-3H3	C10H22N2	170.3	170.178298716	67	1	109	8	0.19101298	0
393	DTXSID3021774	Acenaphthene	83-32-9	CWRYPZZKDGJXCA-UHFFFAOYSA-N	1,2-Dihydroacenaphthylene	C1CC2=C3C1=CC=CC3=CC=C2	InChI=1S/C12H10/c1-3-9-4-2-6-11-8-7-10(5-1)12(9)11/h1-6H,7-8H2	C12H10	154.21200000000002	154.078250322	162	72	157	21	0.53477234	1
394	DTXSID8021775	3-Methylindole	83-34-1	ZFRKQXVRDFCRJG-UHFFFAOYSA-N	3-Methyl-1H-indole	CC1=CNC2=C1C=CC=C2	InChI=1S/C9H9N/c1-7-6-10-9-5-3-2-4-8(7)9/h2-6,10H,1H3	C9H9N	131.178	131.073499294	111	519	200	-	0.41438630000000004	0
395	DTXSID8021777	Riboflavin	83-88-5	AUNGANRZJHBGPY-SCRDCRAPSA-N	1-Deoxy-1-(7,8-dimethyl-2,4-dioxo-3,4-dihydrobenzo[g]pteridin-10(2H)-yl)-D-ribitol	CC1=CC2=C(C=C1C)N(C[C@H](O)[C@H](O)[C@H](O)CO)C1=NC(=O)NC(=O)C1=N2	InChI=1S/C17H20N4O6/c1-7-3-9-10(4-8(7)2)21(5-11(23)14(25)12(24)6-22)15-13(18-9)16(26)20-17(27)19-15/h3-4,11-12,14,22-25H,5-6H2,1-2H3,(H,20,26,27)/t11-,12+,14-/m0/s1	C17H20N4O6	376.369	376.13828438	122	7569	158	12	0.14552236	0
396	DTXSID3021778	Diphenyl phthalate	84-62-8	DWNAQMUDCDVSLT-UHFFFAOYSA-N	Diphenyl benzene-1,2-dicarboxylate	O=C(OC1=CC=CC=C1)C1=CC=CC=C1C(=O)OC1=CC=CC=C1	InChI=1S/C20H14O4/c21-19(23-15-9-3-1-4-10-15)17-13-7-8-14-18(17)20(22)24-16-11-5-2-6-12-16/h1-14H	C20H14O4	318.328	318.089208931	76	-	92	1	0.013414055	0
397	DTXSID7021780	Diethyl phthalate	84-66-2	FLKPEMZONWLCSK-UHFFFAOYSA-N	Diethyl benzene-1,2-dicarboxylate	CCOC(=O)C1=CC=CC=C1C(=O)OCC	InChI=1S/C12H14O4/c1-3-15-11(13)9-7-5-6-8-10(9)12(14)16-4-2/h5-8H,3-4H2,1-2H3	C12H14O4	222.24	222.08920893099997	228	219	170	412	0.035088867	0
398	DTXSID2021781	Dibutyl phthalate	84-74-2	DOIRQSBPFJWKBE-UHFFFAOYSA-N	Dibutyl benzene-1,2-dicarboxylate	CCCCOC(=O)C1=CC=CC=C1C(=O)OCCCC	InChI=1S/C16H22O4/c1-3-5-11-19-15(17)13-9-7-8-10-14(13)16(18)20-12-6-4-2/h7-10H,3-6,11-12H2,1-2H3	C16H22O4	278.348	278.151809188	265	831	189	7040	0.022714107999999997	0
399	DTXSID7021782	2,3,4,5,6-Pentabromoethylbenzene	85-22-3	FIAXCDIQXHJNIX-UHFFFAOYSA-N	1,2,3,4,5-Pentabromo-6-ethylbenzene	CCC1=C(Br)C(Br)=C(Br)C(Br)=C1Br	InChI=1S/C8H5Br5/c1-2-3-4(9)6(11)8(13)7(12)5(3)10/h2H2,1H3	C8H5Br5	500.648	495.63081500000004	76	4	51	-	0.30357188	0
400	DTXSID7021784	Salicylanilide	87-17-2	WKEDVNSFRWHDNR-UHFFFAOYSA-N	2-Hydroxy-N-phenylbenzamide	OC1=C(C=CC=C1)C(=O)NC1=CC=CC=C1	InChI=1S/C13H11NO2/c15-12-9-5-4-8-11(12)13(16)14-10-6-2-1-3-7-10/h1-9,15H,(H,14,16)	C13H11NO2	213.236	213.078978598	87	86	152	21	0.13992691	0
401	DTXSID7021788	3-Trifluoromethyl-4-nitrophenol	88-30-2	ZEFMBAFMCSYJOO-UHFFFAOYSA-N	4-Nitro-3-(trifluoromethyl)phenol	OC1=CC(=C(C=C1)[N+]([O-])=O)C(F)(F)F	InChI=1S/C7H4F3NO3/c8-7(9,10)5-3-4(12)1-2-6(5)11(13)14/h1-3,12H	C7H4F3NO3	207.108	207.014327482	78	14	122	-	0.27310702	0
402	DTXSID2021789	2-Aminobenzamide	88-68-6	PXBFMLJZNCDSMP-UHFFFAOYSA-N	2-Aminobenzamide	NC(=O)C1=CC=CC=C1N	InChI=1S/C7H8N2O/c8-6-4-2-1-3-5(6)7(9)10/h1-4H,8H2,(H2,9,10)	C7H8N2O	136.154	136.063662886	74	134	156	1	0.5325169	1
403	DTXSID1021790	2-Nitrophenol	88-75-5	IQUPABOKLQSFBK-UHFFFAOYSA-N	2-Nitrophenol	OC1=C(C=CC=C1)[N+]([O-])=O	InChI=1S/C6H5NO3/c8-6-4-2-1-3-5(6)7(9)10/h1-4,8H	C6H5NO3	139.11	139.026943025	149	84	189	8	0.44919086	0
404	DTXSID1021792	Salicylaldehyde	90-02-8	SMQUZDBALVYZAC-UHFFFAOYSA-N	2-Hydroxybenzaldehyde	OC1=CC=CC=C1C=O	InChI=1S/C7H6O2/c8-5-6-3-1-2-4-7(6)9/h1-5,9H	C7H6O2	122.12299999999999	122.03677943299999	116	260	180	-	0.44727700000000004	0
405	DTXSID6021793	1-Naphthol	90-15-3	KJCVRFUGPWSIIH-UHFFFAOYSA-N	Naphthalen-1-ol	OC1=CC=CC2=CC=CC=C12	InChI=1S/C10H8O/c11-10-7-3-5-8-4-1-2-6-9(8)10/h1-7,11H	C10H8O	144.173	144.057514878	157	401	201	1120	0.31798065	0
406	DTXSID6021795	Xanthone	90-47-1	JNELGWHKGNBSMD-UHFFFAOYSA-N	9H-Xanthen-9-one	O=C1C2=C(OC3=C1C=CC=C3)C=CC=C2	InChI=1S/C13H8O2/c14-13-9-5-1-3-7-11(9)15-12-8-4-2-6-10(12)13/h1-8H	C13H8O2	196.205	196.05242949799998	72	229	160	-	0.6067402	1
407	DTXSID1021798	Quinoline	91-22-5	SMWDFEZZVXVKRB-UHFFFAOYSA-N	Quinoline	C1=CC2=C(C=C1)N=CC=C2	InChI=1S/C9H7N/c1-2-6-9-8(4-1)5-3-7-10-9/h1-7H	C9H7N	129.162	129.057849229	166	912	421	5	0.22652757	0
408	DTXSID6021799	N,N-Diethylcyclohexylamine	91-65-6	CIXSDMKDSYXUMJ-UHFFFAOYSA-N	N,N-Diethylcyclohexanamine	CCN(CC)C1CCCCC1	InChI=1S/C10H21N/c1-3-11(4-2)10-8-6-5-7-9-10/h10H,3-9H2,1-2H3	C10H21N	155.285	155.16739968	59	-	69	-	0.51043755	1
409	DTXSID8021800	N,N-Diethylaniline	91-66-7	GGSUCNLOZRCGPQ-UHFFFAOYSA-N	N,N-Diethylaniline	CCN(CC)C1=CC=CC=C1	InChI=1S/C10H15N/c1-3-11(4-2)10-8-6-5-7-9-10/h5-9H,3-4H2,1-2H3	C10H15N	149.237	149.120449487	124	8	138	6	0.7630614	1
410	DTXSID3021801	2-(N-Ethyl-m-toluidino)ethanol	91-88-3	KRNUKKZDGDAWBF-UHFFFAOYSA-N	2-[Ethyl(3-methylphenyl)amino]ethan-1-ol	CCN(CCO)C1=CC(C)=CC=C1	InChI=1S/C11H17NO/c1-3-12(7-8-13)11-6-4-5-10(2)9-11/h4-6,9,13H,3,7-8H2,1-2H3	C11H17NO	179.263	179.13101417099998	56	-	95	-	0.7143789	1
411	DTXSID8021802	1,1'-Bicyclohexyl	92-51-3	WVIIMZNLDWSIRH-UHFFFAOYSA-N	1,1'-Bi(cyclohexane)	C1CCC(CC1)C1CCCCC1	InChI=1S/C12H22/c1-3-7-11(8-4-1)12-9-5-2-6-10-12/h11-12H,1-10H2	C12H22	166.308	166.1721507084	67	-	108	3	0.019725799999999998	0
412	DTXSID3021803	1-Benzoylacetone	93-91-4	CVBUKMMMRLOKQR-UHFFFAOYSA-N	1-Phenylbutane-1,3-dione	CC(=O)CC(=O)C1=CC=CC=C1	InChI=1S/C10H10O2/c1-8(11)7-10(12)9-5-3-2-4-6-9/h2-6H,7H2,1H3	C10H10O2	162.188	162.068079562	65	16	134	-	0.22976944	0
413	DTXSID8021804	Benzocaine	94-09-7	BLFLLBZGZJTVJG-UHFFFAOYSA-N	Ethyl 4-aminobenzoate	CCOC(=O)C1=CC=C(N)C=C1	InChI=1S/C9H11NO2/c1-2-12-9(11)7-3-5-8(10)6-4-7/h3-6H,2,10H2,1H3	C9H11NO2	165.192	165.078978598	143	1083	280	196	0.8809657	1
414	DTXSID3021805	Piperine	94-62-2	MXXWOMGUGJBKIW-YPCIICBESA-N	(2E,4E)-5-(2H-1,3-Benzodioxol-5-yl)-1-(piperidin-1-yl)penta-2,4-dien-1-one	O=C(\C=C\C=C\C1=CC=C2OCOC2=C1)N1CCCCC1	InChI=1S/C17H19NO3/c19-17(18-10-4-1-5-11-18)7-3-2-6-14-8-9-15-16(12-14)21-13-20-15/h2-3,6-9,12H,1,4-5,10-11,13H2/b6-2+,7-3+	C17H19NO3	285.343	285.136493476	106	458	201	1	0.025959581000000002	0
415	DTXSID3021807	o-Xylene	95-47-6	CTQNGGLPUBDAKN-UHFFFAOYSA-N	1,2-Xylene	CC1=C(C)C=CC=C1	InChI=1S/C8H10/c1-7-5-3-4-6-8(7)2/h3-6H,1-2H3	C8H10	106.16799999999999	106.078250322	181	139	399	184	0.6896316	1
416	DTXSID8021808	o-Cresol	95-48-7	QWVGKYWNOKOFNN-UHFFFAOYSA-N	2-Methylphenol	CC1=C(O)C=CC=C1	InChI=1S/C7H8O/c1-6-4-2-3-5-7(6)8/h2-5,8H,1H3	C7H8O	108.14	108.05751487799999	183	184	232	74	0.36057829999999996	0
417	DTXSID2021810	2-Chloroaniline	95-51-2	AKCRQHGQIJBRMN-UHFFFAOYSA-N	2-Chloroaniline	NC1=C(Cl)C=CC=C1	InChI=1S/C6H6ClN/c7-5-3-1-2-4-6(5)8/h1-4H,8H2	C6H6ClN	127.57	127.01887690000001	111	39	173	-	0.7588955	1
418	DTXSID7021815	3,4-Dichloroaniline	95-76-1	SDYWXFYBZPNOFX-UHFFFAOYSA-N	3,4-Dichloroaniline	NC1=CC(Cl)=C(Cl)C=C1	InChI=1S/C6H5Cl2N/c7-5-2-1-4(9)3-6(5)8/h1-3H,9H2	C6H5Cl2N	162.01	160.9799046	149	139	169	-	0.5681034	1
419	DTXSID2021816	Allyl methacrylate	96-05-9	FBCQUCJYYPMKRO-UHFFFAOYSA-N	Prop-2-en-1-yl 2-methylprop-2-enoate	CC(=C)C(=O)OCC=C	InChI=1S/C7H10O2/c1-4-5-9-7(8)6(2)3/h4H,1-2,5H2,3H3	C7H10O2	126.155	126.06807956200001	92	4	77	1	0.37314369999999997	0
420	DTXSID7021817	2,3-Dibromopropanol	96-13-9	QWVCIORZLNBIIC-UHFFFAOYSA-N	2,3-Dibromopropan-1-ol	OCC(Br)CBr	InChI=1/C3H6Br2O/c4-1-3(5)2-6/h3,6H,1-2H2	C3H6Br2O	217.888	215.878541	83	10	100	1	0.7416421	1
421	DTXSID2021818	2-Methylbutanal	96-17-3	BYGQBDHUGHBGMD-UHFFFAOYSA-N	2-Methylbutanal	CCC(C)C=O	InChI=1/C5H10O/c1-3-5(2)4-6/h4-5H,3H2,1-2H3	C5H10O	86.134	86.073164942	96	11	106	-	0.910697	1
422	DTXSID6021820	3-Pentanone	96-22-0	FDPIMTJIUBPUKL-UHFFFAOYSA-N	Pentan-3-one	CCC(=O)CC	InChI=1S/C5H10O/c1-3-5(6)4-2/h3-4H2,1-2H3	C5H10O	86.134	86.073164942	103	9	133	1	0.67330027	1
423	DTXSID1021821	2-Butanone oxime	96-29-7	WHIVNJATOVLWBW-UHFFFAOYSA-N	N-Butan-2-ylidenehydroxylamine	CCC(C)=NO	InChI=1S/C4H9NO/c1-3-4(2)5-6/h6H,3H2,1-2H3	C4H9NO	87.12200000000001	87.06841391399999	129	9	47	399	0.6819371999999999	1
424	DTXSID6021822	N,N-Diisopropyl ethanolamine	96-80-0	ZYWUVGFIXPNBDL-UHFFFAOYSA-N	2-[Di(propan-2-yl)amino]ethan-1-ol	CC(C)N(CCO)C(C)C	InChI=1S/C8H19NO/c1-7(2)9(5-6-10)8(3)4/h7-8,10H,5-6H2,1-4H3	C8H19NO	145.246	145.146664236	73	-	87	-	0.42647570000000007	0
425	DTXSID1021823	2,4-Dinitroaniline	97-02-9	LXQOQPGNCGEELI-UHFFFAOYSA-N	2,4-Dinitroaniline	NC1=C(C=C(C=C1)[N+]([O-])=O)[N+]([O-])=O	InChI=1S/C6H5N3O4/c7-5-2-1-4(8(10)11)3-6(5)9(12)13/h1-3H,7H2	C6H5N3O4	183.123	183.02800565299998	88	21	124	-	0.54544324	1
426	DTXSID6021824	Dichlorophen	97-23-4	MDNWOSOZYLHTCG-UHFFFAOYSA-N	2,2'-Methylenebis(4-chlorophenol)	OC1=CC=C(Cl)C=C1CC1=CC(Cl)=CC=C1O	InChI=1S/C13H10Cl2O2/c14-10-1-3-12(16)8(6-10)5-9-7-11(15)2-4-13(9)17/h1-4,6-7,16-17H,5H2	C13H10Cl2O2	269.12	268.005785	138	77	165	72	0.36446953	0
427	DTXSID1021827	Cumene	98-82-8	RWGFKTVRMDUZSP-UHFFFAOYSA-N	(Propan-2-yl)benzene	CC(C)C1=CC=CC=C1	InChI=1S/C9H12/c1-8(2)9-6-4-3-5-7-9/h3-8H,1-2H3	C9H12	120.195	120.0939003864	180	93	255	1086	0.71088356	1
428	DTXSID6021828	Acetophenone	98-86-2	KWOLFJPFCHCOCG-UHFFFAOYSA-N	1-Phenylethan-1-one	CC(=O)C1=CC=CC=C1	InChI=1S/C8H8O/c1-7(9)8-5-3-2-4-6-8/h2-6H,1H3	C8H8O	120.15100000000001	120.05751487799999	188	286	207	125	0.72835004	1
429	DTXSID5021831	3-Nitrotoluene	99-08-1	QZYHIOPPLUPUJF-UHFFFAOYSA-N	1-Methyl-3-nitrobenzene	CC1=CC(=CC=C1)[N+]([O-])=O	InChI=1S/C7H7NO2/c1-6-3-2-4-7(5-6)8(9)10/h2-5H,1H3	C7H7NO2	137.138	137.047678469	139	33	136	2	0.82682824	1
430	DTXSID0021832	N,N,4-Trimethylaniline	99-97-8	GYVGXEWAOAAJEU-UHFFFAOYSA-N	N,N,4-Trimethylaniline	CN(C)C1=CC=C(C)C=C1	InChI=1S/C9H13N/c1-8-4-6-9(7-5-8)10(2)3/h4-7H,1-3H3	C9H13N	135.21	135.104799423	131	59	145	226	0.47941077	0
431	DTXSID0021834	4-Nitrophenol	100-02-7	BTJIUGUIPKRLHP-UHFFFAOYSA-N	4-Nitrophenol	OC1=CC=C(C=C1)[N+]([O-])=O	InChI=1S/C6H5NO3/c8-6-3-1-5(2-4-6)7(9)10/h1-4,8H	C6H5NO3	139.11	139.026943025	187	1147	278	98	0.5725316	1
432	DTXSID5021835	4-Dimethylaminobenzaldehyde	100-10-7	BGNGWHSBYQYVRX-UHFFFAOYSA-N	4-(Dimethylamino)benzaldehyde	CN(C)C1=CC=C(C=O)C=C1	InChI=1S/C9H11NO/c1-10(2)9-5-3-8(7-11)4-6-9/h3-7H,1-2H3	C9H11NO	149.19299999999998	149.084063978	88	65	192	25	0.9019134	1
433	DTXSID0021836	1,4-Dinitrobenzene	100-25-4	FYFDQJRXFWGIBS-UHFFFAOYSA-N	1,4-Dinitrobenzene	[O-][N+](=O)C1=CC=C(C=C1)[N+]([O-])=O	InChI=1S/C6H4N2O4/c9-7(10)5-1-2-6(4-3-5)8(11)12/h1-4H	C6H4N2O4	168.108	168.017106617	97	18	112	1	0.22384980000000002	0
434	DTXSID5021837	N,N-Diethylethanolamine	100-37-8	BFSVOASYOCHEOV-UHFFFAOYSA-N	2-(Diethylamino)ethan-1-ol	CCN(CC)CCO	InChI=1S/C6H15NO/c1-3-7(4-2)5-6-8/h8H,3-6H2,1-2H3	C6H15NO	117.19200000000001	117.115364107	140	234	134	310	0.81490755	1
435	DTXSID5021839	Benzylamine	100-46-9	WGQKYBSKWIADBV-UHFFFAOYSA-N	1-Phenylmethanamine	NCC1=CC=CC=C1	InChI=1S/C7H9N/c8-6-7-4-2-1-3-5-7/h1-5H,6,8H2	C7H9N	107.156	107.073499294	109	5343	245	-	0.7060725	1
436	DTXSID9021841	N-Methylaniline	100-61-8	AFBPFSWMIHJQDM-UHFFFAOYSA-N	N-Methylaniline	CNC1=CC=CC=C1	InChI=1S/C7H9N/c1-8-7-5-3-2-4-6-7/h2-6,8H,1H3	C7H9N	107.156	107.073499294	128	72	154	4	0.66917086	1
437	DTXSID4021842	Cyclohexanone oxime	100-64-1	VEZUQRBDRNJBJY-UHFFFAOYSA-N	N-Cyclohexylidenehydroxylamine	ON=C1CCCCC1	InChI=1S/C6H11NO/c8-7-6-4-2-1-3-5-6/h8H,1-5H2	C6H11NO	113.16	113.08406397799999	100	12	124	-	0.43236607	0
438	DTXSID9021843	2-Pyridinecarbonitrile	100-70-9	FFNVQNRYTPFDDP-UHFFFAOYSA-N	Pyridine-2-carbonitrile	N#CC1=NC=CC=C1	InChI=1S/C6H4N2/c7-5-6-3-1-2-4-8-6/h1-4H	C6H4N2	104.11200000000001	104.03744813700001	84	-	155	-	0.42236102	0
439	DTXSID9021847	Diphenyl oxide	101-84-8	USIUVYZYUHIAEV-UHFFFAOYSA-N	1,1'-Oxydibenzene	O(C1=CC=CC=C1)C1=CC=CC=C1	InChI=1S/C12H10O/c1-3-7-11(8-4-1)13-12-9-5-2-6-10-12/h1-10H	C12H10O	170.21099999999998	170.073164942	164	139	173	8	0.07553902	0
440	DTXSID4021848	N-Ethyl-3-methylaniline	102-27-2	GUYMMHOQXYZMJQ-UHFFFAOYSA-N	N-Ethyl-3-methylaniline	CCNC1=CC(C)=CC=C1	InChI=1S/C9H13N/c1-3-10-9-6-4-5-8(2)7-9/h4-7,10H,3H2,1-2H3	C9H13N	135.21	135.104799423	82	-	104	-	0.6963368000000001	1
441	DTXSID3021851	2-Methyl-4-phenylbutan-2-ol	103-05-9	YXVSKJDFNJFXAJ-UHFFFAOYSA-N	2-Methyl-4-phenylbutan-2-ol	CC(C)(O)CCC1=CC=CC=C1	InChI=1S/C11H16O/c1-11(2,12)9-8-10-6-4-3-5-7-10/h3-7,12H,8-9H2,1-2H3	C11H16O	164.248	164.120115135	77	-	85	1	0.55662274	1
442	DTXSID3021853	1-Piperazineethanol	103-76-4	WFCSWCVEJLETKA-UHFFFAOYSA-N	2-(Piperazin-1-yl)ethan-1-ol	OCCN1CCNCC1	InChI=1S/C6H14N2O/c9-6-5-8-3-1-7-2-4-8/h7,9H,1-6H2	C6H14N2O	130.191	130.110613079	78	-	176	-	0.61227196	1
443	DTXSID8021854	N,N-Dimethylbenzylamine	103-83-3	XXBDWLFCJWSEKW-UHFFFAOYSA-N	N,N-Dimethyl-1-phenylmethanamine	CN(C)CC1=CC=CC=C1	InChI=1S/C9H13N/c1-10(2)8-9-6-4-3-5-7-9/h3-7H,8H2,1-2H3	C9H13N	135.21	135.104799423	106	14	127	23	0.6467449000000001	1
444	DTXSID8021856	4-Butylaniline	104-13-2	OGIQUQKNJJTLSZ-UHFFFAOYSA-N	4-Butylaniline	CCCCC1=CC=C(N)C=C1	InChI=1S/C10H15N/c1-2-3-4-9-5-7-10(11)8-6-9/h5-8H,2-4,11H2,1H3	C10H15N	149.237	149.120449487	65	-	118	-	0.9052650999999999	1
445	DTXSID2021860	4-Chlorobenzaldehyde	104-88-1	AVPYQKSLYISFPO-UHFFFAOYSA-N	4-Chlorobenzaldehyde	ClC1=CC=C(C=O)C=C1	InChI=1S/C7H5ClO/c8-7-3-1-6(5-9)2-4-7/h1-5H	C7H5ClO	140.57	140.0028925	93	6	160	-	0.7216952	1
446	DTXSID7021861	5-Ethyl-2-methylpyridine	104-90-5	NTSLROIKFLNUIJ-UHFFFAOYSA-N	5-Ethyl-2-methylpyridine	CCC1=CN=C(C)C=C1	InChI=1S/C8H11N/c1-3-8-5-4-7(2)9-6-8/h4-6H,3H2,1-2H3	C8H11N	121.18299999999999	121.08914935799999	93	-	120	-	0.45534430000000004	0
447	DTXSID7021863	Diethyl propanedioate	105-53-3	IYXGSMUGOJNHAZ-UHFFFAOYSA-N	Diethyl propanedioate	CCOC(=O)CC(=O)OCC	InChI=1S/C7H12O4/c1-3-10-6(8)5-7(9)11-4-2/h3-5H2,1-2H3	C7H12O4	160.16899999999998	160.073558866	116	16	155	5	0.06103742	0
448	DTXSID2021864	2,4-Dimethylphenol	105-67-9	KUFFULVDNCHOFZ-UHFFFAOYSA-N	2,4-Dimethylphenol	CC1=CC(C)=C(O)C=C1	InChI=1S/C8H10O/c1-6-3-4-8(9)7(2)5-6/h3-5,9H,1-2H3	C8H10O	122.167	122.073164942	171	20	154	13	0.30910382	0
449	DTXSID2021866	Dibutyl adipate	105-99-7	XTJFFFGAUHQWII-UHFFFAOYSA-N	Dibutyl hexanedioate	CCCCOC(=O)CCCCC(=O)OCCCC	InChI=1S/C14H26O4/c1-3-5-11-17-13(15)9-7-8-10-14(16)18-12-6-4-2/h3-12H2,1-2H3	C14H26O4	258.358	258.183109317	117	4	82	1	0.014428526	0
450	DTXSID7021867	4-Bromoaniline	106-40-1	WDFQBORIUYODSI-UHFFFAOYSA-N	4-Bromoaniline	NC1=CC=C(Br)C=C1	InChI=1S/C6H6BrN/c7-5-1-3-6(8)4-2-5/h1-4H,8H2	C6H6BrN	172.025	170.968362	88	17	170	3	0.5905276999999999	1
451	DTXSID2021868	p-Xylene	106-42-3	URLKBWYHVLBVBO-UHFFFAOYSA-N	1,4-Xylene	CC1=CC=C(C)C=C1	InChI=1S/C8H10/c1-7-3-5-8(2)6-4-7/h3-6H,1-2H3	C8H10	106.16799999999999	106.078250322	163	183	196	178	0.7003510000000001	1
452	DTXSID7021869	p-Cresol	106-44-5	IWDCLRJOBJJRNH-UHFFFAOYSA-N	4-Methylphenol	CC1=CC=C(O)C=C1	InChI=1S/C7H8O/c1-6-2-4-7(8)5-3-6/h2-5,8H,1H3	C7H8O	108.14	108.05751487799999	191	472	278	20	0.47731164	0
453	DTXSID1021871	4-Chlorophenol	106-48-9	WXNZTHHGJRFXKQ-UHFFFAOYSA-N	4-Chlorophenol	OC1=CC=C(Cl)C=C1	InChI=1S/C6H5ClO/c7-5-1-3-6(8)4-2-5/h1-4,8H	C6H5ClO	128.56	128.0028925	144	440	226	1	0.33571595	0
454	DTXSID6021872	4-Methylaniline	106-49-0	RZXMPPFPUUCRFN-UHFFFAOYSA-N	4-Methylaniline	CC1=CC=C(N)C=C1	InChI=1S/C7H9N/c1-6-2-4-7(8)5-3-6/h2-5H,8H2,1H3	C7H9N	107.156	107.073499294	127	42	179	-	0.73547125	1
455	DTXSID1021873	Isobutyl acrylate	106-63-8	CFVWNXQPGQOHRJ-UHFFFAOYSA-N	2-Methylpropyl prop-2-enoate	CC(C)COC(=O)C=C	InChI=1S/C7H12O2/c1-4-7(8)9-5-6(2)3/h4,6H,1,5H2,2-3H3	C7H12O2	128.171	128.083729626	97	-	82	2	0.76246953	1
456	DTXSID6021874	1-Bromopropane	106-94-5	CYNYIHKIEHGYOZ-UHFFFAOYSA-N	1-Bromopropane	CCCBr	InChI=1S/C3H7Br/c1-2-3-4/h2-3H2,1H3	C3H7Br	122.993	121.97311299999998	128	112	126	28	0.9331950999999999	1
457	DTXSID1021877	2-Chloroethanol	107-07-3	SZIFAVKTNFCBPC-UHFFFAOYSA-N	2-Chloroethan-1-ol	OCCCl	InChI=1S/C2H5ClO/c3-1-2-4/h4H,1-2H2	C2H5ClO	80.51	80.0028925	133	315	102	1	0.9677014000000002	1
458	DTXSID1021879	Propionitrile	107-12-0	FVSKHRXBFJPNKK-UHFFFAOYSA-N	Propanenitrile	CCC#N	InChI=1S/C3H5N/c1-2-3-4/h2H2,1H3	C3H5N	55.08	55.042199165	119	75	152	-	0.6035515	1
459	DTXSID5021881	Ethylenediamine	107-15-3	PIICEJLVQHRZGT-UHFFFAOYSA-N	Ethane-1,2-diamine	NCCN	InChI=1S/C2H8N2/c3-1-2-4/h1-4H2	C2H8N2	60.1	60.06874826600001	157	745	272	211	0.7479528	1
460	DTXSID5021883	Propargyl alcohol	107-19-7	TVDSBUOJIPERQY-UHFFFAOYSA-N	Prop-2-yn-1-ol	OCC#C	InChI=1S/C3H4O/c1-2-3-4/h1,4H,3H2	C3H4O	56.06399999999999	56.026214749	131	232	103	30	0.6138023	1
461	DTXSID5021885	2-Methyl-2,4-pentanediol	107-41-5	SVTBMSDMJJWYQN-UHFFFAOYSA-N	2-Methylpentane-2,4-diol	CC(O)CC(C)(C)O	InChI=1/C6H14O2/c1-5(7)4-6(2,3)8/h5,7-8H,4H2,1-3H3	C6H14O2	118.176	118.09937969100001	145	83	141	1956	0.30187464	0
462	DTXSID0021886	tert-Octylamine	107-45-9	QIJIUJYANDSEKG-UHFFFAOYSA-N	2,4,4-Trimethylpentan-2-amine	CC(C)(C)CC(C)(C)N	InChI=1S/C8H19N/c1-7(2,3)6-8(4,5)9/h6,9H2,1-5H3	C8H19N	129.247	129.15174961600002	70	-	87	-	0.12561762	0
463	DTXSID0021888	2-Pentanone	107-87-9	XNLICIUVMPYHGG-UHFFFAOYSA-N	Pentan-2-one	CCCC(C)=O	InChI=1S/C5H10O/c1-3-4-5(2)6/h3-4H2,1-2H3	C5H10O	86.134	86.073164942	143	19	143	718	0.79610276	1
464	DTXSID5021889	4-Methyl-2-pentanone	108-10-1	NTIZESTWPVYFNL-UHFFFAOYSA-N	4-Methylpentan-2-one	CC(C)CC(C)=O	InChI=1S/C6H12O/c1-5(2)4-6(3)7/h5H,4H2,1-3H3	C6H12O	100.161	100.088815006	185	98	242	16284	0.5143262	1
465	DTXSID4021890	Isopropyl ether	108-20-3	ZAFNJMIOTHYJRJ-UHFFFAOYSA-N	2-[(Propan-2-yl)oxy]propane	CC(C)OC(C)C	InChI=1S/C6H14O/c1-5(2)7-6(3)4/h5-6H,1-4H3	C6H14O	102.177	102.104465071	124	38	248	-	0.56888074	1
466	DTXSID4021892	4-Methylpyridine	108-89-4	FKNQCJSGGFJEIZ-UHFFFAOYSA-N	4-Methylpyridine	CC1=CC=NC=C1	InChI=1S/C6H7N/c1-6-2-4-7-5-3-6/h2-5H,1H3	C6H7N	93.12899999999999	93.057849229	107	1	150	-	0.7136134	1
467	DTXSID4021894	Cyclohexanol	108-93-0	HPXRVTGHNJAIIH-UHFFFAOYSA-N	Cyclohexanol	OC1CCCCC1	InChI=1S/C6H12O/c7-6-4-2-1-3-5-6/h6-7H,1-5H2	C6H12O	100.161	100.088815006	160	4213	201	108	0.47370854	0
468	DTXSID9021897	3-Methylpyridine	108-99-6	ITQTTZVARXURQS-UHFFFAOYSA-N	3-Methylpyridine	CC1=CC=CN=C1	InChI=1S/C6H7N/c1-6-3-2-4-7-5-6/h2-5H,1H3	C6H7N	93.12899999999999	93.057849229	123	16	162	-	0.66969013	1
469	DTXSID9021899	2-Methylpyridine	109-06-8	BSKHPKMHTQYZBB-UHFFFAOYSA-N	2-Methylpyridine	CC1=NC=CC=C1	InChI=1S/C6H7N/c1-6-4-2-3-5-7-6/h2-5H,1H3	C6H7N	93.12899999999999	93.057849229	121	1395	157	1	0.6916971	1
470	DTXSID6021901	Propyl acetate	109-60-4	YKYONYBAUNKHLG-UHFFFAOYSA-N	Propyl acetate	CCCOC(C)=O	InChI=1S/C5H10O2/c1-3-4-7-5(2)6/h3-4H2,1-2H3	C5H10O2	102.133	102.06807956200001	138	18	144	165	0.6393776999999999	1
471	DTXSID1021902	1,3-Dibromopropane	109-64-8	VEFLKXRACNJHOV-UHFFFAOYSA-N	1,3-Dibromopropane	BrCCCBr	InChI=1S/C3H6Br2/c4-2-1-3-5/h1-3H2	C3H6Br2	201.889	199.883626	74	14	127	-	0.8874496	1
472	DTXSID1021904	Butylamine	109-73-9	HQABUPZFAYXKJW-UHFFFAOYSA-N	Butan-1-amine	CCCCN	InChI=1S/C4H11N/c1-2-3-4-5/h2-5H2,1H3	C4H11N	73.139	73.089149358	129	68	168	9	0.7788937	1
473	DTXSID6021907	Propanedinitrile	109-77-3	CUONGYYJJVDODC-UHFFFAOYSA-N	Propanedinitrile	N#CCC#N	InChI=1S/C3H2N2/c4-2-1-3-5/h1H2	C3H2N2	66.063	66.021798072	114	161	131	-	0.45164028	0
474	DTXSID6021909	Diethylamine	109-89-7	HPNMFZURTQLUMO-UHFFFAOYSA-N	N-Ethylethanamine	CCNCC	InChI=1S/C4H11N/c1-3-5-4-2/h5H,3-4H2,1-2H3	C4H11N	73.139	73.089149358	139	178	307	48	0.6790946	1
475	DTXSID5021910	Pyrrole	109-97-7	KAESVJOAVNADME-UHFFFAOYSA-N	1H-Pyrrole	N1C=CC=C1	InChI=1S/C4H5N/c1-2-4-5-3-1/h1-5H	C4H5N	67.09100000000001	67.042199165	99	3184	365	-	0.71914494	1
476	DTXSID5021914	5-Methyl-2-hexanone	110-12-3	FFWSICBKRCICMR-UHFFFAOYSA-N	5-Methylhexan-2-one	CC(C)CCC(C)=O	InChI=1S/C7H14O/c1-6(2)4-5-7(3)8/h6H,4-5H2,1-3H3	C7H14O	114.18799999999999	114.104465071	124	1	92	635	0.25945514	0
477	DTXSID0021915	Diethyl decanedioate	110-40-7	ONKUXPIBXRRIDU-UHFFFAOYSA-N	Diethyl decanedioate	CCOC(=O)CCCCCCCCC(=O)OCC	InChI=1S/C14H26O4/c1-3-17-13(15)11-9-7-5-6-8-10-12-14(16)18-4-2/h3-12H2,1-2H3	C14H26O4	258.358	258.183109317	85	12	105	-	0.010285645999999999	0
478	DTXSID5021916	2-Heptanone	110-43-0	CATSNJVOTSVZJV-UHFFFAOYSA-N	Heptan-2-one	CCCCCC(C)=O	InChI=1S/C7H14O/c1-3-4-5-6-7(2)8/h3-6H2,1-2H3	C7H14O	114.18799999999999	114.104465071	153	61	140	1700	0.6940034	1
479	DTXSID0021917	n-Hexane	110-54-3	VLKZOEOYAKHREP-UHFFFAOYSA-N	Hexane	CCCCCC	InChI=1S/C6H14/c1-3-5-6-4-2/h3-6H2,1-2H3	C6H14	86.178	86.1095504508	189	1005	1275	7437	0.8107103	1
480	DTXSID4021921	2-Butyne-1,4-diol	110-65-6	DLDJFQGPPSQZKI-UHFFFAOYSA-N	But-2-yne-1,4-diol	OCC#CCO	InChI=1S/C4H6O2/c5-3-1-2-4-6/h5-6H,3-4H2	C4H6O2	86.09	86.03677943299999	107	13	105	-	0.34699827	0
481	DTXSID9021922	2-(Ethylamino)ethanol	110-73-6	MIJDSYMOBYNHOT-UHFFFAOYSA-N	2-(Ethylamino)ethan-1-ol	CCNCCO	InChI=1S/C4H11NO/c1-2-5-3-4-6/h5-6H,2-4H2,1H3	C4H11NO	89.13799999999999	89.08406397799999	91	-	103	11	0.782754	1
482	DTXSID4021923	Cyclohexane	110-82-7	XDTMQSROBMDMFD-UHFFFAOYSA-N	Cyclohexane	C1CCCCC1	InChI=1S/C6H12/c1-2-4-6-5-3-1/h1-6H2	C6H12	84.162	84.09390038640001	183	608	527	1036	0.7203085	1
483	DTXSID9021924	Pyridine	110-86-1	JUJWROOIHBZHMG-UHFFFAOYSA-N	Pyridine	C1=CC=NC=C1	InChI=1S/C5H5N/c1-2-4-6-5-3-1/h1-5H	C5H5N	79.102	79.042199165	184	2327	748	144	0.57732034	1
484	DTXSID4021925	1,3,5-Trioxane	110-88-3	BGJSXRVXTHVRSN-UHFFFAOYSA-N	1,3,5-Trioxane	C1OCOCO1	InChI=1S/C3H6O3/c1-4-2-6-3-5-1/h1-3H2	C3H6O3	90.07799999999999	90.031694053	114	21	106	24	0.57203907	1
485	DTXSID9021928	Ethylene glycol monoethyl ether acetate	111-15-9	SVONRAPFKPVNKG-UHFFFAOYSA-N	2-Ethoxyethyl acetate	CCOCCOC(C)=O	InChI=1S/C6H12O3/c1-3-8-4-5-9-6(2)7/h3-5H2,1-2H3	C6H12O3	132.159	132.078644246	153	24	104	3090	0.5265788	1
486	DTXSID4021929	1-Bromohexane	111-25-1	MNDIARAMWBIKFW-UHFFFAOYSA-N	1-Bromohexane	CCCCCCBr	InChI=1S/C6H13Br/c1-2-3-4-5-6-7/h2-6H2,1H3	C6H13Br	165.074	164.020063	91	4	116	-	0.849468	1
487	DTXSID3021930	Hexylamine	111-26-2	BMVXCPBXGZKUPN-UHFFFAOYSA-N	Hexan-1-amine	CCCCCCN	InChI=1S/C6H15N/c1-2-3-4-5-6-7/h2-7H2,1H3	C6H15N	101.193	101.120449487	104	47	140	-	0.64033943	1
488	DTXSID8021931	1-Hexanol	111-27-3	ZSIAUFGUXNUGDI-UHFFFAOYSA-N	Hexan-1-ol	CCCCCCO	InChI=1S/C6H14O/c1-2-3-4-5-6-7/h7H,2-6H2,1H3	C6H14O	102.177	102.104465071	156	144	211	20	0.71238875	1
489	DTXSID3021932	Diethanolamine	111-42-2	ZBCBWPMODOFKDW-UHFFFAOYSA-N	2,2'-Azanediyldi(ethan-1-ol)	OCCNCCO	InChI=1S/C4H11NO2/c6-3-1-5-2-4-7/h5-7H,1-4H2	C4H11NO2	105.137	105.07897859799999	172	153	286	2225	0.62957245	1
490	DTXSID3021936	Hexanedinitrile	111-69-3	BTGRAWJCKBQKAO-UHFFFAOYSA-N	Hexanedinitrile	N#CCCCCC#N	InChI=1S/C6H8N2/c7-5-3-1-2-4-6-8/h1-4H2	C6H8N2	108.14399999999999	108.068748266	126	11	112	3	0.2927357	0
491	DTXSID8021937	1-Heptanol	111-70-6	BBMCTIGTTCKYKF-UHFFFAOYSA-N	Heptan-1-ol	CCCCCCCO	InChI=1S/C7H16O/c1-2-3-4-5-6-7-8/h8H,2-7H2,1H3	C7H16O	116.204	116.120115135	122	304	154	10	0.6426597	1
492	DTXSID3021938	1-Bromooctane	111-83-1	VMKOFRJSULQZRM-UHFFFAOYSA-N	1-Bromooctane	CCCCCCCCBr	InChI=1S/C8H17Br/c1-2-3-4-5-6-7-8-9/h2-8H2,1H3	C8H17Br	193.128	192.05136399999998	75	-	122	-	0.53483576	1
493	DTXSID8021939	1-Octanamine	111-86-4	IOQPZZOEVPZRBK-UHFFFAOYSA-N	Octan-1-amine	CCCCCCCCN	InChI=1S/C8H19N/c1-2-3-4-5-6-7-8-9/h2-9H2,1H3	C8H19N	129.247	129.15174961600002	95	70	142	-	0.5162401	1
494	DTXSID7021940	1-Octanol	111-87-5	KBPLFHHGFOOTCA-UHFFFAOYSA-N	Octan-1-ol	CCCCCCCCO	InChI=1S/C8H18O/c1-2-3-4-5-6-7-8-9/h9H,2-8H2,1H3	C8H18O	130.231	130.1357652	175	658	274	132	0.37237415	0
495	DTXSID2021941	2-(2-Ethoxyethoxy)ethanol	111-90-0	XXJWXESWEXIICW-UHFFFAOYSA-N	2-(2-Ethoxyethoxy)ethan-1-ol	CCOCCOCCO	InChI=1S/C6H14O3/c1-2-8-5-6-9-4-3-7/h7H,2-6H2,1H3	C6H14O3	134.175	134.094294311	155	129	292	2572	0.37804806	0
496	DTXSID2021943	2-Undecanone	112-12-9	KYWIYKKSMDLRDC-UHFFFAOYSA-N	Undecan-2-one	CCCCCCCCCC(C)=O	InChI=1S/C11H22O/c1-3-4-5-6-7-8-9-10-11(2)12/h3-10H2,1-2H3	C11H22O	170.296	170.16706532799998	115	28	122	8	0.13313809	0
497	DTXSID7021946	1-Decanol	112-30-1	MWKFXSUHUHTGQN-UHFFFAOYSA-N	Decan-1-ol	CCCCCCCCCCO	InChI=1S/C10H22O/c1-2-3-4-5-6-7-8-9-10-11/h11H,2-10H2,1H3	C10H22O	158.285	158.16706532799998	158	86	180	75	0.2944153	0
498	DTXSID2021947	1-Tridecanol	112-70-9	XFRVVPUIAFSTFO-UHFFFAOYSA-N	Tridecan-1-ol	CCCCCCCCCCCCCO	InChI=1S/C13H28O/c1-2-3-4-5-6-7-8-9-10-11-12-13-14/h14H,2-13H2,1H3	C13H28O	200.36599999999999	200.214015522	105	4	131	26	0.21531528	0
499	DTXSID7021948	Propoxur	114-26-1	ISRUGXGCCGIOQO-UHFFFAOYSA-N	2-[(Propan-2-yl)oxy]phenyl methylcarbamate	CNC(=O)OC1=CC=CC=C1OC(C)C	InChI=1S/C11H15NO3/c1-8(2)14-9-6-4-5-7-10(9)15-11(13)12-3/h4-8H,1-3H3,(H,12,13)	C11H15NO3	209.245	209.105193347	170	380	138	1196	0.006621152	0
500	DTXSID2021949	2-Methyl-3-butyn-2-ol	115-19-5	CEBKHWWANWSNTI-UHFFFAOYSA-N	2-Methylbut-3-yn-2-ol	CC(C)(O)C#C	InChI=1S/C5H8O/c1-4-5(2,3)6/h1,6H,2-3H3	C5H8O	84.118	84.057514878	97	4	108	7	0.43719667	0
501	DTXSID1021952	Triphenyl phosphate	115-86-6	XZZNDPSIHUTMOC-UHFFFAOYSA-N	Triphenyl phosphate	O=P(OC1=CC=CC=C1)(OC1=CC=CC=C1)OC1=CC=CC=C1	InChI=1S/C18H15O4P/c19-23(20-16-10-4-1-5-11-16,21-17-12-6-2-7-13-17)22-18-14-8-3-9-15-18/h1-15H	C18H15O4P	326.288	326.070795961	205	90	129	1440	0.041829497	0
502	DTXSID6021953	Fensulfothion	115-90-2	XDNBJTQLKCIJBV-UHFFFAOYSA-N	O,O-Diethyl O-[4-(methanesulfinyl)phenyl] phosphorothioate	CCOP(=S)(OCC)OC1=CC=C(C=C1)S(C)=O	InChI=1/C11H17O4PS2/c1-4-13-16(17,14-5-2)15-10-6-8-11(9-7-10)18(3)12/h6-9H,4-5H2,1-3H3	C11H17O4PS2	308.35	308.030588373	103	7	69	2	0.22657034	0
503	DTXSID1021956	Di-n-octyl phthalate	117-84-0	MQIUGAXCHLFZKX-UHFFFAOYSA-N	Dioctyl benzene-1,2-dicarboxylate	CCCCCCCCOC(=O)C1=C(C=CC=C1)C(=O)OCCCCCCCC	InChI=1S/C24H38O4/c1-3-5-7-9-11-15-19-27-23(25)21-17-13-14-18-22(21)24(26)28-20-16-12-10-8-6-4-2/h13-14,17-18H,3-12,15-16,19-20H2,1-2H3	C24H38O4	390.564	390.277009704	167	2191	135	420	0.0029552877000000003	0
504	DTXSID6021957	Phenyl salicylate	118-55-8	ZQBAKBUEJOMQEX-UHFFFAOYSA-N	Phenyl 2-hydroxybenzoate	OC1=C(C=CC=C1)C(=O)OC1=CC=CC=C1	InChI=1S/C13H10O3/c14-12-9-5-4-8-11(12)13(15)16-10-6-2-1-3-7-10/h1-9,14H	C13H10O3	214.22	214.062994182	113	29	151	-	0.048821300000000005	0
505	DTXSID1021958	Ethyl salicylate	118-61-6	GYCKQBWUSACYIF-UHFFFAOYSA-N	Ethyl 2-hydroxybenzoate	CCOC(=O)C1=C(O)C=CC=C1	InChI=1S/C9H10O3/c1-2-12-9(11)7-5-3-4-6-8(7)10/h3-6,10H,2H2,1H3	C9H10O3	166.176	166.062994182	93	11	137	2	0.2514553	0
506	DTXSID6021959	2,4,6-Tribromophenol	118-79-6	BSWWXRFVMJHFBN-UHFFFAOYSA-N	2,4,6-Tribromophenol	OC1=C(Br)C=C(Br)C=C1Br	InChI=1S/C6H3Br3O/c7-3-1-4(8)6(10)5(9)2-3/h1-2,10H	C6H3Br3O	330.801	327.773404	148	79	155	14	0.22932959	0
507	DTXSID0021961	Benzophenone	119-61-9	RWCCWEUUXYIKHB-UHFFFAOYSA-N	Diphenylmethanone	O=C(C1=CC=CC=C1)C1=CC=CC=C1	InChI=1S/C13H10O/c14-13(11-7-3-1-4-8-11)12-9-5-2-6-10-12/h1-10H	C13H10O	182.222	182.073164942	203	456	209	160	0.09324899	0
508	DTXSID5021962	N-Phenyl diethanolamine	120-07-0	OJPDDQSCZGTACX-UHFFFAOYSA-N	2,2'-(Phenylazanediyl)di(ethan-1-ol)	OCCN(CCO)C1=CC=CC=C1	InChI=1S/C10H15NO2/c12-8-6-11(7-9-13)10-4-2-1-3-5-10/h1-5,12-13H,6-9H2	C10H15NO2	181.235	181.110278727	76	-	104	5	0.929435	1
509	DTXSID0021963	4-(Diethylamino)benzaldehyde	120-21-8	MNFZZNNFORDXSV-UHFFFAOYSA-N	4-(Diethylamino)benzaldehyde	CCN(CC)C1=CC=C(C=O)C=C1	InChI=1S/C11H15NO/c1-3-12(4-2)11-7-5-10(9-13)6-8-11/h5-9H,3-4H2,1-2H3	C11H15NO	177.247	177.115364107	73	7	133	2	0.8163967	1
510	DTXSID0021965	1,2,4-Trichlorobenzene	120-82-1	PBKONEOXTCPAFI-UHFFFAOYSA-N	1,2,4-Trichlorobenzene	ClC1=CC(Cl)=C(Cl)C=C1	InChI=1S/C6H3Cl3/c7-4-1-2-5(8)6(9)3-4/h1-3H	C6H3Cl3	181.44	179.9300332	177	100	160	35	0.44373578	0
511	DTXSID5021968	3-Ethoxy-4-hydroxybenzaldehyde	121-32-4	CBOQJANXLMLOSS-UHFFFAOYSA-N	3-Ethoxy-4-hydroxybenzaldehyde	CCOC1=C(O)C=CC(C=O)=C1	InChI=1S/C9H10O3/c1-2-12-9-5-7(6-10)3-4-8(9)11/h3-6,11H,2H2,1H3	C9H10O3	166.176	166.062994182	141	28	168	5	0.69237524	1
512	DTXSID0021969	4-Hydroxy-3-methoxybenzaldehyde	121-33-5	MWOOGOJBHIARFG-UHFFFAOYSA-N	4-Hydroxy-3-methoxybenzaldehyde	COC1=C(O)C=CC(C=O)=C1	InChI=1S/C8H8O3/c1-11-8-4-6(5-9)2-3-7(8)10/h2-5,10H,1H3	C8H8O3	152.149	152.04734411799998	177	829	246	72	0.30779076	0
513	DTXSID4021971	1-Chloro-3-nitrobenzene	121-73-3	KMAQZIILEGKYQZ-UHFFFAOYSA-N	1-Chloro-3-nitrobenzene	[O-][N+](=O)C1=CC=CC(Cl)=C1	InChI=1S/C6H4ClNO2/c7-5-2-1-3-6(4-5)8(9)10/h1-4H	C6H4ClNO2	157.55	156.9930561	107	7	121	1	0.58920974	1
514	DTXSID4021973	2-Chloro-4-nitroaniline	121-87-9	LOCWBQIWHWIRGN-UHFFFAOYSA-N	2-Chloro-4-nitroaniline	NC1=C(Cl)C=C(C=C1)[N+]([O-])=O	InChI=1S/C6H5ClN2O2/c7-5-3-4(9(10)11)1-2-6(5)8/h1-3H,8H2	C6H5ClN2O2	172.57	172.00395509999998	86	6	135	1	0.7865788	1
515	DTXSID9021974	4-Isopropylbenzaldehyde	122-03-2	WTWBUQJHJGUZCY-UHFFFAOYSA-N	4-(Propan-2-yl)benzaldehyde	CC(C)C1=CC=C(C=O)C=C1	InChI=1S/C10H12O/c1-8(2)10-5-3-9(7-11)4-6-10/h3-8H,1-2H3	C10H12O	148.205	148.088815006	104	15	129	-	0.66713375	1
516	DTXSID4021975	Diphenylamine	122-39-4	DMBHHRLKUKUOEG-UHFFFAOYSA-N	N-Phenylaniline	N(C1=CC=CC=C1)C1=CC=CC=C1	InChI=1S/C12H11N/c1-3-7-11(8-4-1)13-12-9-5-2-6-10-12/h1-10,13H	C12H11N	169.227	169.089149358	215	797	187	2501	0.28013027	0
517	DTXSID9021976	2-Phenoxyethanol	122-99-6	QCDWFXQBSFUVSP-UHFFFAOYSA-N	2-Phenoxyethan-1-ol	OCCOC1=CC=CC=C1	InChI=1S/C8H10O2/c9-6-7-10-8-4-2-1-3-5-8/h1-5,9H,6-7H2	C8H10O2	138.166	138.068079562	184	125	197	3325	0.38399965	0
518	DTXSID4021977	4-Ethylphenol	123-07-9	HXDOZKJGKXYMEW-UHFFFAOYSA-N	4-Ethylphenol	CCC1=CC=C(O)C=C1	InChI=1S/C8H10O/c1-2-7-3-5-8(9)6-4-7/h3-6,9H,2H2,1H3	C8H10O	122.167	122.073164942	115	103	164	-	0.34098148	0
519	DTXSID9021978	2-Methylpentanal	123-15-9	FTZILAQGHINQQR-UHFFFAOYSA-N	2-Methylpentanal	CCCC(C)C=O	InChI=1/C6H12O/c1-3-4-6(2)5-7/h5-6H,3-4H2,1-2H3	C6H12O	100.161	100.088815006	82	-	93	-	0.7009313	1
520	DTXSID4021979	2,4-Pentanedione	123-54-6	YRKCREAYFQTBPV-UHFFFAOYSA-N	Pentane-2,4-dione	CC(=O)CC(C)=O	InChI=1S/C5H8O2/c1-4(6)3-5(2)7/h3H2,1-2H3	C5H8O2	100.117	100.052429498	130	182	159	524	0.63358116	1
521	DTXSID3021980	Ethyl hexanoate	123-66-0	SHZIWNPUGXLXDT-UHFFFAOYSA-N	Ethyl hexanoate	CCCCCC(=O)OCC	InChI=1S/C8H16O2/c1-3-5-6-7-8(9)10-4-2/h3-7H2,1-2H3	C8H16O2	144.214	144.115029755	105	37	109	10	0.106668085	0
522	DTXSID3021982	Butyl acetate	123-86-4	DKPFZGUDAPQIHT-UHFFFAOYSA-N	Butyl acetate	CCCCOC(C)=O	InChI=1S/C6H12O2/c1-3-4-5-8-6(2)7/h3-5H2,1-2H3	C6H12O2	116.16	116.08372962600001	161	120	263	15292	0.68959594	1
523	DTXSID3021984	1-Dodecanamine	124-22-1	JRBPAEWTRLWTQC-UHFFFAOYSA-N	Dodecan-1-amine	CCCCCCCCCCCCN	InChI=1S/C12H27N/c1-2-3-4-5-6-7-8-9-10-11-12-13/h2-13H2,1H3	C12H27N	185.355	185.214349873	104	115	128	1	0.32159424	0
524	DTXSID3021986	Tributyl phosphate	126-73-8	STCOOQWBFONSKY-UHFFFAOYSA-N	Tributyl phosphate	CCCCOP(=O)(OCCCC)OCCCC	InChI=1S/C12H27O4P/c1-4-7-10-14-17(13,15-11-8-5-2)16-12-9-6-3/h4-12H2,1-3H3	C12H27O4P	266.318	266.164696347	192	188	127	885	0.03239131	0
525	DTXSID2021993	Dibenzofuran	132-64-9	TXCDCPKCNAJMEE-UHFFFAOYSA-N	Dibenzo[b,d]furan	O1C2=CC=CC=C2C2=C1C=CC=C2	InChI=1S/C12H8O/c1-3-7-11-9(5-1)10-6-2-4-8-12(10)13-11/h1-8H	C12H8O	168.195	168.057514878	134	618	159	12	0.75619954	1
526	DTXSID7021994	Phenyl 4-aminosalicylate	133-11-9	DNVVZWSVACQWJE-UHFFFAOYSA-N	Phenyl 4-amino-2-hydroxybenzoate	NC1=CC(O)=C(C=C1)C(=O)OC1=CC=CC=C1	InChI=1S/C13H11NO3/c14-9-6-7-11(12(15)8-9)13(16)17-10-4-2-1-3-5-10/h1-8,15H,14H2	C13H11NO3	229.235	229.073893218	53	1	118	1	0.33105975	0
527	DTXSID2021995	DEET	134-62-3	MMOXZBCLCQITDF-UHFFFAOYSA-N	N,N-Diethyl-3-methylbenzamide	CCN(CC)C(=O)C1=CC=CC(C)=C1	InChI=1S/C12H17NO/c1-4-13(5-2)12(14)11-8-6-7-10(3)9-11/h6-9H,4-5H2,1-3H3	C12H17NO	191.274	191.13101417099998	201	753	205	648	0.12916374	0
528	DTXSID2021997	1-(2-Aminoethyl)piperazine	140-31-8	IMUDHTPIFIBORV-UHFFFAOYSA-N	2-(Piperazin-1-yl)ethan-1-amine	NCCN1CCNCC1	InChI=1S/C6H15N3/c7-1-4-9-5-2-8-3-6-9/h8H,1-7H2	C6H15N3	129.207	129.126597495	119	4	121	249	0.6627911	1
529	DTXSID7021998	Dibutyl butanedioate	141-03-7	YUXIBTJKHLUKBD-UHFFFAOYSA-N	Dibutyl butanedioate	CCCCOC(=O)CCC(=O)OCCCC	InChI=1S/C12H22O4/c1-3-5-9-15-11(13)7-8-12(14)16-10-6-4-2/h3-10H2,1-2H3	C12H22O4	230.304	230.151809188	79	-	93	-	0.047014505	0
530	DTXSID6022000	Ethanolamine	141-43-5	HZAXFHJVJLSVMW-UHFFFAOYSA-N	2-Aminoethan-1-ol	NCCO	InChI=1S/C2H7NO/c3-1-2-4/h4H,1-3H2	C2H7NO	61.083999999999996	61.052763848999994	185	1018	269	4424	0.8637318000000002	1
531	DTXSID1022001	Ethyl acetate	141-78-6	XEKOWRVHYACXOJ-UHFFFAOYSA-N	Ethyl acetate	CCOC(C)=O	InChI=1S/C4H8O2/c1-3-6-4(2)5/h3H2,1-2H3	C4H8O2	88.10600000000001	88.052429498	188	1327	881	16320	0.4290340999999999	0
532	DTXSID6022002	2,6-Dimethyl morpholine	141-91-3	HNVIQLPOGUDBSU-UHFFFAOYSA-N	2,6-Dimethylmorpholine	CC1CNCC(C)O1	InChI=1/C6H13NO/c1-5-3-7-4-6(2)8-5/h5-7H,3-4H2,1-2H3	C6H13NO	115.176	115.09971404299999	67	1	113	-	0.47786498	0
533	DTXSID1022003	1,3-Diethylbenzene	141-93-5	AFZZYIJIWUTJFO-UHFFFAOYSA-N	1,3-Diethylbenzene	CCC1=CC(CC)=CC=C1	InChI=1S/C10H14/c1-3-9-6-5-7-10(4-2)8-9/h5-8H,3-4H2,1-2H3	C10H14	134.222	134.1095504508	85	2	100	-	0.73581135	1
534	DTXSID6022004	1,3-Dichloropropane	142-28-9	YHRUOJUYPBUZOS-UHFFFAOYSA-N	1,3-Dichloropropane	ClCCCCl	InChI=1S/C3H6Cl2/c4-2-1-3-5/h1-3H2	C3H6Cl2	112.98	111.98465559999998	107	13	113	8	0.98512733	1
535	DTXSID6022006	Hexyl acetate	142-92-7	AOGQPLXWSUTHQB-UHFFFAOYSA-N	Hexyl acetate	CCCCCCOC(C)=O	InChI=1S/C8H16O2/c1-3-4-5-6-7-10-8(2)9/h3-7H2,1-2H3	C8H16O2	144.214	144.115029755	120	-	113	25	0.17079091	0
536	DTXSID1022007	Butyl ether	142-96-1	DURPTKYDGMDSBL-UHFFFAOYSA-N	1-Butoxybutane	CCCCOCCCC	InChI=1S/C8H18O/c1-3-5-7-9-8-6-4-2/h3-8H2,1-2H3	C8H18O	130.231	130.1357652	120	4	128	16	0.23180422	0
537	DTXSID6022008	1-Nonanol	143-08-8	ZWRUINPWMLAQRD-UHFFFAOYSA-N	Nonan-1-ol	CCCCCCCCCO	InChI=1S/C9H20O/c1-2-3-4-5-6-7-8-9-10/h10H,2-9H2,1H3	C9H20O	144.25799999999998	144.151415264	121	8	165	3	0.546551	1
538	DTXSID1022009	Dihexylamine	143-16-8	PXSXRABJBXYMFT-UHFFFAOYSA-N	N-Hexylhexan-1-amine	CCCCCCNCCCCCC	InChI=1S/C12H27N/c1-3-5-7-9-11-13-12-10-8-6-4-2/h13H,3-12H2,1-2H3	C12H27N	185.355	185.214349873	70	-	104	-	0.2526645	0
539	DTXSID0022010	cis-Oleyl alcohol	143-28-2	ALSTYHKOOCGGFT-KTKRTIGZSA-N	(9Z)-Octadec-9-en-1-ol	CCCCCCCC\C=C/CCCCCCCCO	InChI=1S/C18H36O/c1-2-3-4-5-6-7-8-9-10-11-12-13-14-15-16-17-18-19/h9-10,19H,2-8,11-18H2,1H3/b10-9-	C18H36O	268.485	268.276615779	90	52	93	26	0.0022463799	0
540	DTXSID0022012	3-Methoxyphenol	150-19-6	ASHGTJPOSUFTGB-UHFFFAOYSA-N	3-Methoxyphenol	COC1=CC=CC(O)=C1	InChI=1S/C7H8O2/c1-9-7-4-2-3-6(8)5-7/h2-5,8H,1H3	C7H8O2	124.139	124.052429498	85	7	169	-	0.30166954	0
541	DTXSID0022014	Hydroquinone dimethyl ether	150-78-7	OHBQPCCCRFSCAX-UHFFFAOYSA-N	1,4-Dimethoxybenzene	COC1=CC=C(OC)C=C1	InChI=1S/C8H10O2/c1-9-7-3-5-8(10-2)6-4-7/h3-6H,1-2H3	C8H10O2	138.166	138.068079562	116	18	154	-	0.617835	1
542	DTXSID0022016	1,4-Diazabicyclo[2.2.2]octane	280-57-9	IMNIMPAHZVJRPE-UHFFFAOYSA-N	1,4-Diazabicyclo[2.2.2]octane	C1CN2CCN1CC2	InChI=1S/C6H12N2/c1-2-8-5-3-7(1)4-6-8/h1-6H2	C6H12N2	112.176	112.100048394	112	164	188	16	0.3853857	0
543	DTXSID0022018	Disulfoton	298-04-4	DOFZAZXDOSGAJZ-UHFFFAOYSA-N	O,O-Diethyl S-[2-(ethylsulfanyl)ethyl] phosphorodithioate	CCOP(=S)(OCC)SCCSCC	InChI=1S/C8H19O2PS3/c1-4-9-11(12,10-5-2)14-8-7-13-6-3/h4-8H2,1-3H3	C8H19O2PS3	274.39	274.028480372	172	102	106	1035	0.058789253	0
544	DTXSID4022020	Bromacil	314-40-9	CTSLUCNDVMMDHG-UHFFFAOYSA-N	5-Bromo-3-(butan-2-yl)-6-methylpyrimidine-2,4(1H,3H)-dione	CCC(C)N1C(=O)NC(C)=C(Br)C1=O	InChI=1/C9H13BrN2O2/c1-4-5(2)12-8(13)7(10)6(3)11-9(12)14/h5H,4H2,1-3H3,(H,11,14)	C9H13BrN2O2	261.119	260.01604100000003	157	47	85	2728	0.40822816	0
545	DTXSID9022027	4-Fluoroaniline	371-40-4	KRZCOLNOCZKSDF-UHFFFAOYSA-N	4-Fluoroaniline	NC1=CC=C(F)C=C1	InChI=1S/C6H6FN/c7-5-1-3-6(8)4-2-5/h1-4H,8H2	C6H6FN	111.119	111.04842736	91	13	164	-	0.6498347	1
546	DTXSID3022035	[(1S)-endo]-(-)-Borneol	464-45-9	DTGKSKDOIYIVQL-QXFUBDJGSA-N	(1S,2R,4S)-1,7,7-Trimethylbicyclo[2.2.1]heptan-2-ol	CC1(C)[C@H]2CC[C@]1(C)[C@H](O)C2	InChI=1S/C10H18O/c1-9(2)7-4-5-10(9,3)8(11)6-7/h7-8,11H,4-6H2,1-3H3/t7-,8+,10+/m0/s1	C10H18O	154.253	154.13576519999998	69	233	83	3	0.06725967	0
547	DTXSID8022036	(1S)-(-)-Camphor	464-48-2	DSSYKIVIOFKYAU-OIBJUYFYSA-N	(1S,4S)-1,7,7-Trimethylbicyclo[2.2.1]heptan-2-one	CC1(C)[C@H]2CC[C@]1(C)C(=O)C2	InChI=1S/C10H16O/c1-9(2)7-4-5-10(9,3)8(11)6-7/h7H,4-6H2,1-3H3/t7-,10+/m0/s1	C10H16O	152.237	152.120115135	58	1649	96	2	0.077150345	0
548	DTXSID7022043	2,6-Pyridinedicarboxylic acid	499-83-2	WJJMNDUMQPNECX-UHFFFAOYSA-N	Pyridine-2,6-dicarboxylic acid	OC(=O)C1=CC=CC(=N1)C(O)=O	InChI=1S/C7H5NO4/c9-6(10)4-2-1-3-5(8-4)7(11)12/h1-3H,(H,9,10)(H,11,12)	C7H5NO4	167.12	167.021857645	90	438	207	9	0.11149612	0
549	DTXSID2022048	Flavone	525-82-6	VHBFFQKBGNRLFZ-UHFFFAOYSA-N	2-Phenyl-4H-1-benzopyran-4-one	O=C1C=C(OC2=CC=CC=C12)C1=CC=CC=C1	InChI=1S/C15H10O2/c16-13-10-15(11-6-2-1-3-7-11)17-14-9-5-4-8-12(13)14/h1-10H	C15H10O2	222.243	222.068079562	91	362	177	1	0.49339125	0
550	DTXSID7022049	2,4,6-Trimethylphenol	527-60-6	BPRYUXCVCCNUFE-UHFFFAOYSA-N	2,4,6-Trimethylphenol	CC1=CC(C)=C(O)C(C)=C1	InChI=1S/C9H12O/c1-6-4-7(2)9(10)8(3)5-6/h4-5,10H,1-3H3	C9H12O	136.194	136.088815006	115	15	141	-	0.21941079999999996	0
551	DTXSID6022050	2-Tolunitrile	529-19-1	NWPNXBQSRGKSJB-UHFFFAOYSA-N	2-Methylbenzonitrile	CC1=CC=CC=C1C#N	InChI=1S/C8H7N/c1-7-4-2-3-5-8(7)6-9/h2-5H,1H3	C8H7N	117.15100000000001	117.057849229	79	1	123	-	0.4686976	0
552	DTXSID1022051	2-Tolualdehyde	529-20-4	BTFQKIATRPGRBS-UHFFFAOYSA-N	2-Methylbenzaldehyde	CC1=C(C=O)C=CC=C1	InChI=1S/C8H8O/c1-7-4-2-3-5-8(7)6-9/h2-6H,1H3	C8H8O	120.15100000000001	120.05751487799999	79	6	159	-	0.77987826	1
553	DTXSID1022053	2-Methyl-4,6-dinitrophenol	534-52-1	ZXVONLUNISGICL-UHFFFAOYSA-N	2-Methyl-4,6-dinitrophenol	CC1=C(O)C(=CC(=C1)[N+]([O-])=O)[N+]([O-])=O	InChI=1S/C7H6N2O5/c1-4-2-5(8(11)12)3-6(7(4)10)9(13)14/h2-3,10H,1H3	C7H6N2O5	198.13400000000001	198.027671301	162	179	99	102	0.37274075	0
554	DTXSID1022055	tert-Butyl acetate	540-88-5	WMOVHXAZOJBABW-UHFFFAOYSA-N	tert-Butyl acetate	CC(=O)OC(C)(C)C	InChI=1S/C6H12O2/c1-5(7)8-6(2,3)4/h1-4H3	C6H12O2	116.16	116.08372962600001	115	17	109	5	0.32903308	0
555	DTXSID6022056	1,3-Dichlorobenzene	541-73-1	ZPQOPVIELGIULI-UHFFFAOYSA-N	1,3-Dichlorobenzene	ClC1=CC(Cl)=CC=C1	InChI=1S/C6H4Cl2/c7-5-2-1-3-6(8)4-5/h1-4H	C6H4Cl2	147.0	145.96900549999998	168	48	160	34	0.36370146	0
556	DTXSID6022058	Dibutyl sulfide	544-40-1	HTIRHQRTDBPHNZ-UHFFFAOYSA-N	1-(Butylsulfanyl)butane	CCCCSCCCC	InChI=1S/C8H18S/c1-3-5-7-9-8-6-4-2/h3-8H2,1-2H3	C8H18S	146.29	146.11292175399998	87	5	108	-	0.38139492	0
557	DTXSID0022060	2-Nitrobenzaldehyde	552-89-6	CMWKITSNTDAEDT-UHFFFAOYSA-N	2-Nitrobenzaldehyde	[O-][N+](=O)C1=C(C=O)C=CC=C1	InChI=1S/C7H5NO3/c9-5-6-3-1-2-4-7(6)8(10)11/h1-5H	C7H5NO3	151.121	151.026943025	70	37	181	-	0.6226786	1
558	DTXSID5022061	4-Nitrobenzaldehyde	555-16-8	BXRFQSNOROATLV-UHFFFAOYSA-N	4-Nitrobenzaldehyde	[O-][N+](=O)C1=CC=C(C=O)C=C1	InChI=1S/C7H5NO3/c9-5-6-1-3-7(4-2-6)8(10)11/h1-5H	C7H5NO3	151.121	151.026943025	68	54	179	-	0.84975576	1
559	DTXSID0022062	3-Methyl-2-butanone	563-80-4	SYBYTAAJFKOIEJ-UHFFFAOYSA-N	3-Methylbutan-2-one	CC(C)C(C)=O	InChI=1S/C5H10O/c1-4(2)5(3)6/h4H,1-3H3	C5H10O	86.134	86.073164942	120	6	131	3	0.6674623000000001	1
560	DTXSID4022070	2-Tridecanone	593-08-8	CYIFVRUOHKNECG-UHFFFAOYSA-N	Tridecan-2-one	CCCCCCCCCCCC(C)=O	InChI=1S/C13H26O/c1-3-4-5-6-7-8-9-10-11-12-13(2)14/h3-12H2,1-2H3	C13H26O	198.35	198.198365457	84	20	115	-	0.11223	0
561	DTXSID9022079	Pentabromophenol	608-71-9	SVHOVVJFOWGYJO-UHFFFAOYSA-N	Pentabromophenol	OC1=C(Br)C(Br)=C(Br)C(Br)=C1Br	InChI=1S/C6HBr5O/c7-1-2(8)4(10)6(12)5(11)3(1)9/h12H	C6HBr5O	488.593	483.59443	89	4	91	-	0.51941216	1
562	DTXSID8022080	2,4,6-Triiodophenol	609-23-4	VAPDZNUFNKUROY-UHFFFAOYSA-N	2,4,6-Triiodophenol	OC1=C(I)C=C(I)C=C1I	InChI=1S/C6H3I3O/c7-3-1-4(8)6(10)5(9)2-3/h1-2,10H	C6H3I3O	471.80199999999996	471.7318	69	14	103	-	0.20280889	0
563	DTXSID8022082	2-Hydroxyacetanilide	614-80-2	ADVGKWPZRIDURE-UHFFFAOYSA-N	N-(2-Hydroxyphenyl)acetamide	CC(=O)NC1=C(O)C=CC=C1	InChI=1S/C8H9NO2/c1-6(10)9-7-4-2-3-5-8(7)11/h2-5,11H,1H3,(H,9,10)	C8H9NO2	151.165	151.063328534	72	15457	168	-	0.6777171	1
564	DTXSID8022084	4-Ethoxy-2-nitroaniline	616-86-4	ISFYBUAVOZFROB-UHFFFAOYSA-N	4-Ethoxy-2-nitroaniline	CCOC1=CC(=C(N)C=C1)[N+]([O-])=O	InChI=1S/C8H10N2O3/c1-2-13-6-3-4-7(9)8(5-6)10(11)12/h3-5H,2,9H2,1H3	C8H10N2O3	182.179	182.06914219	51	-	95	-	0.78318614	1
565	DTXSID3022085	Methyl p-nitrobenzoate	619-50-1	YOJAHJGBFDPSDI-UHFFFAOYSA-N	Methyl 4-nitrobenzoate	COC(=O)C1=CC=C(C=C1)[N+]([O-])=O	InChI=1S/C8H7NO4/c1-13-8(10)6-2-4-7(5-3-6)9(11)12/h2-5H,1H3	C8H7NO4	181.14700000000002	181.037507709	56	-	109	-	0.50181943	1
566	DTXSID8022086	4-Nitrobenzamide	619-80-7	ZESWUEBPRPGMTP-UHFFFAOYSA-N	4-Nitrobenzamide	NC(=O)C1=CC=C(C=C1)[N+]([O-])=O	InChI=1S/C7H6N2O3/c8-7(10)5-1-3-6(4-2-5)9(11)12/h1-4H,(H2,8,10)	C7H6N2O3	166.136	166.037842061	60	-	132	-	0.70503485	1
567	DTXSID3022089	3-Acetamidophenol	621-42-1	QLNWXBAGRTUKKI-UHFFFAOYSA-N	N-(3-Hydroxyphenyl)acetamide	CC(=O)NC1=CC=CC(O)=C1	InChI=1S/C8H9NO2/c1-6(10)9-7-3-2-4-8(11)5-7/h2-5,11H,1H3,(H,9,10)	C8H9NO2	151.165	151.063328534	75	30	180	-	0.7890773	1
568	DTXSID2022090	4-(2-Hydroxyethyl)morpholine	622-40-2	KKFDCBRMNNSAAW-UHFFFAOYSA-N	2-(Morpholin-4-yl)ethan-1-ol	OCCN1CCOCC1	InChI=1S/C6H13NO2/c8-4-1-7-2-5-9-6-3-7/h8H,1-6H2	C6H13NO2	131.175	131.09462866299998	80	-	150	-	0.7012936	1
569	DTXSID7022093	2,5-Dimethylfuran	625-86-5	GSNUFIFRDBKVIE-UHFFFAOYSA-N	2,5-Dimethylfuran	CC1=CC=C(C)O1	InChI=1S/C6H8O/c1-5-3-4-6(2)7-5/h3-4H,1-2H3	C6H8O	96.12899999999999	96.05751487799999	89	53	119	-	0.5790901999999999	1
570	DTXSID2022096	Dipropyl disulfide	629-19-6	ALVPFGSHPUPROW-UHFFFAOYSA-N	1-(Propyldisulfanyl)propane	CCCSSCCC	InChI=1S/C6H14S2/c1-3-5-7-8-6-4-2/h3-6H2,1-2H3	C6H14S2	150.3	150.053692799	83	22	97	-	0.6178409	1
571	DTXSID9022100	4-Propylphenol	645-56-7	KLSLBUSXWBJMEC-UHFFFAOYSA-N	4-Propylphenol	CCCC1=CC=C(O)C=C1	InChI=1S/C9H12O/c1-2-3-8-4-6-9(10)7-5-8/h4-7,10H,2-3H2,1H3	C9H12O	136.194	136.088815006	91	3	120	-	0.56498176	1
572	DTXSID9022104	2-Decanone	693-54-9	ZAJNGDIORYACQU-UHFFFAOYSA-N	Decan-2-one	CCCCCCCCC(C)=O	InChI=1S/C10H20O/c1-3-4-5-6-7-8-9-10(2)11/h3-9H2,1-2H3	C10H20O	156.269	156.151415264	86	-	104	1	0.16399977	0
573	DTXSID4022107	2-Methylimidazole	693-98-1	LXBGSDVWAMZHDD-UHFFFAOYSA-N	2-Methyl-1H-imidazole	CC1=NC=CN1	InChI=1S/C4H6N2/c1-4-5-2-3-6-4/h2-3H,1H3,(H,5,6)	C4H6N2	82.10600000000001	82.053098201	111	44	184	6	0.76656353	1
574	DTXSID4022109	gamma-Decanolactone	706-14-9	IFYYFLINQYPWGJ-UHFFFAOYSA-N	5-Hexyloxolan-2-one	CCCCCCC1CCC(=O)O1	InChI=1/C10H18O2/c1-2-3-4-5-6-9-7-8-10(11)12-9/h9H,2-8H2,1H3	C10H18O2	170.252	170.13067982	103	37	112	18	0.09781551	0
575	DTXSID8022111	Propanil	709-98-8	LFULEKSKNZEWOE-UHFFFAOYSA-N	N-(3,4-Dichlorophenyl)propanamide	CCC(=O)NC1=CC=C(Cl)C(Cl)=C1	InChI=1S/C9H9Cl2NO/c1-2-9(13)12-6-3-4-7(10)8(11)5-6/h3-5H,2H2,1H3,(H,12,13)	C9H9Cl2NO	218.08	217.0061193	154	130	132	22	0.17930445	0
576	DTXSID8022113	3,4-Dichloro-1-butene	760-23-6	XVEASTGLHPVZNA-UHFFFAOYSA-N	3,4-Dichlorobut-1-ene	ClCC(Cl)C=C	InChI=1/C4H6Cl2/c1-2-4(6)3-5/h2,4H,1,3H2	C4H6Cl2	124.99	123.98465559999998	90	6	72	-	0.9714824000000001	1
577	DTXSID8022117	Amantadine	768-94-5	DKNWSYNQZKUICI-UHFFFAOYSA-N	Adamantan-1-amine	NC12CC3CC(CC(C3)C1)C2	InChI=1S/C10H17N/c11-10-4-7-1-8(5-10)3-9(2-7)6-10/h7-9H,1-6,11H2	C10H17N	151.253	151.136099551	104	3570	295	1	0.14948234	0
578	DTXSID7022120	Carbophenothion	786-19-6	VEDTXTNSFWUXGQ-UHFFFAOYSA-N	S-{[(4-Chlorophenyl)sulfanyl]methyl} O,O-diethyl phosphorodithioate	CCOP(=S)(OCC)SCSC1=CC=C(Cl)C=C1	InChI=1S/C11H16ClO2PS3/c1-3-13-15(16,14-4-2)18-9-17-11-7-5-10(12)6-8-11/h5-8H,3-4,9H2,1-2H3	C11H16ClO2PS3	342.85	341.973858	109	6	62	4	0.052437544	0
579	DTXSID2022121	Triphenylphosphine oxide	791-28-6	FIQMHBFVRAXMOP-UHFFFAOYSA-N	Oxo(triphenyl)-lambda~5~-phosphane	O=P(C1=CC=CC=C1)(C1=CC=CC=C1)C1=CC=CC=C1	InChI=1S/C18H15OP/c19-20(16-10-4-1-5-11-16,17-12-6-2-7-13-17)18-14-8-3-9-15-18/h1-15H	C18H15OP	278.291	278.086052101	101	27	153	-	0.039693236	0
580	DTXSID2022123	2-Hydroxyethyl acrylate	818-61-1	OMIGHNLMNHATMP-UHFFFAOYSA-N	2-Hydroxyethyl prop-2-enoate	OCCOC(=O)C=C	InChI=1S/C5H8O3/c1-2-5(7)8-4-3-6/h2,6H,1,3-4H2	C5H8O3	116.116	116.047344118	123	40	119	3	0.8046064	1
581	DTXSID7022124	1-Octyn-3-ol	818-72-4	VUGRNZHKYVHZSN-UHFFFAOYSA-N	Oct-1-yn-3-ol	CCCCCC(O)C#C	InChI=1/C8H14O/c1-3-5-6-7-8(9)4-2/h2,8-9H,3,5-7H2,1H3	C8H14O	126.199	126.104465071	55	-	105	-	0.53152573	1
582	DTXSID2022125	2-Nonanone	821-55-6	VKCYHJWLYTUGCC-UHFFFAOYSA-N	Nonan-2-one	CCCCCCCC(C)=O	InChI=1S/C9H18O/c1-3-4-5-6-7-8-9(2)10/h3-8H2,1-2H3	C9H18O	142.24200000000002	142.13576519999998	96	31	111	1	0.2608085	0
583	DTXSID2022127	4-Phenoxyphenol	831-82-3	ZSBDGXGICLIJGD-UHFFFAOYSA-N	4-Phenoxyphenol	OC1=CC=C(OC2=CC=CC=C2)C=C1	InChI=1S/C12H10O2/c13-10-6-8-12(9-7-10)14-11-4-2-1-3-5-11/h1-9,13H	C12H10O2	186.21	186.068079562	69	-	148	-	0.14148006	0
584	DTXSID7022128	2-Hydroxyethyl methacrylate	868-77-9	WOBHKFSMXKNTIM-UHFFFAOYSA-N	2-Hydroxyethyl 2-methylprop-2-enoate	CC(=C)C(=O)OCCO	InChI=1S/C6H10O3/c1-5(2)6(8)9-4-3-7/h7H,1,3-4H2,2H3	C6H10O3	130.143	130.062994182	113	1512	144	144	0.76655644	1
585	DTXSID1022130	2,4-Dichlorobenzaldehyde	874-42-0	YSFBEAASFUWWHU-UHFFFAOYSA-N	2,4-Dichlorobenzaldehyde	ClC1=CC(Cl)=C(C=O)C=C1	InChI=1S/C7H4Cl2O/c8-6-2-1-5(4-10)7(9)3-6/h1-4H	C7H4Cl2O	175.01	173.9639201	61	-	138	-	0.5022614000000001	1
586	DTXSID6022131	Diphenyl disulfide	882-33-7	GUUVPOWQJOLRAS-UHFFFAOYSA-N	1,1'-Disulfanediyldibenzene	S(SC1=CC=CC=C1)C1=CC=CC=C1	InChI=1S/C12H10S2/c1-3-7-11(8-4-1)13-14-12-9-5-2-6-10-12/h1-10H	C12H10S2	218.33	218.02239267	77	18	140	-	0.1741043	0
587	DTXSID6022133	Ethyl 3-aminobenzoate methanesulfonic acid salt	886-86-2	FQZJYWMRQDKBQN-UHFFFAOYSA-N	Methanesulfonic acid--ethyl 3-aminobenzoate (1/1)	CCOC(=O)C1=CC(=CC=C1)[NH3+].CS(=O)(=O)[O-]	InChI=1S/C9H11NO2.CH4O3S/c1-2-12-9(11)7-4-3-5-8(10)6-7;1-5(2,3)4/h3-6H,2,10H2,1H3;1H3,(H,2,3,4)	C10H15NO5S	261.29	261.06709376099997	57	117	101	2	0.047468542999999995	0
588	DTXSID6022137	(Z)-3-Hexen-1-ol	928-96-1	UFLHIIWVXFIJGU-ARJAWSKDSA-N	(3Z)-Hex-3-en-1-ol	CC\C=C/CCO	InChI=1S/C6H12O/c1-2-3-4-5-6-7/h3-4,7H,2,5-6H2,1H3/b4-3-	C6H12O	100.161	100.088815006	102	60	88	4	0.7566016	1
589	DTXSID1022138	trans-Hex-3-en-1-ol	928-97-2	UFLHIIWVXFIJGU-ONEGZZNKSA-N	(3E)-Hex-3-en-1-ol	CC\C=C\CCO	InChI=1S/C6H12O/c1-2-3-4-5-6-7/h3-4,7H,2,5-6H2,1H3/b4-3+	C6H12O	100.161	100.088815006	65	58	86	-	0.7566016	1
590	DTXSID4022159	1,9-Decadiene	1647-16-1	NLDGJRWPPOSWLC-UHFFFAOYSA-N	Deca-1,9-diene	C=CCCCCCCC=C	InChI=1S/C10H18/c1-3-5-7-9-10-8-6-4-2/h3-4H,1-2,5-10H2	C10H18	138.254	138.1408505796	62	3	78	-	0.33710307	0
591	DTXSID3022160	4-Hydroxyazobenzene	1689-82-3	BEYOBVMPDRKTNR-UHFFFAOYSA-N	4-(Phenyldiazenyl)phenol	OC1=CC=C(C=C1)N=NC1=CC=CC=C1	InChI=1S/C12H10N2O/c15-12-8-6-11(7-9-12)14-13-10-4-2-1-3-5-10/h1-9,15H	C12H10N2O	198.225	198.07931295	63	-	120	-	0.53744394	1
592	DTXSID8022161	Ioxynil	1689-83-4	NRXQIUSYPAHGNM-UHFFFAOYSA-N	4-Hydroxy-3,5-diiodobenzonitrile	OC1=C(I)C=C(C=C1I)C#N	InChI=1S/C7H3I2NO/c8-5-1-4(3-10)2-6(9)7(5)11/h1-2,11H	C7H3I2NO	370.916	370.8304	104	29	85	2	0.19061139	0
593	DTXSID3022162	Bromoxynil	1689-84-5	UPMXNNIRAGDFEH-UHFFFAOYSA-N	3,5-Dibromo-4-hydroxybenzonitrile	OC1=C(Br)C=C(C=C1Br)C#N	InChI=1S/C7H3Br2NO/c8-5-1-4(3-10)2-6(9)7(5)11/h1-2,11H	C7H3Br2NO	276.915	274.85814	140	73	113	60	0.31083864	0
594	DTXSID3022164	2-Allylphenol	1745-81-9	QIRNGVVZBINFMX-UHFFFAOYSA-N	2-(Prop-2-en-1-yl)phenol	OC1=CC=CC=C1CC=C	InChI=1S/C9H10O/c1-2-5-8-6-3-4-7-9(8)10/h2-4,6-7,10H,1,5H2	C9H10O	134.178	134.073164942	79	8	113	-	0.51623696	1
595	DTXSID7022170	2,6-Dichlorobenzamide	2008-58-4	JHSPCUHPSIUQRB-UHFFFAOYSA-N	2,6-Dichlorobenzamide	NC(=O)C1=C(Cl)C=CC=C1Cl	InChI=1S/C7H5Cl2NO/c8-4-2-1-3-5(9)6(4)7(10)11/h1-3H,(H2,10,11)	C7H5Cl2NO	190.02	188.97481919999998	99	37	113	2	0.49233773	0
596	DTXSID2022171	1-Decanamine	2016-57-1	MHZGKXUYDGKKIU-UHFFFAOYSA-N	Decan-1-amine	CCCCCCCCCCN	InChI=1S/C10H23N/c1-2-3-4-5-6-7-8-9-10-11/h2-11H2,1H3	C10H23N	157.30100000000002	157.183049745	82	25	122	-	0.39352354	0
597	DTXSID7022172	Aminocarb	2032-59-9	IMIDOCRTMDIQIJ-UHFFFAOYSA-N	4-(Dimethylamino)-3-methylphenyl methylcarbamate	CNC(=O)OC1=CC(C)=C(C=C1)N(C)C	InChI=1S/C11H16N2O2/c1-8-7-9(15-11(14)12-2)5-6-10(8)13(3)4/h5-7H,1-4H3,(H,12,14)	C11H16N2O2	208.261	208.121177763	97	36	53	1	0.01360786	0
598	DTXSID7022174	EPN	2104-64-5	AIGRXSNSLVJMEA-UHFFFAOYSA-N	O-Ethyl O-(4-nitrophenyl) phenylphosphonothioate	CCOP(=S)(OC1=CC=C(C=C1)[N+]([O-])=O)C1=CC=CC=C1	InChI=1/C14H14NO4PS/c1-2-18-20(21,14-6-4-3-5-7-14)19-13-10-8-12(9-11-13)15(16)17/h3-11H,2H2,1H3	C14H14NO4PS	323.3	323.038116107	137	84	62	6	0.13221896	0
599	DTXSID2022179	Pentachloropyridine	2176-62-7	DNDPLEAVNVOOQZ-UHFFFAOYSA-N	Pentachloropyridine	ClC1=NC(Cl)=C(Cl)C(Cl)=C1Cl	InChI=1S/C5Cl5N/c6-1-2(7)4(9)11-5(10)3(1)8	C5Cl5N	251.31	248.8473375	79	-	117	2	0.7977139	1
600	DTXSID1022180	(1R,2S,5R)-(-)-Menthol	2216-51-5	NOOLISFMXDJSKH-KXUCPTDWSA-N	(1R,2S,5R)-5-Methyl-2-(propan-2-yl)cyclohexan-1-ol	CC(C)[C@@H]1CC[C@@H](C)C[C@H]1O	InChI=1S/C10H20O/c1-7(2)9-5-4-8(3)6-10(9)11/h7-11H,4-6H2,1-3H3/t8-,9+,10-/m1/s1	C10H20O	156.269	156.151415264	113	-	232	49	0.15727267	0
601	DTXSID1022186	2-Ethoxyethyl methacrylate	2370-63-0	SFPNZPQIIAJXGL-UHFFFAOYSA-N	2-Ethoxyethyl 2-methylprop-2-enoate	CCOCCOC(=O)C(C)=C	InChI=1S/C8H14O3/c1-4-10-5-6-11-8(9)7(2)3/h2,4-6H2,1,3H3	C8H14O3	158.197	158.094294311	58	7	70	-	0.09266358599999999	0
602	DTXSID6022187	2,3,6-Trimethylphenol	2416-94-6	QQOMQLYQAXGHSU-UHFFFAOYSA-N	2,3,6-Trimethylphenol	CC1=CC=C(C)C(O)=C1C	InChI=1S/C9H12O/c1-6-4-5-7(2)9(10)8(6)3/h4-5,10H,1-3H3	C9H12O	136.194	136.088815006	102	-	110	-	0.30578944	0
603	DTXSID1022188	n-Undecyl cyanide	2437-25-4	VXCUURYYWGCLIH-UHFFFAOYSA-N	Dodecanenitrile	CCCCCCCCCCCC#N	InChI=1S/C12H23N/c1-2-3-4-5-6-7-8-9-10-11-12-13/h2-11H2,1H3	C12H23N	181.32299999999998	181.183049745	89	-	87	-	0.24271098	0
604	DTXSID0022191	Tetrahydrofurfuryl methacrylate	2455-24-5	LCXXNKZQVOXMEH-UHFFFAOYSA-N	(Oxolan-2-yl)methyl 2-methylprop-2-enoate	CC(=C)C(=O)OCC1CCCO1	InChI=1/C9H14O3/c1-7(2)9(10)12-6-8-4-3-5-11-8/h8H,1,3-6H2,2H3	C9H14O3	170.208	170.094294311	79	22	71	24	0.26980972	0
605	DTXSID0022193	Benzyl methacrylate	2495-37-6	AOJOEFVRHOZDFN-UHFFFAOYSA-N	Benzyl 2-methylprop-2-enoate	CC(=C)C(=O)OCC1=CC=CC=C1	InChI=1S/C11H12O2/c1-9(2)11(12)13-8-10-6-4-3-5-7-10/h3-7H,1,8H2,2H3	C11H12O2	176.215	176.08372962599998	76	-	94	2	0.40067184	0
606	DTXSID5022194	Hexyl acrylate	2499-95-8	LNMQRPPRQDGUDR-UHFFFAOYSA-N	Hexyl prop-2-enoate	CCCCCCOC(=O)C=C	InChI=1S/C9H16O2/c1-3-5-6-7-8-11-9(10)4-2/h4H,2-3,5-8H2,1H3	C9H16O2	156.225	156.115029755	68	-	87	-	0.17376572	0
607	DTXSID5022198	3-(3-Pyridyl)-1-propanol	2859-67-8	ZUGAIMFLQLPTKB-UHFFFAOYSA-N	3-(Pyridin-3-yl)propan-1-ol	OCCCC1=CN=CC=C1	InChI=1S/C8H11NO/c10-6-2-4-8-3-1-5-9-7-8/h1,3,5,7,10H,2,4,6H2	C8H11NO	137.18200000000002	137.084063978	49	-	88	-	0.47264078	0
608	DTXSID1022217	2,4,5-Trimethoxybenzaldehyde	4460-86-0	IAJBQAYHSQIQRE-UHFFFAOYSA-N	2,4,5-Trimethoxybenzaldehyde	COC1=CC(OC)=C(C=O)C=C1OC	InChI=1S/C10H12O4/c1-12-8-5-10(14-3)9(13-2)4-7(8)6-11/h4-6H,1-3H3	C10H12O4	196.202	196.07355886599998	73	10	213	-	0.18049073	0
609	DTXSID6022218	Isopropyl methacrylate	4655-34-9	BOQSSGDQNWEFSX-UHFFFAOYSA-N	Propan-2-yl 2-methylprop-2-enoate	CC(C)OC(=O)C(C)=C	InChI=1S/C7H12O2/c1-5(2)7(8)9-6(3)4/h6H,1H2,2-4H3	C7H12O2	128.171	128.083729626	54	-	68	1	0.36447358	0
610	DTXSID0022220	2,3,4,5-Tetrachlorophenol	4901-51-3	RULKYXXCCZZKDZ-UHFFFAOYSA-N	2,3,4,5-Tetrachlorophenol	OC1=C(Cl)C(Cl)=C(Cl)C(Cl)=C1	InChI=1S/C6H2Cl4O/c7-2-1-3(11)5(9)6(10)4(2)8/h1,11H	C6H2Cl4O	231.88	229.8859755	78	2	79	-	0.83406484	1
611	DTXSID5022227	Dimethylaminopropyl chloride hydrochloride	5407-04-05 00:00:00	LJQNMDZRCXJETK-UHFFFAOYSA-N	3-Chloro-N,N-dimethylpropan-1-amine--hydrogen chloride (1/1)	Cl.CN(C)CCCCl	InChI=1S/C5H12ClN.ClH/c1-7(2)5-3-4-6;/h3-5H2,1-2H3;1H	C5H13Cl2N	158.07	157.04250480000002	55	2	123	1	0.9342966	1
612	DTXSID8022246	1,4-Piperazinedipropanamine	7209-38-3	XUSNPFGLKGCWGN-UHFFFAOYSA-N	3,3'-(Piperazine-1,4-diyl)di(propan-1-amine)	NCCCN1CCN(CCCN)CC1	InChI=1S/C10H24N4/c11-3-1-5-13-7-9-14(10-8-13)6-2-4-12/h1-12H2	C10H24N4	200.33	200.200096789	56	-	110	-	0.020180225	0
613	DTXSID3022247	Nerolidol	7212-44-4	FQTLCLSUCSAZDY-UHFFFAOYSA-N	3,7,11-Trimethyldodeca-1,6,10-trien-3-ol	CC(C)=CCCC(C)=CCCC(C)(O)C=C	InChI=1/C15H26O/c1-6-15(5,16)12-8-11-14(4)10-7-9-13(2)3/h6,9,11,16H,1,7-8,10,12H2,2-5H3	C15H26O	222.372	222.198365457	100	96	62	6	0.021392047	0
614	DTXSID7022253	Resmethrin	10453-86-8	VEMKTZHHVJILDY-UHFFFAOYSA-N	(5-Benzylfuran-3-yl)methyl 2,2-dimethyl-3-(2-methylprop-1-en-1-yl)cyclopropane-1-carboxylate	CC(C)=CC1C(C(=O)OCC2=COC(CC3=CC=CC=C3)=C2)C1(C)C	InChI=1/C22H26O3/c1-15(2)10-19-20(22(19,3)4)21(23)25-14-17-12-18(24-13-17)11-16-8-6-5-7-9-16/h5-10,12-13,19-20H,11,14H2,1-4H3	C22H26O3	338.44699999999995	338.18819469700003	148	95	92	816	0.005351275	0
615	DTXSID2022254	Terbufos	13071-79-9	XLNZEKHULJKQBA-UHFFFAOYSA-N	S-[(tert-Butylsulfanyl)methyl] O,O-diethyl phosphorodithioate	CCOP(=S)(OCC)SCSC(C)(C)C	InChI=1S/C9H21O2PS3/c1-6-10-12(13,11-7-2)15-8-14-9(3,4)5/h6-8H2,1-5H3	C9H21O2PS3	288.42	288.044130436	139	40	73	130	0.053443044	0
616	DTXSID2022256	2',3',4'-Trichloroacetophenone	13608-87-2	BXJZZJYNVIDEKG-UHFFFAOYSA-N	1-(2,3,4-Trichlorophenyl)ethan-1-one	CC(=O)C1=CC=C(Cl)C(Cl)=C1Cl	InChI=1S/C8H5Cl3O/c1-4(12)5-2-3-6(9)8(11)7(5)10/h2-3H,1H3	C8H5Cl3O	223.48	221.94059790000003	48	-	102	-	0.64089626	1
617	DTXSID1022265	Alachlor	15972-60-8	XCSGPAVHZFQHGE-UHFFFAOYSA-N	2-Chloro-N-(2,6-diethylphenyl)-N-(methoxymethyl)acetamide	CCC1=CC=CC(CC)=C1N(COC)C(=O)CCl	InChI=1S/C14H20ClNO2/c1-4-11-7-6-8-12(5-2)14(11)16(10-18-3)13(17)9-15/h6-8H,4-5,9-10H2,1-3H3	C14H20ClNO2	269.77	269.1182566	179	318	122	1116	0.20692837	0
618	DTXSID1022267	Methomyl	16752-77-5	UHXUZOCRWCRNSJ-UHFFFAOYSA-N	Methyl N-[(methylcarbamoyl)oxy]ethanimidothioate	CNC(=O)ON=C(C)SC	InChI=1S/C5H10N2O2S/c1-4(10-3)7-9-5(8)6-2/h1-3H3,(H,6,8)	C5H10N2O2S	162.21	162.04629874399998	161	240	64	2596	0.12832776	0
619	DTXSID5022271	4-(Diethylamino)salicylaldehyde	17754-90-4	XFVZSRRZZNLWBW-UHFFFAOYSA-N	4-(Diethylamino)-2-hydroxybenzaldehyde	CCN(CC)C1=CC=C(C=O)C(O)=C1	InChI=1S/C11H15NO2/c1-3-12(4-2)10-6-5-9(8-13)11(14)7-10/h5-8,14H,3-4H2,1-2H3	C11H15NO2	193.24599999999998	193.110278727	57	-	124	-	0.8804376	1
620	DTXSID5022279	2,6-Diisopropylaniline	24544-04-5	WKBALTUBRZPIPZ-UHFFFAOYSA-N	2,6-Di(propan-2-yl)aniline	CC(C)C1=CC=CC(C(C)C)=C1N	InChI=1S/C12H19N/c1-8(2)10-6-5-7-11(9(3)4)12(10)13/h5-9H,13H2,1-4H3	C12H19N	177.291	177.151749616	82	-	127	1	0.06052178	0
621	DTXSID4022284	2-Butanamine	13952-84-6	BHRZNVHARXXAHW-UHFFFAOYSA-N	Butan-2-amine	CCC(C)N	InChI=1/C4H11N/c1-3-4(2)5/h4H,3,5H2,1-2H3	C4H11N	73.139	73.089149358	99	-	155	2	0.6549726	1
622	DTXSID4022288	4-Hexyloxyaniline	39905-57-2	DJRKHTCUXRGYEU-UHFFFAOYSA-N	4-(Hexyloxy)aniline	CCCCCCOC1=CC=C(N)C=C1	InChI=1S/C12H19NO/c1-2-3-4-5-10-14-12-8-6-11(13)7-9-12/h6-9H,2-5,10,13H2,1H3	C12H19NO	193.29	193.146664236	60	2	102	-	0.11137348400000001	0
623	DTXSID8022292	Permethrin	52645-53-1	RLLPVAHGXHCWKJ-UHFFFAOYSA-N	(3-Phenoxyphenyl)methyl 3-(2,2-dichloroethenyl)-2,2-dimethylcyclopropane-1-carboxylate	CC1(C)C(C=C(Cl)Cl)C1C(=O)OCC1=CC(OC2=CC=CC=C2)=CC=C1	InChI=1/C21H20Cl2O3/c1-21(2)17(12-18(22)23)19(21)20(24)25-13-14-7-6-10-16(11-14)26-15-8-4-3-5-9-15/h3-12,17,19H,13H2,1-2H3	C21H20Cl2O3	391.29	390.0789499	193	1870	170	18300	0.0032707453000000004	0
624	DTXSID0022301	Flucythrinate	70124-77-5	GBIHOLCMZGAKNG-CGAIIQECSA-N	Cyano(3-phenoxyphenyl)methyl (2S)-2-[4-(difluoromethoxy)phenyl]-3-methylbutanoate	CC(C)[C@H](C(=O)OC(C#N)C1=CC=CC(OC2=CC=CC=C2)=C1)C1=CC=C(OC(F)F)C=C1	InChI=1S/C26H23F2NO4/c1-17(2)24(18-11-13-21(14-12-18)32-26(27)28)25(30)33-23(16-29)19-7-6-10-22(15-19)31-20-8-4-3-5-9-20/h3-15,17,23-24,26H,1-2H3/t23?,24-/m0/s1	C26H23F2NO4	451.47	451.159514551	81	18	23	6	0.006042123000000001	0
625	DTXSID0022305	4-tert-Butylstyrene	1746-23-2	QEDJMOONZLUIMC-UHFFFAOYSA-N	1-tert-Butyl-4-ethenylbenzene	CC(C)(C)C1=CC=C(C=C)C=C1	InChI=1S/C12H16/c1-5-10-6-8-11(9-7-10)12(2,3)4/h5-9H,1H2,2-4H3	C12H16	160.26	160.1252005152	64	-	77	-	0.56140584	1
626	DTXSID5022308	Genistein	446-72-0	TZBJGXHYKVUXJN-UHFFFAOYSA-N	5,7-Dihydroxy-3-(4-hydroxyphenyl)-4H-1-benzopyran-4-one	OC1=CC=C(C=C1)C1=COC2=C(C(O)=CC(O)=C2)C1=O	InChI=1S/C15H10O5/c16-9-3-1-8(2-4-9)11-7-20-13-6-10(17)5-12(18)14(13)15(11)19/h1-7,16-18H	C15H10O5	270.24	270.052823422	139	6077	349	-	0.16711631	0
627	DTXSID9022310	7,4'-Dihydroxyisoflavone	486-66-8	ZQSIJRDFPHDXIC-UHFFFAOYSA-N	7-Hydroxy-3-(4-hydroxyphenyl)-4H-1-benzopyran-4-one	OC1=CC=C(C=C1)C1=COC2=C(C=CC(O)=C2)C1=O	InChI=1S/C15H10O4/c16-10-3-1-9(2-4-10)13-8-19-14-7-11(17)5-6-12(14)15(13)18/h1-8,16-17H	C15H10O4	254.24099999999999	254.05790880200001	114	1456	295	-	0.2886419	0
628	DTXSID4022311	Formononetin	485-72-3	HKQYGTCOTHHOMP-UHFFFAOYSA-N	7-Hydroxy-3-(4-methoxyphenyl)-4H-1-benzopyran-4-one	COC1=CC=C(C=C1)C1=COC2=C(C=CC(O)=C2)C1=O	InChI=1S/C16H12O4/c1-19-12-5-2-10(3-6-12)14-9-20-15-8-11(17)4-7-13(15)16(14)18/h2-9,17H,1H3	C16H12O4	268.268	268.073558866	70	227	216	-	0.27972683	0
629	DTXSID9022312	4-Octylphenol	1806-26-4	NTDQQZYCCIDJRK-UHFFFAOYSA-N	4-Octylphenol	CCCCCCCCC1=CC=C(O)C=C1	InChI=1S/C14H22O/c1-2-3-4-5-6-7-8-13-9-11-14(15)12-10-13/h9-12,15H,2-8H2,1H3	C14H22O	206.329	206.16706532799998	131	94	105	1	0.1703127	0
630	DTXSID4022313	o,p'-DDE	3424-82-6	ZDYJWDIWLRZXDB-UHFFFAOYSA-N	1-Chloro-2-[2,2-dichloro-1-(4-chlorophenyl)ethenyl]benzene	ClC(Cl)=C(C1=CC=C(Cl)C=C1)C1=C(Cl)C=CC=C1	InChI=1S/C14H8Cl4/c15-10-7-5-9(6-8-10)13(14(17)18)11-3-1-2-4-12(11)16/h1-8H	C14H8Cl4	318.02	315.9380111	90	20	63	2	0.68077135	1
631	DTXSID4022315	Zearalanol	26538-44-3	DWTTZBARDOXEAM-GXTWGEPZSA-N	(3S,7R)-7,14,16-Trihydroxy-3-methyl-3,4,5,6,7,8,9,10,11,12-decahydro-1H-2-benzoxacyclotetradecin-1-one	C[C@H]1CCC[C@H](O)CCCCCC2=C(C(O)=CC(O)=C2)C(=O)O1	InChI=1S/C18H26O5/c1-12-6-5-9-14(19)8-4-2-3-7-13-10-15(20)11-16(21)17(13)18(22)23-12/h10-12,14,19-21H,2-9H2,1H3/t12-,14+/m0/s1	C18H26O5	322.401	322.17802393700003	79	485	84	1	0.06970528	0
632	DTXSID3022320	Triphenylethylene	58-72-0	MKYQPGPNVYRMHI-UHFFFAOYSA-N	1,1',1''-(Ethene-1,1,2-triyl)tribenzene	C(=C(C1=CC=CC=C1)C1=CC=CC=C1)C1=CC=CC=C1	InChI=1S/C20H16/c1-4-10-17(11-5-1)16-20(18-12-6-2-7-13-18)19-14-8-3-9-15-19/h1-16H	C20H16	256.348	256.1252005152	62	58	108	-	0.0902628	0
633	DTXSID8022325	2,2-Bis(4-hydroxyphenyl)-1,1,1-trichloroethane	2971-36-0	IUGDILGOLSSKNE-UHFFFAOYSA-N	4,4'-(2,2,2-Trichloroethane-1,1-diyl)diphenol	OC1=CC=C(C=C1)C(C1=CC=C(O)C=C1)C(Cl)(Cl)Cl	InChI=1S/C14H11Cl3O2/c15-14(16,17)13(9-1-5-11(18)6-2-9)10-3-7-12(19)8-4-10/h1-8,13,18-19H	C14H11Cl3O2	317.59	315.9824627	70	37	79	-	0.123639435	0
634	DTXSID8022329	Epitestosterone	481-30-1	MUMGGOZAMZWBJJ-KZYORJDKSA-N	17alpha-Hydroxyandrost-4-en-3-one	C[C@]12CC[C@H]3[C@@H](CCC4=CC(=O)CC[C@]34C)[C@@H]1CC[C@H]2O	InChI=1S/C19H28O2/c1-18-9-7-13(20)11-12(18)3-4-14-15-5-6-17(21)19(15,2)10-8-16(14)18/h11,14-17,21H,3-10H2,1-2H3/t14-,15-,16-,17+,18-,19-/m0/s1	C19H28O2	288.431	288.208930142	50	244	66	-	0.005246371	0
635	DTXSID2022331	2-(Butan-2-yl)phenol	89-72-5	NGFPWHGISWUQOI-UHFFFAOYSA-N	2-(Butan-2-yl)phenol	CCC(C)C1=C(O)C=CC=C1	InChI=1/C10H14O/c1-3-8(2)9-6-4-5-7-10(9)11/h4-8,11H,3H2,1-2H3	C10H14O	150.221	150.104465071	115	6	112	3	0.26071757	0
636	DTXSID7022332	4-(Butan-2-yl)phenol	99-71-8	ZUTYZAFDFLLILI-UHFFFAOYSA-N	4-(Butan-2-yl)phenol	CCC(C)C1=CC=C(O)C=C1	InChI=1/C10H14O/c1-3-8(2)9-4-6-10(11)7-5-9/h4-8,11H,3H2,1-2H3	C10H14O	150.221	150.104465071	102	-	88	1	0.23116791	0
637	DTXSID2022333	sec-Butylbenzene	135-98-8	ZJMWRROPUADPEA-UHFFFAOYSA-N	(Butan-2-yl)benzene	CCC(C)C1=CC=CC=C1	InChI=1/C10H14/c1-3-9(2)10-7-5-4-6-8-10/h4-9H,3H2,1-2H3	C10H14	134.222	134.1095504508	110	3	127	10	0.56828	1
638	DTXSID6022341	Prometon	1610-18-0	ISEUFVQQFVOBCY-UHFFFAOYSA-N	6-Methoxy-N~2~,N~4~-di(propan-2-yl)-1,3,5-triazine-2,4-diamine	COC1=NC(NC(C)C)=NC(NC(C)C)=N1	InChI=1S/C10H19N5O/c1-6(2)11-8-13-9(12-7(3)4)15-10(14-8)16-5/h6-7H,1-5H3,(H2,11,12,13,14,15)	C10H19N5O	225.296	225.158960252	159	10	111	552	0.0127773285	0
639	DTXSID6022345	o,p'-DDT	789-02-6	CVUGPAFCQJIYDT-UHFFFAOYSA-N	1-Chloro-2-[2,2,2-trichloro-1-(4-chlorophenyl)ethyl]benzene	ClC1=CC=C(C=C1)C(C1=CC=CC=C1Cl)C(Cl)(Cl)Cl	InChI=1/C14H9Cl5/c15-10-7-5-9(6-8-10)13(14(17,18)19)11-3-1-2-4-12(11)16/h1-8,13H	C14H9Cl5	354.48	351.9146888	136	125	73	15	0.36574173	0
640	DTXSID0022353	2-Chloro-4-phenylphenol	92-04-6	MXORDJXBRHNWBE-UHFFFAOYSA-N	2-Chloro[1,1'-biphenyl]-4-ol	OC1=CC(Cl)=C(C=C1)C1=CC=CC=C1	InChI=1S/C12H9ClO/c13-12-8-10(14)6-7-11(12)9-4-2-1-3-5-9/h1-8,14H	C12H9ClO	204.65	204.0341926	62	2	36	-	0.16938528	0
641	DTXSID9022360	4-(1,1,3,3-Tetramethylbutyl)phenol	140-66-9	ISAVYTVYFVQUDY-UHFFFAOYSA-N	4-(2,4,4-Trimethylpentan-2-yl)phenol	CC(C)(C)CC(C)(C)C1=CC=C(O)C=C1	InChI=1S/C14H22O/c1-13(2,3)10-14(4,5)11-6-8-12(15)9-7-11/h6-9,15H,10H2,1-5H3	C14H22O	206.329	206.16706532799998	178	204	144	9	0.08841652	0
642	DTXSID4022361	Vinclozolin	50471-44-8	FSCWZHGZWWDELK-UHFFFAOYSA-N	3-(3,5-Dichlorophenyl)-5-ethenyl-5-methyl-1,3-oxazolidine-2,4-dione	CC1(OC(=O)N(C1=O)C1=CC(Cl)=CC(Cl)=C1)C=C	InChI=1/C12H9Cl2NO3/c1-3-12(2)10(16)15(11(17)18-12)9-5-7(13)4-8(14)6-9/h3-6H,1H2,2H3	C12H9Cl2NO3	286.11	284.9959486	163	231	85	86	0.39645755	0
643	DTXSID9022364	5alpha-Dihydrotestosterone	521-18-6	NVKAWKQGWWIWPM-ABEVXSGRSA-N	17beta-Hydroxy-5alpha-androstan-3-one	[H][C@@]12CC[C@H](O)[C@@]1(C)CC[C@@]1([H])[C@@]2([H])CC[C@@]2([H])CC(=O)CC[C@]12C	InChI=1S/C19H30O2/c1-18-9-7-13(20)11-12(18)3-4-14-15-5-6-17(21)19(15,2)10-8-16(14)18/h12,14-17,21H,3-11H2,1-2H3/t12-,14-,15-,16-,17-,18-,19-/m0/s1	C19H30O2	290.447	290.224580206	111	8462	171	2	0.003847599	0
644	DTXSID9022366	Estriol	50-27-1	PROQIPRRNZUXQM-ZXXIGWHRSA-N	Estra-1,3,5(10)-triene-3,16alpha,17beta-triol	C[C@]12CC[C@H]3[C@@H](CCC4=C3C=CC(O)=C4)[C@@H]1C[C@@H](O)[C@@H]2O	InChI=1S/C18H24O3/c1-18-7-6-13-12-5-3-11(19)8-10(12)2-4-14(13)15(18)9-16(20)17(18)21/h3,5,8,13-17,19-21H,2,4,6-7,9H2,1H3/t13-,14-,15+,16-,17+,18+/m1/s1	C18H24O3	288.387	288.172544633	111	6014	163	1	0.013161003999999999	0
645	DTXSID4022367	Estrone	53-16-7	DNXHEGUUPJUMQT-CBZIJGRNSA-N	3-Hydroxyestra-1,3,5(10)-trien-17-one	[H][C@@]12CCC(=O)[C@@]1(C)CC[C@]1([H])C3=C(CC[C@@]21[H])C=C(O)C=C3	InChI=1S/C18H22O2/c1-18-9-8-14-13-5-3-12(19)10-11(13)2-4-15(14)16(18)6-7-17(18)20/h3,5,10,14-16,19H,2,4,6-9H2,1H3/t14-,15-,16+,18+/m1/s1	C18H22O2	270.372	270.161979948	148	9597	225	3	0.029435307	0
646	DTXSID4022369	Fulvestrant	129453-61-8	VWUXBMIQPBEWFH-WCCTWKNTSA-N	7alpha-[9-(4,4,5,5,5-Pentafluoropentane-1-sulfinyl)nonyl]estra-1,3,5(10)-triene-3,17beta-diol	[H][C@@]12CC[C@H](O)[C@@]1(C)CC[C@]1([H])C3=C(C[C@@H](CCCCCCCCCS(=O)CCCC(F)(F)C(F)(F)F)[C@@]21[H])C=C(O)C=C3	InChI=1S/C32H47F5O3S/c1-30-17-15-26-25-12-11-24(38)21-23(25)20-22(29(26)27(30)13-14-28(30)39)10-7-5-3-2-4-6-8-18-41(40)19-9-16-31(33,34)32(35,36)37/h11-12,21-22,26-29,38-39H,2-10,13-20H2,1H3/t22-,26-,27+,28+,29-,30+,41?/m1/s1	C32H47F5O3S	606.78	606.316607362	81	1965	150	2	0.005812555600000001	0
647	DTXSID3022370	Progesterone	57-83-0	RJKFOVLPORLFTN-LEKSSAKUSA-N	Pregn-4-ene-3,20-dione	[H][C@@]12CC[C@H](C(C)=O)[C@@]1(C)CC[C@@]1([H])[C@@]2([H])CCC2=CC(=O)CC[C@]12C	InChI=1S/C21H30O2/c1-13(22)17-6-7-18-16-5-4-14-12-15(23)8-10-20(14,2)19(16)9-11-21(17,18)3/h12,16-19H,4-11H2,1-3H3/t16-,17+,18-,19-,20-,21+/m0/s1	C21H30O2	314.469	314.224580206	161	55032	309	51	0.00356853	0
648	DTXSID8022371	Testosterone	58-22-0	MUMGGOZAMZWBJJ-DYKIIFRCSA-N	17beta-Hydroxyandrost-4-en-3-one	C[C@]12CC[C@H]3[C@@H](CCC4=CC(=O)CC[C@]34C)[C@@H]1CC[C@@H]2O	InChI=1S/C19H28O2/c1-18-9-7-13(20)11-12(18)3-4-14-15-5-6-17(21)19(15,2)10-8-16(14)18/h11,14-17,21H,3-10H2,1-2H3/t14-,15-,16-,17-,18-,19-/m0/s1	C19H28O2	288.431	288.208930142	136	65611	179	153	0.005246371	0
649	DTXSID2022381	meso-Hexestrol	84-16-2	PBBGSZCBWVPOOL-HDICACEKSA-N	4,4'-[(3R,4S)-Hexane-3,4-diyl]diphenol	CC[C@@H]([C@@H](CC)C1=CC=C(O)C=C1)C1=CC=C(O)C=C1	InChI=1S/C18H22O2/c1-3-17(13-5-9-15(19)10-6-13)18(4-2)14-7-11-16(20)12-8-14/h5-12,17-20H,3-4H2,1-2H3/t17-,18+	C18H22O2	270.372	270.161979948	86	595	85	1	0.05355677	0
650	DTXSID7022382	Dienestrol	84-17-3	NFDFQCUYFHCNBW-UHFFFAOYSA-N	4,4'-(Hexa-2,4-diene-3,4-diyl)diphenol	CC=C(C(=CC)C1=CC=C(O)C=C1)C1=CC=C(O)C=C1	InChI=1S/C18H18O2/c1-3-17(13-5-9-15(19)10-6-13)18(4-2)14-7-11-16(20)12-8-14/h3-12,19-20H,1-2H3	C18H18O2	266.34	266.13067982	61	180	-	1	0.04411885	0
651	DTXSID7022384	(Z)-4-Hydroxytamoxifen	68047-06-3	TXUZVZSFRXZGTL-QPLCGJKRSA-N	4-[(1Z)-1-{4-[2-(Dimethylamino)ethoxy]phenyl}-2-phenylbut-1-en-1-yl]phenol	CC\C(=C(/C1=CC=C(O)C=C1)C1=CC=C(OCCN(C)C)C=C1)C1=CC=CC=C1	InChI=1S/C26H29NO2/c1-4-25(20-8-6-5-7-9-20)26(21-10-14-23(28)15-11-21)22-12-16-24(17-13-22)29-19-18-27(2)3/h5-17,28H,4,18-19H2,1-3H3/b26-25-	C26H29NO2	387.523	387.21982917800005	52	1042	121	-	0.016159058	0
652	DTXSID6022391	Apigenin	520-36-5	KZNIFHPLKGYRTM-UHFFFAOYSA-N	5,7-Dihydroxy-2-(4-hydroxyphenyl)-4H-1-benzopyran-4-one	OC1=CC=C(C=C1)C1=CC(=O)C2=C(O1)C=C(O)C=C2O	InChI=1S/C15H10O5/c16-9-3-1-8(2-4-9)13-7-12(19)15-11(18)5-10(17)6-14(15)20-13/h1-7,16-18H	C15H10O5	270.24	270.052823422	101	1470	312	-	0.21622527	0
653	DTXSID6022393	3-(4-Hydroxyphenyl)-1-(2,4,6-trihydroxyphenyl)propan-1-one	60-82-2	VGEREEWJJVICBM-UHFFFAOYSA-N	3-(4-Hydroxyphenyl)-1-(2,4,6-trihydroxyphenyl)propan-1-one	OC1=CC=C(CCC(=O)C2=C(O)C=C(O)C=C2O)C=C1	InChI=1S/C15H14O5/c16-10-4-1-9(2-5-10)3-6-12(18)15-13(19)7-11(17)8-14(15)20/h1-2,4-5,7-8,16-17,19-20H,3,6H2	C15H14O5	274.272	274.084123551	75	1006	237	-	0.17625672	0
654	DTXSID1022394	Biochanin A	491-80-5	WUADCCWRTIWANL-UHFFFAOYSA-N	5,7-Dihydroxy-3-(4-methoxyphenyl)-4H-1-benzopyran-4-one	COC1=CC=C(C=C1)C1=COC2=C(C(O)=CC(O)=C2)C1=O	InChI=1S/C16H12O5/c1-20-11-4-2-9(3-5-11)12-8-21-14-7-10(17)6-13(18)15(14)16(12)19/h2-8,17-18H,1H3	C16H12O5	284.267	284.06847348599996	72	248	213	-	0.22112894	0
655	DTXSID1022396	Chrysin	480-40-0	RTIXKCRFFJGDFG-UHFFFAOYSA-N	5,7-Dihydroxy-2-phenyl-4H-1-benzopyran-4-one	OC1=CC2=C(C(O)=C1)C(=O)C=C(O2)C1=CC=CC=C1	InChI=1S/C15H10O4/c16-10-6-11(17)15-12(18)8-13(19-14(15)7-10)9-4-2-1-3-5-9/h1-8,16-17H	C15H10O4	254.24099999999999	254.05790880200001	77	354	255	-	0.22724932	0
656	DTXSID6022399	Coumestrol	479-13-0	ZZIALNLLNHEQPJ-UHFFFAOYSA-N	3,9-Dihydroxy-6H-[1]benzofuro[3,2-c][1]benzopyran-6-one	OC1=CC2=C(C=C1)C1=C(O2)C2=C(OC1=O)C=C(O)C=C2	InChI=1S/C15H8O5/c16-7-1-3-9-11(5-7)19-14-10-4-2-8(17)6-12(10)20-15(18)13(9)14/h1-6,16-17H	C15H8O5	268.224	268.037173358	71	231	122	-	0.15804863	0
657	DTXSID3022401	Cholesterol	57-88-5	HVYWMOMLDIMFJA-DPAQBDIFSA-N	Cholest-5-en-3beta-ol	[H][C@@]1(CC[C@@]2([H])[C@]3([H])CC=C4C[C@@H](O)CC[C@]4(C)[C@@]3([H])CC[C@]12C)[C@H](C)CCCC(C)C	InChI=1S/C27H46O/c1-18(2)7-6-8-19(3)23-11-12-24-22-10-9-20-17-21(28)13-15-26(20,4)25(22)14-16-27(23,24)5/h9,18-19,21-25,28H,6-8,10-17H2,1-5H3/t19-,21+,22+,23-,24+,25+,26+,27-/m1/s1	C27H46O	386.664	386.35486610099997	128	120945	433	164	0.011009096999999999	0
658	DTXSID3022403	2,2'-Dihydroxy-4-methoxybenzophenone	131-53-3	MEZZCSHVIGVWFI-UHFFFAOYSA-N	(2-Hydroxy-4-methoxyphenyl)(2-hydroxyphenyl)methanone	COC1=CC=C(C(=O)C2=C(O)C=CC=C2)C(O)=C1	InChI=1S/C14H12O4/c1-18-9-6-7-11(13(16)8-9)14(17)10-4-2-3-5-12(10)15/h2-8,15-16H,1H3	C14H12O4	244.24599999999998	244.07355886599998	84	6	172	2	0.27194124	0
659	DTXSID8022404	2,2'-Dihydroxybenzophenone	835-11-0	YIYBRXKMQFDHSM-UHFFFAOYSA-N	Bis(2-hydroxyphenyl)methanone	OC1=CC=CC=C1C(=O)C1=C(O)C=CC=C1	InChI=1S/C13H10O3/c14-11-7-3-1-5-9(11)13(16)10-6-2-4-8-12(10)15/h1-8,14-15H	C13H10O3	214.22	214.062994182	42	-	79	-	0.27094162	0
660	DTXSID3022405	2-Hydroxy-4-methoxybenzophenone	131-57-7	DXGLGDHPHMLXJC-UHFFFAOYSA-N	(2-Hydroxy-4-methoxyphenyl)(phenyl)methanone	COC1=CC=C(C(=O)C2=CC=CC=C2)C(O)=C1	InChI=1S/C14H12O3/c1-17-11-7-8-12(13(15)9-11)14(16)10-5-3-2-4-6-10/h2-9,15H,1H3	C14H12O3	228.247	228.07864424599998	169	246	234	320	0.16385752	0
661	DTXSID8022406	2,4-Dihydroxybenzophenone	131-56-6	ZXDDPOHVAMWLBH-UHFFFAOYSA-N	(2,4-Dihydroxyphenyl)(phenyl)methanone	OC1=CC=C(C(=O)C2=CC=CC=C2)C(O)=C1	InChI=1S/C13H10O3/c14-10-6-7-11(12(15)8-10)13(16)9-4-2-1-3-5-9/h1-8,14-15H	C13H10O3	214.22	214.062994182	126	25	149	14	0.44379747	0
662	DTXSID8022408	Phenol red	143-74-8	BELBBZDIHDAJOR-UHFFFAOYSA-N	3,3-Bis(4-hydroxyphenyl)-2,1lambda~6~-benzoxathiole-1,1(3H)-dione	OC1=CC=C(C=C1)C1(OS(=O)(=O)C2=C1C=CC=C2)C1=CC=C(O)C=C1	InChI=1S/C19H14O5S/c20-15-9-5-13(6-10-15)19(14-7-11-16(21)12-8-14)17-3-1-2-4-18(17)25(22,23)24-19/h1-12,20-21H	C19H14O5S	354.38	354.056194725	99	902	151	29	0.025777817	0
663	DTXSID3022409	4,4'-Sulfonyldiphenol	80-09-1	VPWNQTHUCYMVMZ-UHFFFAOYSA-N	4,4'-Sulfonyldiphenol	OC1=CC=C(C=C1)S(=O)(=O)C1=CC=C(O)C=C1	InChI=1S/C12H10O4S/c13-9-1-5-11(6-2-9)17(15,16)12-7-3-10(14)4-8-12/h1-8,13-14H	C12H10O4S	250.27	250.029979976	132	47	149	-	0.21915272	0
664	DTXSID7022411	4,4'-Methylenebis(2,6-di-t-butylphenol)	118-82-1	MDWVSAYEQPLWMX-UHFFFAOYSA-N	4,4'-Methylenebis(2,6-di-tert-butylphenol)	CC(C)(C)C1=CC(CC2=CC(=C(O)C(=C2)C(C)(C)C)C(C)(C)C)=CC(=C1O)C(C)(C)C	InChI=1S/C29H44O2/c1-26(2,3)20-14-18(15-21(24(20)30)27(4,5)6)13-19-16-22(28(7,8)9)25(31)23(17-19)29(10,11)12/h14-17,30-31H,13H2,1-12H3	C29H44O2	424.66900000000004	424.33413065699995	110	2	99	22	0.011247873	0
665	DTXSID7022413	Isoeugenol	97-54-1	BJIOGJUNALELMI-UHFFFAOYSA-N	2-Methoxy-4-(prop-1-en-1-yl)phenol	COC1=CC(C=CC)=CC=C1O	InChI=1S/C10H12O2/c1-3-4-8-5-6-9(11)10(7-8)12-2/h3-7,11H,1-2H3	C10H12O2	164.204	164.083729626	131	170	49	66	0.871763	1
666	DTXSID7022415	1,6-Dimethylnaphthalene	575-43-9	CBMXCNPQDUJNHT-UHFFFAOYSA-N	1,6-Dimethylnaphthalene	CC1=CC2=C(C=C1)C(C)=CC=C2	InChI=1S/C12H12/c1-9-6-7-12-10(2)4-3-5-11(12)8-9/h3-8H,1-2H3	C12H12	156.22799999999998	156.09390038639998	71	-	89	1	0.58825606	1
667	DTXSID7022417	Butyl 4-aminobenzoate	94-25-7	IUWVALYLNVXWKX-UHFFFAOYSA-N	Butyl 4-aminobenzoate	CCCCOC(=O)C1=CC=C(N)C=C1	InChI=1S/C11H15NO2/c1-2-3-8-14-11(13)9-4-6-10(12)7-5-9/h4-7H,2-3,8,12H2,1H3	C11H15NO2	193.24599999999998	193.110278727	78	47	220	1	0.19000992	0
668	DTXSID6022420	Dopamine	51-61-6	VYFYYTLLBUKUHU-UHFFFAOYSA-N	4-(2-Aminoethyl)benzene-1,2-diol	NCCC1=CC(O)=C(O)C=C1	InChI=1S/C8H11NO2/c9-4-3-6-1-2-7(10)8(11)5-6/h1-2,5,10-11H,3-4,9H2	C8H11NO2	153.181	153.078978598	81	77503	277	1	0.5507652	1
669	DTXSID1022421	Melatonin	73-31-4	DRLFMBDRBRZALE-UHFFFAOYSA-N	N-[2-(5-Methoxy-1H-indol-3-yl)ethyl]acetamide	COC1=CC2=C(NC=C2CCNC(C)=O)C=C1	InChI=1S/C13H16N2O2/c1-9(16)14-6-5-10-8-15-13-4-3-11(17-2)7-12(10)13/h3-4,7-8,15H,5-6H2,1-2H3,(H,14,16)	C13H16N2O2	232.283	232.121177763	111	16699	352	6	0.023367971	0
670	DTXSID6022422	4,4'-Diaminobiphenyl methane	101-77-9	YBRVSVVVWCFQMG-UHFFFAOYSA-N	4,4'-Methylenedianiline	NC1=CC=C(CC2=CC=C(N)C=C2)C=C1	InChI=1S/C13H14N2/c14-12-5-1-10(2-6-12)9-11-3-7-13(15)8-4-11/h1-8H,9,14-15H2	C13H14N2	198.269	198.11569845900001	162	155	137	296	0.74698645	1
671	DTXSID1022425	4,4'-Dihydoxybenzophenone	611-99-4	RXNYJUSEXLAVNQ-UHFFFAOYSA-N	Bis(4-hydroxyphenyl)methanone	OC1=CC=C(C=C1)C(=O)C1=CC=C(O)C=C1	InChI=1S/C13H10O3/c14-11-5-1-9(2-6-11)13(16)10-3-7-12(15)8-4-10/h1-8,14-15H	C13H10O3	214.22	214.062994182	61	-	149	-	0.31599635	0
672	DTXSID0022432	Chrysene	218-01-9	WDECIBYCCFPHNR-UHFFFAOYSA-N	Chrysene	C1=CC2=C(C=C1)C1=C(C=C2)C2=C(C=CC=C2)C=C1	InChI=1S/C18H12/c1-3-7-15-13(5-1)9-11-18-16-8-4-2-6-14(16)10-12-17(15)18/h1-12H	C18H12	228.294	228.09390038639998	157	160	130	20	0.30193573	0
673	DTXSID0022436	4,4-Bis(4-hydroxyphenyl)valeric acid	126-00-1	VKOUCJUTMGHNOR-UHFFFAOYSA-N	4,4-Bis(4-hydroxyphenyl)pentanoic acid	CC(CCC(O)=O)(C1=CC=C(O)C=C1)C1=CC=C(O)C=C1	InChI=1S/C17H18O4/c1-17(11-10-16(20)21,12-2-6-14(18)7-3-12)13-4-8-15(19)9-5-13/h2-9,18-19H,10-11H2,1H3,(H,20,21)	C17H18O4	286.327	286.12050906	71	-	117	1	0.05155939	0
674	DTXSID5022437	Nordihydroguaiaretic acid	500-38-9	HCZKYJDFEPMADG-UHFFFAOYSA-N	4,4'-(2,3-Dimethylbutane-1,4-diyl)di(benzene-1,2-diol)	CC(CC1=CC(O)=C(O)C=C1)C(C)CC1=CC=C(O)C(O)=C1	InChI=1/C18H22O4/c1-11(7-13-3-5-15(19)17(21)9-13)12(2)8-14-4-6-16(20)18(22)10-14/h3-6,9-12,19-22H,7-8H2,1-2H3	C18H22O4	302.37	302.151809188	74	1436	173	1	0.19121453	0
675	DTXSID5022439	Phenolphthalin	81-90-3	FFFPYJTVNSSLBQ-UHFFFAOYSA-N	2-[Bis(4-hydroxyphenyl)methyl]benzoic acid	OC(=O)C1=C(C=CC=C1)C(C1=CC=C(O)C=C1)C1=CC=C(O)C=C1	InChI=1S/C20H16O4/c21-15-9-5-13(6-10-15)19(14-7-11-16(22)12-8-14)17-3-1-2-4-18(17)20(23)24/h1-12,19,21-22H,(H,23,24)	C20H16O4	320.344	320.104858995	66	-	82	-	0.02663517	0
676	DTXSID4022442	Bisphenol B	77-40-7	HTVITOHKHWFJKO-UHFFFAOYSA-N	4,4'-(Butane-2,2-diyl)diphenol	CCC(C)(C1=CC=C(O)C=C1)C1=CC=C(O)C=C1	InChI=1S/C16H18O2/c1-3-16(2,12-4-8-14(17)9-5-12)13-6-10-15(18)11-7-13/h4-11,17-18H,3H2,1-2H3	C16H18O2	242.31799999999998	242.13067982	92	17	108	1	0.13383076	0
677	DTXSID9022445	Bis(4-hydroxyphenyl)methane	620-92-8	PXKLMJQFEQBVLD-UHFFFAOYSA-N	4,4'-Methylenediphenol	OC1=CC=C(CC2=CC=C(O)C=C2)C=C1	InChI=1S/C13H12O2/c14-12-5-1-10(2-6-12)9-11-3-7-13(15)8-4-11/h1-8,14-15H,9H2	C13H12O2	200.237	200.08372962599998	95	27	112	-	0.24113104	0
678	DTXSID4022446	2,2'-Bisphenol F	2467-02-09 00:00:00	MQCPOLNSJCWPGT-UHFFFAOYSA-N	2,2'-Methylenediphenol	OC1=C(CC2=C(O)C=CC=C2)C=CC=C1	InChI=1S/C13H12O2/c14-12-7-3-1-5-10(12)9-11-6-2-4-8-13(11)15/h1-8,14-15H,9H2	C13H12O2	200.237	200.08372962599998	81	5	86	-	0.241454	0
679	DTXSID4022448	Metolachlor	51218-45-2	WVQBLGZPHOPPFO-UHFFFAOYSA-N	2-Chloro-N-(2-ethyl-6-methylphenyl)-N-(1-methoxypropan-2-yl)acetamide	CCC1=C(N(C(C)COC)C(=O)CCl)C(C)=CC=C1	InChI=1/C15H22ClNO2/c1-5-13-8-6-7-11(2)15(13)17(14(18)9-16)12(3)10-19-4/h6-8,12H,5,9-10H2,1-4H3	C15H22ClNO2	283.8	283.13390669999995	164	324	121	1026	0.08937091	0
680	DTXSID3022455	Dimethyl phthalate	131-11-3	NIQCNGHVCWTJSM-UHFFFAOYSA-N	Dimethyl benzene-1,2-dicarboxylate	COC(=O)C1=C(C=CC=C1)C(=O)OC	InChI=1S/C10H10O4/c1-13-9(11)7-5-3-4-6-8(7)10(12)14-2/h3-6H,1-2H3	C10H10O4	194.18599999999998	194.05790880200001	209	188	148	729	0.008111209	0
681	DTXSID2022462	3-Phenylphenol	580-51-8	UBXYXCRCOKCZIT-UHFFFAOYSA-N	[1,1'-Biphenyl]-3-ol	OC1=CC=CC(=C1)C1=CC=CC=C1	InChI=1S/C12H10O/c13-12-8-4-7-11(9-12)10-5-2-1-3-6-10/h1-9,13H	C12H10O	170.21099999999998	170.073164942	50	4	117	-	0.05311256599999999	0
682	DTXSID6022472	Butylbenzene	104-51-8	OCKPCBLVNKHBMX-UHFFFAOYSA-N	Butylbenzene	CCCCC1=CC=CC=C1	InChI=1S/C10H14/c1-2-3-7-10-8-5-4-6-9-10/h4-6,8-9H,2-3,7H2,1H3	C10H14	134.222	134.1095504508	133	15	150	11	0.86393714	1
683	DTXSID6022474	Corticosterone	50-22-6	OMFXVFTZEKFJBZ-HJTSIMOOSA-N	11beta,21-Dihydroxypregn-4-ene-3,20-dione	C[C@]12C[C@H](O)[C@H]3[C@@H](CCC4=CC(=O)CC[C@]34C)[C@@H]1CC[C@@H]2C(=O)CO	InChI=1S/C21H30O4/c1-20-8-7-13(23)9-12(20)3-4-14-15-5-6-16(18(25)11-22)21(15,2)10-17(24)19(14)20/h9,14-17,19,22,24H,3-8,10-11H2,1-2H3/t14-,15-,16+,17-,19+,20-,21-/m0/s1	C21H30O4	346.467	346.214409446	110	23592	185	-	0.004172921	0
684	DTXSID1022479	2-Ethylphenol	90-00-6	IXQGCWUGDFDQMF-UHFFFAOYSA-N	2-Ethylphenol	CCC1=C(O)C=CC=C1	InChI=1S/C8H10O/c1-2-7-5-3-4-6-8(7)9/h3-6,9H,2H2,1H3	C8H10O	122.167	122.073164942	106	2	150	1	0.30649942	0
685	DTXSID0022480	3-Ethylphenol	620-17-7	HMNKTRSOROOSPP-UHFFFAOYSA-N	3-Ethylphenol	CCC1=CC=CC(O)=C1	InChI=1S/C8H10O/c1-2-7-4-3-5-8(9)6-7/h3-6,9H,2H2,1H3	C8H10O	122.167	122.073164942	101	4	127	1	0.28664815	0
686	DTXSID5022481	beta-Sitosterol	83-46-5	KZJWDPNRJALLNS-VJSFXXLFSA-N	Stigmast-5-en-3beta-ol	CC[C@H](CC[C@@H](C)[C@H]1CC[C@H]2[C@@H]3CC=C4C[C@@H](O)CC[C@]4(C)[C@H]3CC[C@]12C)C(C)C	InChI=1S/C29H50O/c1-7-21(19(2)3)9-8-20(4)25-12-13-26-24-11-10-22-18-23(30)14-16-28(22,5)27(24)15-17-29(25,26)6/h10,19-21,23-27,30H,7-9,11-18H2,1-6H3/t20-,21-,23+,24+,25-,26+,27+,28+,29-/m1/s1	C29H50O	414.718	414.38616623	89	2175	162	-	0.022939175	0
687	DTXSID5022485	Bis(4-hydroxyphenyl)-2,2-dichloroethylene	14868-03-2	OWEYKIWAZBBXJK-UHFFFAOYSA-N	4,4'-(2,2-Dichloroethene-1,1-diyl)diphenol	OC1=CC=C(C=C1)C(=C(Cl)Cl)C1=CC=C(O)C=C1	InChI=1S/C14H10Cl2O2/c15-14(16)13(9-1-5-11(17)6-2-9)10-3-7-12(18)8-4-10/h1-8,17-18H	C14H10Cl2O2	281.13	280.005785	47	-	96	-	0.31762606	0
688	DTXSID5022489	E-Cinnamic acid	140-10-3	WBYWAXJHAXSJNI-VOTSOKGWSA-N	(2E)-3-Phenylprop-2-enoic acid	OC(=O)\C=C\C1=CC=CC=C1	InChI=1S/C9H8O2/c10-9(11)7-6-8-4-2-1-3-5-8/h1-7H,(H,10,11)/b7-6+	C9H8O2	148.161	148.05242949799998	94	691	218	1	0.7368111999999999	1
689	DTXSID1022508	4-Dodecylphenol	104-43-8	KJWMCPYEODZESQ-UHFFFAOYSA-N	4-Dodecylphenol	CCCCCCCCCCCCC1=CC=C(O)C=C1	InChI=1S/C18H30O/c1-2-3-4-5-6-7-8-9-10-11-12-17-13-15-18(19)16-14-17/h13-16,19H,2-12H2,1H3	C18H30O	262.437	262.229665586	75	-	83	-	0.14682421	0
690	DTXSID5022510	4-Chloro-2-methylphenol	1570-64-5	RHPUJHQBPORFGV-UHFFFAOYSA-N	4-Chloro-2-methylphenol	CC1=C(O)C=CC(Cl)=C1	InChI=1S/C7H7ClO/c1-5-4-6(8)2-3-7(5)9/h2-4,9H,1H3	C7H7ClO	142.58	142.0185425	110	18	158	-	0.2678011	0
691	DTXSID0022519	Folic acid	59-30-3	OVBPIULPVIDEAO-LBPRGKRZSA-N	N-(4-{[(2-Amino-4-oxo-1,4-dihydropteridin-6-yl)methyl]amino}benzoyl)-L-glutamic acid	NC1=NC(=O)C2=C(N1)N=CC(CNC1=CC=C(C=C1)C(=O)N[C@@H](CCC(O)=O)C(O)=O)=N2	InChI=1S/C19H19N7O6/c20-19-25-15-14(17(30)26-19)23-11(8-22-15)7-21-10-3-1-9(2-4-10)16(29)24-12(18(31)32)5-6-13(27)28/h1-4,8,12,21H,5-7H2,(H,24,29)(H,27,28)(H,31,32)(H3,20,22,25,26,30)/t12-/m0/s1	C19H19N7O6	441.404	441.13968136	126	28638	341	32	0.0020818412	0
692	DTXSID9022520	Ethyl cinnamate	103-36-6	KBEBGUQPQBELIU-UHFFFAOYSA-N	Ethyl 3-phenylprop-2-enoate	CCOC(=O)C=CC1=CC=CC=C1	InChI=1S/C11H12O2/c1-2-13-11(12)9-8-10-6-4-3-5-7-10/h3-9H,2H2,1H3	C11H12O2	176.215	176.08372962599998	88	14	55	1	0.17285022	0
693	DTXSID9022522	Diisobutyl phthalate	84-69-5	MGWAVDBGNNKXQV-UHFFFAOYSA-N	Bis(2-methylpropyl) benzene-1,2-dicarboxylate	CC(C)COC(=O)C1=C(C=CC=C1)C(=O)OCC(C)C	InChI=1S/C16H22O4/c1-11(2)9-19-15(17)13-7-5-6-8-14(13)16(18)20-10-12(3)4/h5-8,11-12H,9-10H2,1-4H3	C16H22O4	278.348	278.151809188	162	54	112	215	0.012326986000000002	0
694	DTXSID4022523	Heptyl p-hydroxybenzoate	1085-12-7	ZTJORNVITHUQJA-UHFFFAOYSA-N	Heptyl 4-hydroxybenzoate	CCCCCCCOC(=O)C1=CC=C(O)C=C1	InChI=1S/C14H20O3/c1-2-3-4-5-6-11-17-14(16)12-7-9-13(15)10-8-12/h7-10,15H,2-6,11H2,1H3	C14H20O3	236.31099999999998	236.141244504	78	1	96	-	0.07808480000000001	0
695	DTXSID9022524	Thalidomide	50-35-1	UEJJHQNACJXSKW-UHFFFAOYSA-N	2-(2,6-Dioxopiperidin-3-yl)-1H-isoindole-1,3(2H)-dione	O=C1N(C2CCC(=O)NC2=O)C(=O)C2=CC=CC=C12	InChI=1/C13H10N2O4/c16-10-6-5-9(11(17)14-10)15-12(18)7-3-1-2-4-8(7)13(15)19/h1-4,9H,5-6H2,(H,14,16,17)	C13H10N2O4	258.233	258.06405681	103	7486	313	17	0.13624436	0
696	DTXSID4022525	2-Ethylhexyl p-hydroxybenzoate	5153-25-3	VTIMKVIDORQQFA-UHFFFAOYSA-N	2-Ethylhexyl 4-hydroxybenzoate	CCCCC(CC)COC(=O)C1=CC=C(O)C=C1	InChI=1/C15H22O3/c1-3-5-6-12(4-2)11-18-15(17)13-7-9-14(16)10-8-13/h7-10,12,16H,3-6,11H2,1-2H3	C15H22O3	250.338	250.15689456799998	59	-	68	-	0.21125424	0
697	DTXSID9022526	Benzyl 4-hydroxybenzoate	94-18-8	MOZDKDIOPSPTBH-UHFFFAOYSA-N	Benzyl 4-hydroxybenzoate	OC1=CC=C(C=C1)C(=O)OCC1=CC=CC=C1	InChI=1S/C14H12O3/c15-13-8-6-12(7-9-13)14(16)17-10-11-4-2-1-3-5-11/h1-9,15H,10H2	C14H12O3	228.247	228.07864424599998	80	17	122	-	0.1305862	0
698	DTXSID4022527	Propylparaben	94-13-3	QELSKZZBTMNZEB-UHFFFAOYSA-N	Propyl 4-hydroxybenzoate	CCCOC(=O)C1=CC=C(O)C=C1	InChI=1S/C10H12O3/c1-2-7-13-10(12)8-3-5-9(11)6-4-8/h3-6,11H,2,7H2,1H3	C10H12O3	180.203	180.07864424599998	195	201	178	746	0.057230502	0
699	DTXSID9022528	Ethylparaben	120-47-8	NUVBSKCKDOMJSU-UHFFFAOYSA-N	Ethyl 4-hydroxybenzoate	CCOC(=O)C1=CC=C(O)C=C1	InChI=1S/C9H10O3/c1-2-12-9(11)7-3-5-8(10)6-4-7/h3-6,10H,2H2,1H3	C9H10O3	166.176	166.062994182	174	55	209	189	0.46843916	0
700	DTXSID4022529	Methylparaben	99-76-3	LXCFILQKKLGQFO-UHFFFAOYSA-N	Methyl 4-hydroxybenzoate	COC(=O)C1=CC=C(O)C=C1	InChI=1S/C8H8O3/c1-11-8(10)6-2-4-7(9)5-3-6/h2-5,9H,1H3	C8H8O3	152.149	152.04734411799998	193	335	234	2705	0.6548729999999999	1
701	DTXSID3022536	4-Cumylphenol	599-64-4	QBDSZLJBMIMQRS-UHFFFAOYSA-N	4-(2-Phenylpropan-2-yl)phenol	CC(C)(C1=CC=CC=C1)C1=CC=C(O)C=C1	InChI=1S/C15H16O/c1-15(2,12-6-4-3-5-7-12)13-8-10-14(16)11-9-13/h3-11,16H,1-2H3	C15H16O	212.292	212.120115135	133	-	135	1	0.033125997000000004	0
702	DTXSID7022540	Acemetacin	53164-05-9	FSQKKOOTNAMONP-UHFFFAOYSA-N	({[1-(4-Chlorobenzoyl)-5-methoxy-2-methyl-1H-indol-3-yl]acetyl}oxy)acetic acid	COC1=CC=C2N(C(=O)C3=CC=C(Cl)C=C3)C(C)=C(CC(=O)OCC(O)=O)C2=C1	InChI=1S/C21H18ClNO6/c1-12-16(10-20(26)29-11-19(24)25)17-9-15(28-2)7-8-18(17)23(12)21(27)13-3-5-14(22)6-4-13/h3-9H,10-11H2,1-2H3,(H,24,25)	C21H18ClNO6	415.83	415.082265	69	93	190	1	0.01204282	0
703	DTXSID2022541	Acenocoumarol	152-72-7	VABCILAOYCMVPS-UHFFFAOYSA-N	4-Hydroxy-3-[1-(4-nitrophenyl)-3-oxobutyl]-2H-1-benzopyran-2-one	CC(=O)CC(C1=CC=C(C=C1)[N+]([O-])=O)C1=C(O)C2=CC=CC=C2OC1=O	InChI=1/C19H15NO6/c1-11(21)10-15(12-6-8-13(9-7-12)20(24)25)17-18(22)14-4-2-3-5-16(14)26-19(17)23/h2-9,15,22H,10H2,1H3	C19H15NO6	353.33	353.089937207	60	1209	126	1	0.036590964	0
704	DTXSID2022543	Acetanilide	103-84-4	FZERHIULMFGESH-UHFFFAOYSA-N	N-Phenylacetamide	CC(=O)NC1=CC=CC=C1	InChI=1S/C8H9NO/c1-7(10)9-8-5-3-2-4-6-8/h2-6H,1H3,(H,9,10)	C8H9NO	135.166	135.068413914	109	177	253	3	0.8359365	1
705	DTXSID7022544	Acetazolamide	59-66-5	BZKPWHYZMXOIDC-UHFFFAOYSA-N	N-(5-Sulfamoyl-1,3,4-thiadiazol-2-yl)acetamide	CC(=O)NC1=NN=C(S1)S(N)(=O)=O	InChI=1S/C4H6N4O3S2/c1-2(9)6-3-7-8-4(12-3)13(5,10)11/h1H3,(H2,5,10,11)(H,6,7,9)	C4H6N4O3S2	222.24	221.988132417	110	6357	309	2	0.14269719	0
706	DTXSID7022546	Acetohydroxamic acid	546-88-3	RRUDCFGSUDOHDG-UHFFFAOYSA-N	N-Hydroxyacetamide	CC(=O)NO	InChI=1S/C2H5NO2/c1-2(4)3-5/h5H,1H3,(H,3,4)	C2H5NO2	75.067	75.032028405	60	157	242	2	0.7801792	1
707	DTXSID2022549	Acetrizoic acid	85-36-9	GNOGSFBXBWBTIG-UHFFFAOYSA-N	3-Acetamido-2,4,6-triiodobenzoic acid	CC(=O)NC1=C(I)C=C(I)C(C(O)=O)=C1I	InChI=1S/C9H6I3NO3/c1-3(14)13-8-5(11)2-4(10)6(7(8)12)9(15)16/h2H,1H3,(H,13,14)(H,15,16)	C9H6I3NO3	556.864	556.7481799999999	43	172	122	-	0.08081648	0
708	DTXSID6022553	Acitretin	55079-83-9	IHUNBGSDBOWDMA-AQFIFDHZSA-N	(2E,4E,6E,8E)-9-(4-Methoxy-2,3,6-trimethylphenyl)-3,7-dimethylnona-2,4,6,8-tetraenoic acid	COC1=C(C)C(C)=C(\C=C\C(\C)=C\C=C\C(\C)=C\C(O)=O)C(C)=C1	InChI=1S/C21H26O3/c1-14(8-7-9-15(2)12-21(22)23)10-11-19-16(3)13-20(24-6)18(5)17(19)4/h7-13H,1-6H3,(H,22,23)/b9-7+,11-10+,14-8+,15-12+	C21H26O3	326.436	326.18819469700003	67	945	152	2	0.056348472999999996	0
709	DTXSID6022555	Acrivastine	87848-99-5	PWACSDKDOHSSQD-IUTFFREVSA-N	(2E)-3-{6-[(1E)-1-(4-Methylphenyl)-3-(pyrrolidin-1-yl)prop-1-en-1-yl]pyridin-2-yl}prop-2-enoic acid	CC1=CC=C(C=C1)C(=C/CN1CCCC1)\C1=CC=CC(\C=C\C(O)=O)=N1	InChI=1S/C22H24N2O2/c1-17-7-9-18(10-8-17)20(13-16-24-14-2-3-15-24)21-6-4-5-19(23-21)11-12-22(25)26/h4-13H,2-3,14-16H2,1H3,(H,25,26)/b12-11+,20-13+	C22H24N2O2	348.44599999999997	348.18377802099997	40	70	82	1	0.013885676999999999	0
710	DTXSID1022556	Acyclovir	59277-89-3	MKUXAQIIEYXACX-UHFFFAOYSA-N	2-Amino-9-[(2-hydroxyethoxy)methyl]-1,9-dihydro-6H-purin-6-one	NC1=NC2=C(N=CN2COCCO)C(=O)N1	InChI=1S/C8H11N5O3/c9-8-11-6-5(7(15)12-8)10-3-13(6)4-16-2-1-14/h3,14H,1-2,4H2,(H3,9,11,12,15)	C8H11N5O3	225.208	225.08618923400002	94	8089	342	1	0.20117682	0
711	DTXSID6022557	Adenine	73-24-5	GFFGJBXGBJISGV-UHFFFAOYSA-N	9H-Purin-6-amine	C1=NC2=NC=NC(=C2N1)N	InChI=1S/C5H5N5/c6-4-3-5(9-1-7-3)10-2-8-4/h1-2H,(H3,6,7,8,9,10)	C5H5N5	135.13	135.054495181	103	17338	535	1	0.48089528	0
712	DTXSID1022558	Adenosine	58-61-7	OIRDTQYFTABQOQ-KQYNXXCUSA-N	Adenosine	NC1=NC=NC2=C1N=CN2[C@@H]1O[C@H](CO)[C@@H](O)[C@H]1O	InChI=1S/C10H13N5O4/c11-8-5-9(13-2-12-8)15(3-14-5)10-7(18)6(17)4(1-16)19-10/h2-4,6-7,10,16-18H,1H2,(H2,11,12,13)/t4-,6-,7-,10-/m1/s1	C10H13N5O4	267.245	267.09675391900004	103	31445	429	20	0.011075406999999999	0
713	DTXSID6022559	Adenosine triphosphate	56-65-5	ZKHQWZAMYRWXGA-KQYNXXCUSA-N	Adenosine 5'-(tetrahydrogen triphosphate)	NC1=NC=NC2=C1N=CN2[C@@H]1O[C@H](COP(O)(=O)OP(O)(=O)OP(O)(O)=O)[C@@H](O)[C@H]1O	InChI=1S/C10H16N5O13P3/c11-8-5-9(13-2-12-8)15(3-14-5)10-7(17)6(16)4(26-10)1-25-30(21,22)28-31(23,24)27-29(18,19)20/h2-4,6-7,10,16-17H,1H2,(H,21,22)(H,23,24)(H2,11,12,13)(H2,18,19,20)/t4-,6-,7-,10-/m1/s1	C10H16N5O13P3	507.181	506.995746589	69	96325	1726	-	0.04310015	0
714	DTXSID5022560	Adenosine 5'-phosphate	61-19-8	UDMBCSSLTHHNCD-KQYNXXCUSA-N	5'-Adenylic acid	NC1=NC=NC2=C1N=CN2[C@@H]1O[C@H](COP(O)(O)=O)[C@@H](O)[C@H]1O	InChI=1S/C10H14N5O7P/c11-8-5-9(13-2-12-8)15(3-14-5)10-7(17)6(16)4(22-10)1-21-23(18,19)20/h2-4,6-7,10,16-17H,1H2,(H2,11,12,13)(H2,18,19,20)/t4-,6-,7-,10-/m1/s1	C10H14N5O7P	347.224	347.06308480900003	76	17944	910	3	0.027202845	0
715	DTXSID5022562	Afloqualone	56287-74-2	VDOSWXIDETXFET-UHFFFAOYSA-N	6-Amino-2-(fluoromethyl)-3-(2-methylphenyl)quinazolin-4(3H)-one	CC1=C(C=CC=C1)N1C(CF)=NC2=C(C=C(N)C=C2)C1=O	InChI=1S/C16H14FN3O/c1-10-4-2-3-5-14(10)20-15(9-17)19-13-7-6-11(18)8-12(13)16(20)21/h2-8H,9,18H2,1H3	C16H14FN3O	283.306	283.112090246	42	29	89	1	0.25023964	0
716	DTXSID0022563	Albendazole	54965-21-8	HXHWSAZORRCQMX-UHFFFAOYSA-N	Methyl [5-(propylsulfanyl)-1H-benzimidazol-2-yl]carbamate	CCCSC1=CC=C2NC(NC(=O)OC)=NC2=C1	InChI=1S/C12H15N3O2S/c1-3-6-18-8-4-5-9-10(7-8)14-11(13-9)15-12(16)17-2/h4-5,7H,3,6H2,1-2H3,(H2,13,14,15,16)	C12H15N3O2S	265.33	265.088497909	100	3730	274	5	0.11191502	0
717	DTXSID0022565	Albutoin	830-89-7	RATGSRSDPNECNO-UHFFFAOYSA-N	5-(2-Methylpropyl)-3-(prop-2-en-1-yl)-2-sulfanylideneimidazolidin-4-one	CC(C)CC1NC(=S)N(CC=C)C1=O	InChI=1/C10H16N2OS/c1-4-5-12-9(13)8(6-7(2)3)11-10(12)14/h4,7-8H,1,5-6H2,2-3H3,(H,11,14)	C10H16N2OS	212.31	212.098334317	34	-	53	1	0.25901285	0
718	DTXSID0022569	Alfacalcidol	41294-56-8	OFHCOWSQAMBJIW-AVJTYSNKSA-N	(1S,3R,5Z,7E)-9,10-Secocholesta-5,7,10-triene-1,3-diol	[H][C@@]1(CC[C@@]2([H])\C(CCC[C@]12C)=C\C=C1\C[C@@H](O)C[C@H](O)C1=C)[C@H](C)CCCC(C)C	InChI=1S/C27H44O2/c1-18(2)8-6-9-19(3)24-13-14-25-21(10-7-15-27(24,25)5)11-12-22-16-23(28)17-26(29)20(22)4/h11-12,18-19,23-26,28-29H,4,6-10,13-17H2,1-3,5H3/b21-11+,22-12-/t19-,23-,24-,25+,26+,27-/m1/s1	C27H44O2	400.647	400.33413065699995	51	963	81	1	0.14864752	0
719	DTXSID4022571	Alinidine	33178-86-8	OXTYVEUAQHPPMV-UHFFFAOYSA-N	N-(2,6-Dichlorophenyl)-N-(prop-2-en-1-yl)-4,5-dihydro-1H-imidazol-2-amine	ClC1=CC=CC(Cl)=C1N(CC=C)C1=NCCN1	InChI=1S/C12H13Cl2N3/c1-2-8-17(12-15-6-7-16-12)11-9(13)4-3-5-10(11)14/h2-5H,1,6-8H2,(H,15,16)	C12H13Cl2N3	270.16	269.0486528	41	136	55	1	0.09372851	0
720	DTXSID4022573	Allopurinol	315-30-0	OFCNXPDARWKPPY-UHFFFAOYSA-N	1H-Pyrazolo[3,4-d]pyrimidin-4-ol	C1=NNC2=C1C(=O)NC=N2	InChI=1S/C5H4N4O/c10-5-3-1-8-9-4(3)6-2-7-5/h1-2H,(H2,6,7,8,9,10)	C5H4N4O	136.114	136.038510765	106	6941	379	2	0.2510061	0
721	DTXSID9022574	Allylestrenol	432-60-0	ATXHVCQZZJYMCF-XUDSTZEESA-N	(1R,3aS,3bR,9aR,9bS,11aS)-11a-Methyl-1-(prop-2-en-1-yl)-2,3,3a,3b,4,5,7,8,9,9a,9b,10,11,11a-tetradecahydro-1H-cyclopenta[a]phenanthren-1-ol (non-preferred name)	C[C@]12CC[C@H]3[C@@H](CCC4=CCCC[C@H]34)[C@@H]1CC[C@@]2(O)CC=C	InChI=1S/C21H32O/c1-3-12-21(22)14-11-19-18-9-8-15-6-4-5-7-16(15)17(18)10-13-20(19,21)2/h3,6,16-19,22H,1,4-5,7-14H2,2H3/t16-,17+,18+,19-,20-,21-/m0/s1	C21H32O	300.486	300.24531565	42	131	77	1	0.004138559	0
722	DTXSID9022576	Alphaxalone	23930-19-0	DUHUCHOQIDJXAT-OLVMNOGESA-N	3alpha-Hydroxy-5alpha-pregnane-11,20-dione	CC(=O)[C@H]1CC[C@H]2[C@@H]3CC[C@H]4C[C@H](O)CC[C@]4(C)[C@H]3C(=O)C[C@]12C	InChI=1S/C21H32O3/c1-12(22)16-6-7-17-15-5-4-13-10-14(23)8-9-20(13,2)19(15)18(24)11-21(16,17)3/h13-17,19,23H,4-11H2,1-3H3/t13-,14+,15-,16+,17-,19+,20-,21+/m0/s1	C21H32O3	332.48400000000004	332.23514489	50	331	101	1	0.0030569434000000005	0
723	DTXSID4022577	Alprazolam	28981-97-7	VREFGVBLTWBCJP-UHFFFAOYSA-N	8-Chloro-1-methyl-6-phenyl-4H-[1,2,4]triazolo[4,3-a][1,4]benzodiazepine	CC1=NN=C2CN=C(C3=CC=CC=C3)C3=CC(Cl)=CC=C3N12	InChI=1S/C17H13ClN4/c1-11-20-21-16-10-19-17(12-5-3-2-4-6-12)14-9-13(18)7-8-15(14)22(11)16/h2-9H,10H2,1H3	C17H13ClN4	308.77	308.0828741	103	1675	110	20	0.05250609	0
724	DTXSID9022578	Alprostadil	745-65-3	GMVPRGQOIOIIMI-DWKJAMRDSA-N	(13E,15S)-11alpha,15-Dihydroxy-9-oxoprost-13-en-1-oic acid	CCCCC[C@H](O)\C=C\[C@H]1[C@H](O)CC(=O)[C@@H]1CCCCCCC(O)=O	InChI=1S/C20H34O5/c1-2-3-6-9-15(21)12-13-17-16(18(22)14-19(17)23)10-7-4-5-8-11-20(24)25/h12-13,15-17,19,21,23H,2-11,14H2,1H3,(H,24,25)/b13-12+/t15-,16+,17+,19+/m0/s1	C20H34O5	354.48699999999997	354.240624195	67	6711	172	6	0.001232028	0
725	DTXSID4022579	Hexamethylmelamine	645-05-6	UUVWYPNAQBNQJQ-UHFFFAOYSA-N	N~2~,N~2~,N~4~,N~4~,N~6~,N~6~-Hexamethyl-1,3,5-triazine-2,4,6-triamine	CN(C)C1=NC(=NC(=N1)N(C)C)N(C)C	InChI=1S/C9H18N6/c1-13(2)7-10-8(14(3)4)12-9(11-7)15(5)6/h1-6H3	C9H18N6	210.285	210.15929460400002	82	441	248	4	0.17861265	0
726	DTXSID3022582	Ambenonium chloride	115-79-7	DXUUXWKFVDVHIK-UHFFFAOYSA-N	N,N'-[(1,2-Dioxoethane-1,2-diyl)bis(azanediylethane-2,1-diyl)]bis{N-[(2-chlorophenyl)methyl]-N-ethylethan-1-aminium} dichloride	[Cl-].[Cl-].CC[N+](CC)(CCNC(=O)C(=O)NCC[N+](CC)(CC)CC1=C(Cl)C=CC=C1)CC1=C(Cl)C=CC=C1	InChI=1S/C28H40Cl2N4O2.2ClH/c1-5-33(6-2,21-23-13-9-11-15-25(23)29)19-17-31-27(35)28(36)32-18-20-34(7-3,8-4)22-24-14-10-12-16-26(24)30;;/h9-16H,5-8,17-22H2,1-4H3;2*1H	C28H42Cl4N4O2	608.47	606.2061874	42	124	59	1	0.013537138999999998	0
727	DTXSID8022585	Amifostine	20537-88-6	JKOQGQFVAUAYPM-UHFFFAOYSA-N	S-{2-[(3-Aminopropyl)amino]ethyl} dihydrogen phosphorothioate	NCCCNCCSP(O)(O)=O	InChI=1S/C5H15N2O3PS/c6-2-1-3-7-4-5-12-11(8,9)10/h7H,1-6H2,(H2,8,9,10)	C5H15N2O3PS	214.22	214.054100523	54	1513	170	9	0.23045069	0
728	DTXSID3022586	Amikacin	37517-28-5	LKCWBDHBTVXHDL-RMDFUYIESA-N	(2S)-4-Amino-N-{(1R,2S,3S,4R,5S)-5-amino-2-[(3-amino-3-deoxy-alpha-D-glucopyranosyl)oxy]-4-[(6-amino-6-deoxy-alpha-D-glucopyranosyl)oxy]-3-hydroxycyclohexyl}-2-hydroxybutanamide	NCC[C@H](O)C(=O)N[C@@H]1C[C@H](N)[C@@H](O[C@H]2O[C@H](CN)[C@@H](O)[C@H](O)[C@H]2O)[C@H](O)[C@H]1O[C@H]1O[C@H](CO)[C@@H](O)[C@H](N)[C@H]1O	InChI=1S/C22H43N5O13/c23-2-1-8(29)20(36)27-7-3-6(25)18(39-22-16(34)15(33)13(31)9(4-24)37-22)17(35)19(7)40-21-14(32)11(26)12(30)10(5-28)38-21/h6-19,21-22,28-35H,1-5,23-26H2,(H,27,36)/t6-,7+,8-,9+,10+,11-,12+,13+,14+,15-,16+,17-,18+,19-,21+,22+/m0/s1	C22H43N5O13	585.6080000000001	585.285736465	68	3681	103	6	0.010490447	0
729	DTXSID3022588	Aminopterin	54-62-6	TVZGACDUOSZQKY-LBPRGKRZSA-N	N-(4-{[(2,4-Diaminopteridin-6-yl)methyl]amino}benzoyl)-L-glutamic acid	NC1=NC(N)=C2N=C(CNC3=CC=C(C=C3)C(=O)N[C@@H](CCC(O)=O)C(O)=O)C=NC2=N1	InChI=1S/C19H20N8O5/c20-15-14-16(27-19(21)26-15)23-8-11(24-14)7-22-10-3-1-9(2-4-10)17(30)25-12(18(31)32)5-6-13(28)29/h1-4,8,12,22H,5-7H2,(H,25,30)(H,28,29)(H,31,32)(H4,20,21,23,26,27)/t12-/m0/s1	C19H20N8O5	440.42	440.155665776	79	1307	78	1	0.0030524433000000003	0
730	DTXSID8022589	Aminoglutethimide	125-84-8	ROBVIMPUHSLWNV-UHFFFAOYSA-N	3-(4-Aminophenyl)-3-ethylpiperidine-2,6-dione	CCC1(CCC(=O)NC1=O)C1=CC=C(N)C=C1	InChI=1/C13H16N2O2/c1-2-13(8-7-11(16)15-12(13)17)9-3-5-10(14)6-4-9/h3-6H,2,7-8,14H2,1H3,(H,15,16,17)	C13H16N2O2	232.283	232.121177763	89	1402	230	2	0.08495483	0
731	DTXSID7022590	Aminohippuric acid	61-78-9	HSMNQINEKMPTIC-UHFFFAOYSA-N	N-(4-Aminobenzoyl)glycine	NC1=CC=C(C=C1)C(=O)NCC(O)=O	InChI=1S/C9H10N2O3/c10-7-3-1-6(2-4-7)9(14)11-5-8(12)13/h1-4H,5,10H2,(H,11,14)(H,12,13)	C9H10N2O3	194.19	194.06914219	65	2157	212	-	0.10193518	0
732	DTXSID7022592	Amiodarone	1951-25-3	IYIKLHRQXLHMJQ-UHFFFAOYSA-N	(2-Butyl-1-benzofuran-3-yl){4-[2-(diethylamino)ethoxy]-3,5-diiodophenyl}methanone	CCCCC1=C(C(=O)C2=CC(I)=C(OCCN(CC)CC)C(I)=C2)C2=CC=CC=C2O1	InChI=1S/C25H29I2NO3/c1-4-7-11-22-23(18-10-8-9-12-21(18)31-22)24(29)17-15-19(26)25(20(27)16-17)30-14-13-28(5-2)6-3/h8-10,12,15-16H,4-7,11,13-14H2,1-3H3	C25H29I2NO3	645.32	645.02368	82	7056	194	2	0.034795374	0
733	DTXSID2022593	Amithiozone	104-06-3	SRVJKTDHMYAMHA-UHFFFAOYSA-N	N-{4-[(2-Carbamothioylhydrazinylidene)methyl]phenyl}acetamide	CC(=O)NC1=CC=C(C=NNC(N)=S)C=C1	InChI=1S/C10H12N4OS/c1-7(15)13-9-4-2-8(3-5-9)6-12-14-10(11)16/h2-6H,1H3,(H,13,15)(H3,11,14,16)	C10H12N4OS	236.29	236.07318219599998	45	676	27	-	0.12117842	0
734	DTXSID2022595	Amlenanox	68302-57-8	SGRYPYWGNKJSDL-UHFFFAOYSA-N	2-Amino-5-oxo-7-(propan-2-yl)-5H-[1]benzopyrano[2,3-b]pyridine-3-carboxylic acid	CC(C)C1=CC=C2OC3=C(C=C(C(O)=O)C(N)=N3)C(=O)C2=C1	InChI=1S/C16H14N2O4/c1-7(2)8-3-4-12-9(5-8)13(19)10-6-11(16(20)21)14(17)18-15(10)22-12/h3-7H,1-2H3,(H2,17,18)(H,20,21)	C16H14N2O4	298.298	298.095356939	44	70	165	1	0.020052224	0
735	DTXSID7022598	Amoxapine	14028-44-5	QWGDMFLQWFTERH-UHFFFAOYSA-N	2-Chloro-11-(piperazin-1-yl)dibenzo[b,f][1,4]oxazepine	ClC1=CC=C2OC3=C(C=CC=C3)N=C(N3CCNCC3)C2=C1	InChI=1S/C17H16ClN3O/c18-12-5-6-15-13(11-12)17(21-9-7-19-8-10-21)20-14-3-1-2-4-16(14)22-15/h1-6,11,19H,7-10H2	C17H16ClN3O	313.79	313.0981898	83	326	228	3	0.021356136	0
736	DTXSID9022601	Amphotericin B	1397-89-3	APKFDSVGJQXUKY-INPOYWNPSA-N	(1R,3S,5R,6R,9R,11R,15S,16R,17R,18S,19E,21E,23E,25E,27E,29E,31E,33R,35S,36R,37S)-33-[(3-Amino-3,6-dideoxy-beta-D-mannopyranosyl)oxy]-1,3,5,6,9,11,17,37-octahydroxy-15,16,18-trimethyl-13-oxo-14,39-diox abicyclo[33.3.1]nonatriaconta-19,21,23,25,27,29,31-heptaene-36-carboxylic acid	C[C@H]1O[C@@H](O[C@@H]2C[C@@H]3O[C@@](O)(C[C@H](O)[C@H]3C(O)=O)C[C@@H](O)C[C@@H](O)[C@H](O)CC[C@@H](O)C[C@@H](O)CC(=O)O[C@@H](C)[C@H](C)[C@H](O)[C@@H](C)\C=C\C=C\C=C\C=C\C=C\C=C\C=C\2)[C@@H](O)[C@@H](N)[C@@H]1O	InChI=1S/C47H73NO17/c1-27-17-15-13-11-9-7-5-6-8-10-12-14-16-18-34(64-46-44(58)41(48)43(57)30(4)63-46)24-38-40(45(59)60)37(54)26-47(61,65-38)25-33(51)22-36(53)35(52)20-19-31(49)21-32(50)23-39(55)62-29(3)28(2)42(27)56/h5-18,27-38,40-44,46,49-54,56-58,61H,19-26,48H2,1-4H3,(H,59,60)/b6-5+,9-7+,10-8+,13-11+,14-12+,17-15+,18-16+/t27-,28-,29-,30+,31+,32+,33-,34-,35+,36+,37-,38-,40+,41-,42+,43+,44-,46-,4…	C47H73NO17	924.091	923.487849895	83	15463	104	32	0.039808422	0
737	DTXSID4022602	Ampicillin	69-53-4	AVKUERGKIZMTKX-NJBDSQKTSA-N	(2S,5R,6R)-6-{[(2R)-2-Amino-2-phenylacetyl]amino}-3,3-dimethyl-7-oxo-4-thia-1-azabicyclo[3.2.0]heptane-2-carboxylic acid	CC1(C)S[C@@H]2[C@H](NC(=O)[C@H](N)C3=CC=CC=C3)C(=O)N2[C@H]1C(O)=O	InChI=1S/C16H19N3O4S/c1-16(2)11(15(22)23)19-13(21)10(14(19)24-16)18-12(20)9(17)8-6-4-3-5-7-8/h3-7,9-11,14H,17H2,1-2H3,(H,18,20)(H,22,23)/t9-,10-,11+,14-/m1/s1	C16H19N3O4S	349.41	349.109627278	101	22118	171	3	0.0017350018	0
738	DTXSID9022603	Amrinone	60719-84-8	RNLQIBCLLYYYFJ-UHFFFAOYSA-N	5-Amino[3,4'-bipyridin]-6(1H)-one	NC1=CC(=CNC1=O)C1=CC=NC=C1	InChI=1S/C10H9N3O/c11-9-5-8(6-13-10(9)14)7-1-3-12-4-2-7/h1-6H,11H2,(H,13,14)	C10H9N3O	187.202	187.07456192200002	64	775	181	1	0.29444957	0
739	DTXSID9022607	Anastrozole	120511-73-1	YBBLVLTVTVSKRW-UHFFFAOYSA-N	2,2'-{5-[(1H-1,2,4-Triazol-1-yl)methyl]-1,3-phenylene}bis(2-methylpropanenitrile)	CC(C)(C#N)C1=CC(=CC(CN2C=NC=N2)=C1)C(C)(C)C#N	InChI=1S/C17H19N5/c1-16(2,9-18)14-5-13(8-22-12-20-11-21-22)6-15(7-14)17(3,4)10-19/h5-7,11-12H,8H2,1-4H3	C17H19N5	293.374	293.164045632	88	1212	186	2	0.007822096	0
740	DTXSID9022609	Androstenediol	521-17-5	QADHLRWLCPCEKT-LOVVWNRFSA-N	Androst-5-ene-3beta,17beta-diol	C[C@]12CC[C@H]3[C@@H](CC=C4C[C@@H](O)CC[C@]34C)[C@@H]1CC[C@@H]2O	InChI=1S/C19H30O2/c1-18-9-7-13(20)11-12(18)3-4-14-15-5-6-17(21)19(15,2)10-8-16(14)18/h3,13-17,20-21H,4-11H2,1-2H3/t13-,14-,15-,16-,17-,18-,19-/m0/s1	C19H30O2	290.447	290.224580206	49	359	70	-	0.00459674	0
741	DTXSID8022610	Anileridine	144-14-9	LKYQLAWMNBFNJT-UHFFFAOYSA-N	Ethyl 1-[2-(4-aminophenyl)ethyl]-4-phenylpiperidine-4-carboxylate	CCOC(=O)C1(CCN(CCC2=CC=C(N)C=C2)CC1)C1=CC=CC=C1	InChI=1S/C22H28N2O2/c1-2-26-21(25)22(19-6-4-3-5-7-19)13-16-24(17-14-22)15-12-18-8-10-20(23)11-9-18/h3-11H,2,12-17,23H2,1H3	C22H28N2O2	352.478	352.21507815	49	42	52	1	0.015722364	0
742	DTXSID3022611	Anisindione	117-37-3	XRCFXMGQEVUZFC-UHFFFAOYSA-N	2-(4-Methoxyphenyl)-1H-indene-1,3(2H)-dione	COC1=CC=C(C=C1)C1C(=O)C2=CC=CC=C2C1=O	InChI=1S/C16H12O3/c1-19-11-8-6-10(7-9-11)14-15(17)12-4-2-3-5-13(12)16(14)18/h2-9,14H,1H3	C16H12O3	252.269	252.07864424599998	58	13	145	2	0.08362174	0
743	DTXSID8022614	Apomorphine	58-00-4	VMWNQDUVQKEIOC-CYBMUJFWSA-N	(6aR)-6-Methyl-5,6,6a,7-tetrahydro-4H-dibenzo[de,g]quinoline-10,11-diol	CN1CCC2=CC=CC3=C2[C@H]1CC1=C3C(O)=C(O)C=C1	InChI=1S/C17H17NO2/c1-18-8-7-10-3-2-4-12-15(10)13(18)9-11-5-6-14(19)17(20)16(11)12/h2-6,13,19-20H,7-9H2,1H3/t13-/m1/s1	C17H17NO2	267.328	267.125928791	62	8706	90	3	0.1420576	0
744	DTXSID3022617	Arecoline	63-75-2	HJJPJSXJAXAIPN-UHFFFAOYSA-N	Methyl 1-methyl-1,2,5,6-tetrahydropyridine-3-carboxylate	COC(=O)C1=CCCN(C)C1	InChI=1S/C8H13NO2/c1-9-5-3-4-7(6-9)8(10)11-2/h4H,3,5-6H2,1-2H3	C8H13NO2	155.197	155.09462866299998	66	898	139	-	0.3934152	0
745	DTXSID2022624	Astromicin	55779-06-1	BIDUPMYXGFNAEJ-APGVDKLISA-N	(1R,2S,3S,4R,5S,6R)-2-Amino-5-[glycyl(methyl)amino]-3,6-dihydroxy-4-methoxycyclohexyl 2,6-diamino-2,3,4,6,7-pentadeoxy-beta-L-lyxo-heptopyranoside	CO[C@H]1[C@@H](O)[C@H](N)[C@@H](O[C@H]2O[C@@H](CC[C@H]2N)[C@H](C)N)[C@H](O)[C@@H]1N(C)C(=O)CN	InChI=1S/C17H35N5O6/c1-7(19)9-5-4-8(20)17(27-9)28-15-11(21)13(24)16(26-3)12(14(15)25)22(2)10(23)6-18/h7-9,11-17,24-25H,4-6,18-21H2,1-3H3/t7-,8+,9-,11-,12-,13-,14+,15+,16+,17+/m0/s1	C17H35N5O6	405.496	405.258733867	34	62	30	1	0.009032071	0
746	DTXSID2022626	Tipepidine	5169-78-8	JWIXXNLOKOAAQT-UHFFFAOYSA-N	3-[Di(thiophen-2-yl)methylidene]-1-methylpiperidine	CN1CCCC(C1)=C(C1=CC=CS1)C1=CC=CS1	InChI=1S/C15H17NS2/c1-16-8-2-5-12(11-16)15(13-6-3-9-17-13)14-7-4-10-18-14/h3-4,6-7,9-10H,2,5,8,11H2,1H3	C15H17NS2	275.43	275.08024189900004	34	17	41	-	0.017223746	0
747	DTXSID2022628	Atenolol	29122-68-7	METKIMKYRPQLGS-UHFFFAOYSA-N	2-(4-{2-Hydroxy-3-[(propan-2-yl)amino]propoxy}phenyl)acetamide	CC(C)NCC(O)COC1=CC=C(CC(N)=O)C=C1	InChI=1/C14H22N2O3/c1-10(2)16-8-12(17)9-19-13-5-3-11(4-6-13)7-14(15)18/h3-6,10,12,16-17H,7-9H2,1-2H3,(H2,15,18)	C14H22N2O3	266.341	266.163042576	125	4964	259	12	0.006311059	0
748	DTXSID6022630	Atracurium besylate	64228-81-5	XXZSQOVSEBAPGS-UHFFFAOYSA-L	2,2'-{Pentane-1,5-diylbis[oxy(3-oxopropane-3,1-diyl)]}bis{1-[(3,4-dimethoxyphenyl)methyl]-6,7-dimethoxy-2-methyl-1,2,3,4-tetrahydroisoquinolin-2-ium} bisbenzenesulfonate	[O-]S(=O)(=O)C1=CC=CC=C1.[O-]S(=O)(=O)C1=CC=CC=C1.COC1=CC=C(CC2C3=CC(OC)=C(OC)C=C3CC[N+]2(C)CCC(=O)OCCCCCOC(=O)CC[N+]2(C)CCC3=CC(OC)=C(OC)C=C3C2CC2=CC=C(OC)C(OC)=C2)C=C1OC	InChI=1/C53H72N2O12.2C6H6O3S/c1-54(22-18-38-32-48(62-7)50(64-9)34-40(38)42(54)28-36-14-16-44(58-3)46(30-36)60-5)24-20-52(56)66-26-12-11-13-27-67-53(57)21-25-55(2)23-19-39-33-49(63-8)51(65-10)35-41(39)43(55)29-37-15-17-45(59-4)47(31-37)61-6;2*7-10(8,9)6-4-2-1-3-5-6/h14-17,30-35,42-43H,11-13,18-29H2,1-10H3;2*1-5H,(H,7,8,9)/q+2;;/p-2	C65H82N2O18S2	1243.49	1242.500406156	33	1785	123	2	0.012708455	0
749	DTXSID1022635	6-Azaribine	2169-64-4	QQOBRRFOVWGIMD-OJAKKHQRSA-N	2-(2,3,5-Tri-O-acetyl-beta-D-ribofuranosyl)-1,2,4-triazine-3,5(2H,4H)-dione	CC(=O)OC[C@H]1O[C@H]([C@H](OC(C)=O)[C@@H]1OC(C)=O)N1N=CC(=O)NC1=O	InChI=1S/C14H17N3O9/c1-6(18)23-5-9-11(24-7(2)19)12(25-8(3)20)13(26-9)17-14(22)16-10(21)4-15-17/h4,9,11-13H,5H2,1-3H3,(H,16,21,22)/t9-,11-,12-,13-/m1/s1	C14H17N3O9	371.30199999999996	371.096479139	42	13	56	1	0.017830013999999998	0
750	DTXSID6022636	Azatadine	3964-81-6	SEBMTIQKRHYNIT-UHFFFAOYSA-N	11-(1-Methylpiperidin-4-ylidene)-6,11-dihydro-5H-benzo[5,6]cyclohepta[1,2-b]pyridine	CN1CCC(CC1)=C1C2=CC=CC=C2CCC2=C1N=CC=C2	InChI=1S/C20H22N2/c1-22-13-10-16(11-14-22)19-18-7-3-2-5-15(18)8-9-17-6-4-12-21-20(17)19/h2-7,12H,8-11,13-14H2,1H3	C20H22N2	290.41	290.178298716	48	44	81	1	0.018816888	0
751	DTXSID0022640	Aztreonam	78110-38-0	WZPBZJONDBGPKJ-FSPLSTOPSA-N	2-({[1-(2-Amino-1,3-thiazol-4-yl)-2-{[(2S,3S)-2-methyl-4-oxo-1-sulfoazetidin-3-yl]amino}-2-oxoethylidene]amino}oxy)-2-methylpropanoic acid	C[C@H]1[C@H](NC(=O)C(=NOC(C)(C)C(O)=O)C2=CSC(N)=N2)C(=O)N1S(O)(=O)=O	InChI=1S/C13H17N5O8S2/c1-5-7(10(20)18(5)28(23,24)25)16-9(19)8(6-4-27-12(14)15-6)17-26-13(2,3)11(21)22/h4-5,7H,1-3H3,(H2,14,15)(H,16,19)(H,21,22)(H,23,24,25)/t5-,7-/m0/s1	C13H17N5O8S2	435.43	435.051854875	55	1312	24	12	0.015130848	0
752	DTXSID5022641	Baclofen	1134-47-0	KPYSYYIEGFHWSV-UHFFFAOYSA-N	4-Amino-3-(4-chlorophenyl)butanoic acid	NCC(CC(O)=O)C1=CC=C(Cl)C=C1	InChI=1/C10H12ClNO2/c11-9-3-1-7(2-4-9)8(6-12)5-10(13)14/h1-4,8H,5-6,12H2,(H,13,14)	C10H12ClNO2	213.66	213.0556563	85	5116	244	5	0.0064442754	0
753	DTXSID5022643	Barbital	57-44-3	FTOAOBMCPZCFFF-UHFFFAOYSA-N	5,5-Diethyl-1,3-diazinane-2,4,6-trione	CCC1(CC)C(=O)NC(=O)NC1=O	InChI=1S/C8H12N2O3/c1-3-8(4-2)5(11)9-7(13)10-6(8)12/h3-4H2,1-2H3,(H2,9,10,11,12,13)	C8H12N2O3	184.195	184.084792254	76	1394	98	8	0.27601916	0
754	DTXSID0022644	Benactyzine	302-40-9	IVQOFBKHQCTVQV-UHFFFAOYSA-N	2-(Diethylamino)ethyl hydroxy(diphenyl)acetate	CCN(CC)CCOC(=O)C(O)(C1=CC=CC=C1)C1=CC=CC=C1	InChI=1S/C20H25NO3/c1-3-21(4-2)15-16-24-19(22)20(23,17-11-7-5-8-12-17)18-13-9-6-10-14-18/h5-14,23H,3-4,15-16H2,1-2H3	C20H25NO3	327.42400000000004	327.18344366900004	54	650	61	1	0.10654774	0
755	DTXSID0022646	Bencyclane	2179-37-5	FYJJXENSONZJRG-UHFFFAOYSA-N	3-[(1-Benzylcycloheptyl)oxy]-N,N-dimethylpropan-1-amine	CN(C)CCCOC1(CC2=CC=CC=C2)CCCCCC1	InChI=1S/C19H31NO/c1-20(2)15-10-16-21-19(13-8-3-4-9-14-19)17-18-11-6-5-7-12-18/h5-7,11-12H,3-4,8-10,13-17H2,1-2H3	C19H31NO	289.46299999999997	289.240564622	43	153	42	1	0.0017745495000000002	0
756	DTXSID5022647	Bendroflumethiazide	73-48-3	HDWIHXWEUNVBIY-UHFFFAOYSA-N	3-Benzyl-1,1-dioxo-6-(trifluoromethyl)-1,2,3,4-tetrahydro-1lambda~6~,2,4-benzothiadiazine-7-sulfonamide	NS(=O)(=O)C1=C(C=C2NC(CC3=CC=CC=C3)NS(=O)(=O)C2=C1)C(F)(F)F	InChI=1/C15H14F3N3O4S2/c16-15(17,18)10-7-11-13(8-12(10)26(19,22)23)27(24,25)21-14(20-11)6-9-4-2-1-3-5-9/h1-5,7-8,14,20-21H,6H2,(H2,19,22,23)	C15H14F3N3O4S2	421.41	421.03778278	73	2903	158	1	0.017620653	0
757	DTXSID5022649	Benorylate	5003-48-5	FEJKLNWAOXSSNR-UHFFFAOYSA-N	4-Acetamidophenyl 2-(acetyloxy)benzoate	CC(=O)NC1=CC=C(OC(=O)C2=CC=CC=C2OC(C)=O)C=C1	InChI=1S/C17H15NO5/c1-11(19)18-13-7-9-14(10-8-13)23-17(21)15-5-3-4-6-16(15)22-12(2)20/h3-10H,1-2H3,(H,18,19)	C17H15NO5	313.309	313.095022587	53	2	92	1	0.020409643999999998	0
758	DTXSID4022652	Benzbromarone	3562-84-3	WHQCHUCQKNIQEC-UHFFFAOYSA-N	(3,5-Dibromo-4-hydroxyphenyl)(2-ethyl-1-benzofuran-3-yl)methanone	CCC1=C(C(=O)C2=CC(Br)=C(O)C(Br)=C2)C2=CC=CC=C2O1	InChI=1S/C17H12Br2O3/c1-2-13-15(10-5-3-4-6-14(10)22-13)16(20)9-7-11(18)17(21)12(19)8-9/h3-8,21H,2H2,1H3	C17H12Br2O3	424.088	421.91532	64	313	189	1	0.3552783	0
759	DTXSID9022655	Benzonatate	104-31-4	MAFMQEKGGFWBAB-UHFFFAOYSA-N	2,5,8,11,14,17,20,23,26-Nonaoxaoctacosan-28-yl 4-(butylamino)benzoate	CCCCNC1=CC=C(C=C1)C(=O)OCCOCCOCCOCCOCCOCCOCCOCCOCCOC	InChI=1S/C30H53NO11/c1-3-4-9-31-29-7-5-28(6-8-29)30(32)42-27-26-41-25-24-40-23-22-39-21-20-38-19-18-37-17-16-36-15-14-35-13-12-34-11-10-33-2/h5-8,31H,3-4,9-27H2,1-2H3	C30H53NO11	603.75	603.3618615309999	51	30	87	1	0.018474787	0
760	DTXSID9022657	Benzquinamide	63-12-7	JSZILQVIPPROJI-UHFFFAOYSA-N	3-(Diethylcarbamoyl)-9,10-dimethoxy-1,3,4,6,7,11b-hexahydro-2H-pyrido[2,1-a]isoquinolin-2-yl acetate	CCN(CC)C(=O)C1CN2CCC3=CC(OC)=C(OC)C=C3C2CC1OC(C)=O	InChI=1/C22H32N2O5/c1-6-23(7-2)22(26)17-13-24-9-8-15-10-20(27-4)21(28-5)11-16(15)18(24)12-19(17)29-14(3)25/h10-11,17-19H,6-9,12-13H2,1-5H3	C22H32N2O5	404.50699999999995	404.23112213800005	44	35	64	1	0.005806625	0
761	DTXSID4022658	Benzthiazide	91-33-8	NDTSRXAMMQDVSW-UHFFFAOYSA-N	3-[(Benzylsulfanyl)methyl]-6-chloro-1,1-dioxo-1,2-dihydro-1lambda~6~,2,4-benzothiadiazine-7-sulfonamide	C1=CC=C(C=C1)CSCC2=NS(=O)(=O)C3=CC(=C(C=C3N2)Cl)S(=O)(=O)N	InChI=1S/C15H14ClN3O4S3/c16-11-6-12-14(7-13(11)25(17,20)21)26(22,23)19-15(18-12)9-24-8-10-4-2-1-3-5-10/h1-7H,8-9H2,(H,18,19)(H2,17,20,21)	C15H14ClN3O4S3	431.92	430.9834972	63	37	143	1	0.0604679	0
762	DTXSID3022663	Bepridil	64706-54-3	UIEATEWHFDRYRU-UHFFFAOYSA-N	N-Benzyl-N-[3-(2-methylpropoxy)-2-(pyrrolidin-1-yl)propyl]aniline	CC(C)COCC(CN(CC1=CC=CC=C1)C1=CC=CC=C1)N1CCCC1	InChI=1/C24H34N2O/c1-21(2)19-27-20-24(25-15-9-10-16-25)18-26(23-13-7-4-8-14-23)17-22-11-5-3-6-12-22/h3-8,11-14,21,24H,9-10,15-20H2,1-2H3	C24H34N2O	366.54900000000004	366.267113723	43	715	157	1	0.013994068	0
763	DTXSID8022666	Betaine	107-43-7	KWIUHFFTVRNATP-UHFFFAOYSA-N	(Trimethylazaniumyl)acetate	C[N+](C)(C)CC([O-])=O	InChI=1S/C5H11NO2/c1-6(2,3)4-5(7)8/h4H2,1-3H3	C5H11NO2	117.148	117.07897859799999	110	3057	195	12	0.20485526	0
764	DTXSID3022667	Betamethasone	378-44-9	UREBDLICKHMUKA-DVTGEIKXSA-N	9-Fluoro-11beta,17,21-trihydroxy-16beta-methylpregna-1,4-diene-3,20-dione	[H][C@@]12C[C@H](C)[C@](O)(C(=O)CO)[C@@]1(C)C[C@H](O)[C@@]1(F)[C@@]2([H])CCC2=CC(=O)C=C[C@]12C	InChI=1S/C22H29FO5/c1-12-8-16-15-5-4-13-9-14(25)6-7-19(13,2)21(15,23)17(26)10-20(16,3)22(12,28)18(27)11-24/h6-7,9,12,15-17,24,26,28H,4-5,8,10-11H2,1-3H3/t12-,15-,16-,17-,19-,20-,21-,22-/m0/s1	C22H29FO5	392.467	392.199902197	98	5476	159	2	0.02927205	0
765	DTXSID7022671	Betamethasone butyrate propionate	5534-02-01 00:00:00	VXOWJCTXWVWLLC-REGDIAEZSA-N	9-Fluoro-11beta-hydroxy-16beta-methyl-3,20-dioxo-21-(propanoyloxy)pregna-1,4-dien-17-yl butanoate	CCCC(=O)O[C@@]1([C@@H](C)C[C@H]2[C@@H]3CCC4=CC(=O)C=C[C@]4(C)[C@@]3(F)[C@@H](O)C[C@]12C)C(=O)COC(=O)CC	InChI=1S/C29H39FO7/c1-6-8-25(35)37-29(23(33)16-36-24(34)7-2)17(3)13-21-20-10-9-18-14-19(31)11-12-26(18,4)28(20,30)22(32)15-27(21,29)5/h11-12,14,17,20-22,32H,6-10,13,15-16H2,1-5H3/t17-,20-,21-,22-,26-,27-,28-,29-/m0/s1	C29H39FO7	518.622	518.267981759	23	-	43	-	0.047621578	0
766	DTXSID2022672	Betamethasone dipropionate	5593-20-4	CIWBQSYVNNPZIQ-XYWKZLDCSA-N	9-Fluoro-11-hydroxy-16-methyl-3,20-dioxo-11beta,16beta-pregna-1,4-diene-17,21-diyl dipropanoate	CCC(=O)OCC(=O)[C@@]1(OC(=O)CC)[C@@H](C)C[C@H]2[C@@H]3CCC4=CC(=O)C=C[C@]4(C)[C@@]3(F)[C@@H](O)C[C@]12C	InChI=1S/C28H37FO7/c1-6-23(33)35-15-22(32)28(36-24(34)7-2)16(3)12-20-19-9-8-17-13-18(30)10-11-25(17,4)27(19,29)21(31)14-26(20,28)5/h10-11,13,16,19-21,31H,6-9,12,14-15H2,1-5H3/t16-,19-,20-,21-,25-,26-,27-,28-/m0/s1	C28H37FO7	504.595	504.252331694	48	365	80	-	0.03256899	0
767	DTXSID7022673	Betamethasone valerate	2152-44-5	SNHRLVCMMWUAJD-SUYDQAKGSA-N	9-Fluoro-11beta,21-dihydroxy-16beta-methyl-3,20-dioxopregna-1,4-dien-17-yl pentanoate	CCCCC(=O)O[C@@]1([C@@H](C)C[C@H]2[C@@H]3CCC4=CC(=O)C=C[C@]4(C)[C@@]3(F)[C@@H](O)C[C@]12C)C(=O)CO	InChI=1S/C27H37FO6/c1-5-6-7-23(33)34-27(22(32)15-29)16(2)12-20-19-9-8-17-13-18(30)10-11-24(17,3)26(19,28)21(31)14-25(20,27)4/h10-11,13,16,19-21,29,31H,5-9,12,14-15H2,1-4H3/t16-,19-,20-,21-,24-,25-,26-,27-/m0/s1	C27H37FO6	476.585	476.257417074	69	503	82	1	0.023593694	0
768	DTXSID2022674	Betaxolol	63659-18-7	NWIUTZDMDHAVTP-UHFFFAOYSA-N	1-{4-[2-(Cyclopropylmethoxy)ethyl]phenoxy}-3-[(propan-2-yl)amino]propan-2-ol	CC(C)NCC(O)COC1=CC=C(CCOCC2CC2)C=C1	InChI=1/C18H29NO3/c1-14(2)19-11-17(20)13-22-18-7-5-15(6-8-18)9-10-21-12-16-3-4-16/h5-8,14,16-17,19-20H,3-4,9-13H2,1-2H3	C18H29NO3	307.434	307.214743798	64	634	149	2	0.0040861964	0
769	DTXSID2022676	Bethanechol chloride	590-63-6	XXRMYXBSBOVVBH-UHFFFAOYSA-N	2-(Carbamoyloxy)-N,N,N-trimethylpropan-1-aminium chloride	[Cl-].CC(C[N+](C)(C)C)OC(N)=O	InChI=1/C7H16N2O2.ClH/c1-6(11-7(8)10)5-9(2,3)4;/h6H,5H2,1-4H3,(H-,8,10);1H	C7H17ClN2O2	196.68	196.09785549999998	54	2274	138	1	0.05409065	0
770	DTXSID2022678	Bicalutamide	90357-06-5	LKJPYSCBVHEWIU-UHFFFAOYSA-N	N-[4-Cyano-3-(trifluoromethyl)phenyl]-3-(4-fluorobenzene-1-sulfonyl)-2-hydroxy-2-methylpropanamide	CC(O)(CS(=O)(=O)C1=CC=C(F)C=C1)C(=O)NC1=CC(=C(C=C1)C#N)C(F)(F)F	InChI=1/C18H14F4N2O4S/c1-17(26,10-29(27,28)14-6-3-12(19)4-7-14)16(25)24-13-5-2-11(9-23)15(8-13)18(20,21)22/h2-8,26H,10H2,1H3,(H,24,25)	C18H14F4N2O4S	430.37	430.061040765	88	984	192	2	0.060180217	0
771	DTXSID7022679	Biotin	58-85-5	YBJHBAHKTGYVGT-ZKWXMUAHSA-N	5-[(3aS,4S,6aR)-2-Oxohexahydro-1H-thieno[3,4-d]imidazol-4-yl]pentanoic acid	OC(=O)CCCC[C@@H]1SC[C@@H]2NC(=O)N[C@H]12	InChI=1S/C10H16N2O3S/c13-8(14)4-2-1-3-7-9-6(5-16-7)11-10(15)12-9/h6-7,9H,1-5H2,(H,13,14)(H2,11,12,15)/t6-,7-,9-/m0/s1	C10H16N2O3S	244.31	244.088163557	116	12801	315	28	0.023513287	0
772	DTXSID1022681	Bisacodyl	603-50-9	KHOITXIGCFIULA-UHFFFAOYSA-N	[(Pyridin-2-yl)methylene]di(4,1-phenylene) diacetate	CC(=O)OC1=CC=C(C=C1)C(C1=CC=C(OC(C)=O)C=C1)C1=NC=CC=C1	InChI=1S/C22H19NO4/c1-15(24)26-19-10-6-17(7-11-19)22(21-5-3-4-14-23-21)18-8-12-20(13-9-18)27-16(2)25/h3-14,22H,1-2H3	C22H19NO4	361.397	361.131408096	81	388	211	1	0.0031731427	0
773	DTXSID1022683	Bitolterol	30392-40-6	FZGVEKPRDOIXJY-UHFFFAOYSA-N	4-[2-(tert-Butylamino)-1-hydroxyethyl]-1,2-phenylene bis(4-methylbenzoate)	CC1=CC=C(C=C1)C(=O)OC1=C(OC(=O)C2=CC=C(C)C=C2)C=C(C=C1)C(O)CNC(C)(C)C	InChI=1/C28H31NO5/c1-18-6-10-20(11-7-18)26(31)33-24-15-14-22(23(30)17-29-28(3,4)5)16-25(24)34-27(32)21-12-8-19(2)9-13-21/h6-16,23,29-30H,17H2,1-5H3	C28H31NO5	461.55800000000005	461.220223102	37	28	47	1	0.006679981999999999	0
774	DTXSID6022684	Bopindolol	62658-63-3	UUOJIACWOAYWEZ-UHFFFAOYSA-N	1-(tert-Butylamino)-3-[(2-methyl-1H-indol-4-yl)oxy]propan-2-yl benzoate	CC1=CC2=C(OCC(CNC(C)(C)C)OC(=O)C3=CC=CC=C3)C=CC=C2N1	InChI=1/C23H28N2O3/c1-16-13-19-20(25-16)11-8-12-21(19)27-15-18(14-24-23(2,3)4)28-22(26)17-9-6-5-7-10-17/h5-13,18,24-25H,14-15H2,1-4H3	C23H28N2O3	380.48800000000006	380.20999277	37	118	78	1	0.0062049925	0
775	DTXSID1022685	Bretylium tosylate	61-75-6	KVWNWTZZBKCOPM-UHFFFAOYSA-M	N-[(2-Bromophenyl)methyl]-N,N-dimethylethanaminium 4-methylbenzene-1-sulfonate	CC1=CC=C(C=C1)S([O-])(=O)=O.CC[N+](C)(C)CC1=CC=CC=C1Br	InChI=1S/C11H17BrN.C7H8O3S/c1-4-13(2,3)9-10-7-5-6-8-11(10)12;1-6-2-4-7(5-3-6)11(8,9)10/h5-8H,4,9H2,1-3H3;2-5H,1H3,(H,8,9,10)/q+1;/p-1	C18H24BrNO3S	414.36	413.06602799999996	40	298	106	4	0.036297857999999995	0
776	DTXSID1022687	Bromocriptine	25614-03-3	OZVBMTJYIDMWIL-AYFBDAFISA-N	2-Bromo-12'-hydroxy-5'alpha-(2-methylpropyl)-3',6',18-trioxo-2'-(propan-2-yl)ergotaman	CC(C)C[C@@H]1N2C(=O)[C@](NC(=O)[C@H]3CN(C)[C@@H]4CC5=C(Br)NC6=CC=CC(=C56)C4=C3)(O[C@@]2(O)[C@@H]2CCCN2C1=O)C(C)C	InChI=1S/C32H40BrN5O5/c1-16(2)12-24-29(40)37-11-7-10-25(37)32(42)38(24)30(41)31(43-32,17(3)4)35-28(39)18-13-20-19-8-6-9-22-26(19)21(27(33)34-22)14-23(20)36(5)15-18/h6,8-9,13,16-18,23-25,34,42H,7,10-12,14-15H2,1-5H3,(H,35,39)/t18-,23-,24+,25+,31-,32+/m1/s1	C32H40BrN5O5	654.606	653.221282	63	6811	119	1	0.017625064	0
777	DTXSID6022688	Bromodiphenhydramine	118-23-0	NUNIWXHYABYXKF-UHFFFAOYSA-N	2-[(4-Bromophenyl)(phenyl)methoxy]-N,N-dimethylethan-1-amine	CN(C)CCOC(C1=CC=CC=C1)C1=CC=C(Br)C=C1	InChI=1/C17H20BrNO/c1-19(2)12-13-20-17(14-6-4-3-5-7-14)15-8-10-16(18)11-9-15/h3-11,17H,12-13H2,1-2H3	C17H20BrNO	334.25699999999995	333.072827	49	15	52	1	0.06939858	0
778	DTXSID0022690	Bromperidol	10457-90-6	RKLNONIVDFXQRX-UHFFFAOYSA-N	4-[4-(4-Bromophenyl)-4-hydroxypiperidin-1-yl]-1-(4-fluorophenyl)butan-1-one	OC1(CCN(CCCC(=O)C2=CC=C(F)C=C2)CC1)C1=CC=C(Br)C=C1	InChI=1S/C21H23BrFNO2/c22-18-7-5-17(6-8-18)21(26)11-14-24(15-12-21)13-1-2-20(25)16-3-9-19(23)10-4-16/h3-10,26H,1-2,11-15H2	C21H23BrFNO2	420.32199999999995	419.08962	62	81	129	1	0.03119126	0
779	DTXSID0022692	Brotizolam	57801-81-7	UMSGKTJDUHERQW-UHFFFAOYSA-N	2-Bromo-4-(2-chlorophenyl)-9-methyl-6H-thieno[3,2-f][1,2,4]triazolo[4,3-a][1,4]diazepine	CC1=NN=C2CN=C(C3=C(SC(Br)=C3)N12)C1=CC=CC=C1Cl	InChI=1S/C15H10BrClN4S/c1-8-19-20-13-7-18-14(9-4-2-3-5-11(9)17)10-6-12(16)22-15(10)21(8)13/h2-6H,7H2,1H3	C15H10BrClN4S	393.69	391.949808	55	155	63	1	0.20166254	0
780	DTXSID5022699	Bumetanide	28395-03-1	MAEIEVLCKWDQJH-UHFFFAOYSA-N	3-(Butylamino)-4-phenoxy-5-sulfamoylbenzoic acid	CCCCNC1=CC(=CC(=C1OC1=CC=CC=C1)S(N)(=O)=O)C(O)=O	InChI=1S/C17H20N2O5S/c1-2-3-9-19-14-10-12(17(20)21)11-15(25(18,22)23)16(14)24-13-7-5-4-6-8-13/h4-8,10-11,19H,2-3,9H2,1H3,(H,20,21)(H2,18,22,23)	C17H20N2O5S	364.42	364.10929292599997	79	1793	256	2	0.010466099	0
781	DTXSID7022704	Bupranolol	14556-46-8	HQIRNZOQPUAHHV-UHFFFAOYSA-N	1-(tert-Butylamino)-3-(2-chloro-5-methylphenoxy)propan-2-ol	CC1=CC=C(Cl)C(OCC(O)CNC(C)(C)C)=C1	InChI=1/C14H22ClNO2/c1-10-5-6-12(15)13(7-10)18-9-11(17)8-16-14(2,3)4/h5-7,11,16-17H,8-9H2,1-4H3	C14H22ClNO2	271.79	271.13390669999995	42	196	59	1	0.04637292	0
782	DTXSID2022707	Buspirone	36505-84-7	QWCRAEMEVRGPNT-UHFFFAOYSA-N	8-{4-[4-(Pyrimidin-2-yl)piperazin-1-yl]butyl}-8-azaspiro[4.5]decane-7,9-dione	O=C1CC2(CCCC2)CC(=O)N1CCCCN1CCN(CC1)C1=NC=CC=N1	InChI=1S/C21H31N5O2/c27-18-16-21(6-1-2-7-21)17-19(28)26(18)11-4-3-10-24-12-14-25(15-13-24)20-22-8-5-9-23-20/h5,8-9H,1-4,6-7,10-17H2	C21H31N5O2	385.51199999999994	385.24777525800005	72	1808	141	1	0.046977162	0
783	DTXSID6022715	Butriptyline	35941-65-2	ALELTFCQZDXAMQ-UHFFFAOYSA-N	3-(10,11-Dihydro-5H-dibenzo[a,d][7]annulen-5-yl)-N,N,2-trimethylpropan-1-amine	CC(CC1C2=C(CCC3=C1C=CC=C3)C=CC=C2)CN(C)C	InChI=1/C21H27N/c1-16(15-22(2)3)14-21-19-10-6-4-8-17(19)12-13-18-9-5-7-11-20(18)21/h4-11,16,21H,12-15H2,1-3H3	C21H27N	293.454	293.214349873	39	10	48	1	0.010723799499999999	0
784	DTXSID6022719	Cabergoline	81409-90-7	KORNTPPJEAJQIU-KJXAQDMKSA-N	N-[3-(Dimethylamino)propyl]-N-(ethylcarbamoyl)-6-(prop-2-en-1-yl)ergoline-8beta-carboxamide	CCNC(=O)N(CCCN(C)C)C(=O)[C@@H]1C[C@H]2[C@@H](CC3=CNC4=CC=CC2=C34)N(CC=C)C1	InChI=1S/C26H37N5O2/c1-5-11-30-17-19(25(32)31(26(33)27-6-2)13-8-12-29(3)4)14-21-20-9-7-10-22-24(20)18(16-28-22)15-23(21)30/h5,7,9-10,16,19,21,23,28H,1,6,8,11-15,17H2,2-4H3,(H,27,33)/t19-,21-,23-/m1/s1	C26H37N5O2	451.615	451.294725451	47	900	91	2	0.010250002	0
785	DTXSID0022721	Calcifediol	19356-17-3	JWUBBDSIWDLEOM-DTOXIADCSA-N	(3S,5Z,7E)-9,10-Secocholesta-5,7,10-triene-3,25-diol	[H][C@@]1(CC[C@@]2([H])\C(CCC[C@]12C)=C\C=C1\C[C@@H](O)CCC1=C)[C@H](C)CCCC(C)(C)O	InChI=1S/C27H44O2/c1-19-10-13-23(28)18-22(19)12-11-21-9-7-17-27(5)24(14-15-25(21)27)20(2)8-6-16-26(3,4)29/h11-12,20,23-25,28-29H,1,6-10,13-18H2,2-5H3/b21-11+,22-12-/t20-,23+,24-,25+,27-/m1/s1	C27H44O2	400.647	400.33413065699995	63	8157	133	1	0.04102224	0
786	DTXSID5022722	Calcitriol	32222-06-3	GMRQFYUYWCNGIN-NKMMMXOESA-N	(1S,3R,5Z,7E)-9,10-Secocholesta-5,7,10-triene-1,3,25-triol	[H][C@@]1(CC[C@@]2([H])\C(CCC[C@]12C)=C\C=C1\C[C@@H](O)C[C@H](O)C1=C)[C@H](C)CCCC(C)(C)O	InChI=1S/C27H44O3/c1-18(8-6-14-26(3,4)30)23-12-13-24-20(9-7-15-27(23,24)5)10-11-21-16-22(28)17-25(29)19(21)2/h10-11,18,22-25,28-30H,2,6-9,12-17H2,1,3-5H3/b20-10+,21-11-/t18-,22-,23-,24+,25+,27-/m1/s1	C27H44O3	416.64599999999996	416.329045277	73	13946	174	1	0.09958439999999999	0
787	DTXSID5022724	Canadine	522-97-4	VZTUIEROBZXUFA-UHFFFAOYSA-N	9,10-Dimethoxy-5,8,13,13a-tetrahydro-2H,6H-[1,3]dioxolo[4,5-g]isoquinolino[3,2-a]isoquinoline	COC1=CC=C2CC3N(CCC4=C3C=C3OCOC3=C4)CC2=C1OC	InChI=1/C20H21NO4/c1-22-17-4-3-12-7-16-14-9-19-18(24-11-25-19)8-13(14)5-6-21(16)10-15(12)20(17)23-2/h3-4,8-9,16H,5-7,10-11H2,1-2H3	C20H21NO4	339.39099999999996	339.14705816	45	50	129	-	0.022095293	0
788	DTXSID0022725	Candesartan	139481-59-7	HTQMVQVXFRQIKW-UHFFFAOYSA-N	2-Ethoxy-1-{[2'-(1H-tetrazol-5-yl)[1,1'-biphenyl]-4-yl]methyl}-1H-benzimidazole-7-carboxylic acid	CCOC1=NC2=CC=CC(=C2N1CC3=CC=C(C=C3)C4=CC=CC=C4C5=NNN=N5)C(=O)O	InChI=1S/C24H20N6O3/c1-2-33-24-25-20-9-5-8-19(23(31)32)21(20)30(24)14-15-10-12-16(13-11-15)17-6-3-4-7-18(17)22-26-28-29-27-22/h3-13H,2,14H2,1H3,(H,31,32)(H,26,27,28,29)	C24H20N6O3	440.463	440.159688528	71	1667	187	1	0.019411445	0
789	DTXSID0022727	Canthaxanthin	514-78-3	FDSDTBUPSURDBL-DKLMTRRASA-N	beta,beta-Carotene-4,4'-dione	C\C(\C=C\C=C(/C)\C=C\C1=C(C)C(=O)CCC1(C)C)=C/C=C/C=C(\C)/C=C/C=C(\C)/C=C/C1=C(C)C(=O)CCC1(C)C	InChI=1S/C40H52O2/c1-29(17-13-19-31(3)21-23-35-33(5)37(41)25-27-39(35,7)8)15-11-12-16-30(2)18-14-20-32(4)22-24-36-34(6)38(42)26-28-40(36,9)10/h11-24H,25-28H2,1-10H3/b12-11+,17-13+,18-14+,23-21+,24-22+,29-15+,30-16+,31-19+,32-20+	C40H52O2	564.854	564.396730914	53	348	86	-	0.019653052	0
790	DTXSID9022730	Carbachol	51-83-2	AIXAANGOTKPUOY-UHFFFAOYSA-N	2-(Carbamoyloxy)-N,N,N-trimethylethan-1-aminium chloride	[Cl-].C[N+](C)(C)CCOC(N)=O	InChI=1S/C6H14N2O2.ClH/c1-8(2,3)4-5-10-6(7)9;/h4-5H2,1-3H3,(H-,7,9);1H	C6H15ClN2O2	182.65	182.0822054	67	13486	132	1	0.18213245	0
791	DTXSID4022731	Carbamazepine	298-46-4	FFGPTBGBLSHEPO-UHFFFAOYSA-N	5H-Dibenzo[b,f]azepine-5-carboxamide	NC(=O)N1C2=CC=CC=C2C=CC2=C1C=CC=C2	InChI=1S/C15H12N2O/c16-15(18)17-13-7-3-1-5-11(13)9-10-12-6-2-4-8-14(12)17/h1-10H,(H2,16,18)	C15H12N2O	236.274	236.094963014	144	10111	321	5	0.109719515	0
792	DTXSID9022734	Carbetapentane	77-23-6	CFJMRBQWBDQYMK-UHFFFAOYSA-N	2-[2-(Diethylamino)ethoxy]ethyl 1-phenylcyclopentane-1-carboxylate	CCN(CC)CCOCCOC(=O)C1(CCCC1)C1=CC=CC=C1	InChI=1S/C20H31NO3/c1-3-21(4-2)14-15-23-16-17-24-19(22)20(12-8-9-13-20)18-10-6-5-7-11-18/h5-7,10-11H,3-4,8-9,12-17H2,1-2H3	C20H31NO3	333.472	333.230393862	55	45	128	-	0.0069356263	0
793	DTXSID4022735	Carbidopa	28860-95-9	TZFNLOMSOLWIDK-JTQLQIEISA-N	(2S)-3-(3,4-Dihydroxyphenyl)-2-hydrazinyl-2-methylpropanoic acid	C[C@@](CC1=CC=C(O)C(O)=C1)(NN)C(O)=O	InChI=1S/C10H14N2O4/c1-10(12-11,9(15)16)5-6-2-3-7(13)8(14)4-6/h2-4,12-14H,5,11H2,1H3,(H,15,16)/t10-/m0/s1	C10H14N2O4	226.232	226.09535693900003	53	2121	146	1	0.14917734	0
794	DTXSID9022736	Carbimazole	22232-54-8	CFOYWRHIYXMDOT-UHFFFAOYSA-N	Ethyl 3-methyl-2-sulfanylidene-2,3-dihydro-1H-imidazole-1-carboxylate	CCOC(=O)N1C=CN(C)C1=S	InChI=1S/C7H10N2O2S/c1-3-11-7(10)9-5-4-8(2)6(9)12/h4-5H,3H2,1-2H3	C7H10N2O2S	186.23	186.046298744	67	1044	176	1	0.3665927	0
795	DTXSID9022738	Carbocysteine	2387-59-9	GBFLZEXEOZUWRN-UHFFFAOYSA-N	S-(Carboxymethyl)cysteine	NC(CSCC(O)=O)C(O)=O	InChI=1/C5H9NO4S/c6-3(5(9)10)1-11-2-4(7)8/h3H,1-2,6H2,(H,7,8)(H,9,10)	C5H9NO4S	179.19	179.025228948	43	369	81	-	0.007370174	0
796	DTXSID8022741	Carbutamide	339-43-5	VDTNNGKXZGSZIP-UHFFFAOYSA-N	4-Amino-N-(butylcarbamoyl)benzene-1-sulfonamide	CCCCNC(=O)NS(=O)(=O)C1=CC=C(N)C=C1	InChI=1S/C11H17N3O3S/c1-2-3-8-13-11(15)14-18(16,17)10-6-4-9(12)5-7-10/h4-7H,2-3,8,12H2,1H3,(H2,13,14,15)	C11H17N3O3S	271.34	271.099062593	69	532	87	1	0.05973512	0
797	DTXSID3022742	Carminomycin	50935-04-1	XREUEWVEMYWFFA-CSKJXFQVSA-N	(1S,3S)-3-Acetyl-3,5,10,12-tetrahydroxy-6,11-dioxo-1,2,3,4,6,11-hexahydrotetracen-1-yl 3-amino-2,3,6-trideoxy-alpha-L-lyxo-hexopyranoside	C[C@@H]1O[C@H](C[C@H](N)[C@@H]1O)O[C@H]1C[C@@](O)(CC2=C(O)C3=C(C(O)=C12)C(=O)C1=C(C=CC=C1O)C3=O)C(C)=O	InChI=1S/C26H27NO10/c1-9-21(30)13(27)6-16(36-9)37-15-8-26(35,10(2)28)7-12-18(15)25(34)20-19(23(12)32)22(31)11-4-3-5-14(29)17(11)24(20)33/h3-5,9,13,15-16,21,29-30,32,34-35H,6-8,27H2,1-2H3/t9-,13-,15-,16-,21+,26-/m0/s1	C26H27NO10	513.499	513.163496073	40	340	59	1	0.049061805	0
798	DTXSID8022743	N,N'-Bis(2-chloroethyl)-N-nitrosourea	154-93-8	DLGOEMSEDOSKAD-UHFFFAOYSA-N	N,N'-Bis(2-chloroethyl)-N-nitrosourea	ClCCNC(=O)N(CCCl)N=O	InChI=1S/C5H9Cl2N3O2/c6-1-3-8-5(11)10(9-12)4-2-7/h1-4H2,(H,8,11)	C5H9Cl2N3O2	214.05	213.0071819	83	3873	217	6	0.94791186	1
799	DTXSID3022748	Cefaclor	53994-73-3	QYIYFLOTGYLRGG-GPCCPHFNSA-N	(6R,7R)-7-{[(2R)-2-Amino-2-phenylacetyl]amino}-3-chloro-8-oxo-5-thia-1-azabicyclo[4.2.0]oct-2-ene-2-carboxylic acid	[H][C@]12SCC(Cl)=C(N1C(=O)[C@@]2([H])NC(=O)[C@H](N)C1=CC=CC=C1)C(O)=O	InChI=1S/C15H14ClN3O4S/c16-8-6-24-14-10(13(21)19(14)11(8)15(22)23)18-12(20)9(17)7-4-2-1-3-5-7/h1-5,9-10,14H,6,17H2,(H,18,20)(H,22,23)/t9-,10-,14-/m1/s1	C15H14ClN3O4S	367.8	367.0393548	68	812	166	1	0.004214734	0
800	DTXSID8022749	Cefadroxil	50370-12-2	BOEGTKLJZSQCCD-UEKVPHQBSA-N	(6R,7R)-7-{[(2R)-2-Amino-2-(4-hydroxyphenyl)acetyl]amino}-3-methyl-8-oxo-5-thia-1-azabicyclo[4.2.0]oct-2-ene-2-carboxylic acid	CC1=C(N2[C@H](SC1)[C@H](NC(=O)[C@H](N)C1=CC=C(O)C=C1)C2=O)C(O)=O	InChI=1S/C16H17N3O5S/c1-7-6-25-15-11(14(22)19(15)12(7)16(23)24)18-13(21)10(17)8-2-4-9(20)5-3-8/h2-5,10-11,15,20H,6,17H2,1H3,(H,18,21)(H,23,24)/t10-,11-,15-/m1/s1	C16H17N3O5S	363.39	363.08889183300005	64	394	127	1	0.004862368	0
801	DTXSID7022752	Cefatrizine	51627-14-6	UOCJDOLVGGIYIQ-PBFPGSCMSA-N	(6R,7R)-7-{[(2R)-2-Amino-2-(4-hydroxyphenyl)acetyl]amino}-8-oxo-3-{[(1H-1,2,3-triazol-4-yl)sulfanyl]methyl}-5-thia-1-azabicyclo[4.2.0]oct-2-ene-2-carboxylic acid	C1C(=C(N2C(S1)C(C2=O)NC(=O)C(C3=CC=C(C=C3)O)N)C(=O)O)CSC4=NNN=C4	InChI=1S/C18H18N6O5S2/c19-12(8-1-3-10(25)4-2-8)15(26)21-13-16(27)24-14(18(28)29)9(7-31-17(13)24)6-30-11-5-20-23-22-11/h1-5,12-13,17,25H,6-7,19H2,(H,21,26)(H,28,29)(H,20,22,23)/t12-,13-,17-/m1/s1	C18H18N6O5S2	462.5	462.07801005199997	36	62	53	1	0.006885797	0
802	DTXSID2022753	Cefazolin	25953-19-9	MLYYVTUWGNIJIB-BXKDBHETSA-N	(6R,7R)-3-{[(5-Methyl-1,3,4-thiadiazol-2-yl)sulfanyl]methyl}-8-oxo-7-[2-(1H-tetrazol-1-yl)acetamido]-5-thia-1-azabicyclo[4.2.0]oct-2-ene-2-carboxylic acid	CC1=NN=C(SCC2=C(N3[C@H](SC2)[C@H](NC(=O)CN2C=NN=N2)C3=O)C(O)=O)S1	InChI=1S/C14H14N8O4S3/c1-6-17-18-14(29-6)28-4-7-3-27-12-9(11(24)22(12)10(7)13(25)26)16-8(23)2-21-5-15-19-20-21/h5,9,12H,2-4H2,1H3,(H,16,23)(H,25,26)/t9-,12-/m1/s1	C14H14N8O4S3	454.5	454.030014485	79	2505	114	12	0.032910466	0
803	DTXSID7022754	Cefixime	79350-37-1	OKBVVJOGVLARMR-VINNURBNSA-N	(6R,7R)-7-{2-(2-Amino-1,3-thiazol-4-yl)[(carboxymethoxy)imino]acetamido}-3-ethenyl-8-oxo-5-thia-1-azabicyclo[4.2.0]oct-2-ene-2-carboxylic acid	NC1=NC(=CS1)C(=NOCC(O)=O)C(=O)N[C@H]1[C@H]2SCC(C=C)=C(N2C1=O)C(O)=O	InChI=1S/C16H15N5O7S2/c1-2-6-4-29-14-10(13(25)21(14)11(6)15(26)27)19-12(24)9(20-28-3-8(22)23)7-5-30-16(17)18-7/h2,5,10,14H,1,3-4H2,(H2,17,18)(H,19,24)(H,22,23)(H,26,27)/b20-9+/t10-,14-/m1/s1	C16H15N5O7S2	453.44	453.041290191	59	679	30	2	0.0064079463	0
804	DTXSID1022760	Ceforanide	60925-61-3	SLAYUXIURFNXPG-CRAIPNDOSA-N	(6R,7R)-7-{2-[2-(Aminomethyl)phenyl]acetamido}-3-({[1-(carboxymethyl)-1H-tetrazol-5-yl]sulfanyl}methyl)-8-oxo-5-thia-1-azabicyclo[4.2.0]oct-2-ene-2-carboxylic acid	NCC1=CC=CC=C1CC(=O)N[C@H]1[C@H]2SCC(CSC3=NN=NN3CC(O)=O)=C(N2C1=O)C(O)=O	InChI=1S/C20H21N7O6S2/c21-6-11-4-2-1-3-10(11)5-13(28)22-15-17(31)27-16(19(32)33)12(8-34-18(15)27)9-35-20-23-24-25-26(20)7-14(29)30/h1-4,15,18H,5-9,21H2,(H,22,28)(H,29,30)(H,32,33)/t15-,18-/m1/s1	C20H21N7O6S2	519.55	519.099473772	42	58	86	1	0.005112678	0
805	DTXSID1022764	Cefoxitin	35607-66-0	WZOZEZRFJCJXNZ-ZBFHGGJFSA-N	(6R,7S)-3-[(Carbamoyloxy)methyl]-7-methoxy-8-oxo-7-[2-(thiophen-2-yl)acetamido]-5-thia-1-azabicyclo[4.2.0]oct-2-ene-2-carboxylic acid	CO[C@]1(NC(=O)CC2=CC=CS2)[C@H]2SCC(COC(N)=O)=C(N2C1=O)C(O)=O	InChI=1S/C16H17N3O7S2/c1-25-16(18-10(20)5-9-3-2-4-27-9)13(23)19-11(12(21)22)8(6-26-15(17)24)7-28-14(16)19/h2-4,14H,5-7H2,1H3,(H2,17,24)(H,18,20)(H,21,22)/t14-,16+/m1/s1	C16H17N3O7S2	427.45	427.05079224699995	59	1768	126	1	0.006838679300000001	0
806	DTXSID1022766	Cefpodoxime proxetil	87239-81-4	LTINZAODLRIQIX-FBXRGJNPSA-N	1-({[(Propan-2-yl)oxy]carbonyl}oxy)ethyl (6R,7R)-7-{[(2Z)-2-(2-amino-1,3-thiazol-4-yl)-2-(methoxyimino)acetyl]amino}-3-(methoxymethyl)-8-oxo-5-thia-1-azabicyclo[4.2.0]oct-2-ene-2-carboxylate	COCC1=C(N2[C@H](SC1)[C@H](NC(=O)C(=N/OC)\C1=CSC(N)=N1)C2=O)C(=O)OC(C)OC(=O)OC(C)C	InChI=1S/C21H27N5O9S2/c1-9(2)33-21(30)35-10(3)34-19(29)15-11(6-31-4)7-36-18-14(17(28)26(15)18)24-16(27)13(25-32-5)12-8-37-20(22)23-12/h8-10,14,18H,6-7H2,1-5H3,(H2,22,23)(H,24,27)/b25-13-/t10?,14-,18-/m1/s1	C21H27N5O9S2	557.59	557.125019817	44	183	63	2	0.0049650073	0
807	DTXSID1022768	Cefroxadine	51762-05-1	RDMOROXKXONCAL-UEKVPHQBSA-N	(6R,7R)-7-{[(2R)-2-Amino-2-(cyclohexa-1,4-dien-1-yl)acetyl]amino}-3-methoxy-8-oxo-5-thia-1-azabicyclo[4.2.0]oct-2-ene-2-carboxylic acid	COC1=C(N2[C@H](SC1)[C@H](NC(=O)[C@H](N)C1=CCC=CC1)C2=O)C(O)=O	InChI=1S/C16H19N3O5S/c1-24-9-7-25-15-11(14(21)19(15)12(9)16(22)23)18-13(20)10(17)8-5-3-2-4-6-8/h2-3,6,10-11,15H,4-5,7,17H2,1H3,(H,18,20)(H,22,23)/t10-,11-,15-/m1/s1	C16H19N3O5S	365.4	365.10454189800004	45	74	38	1	0.0043733420000000005	0
808	DTXSID5022774	Cefuroxime	55268-75-2	JFPVXVDWJQMJEE-QMTHXVAHSA-N	(6R,7R)-3-[(Carbamoyloxy)methyl]-7-[2-(furan-2-yl)(methoxyimino)acetamido]-8-oxo-5-thia-1-azabicyclo[4.2.0]oct-2-ene-2-carboxylic acid	CON=C(C(=O)N[C@H]1[C@H]2SCC(COC(N)=O)=C(N2C1=O)C(O)=O)C1=CC=CO1	InChI=1S/C16H16N4O8S/c1-26-19-9(8-3-2-4-27-8)12(21)18-10-13(22)20-11(15(23)24)7(5-28-16(17)25)6-29-14(10)20/h2-4,10,14H,5-6H2,1H3,(H2,17,25)(H,18,21)(H,23,24)/t10-,14-/m1/s1	C16H16N4O8S	424.38	424.068884665	67	2016	29	1	0.0038487315000000004	0
809	DTXSID0022777	Celecoxib	169590-42-5	RZEKVGVHFLEQIL-UHFFFAOYSA-N	4-[5-(4-Methylphenyl)-3-(trifluoromethyl)-1H-pyrazol-1-yl]benzene-1-sulfonamide	CC1=CC=C(C=C1)C1=CC(=NN1C1=CC=C(C=C1)S(N)(=O)=O)C(F)(F)F	InChI=1S/C17H14F3N3O2S/c1-11-2-4-12(5-3-11)15-10-16(17(18,19)20)22-23(15)13-6-8-14(9-7-13)26(21,24)25/h2-10H,1H3,(H2,21,24,25)	C17H14F3N3O2S	381.37	381.075882366	105	-	283	3	0.03272912	0
810	DTXSID9022780	Cephalexin	15686-71-2	ZAIPMKNFIOOWCQ-UEKVPHQBSA-N	(6R,7R)-7-{[(2R)-2-Amino-2-phenylacetyl]amino}-3-methyl-8-oxo-5-thia-1-azabicyclo[4.2.0]oct-2-ene-2-carboxylic acid	CC1=C(N2[C@H](SC1)[C@H](NC(=O)[C@H](N)C1=CC=CC=C1)C2=O)C(O)=O	InChI=1S/C16H17N3O4S/c1-8-7-24-15-11(14(21)19(15)12(8)16(22)23)18-13(20)10(17)9-5-3-2-4-6-9/h2-6,10-11,15H,7,17H2,1H3,(H,18,20)(H,22,23)/t10-,11-,15-/m1/s1	C16H17N3O4S	347.39	347.093977213	86	2356	129	3	0.0038820207	0
811	DTXSID9022782	Cephaloridine	50-59-9	CZTQZXZIADLWOZ-CRAIPNDOSA-N	(6R,7R)-8-Oxo-3-[(pyridin-1-ium-1-yl)methyl]-7-[2-(thiophen-2-yl)acetamido]-5-thia-1-azabicyclo[4.2.0]oct-2-ene-2-carboxylate	[H][C@]12SCC(C[N+]3=CC=CC=C3)=C(N1C(=O)[C@H]2NC(=O)CC1=CC=CS1)C([O-])=O	InChI=1S/C19H17N3O4S2/c23-14(9-13-5-4-8-27-13)20-15-17(24)22-16(19(25)26)12(11-28-18(15)22)10-21-6-2-1-3-7-21/h1-8,15,18H,9-11H2,(H-,20,23,25,26)/t15-,18-/m1/s1	C19H17N3O4S2	415.48	415.06604838699997	59	1547	55	1	0.017745733	0
812	DTXSID4022783	Cephalothin	153-61-7	XIURVHNZVLADCM-IUODEOHRSA-N	(6R,7R)-3-[(Acetyloxy)methyl]-8-oxo-7-[2-(thiophen-2-yl)acetamido]-5-thia-1-azabicyclo[4.2.0]oct-2-ene-2-carboxylic acid	CC(=O)OCC1=C(N2[C@H](SC1)[C@H](NC(=O)CC1=CC=CS1)C2=O)C(O)=O	InChI=1S/C16H16N2O6S2/c1-8(19)24-6-9-7-26-15-12(14(21)18(15)13(9)16(22)23)17-11(20)5-10-3-2-4-25-10/h2-4,12,15H,5-7H2,1H3,(H,17,20)(H,22,23)/t12-,15-/m1/s1	C16H16N2O6S2	396.43	396.04497859099996	63	2455	149	6	0.0058113932999999994	0
813	DTXSID4022785	Cephradine	38821-53-3	RDLPVSKMFDYCOR-UEKVPHQBSA-N	(6R,7R)-7-{[(2R)-2-Amino-2-(cyclohexa-1,4-dien-1-yl)acetyl]amino}-3-methyl-8-oxo-5-thia-1-azabicyclo[4.2.0]oct-2-ene-2-carboxylic acid	[H][C@]12SCC(C)=C(N1C(=O)[C@@]2([H])NC(=O)[C@H](N)C1=CCC=CC1)C(O)=O	InChI=1S/C16H19N3O4S/c1-8-7-24-15-11(14(21)19(15)12(8)16(22)23)18-13(20)10(17)9-5-3-2-4-6-9/h2-3,6,10-11,15H,4-5,7,17H2,1H3,(H,18,20)(H,22,23)/t10-,11-,15-/m1/s1	C16H19N3O4S	349.41	349.109627278	56	537	117	1	0.0063723624	0
814	DTXSID4022789	Chlophedianol	791-35-5	WRCHFMBCVFFYEQ-UHFFFAOYSA-N	1-(2-Chlorophenyl)-3-(dimethylamino)-1-phenylpropan-1-ol	CN(C)CCC(O)(C1=CC=CC=C1)C1=CC=CC=C1Cl	InChI=1/C17H20ClNO/c1-19(2)13-12-17(20,14-8-4-3-5-9-14)15-10-6-7-11-16(15)18/h3-11,20H,12-13H2,1-2H3	C17H20ClNO	289.8	289.123342	52	5	61	1	0.10778513599999999	0
815	DTXSID3022796	Chlormadinone	1961-77-9	VUHJZBBCZGVNDZ-TTYLFXKOSA-N	6-Chloro-17-hydroxypregna-4,6-diene-3,20-dione	CC(=O)[C@@]1(O)CC[C@H]2[C@@H]3C=C(Cl)C4=CC(=O)CC[C@]4(C)[C@H]3CC[C@]12C	InChI=1S/C21H27ClO3/c1-12(23)21(25)9-6-16-14-11-18(22)17-10-13(24)4-7-19(17,2)15(14)5-8-20(16,21)3/h10-11,14-16,25H,4-9H2,1-3H3/t14-,15+,16+,19-,20+,21+/m1/s1	C21H27ClO3	362.89	362.1648724	44	1403	46	1	0.005734533000000001	0
816	DTXSID3022798	Chlormezanone	80-77-3	WEQAYVWKMWHEJO-UHFFFAOYSA-N	2-(4-Chlorophenyl)-3-methyl-1lambda~6~,3-thiazinane-1,1,4-trione	CN1C(C2=CC=C(Cl)C=C2)S(=O)(=O)CCC1=O	InChI=1/C11H12ClNO3S/c1-13-10(14)6-7-17(15,16)11(13)8-2-4-9(12)5-3-8/h2-5,11H,6-7H2,1H3	C11H12ClNO3S	273.73	273.0226421	77	166	208	1	0.15280816	0
817	DTXSID0022800	Chlorothiazide	58-94-6	JBMKAUGHUNFTOL-UHFFFAOYSA-N	6-Chloro-1,1-dioxo-1,2-dihydro-1lambda~6~,2,4-benzothiadiazine-7-sulfonamide	C1=C2C(=CC(=C1Cl)S(=O)(=O)N)S(=O)(=O)N=CN2	InChI=1S/C7H6ClN3O4S2/c8-4-1-5-7(2-6(4)16(9,12)13)17(14,15)11-3-10-5/h1-3H,(H,10,11)(H2,9,12,13)	C7H6ClN3O4S2	295.71	294.9488257	93	2327	253	1	0.15682167	0
818	DTXSID5022801	Chloroxine	773-76-2	WDFKMLRRRCGAKS-UHFFFAOYSA-N	5,7-Dichloroquinolin-8-ol	OC1=C2N=CC=CC2=C(Cl)C=C1Cl	InChI=1S/C9H5Cl2NO/c10-6-4-7(11)9(13)8-5(6)2-1-3-12-8/h1-4,13H	C9H5Cl2NO	214.05	212.97481919999998	67	33	217	-	0.11891845	0
819	DTXSID5022803	Chlorphenesin carbamate	886-74-8	SKPLBLUECSEIFO-UHFFFAOYSA-N	3-(4-Chlorophenoxy)-2-hydroxypropyl carbamate	NC(=O)OCC(O)COC1=CC=C(Cl)C=C1	InChI=1/C10H12ClNO4/c11-7-1-3-9(4-2-7)15-5-8(13)6-16-10(12)14/h1-4,8,13H,5-6H2,(H2,12,14)	C10H12ClNO4	245.66	245.0454856	55	16	91	1	0.025062947999999998	0
820	DTXSID0022808	Chlorpromazine	50-53-3	ZPEIMTDSQAKGNT-UHFFFAOYSA-N	3-(2-Chloro-10H-phenothiazin-10-yl)-N,N-dimethylpropan-1-amine	CN(C)CCCN1C2=C(SC3=C1C=C(Cl)C=C3)C=CC=C2	InChI=1S/C17H19ClN2S/c1-19(2)10-5-11-20-14-6-3-4-7-16(14)21-17-9-8-13(18)12-15(17)20/h3-4,6-9,12H,5,10-11H2,1-2H3	C17H19ClN2S	318.86	318.0957475	102	17028	220	2	0.098941356	0
821	DTXSID4022810	Chlorprothixene	113-59-7	WSPOMRSOLSGNFJ-VGOFMYFVSA-N	(3E)-3-(2-Chloro-9H-thioxanthen-9-ylidene)-N,N-dimethylpropan-1-amine	CN(C)CC\C=C1/C2=CC=CC=C2SC2=C1C=C(Cl)C=C2	InChI=1S/C18H18ClNS/c1-20(2)11-5-7-14-15-6-3-4-8-17(15)21-18-10-9-13(19)12-16(14)18/h3-4,6-10,12H,5,11H2,1-2H3/b14-7+	C18H18ClNS	315.86	315.08484849999996	66	613	70	1	0.3428415	0
822	DTXSID4022812	Chlorthalidone	77-36-1	JIVPVXMEBJLZRO-UHFFFAOYSA-N	2-Chloro-5-(1-hydroxy-3-oxo-2,3-dihydro-1H-isoindol-1-yl)benzene-1-sulfonamide	NS(=O)(=O)C1=C(Cl)C=CC(=C1)C1(O)NC(=O)C2=CC=CC=C12	InChI=1/C14H11ClN2O4S/c15-11-6-5-8(7-12(11)22(16,20)21)14(19)10-4-2-1-3-9(10)13(18)17-14/h1-7,19H,(H,17,18)(H2,16,20,21)	C14H11ClN2O4S	338.76	338.0128057	83	1432	192	1	0.029504687	0
823	DTXSID9022813	Chlorzoxazone	95-25-0	TZFWDZFKRBELIQ-UHFFFAOYSA-N	5-Chloro-1,3-benzoxazol-2(3H)-one	ClC1=CC=C2OC(=O)NC2=C1	InChI=1S/C7H4ClNO2/c8-4-1-2-6-5(3-4)9-7(10)11-6/h1-3H,(H,9,10)	C7H4ClNO2	169.56	168.9930561	86	404	261	2	0.6742288000000001	1
824	DTXSID9022817	Carminic acid	1260-17-9	DGQLVPJVXFOQEV-JNVSTXMASA-N	(1S)-1,5-Anhydro-1-(7-carboxy-1,3,4,6-tetrahydroxy-8-methyl-9,10-dioxo-9,10-dihydroanthracen-2-yl)-D-glucitol	CC1=C2C(=O)C3=C(C(O)=C(O)C([C@@H]4O[C@H](CO)[C@@H](O)[C@H](O)[C@H]4O)=C3O)C(=O)C2=CC(O)=C1C(O)=O	InChI=1S/C22H20O13/c1-4-8-5(2-6(24)9(4)22(33)34)13(25)10-11(15(8)27)16(28)12(18(30)17(10)29)21-20(32)19(31)14(26)7(3-23)35-21/h2,7,14,19-21,23-24,26,28-32H,3H2,1H3,(H,33,34)/t7-,14-,19+,20-,21+/m1/s1	C22H20O13	492.389	492.090390704	79	271	80	-	0.02562517	0
825	DTXSID3022821	Cinnarizine	298-57-7	DERZBLKQOCDDDZ-JLHYYAGUSA-N	1-(Diphenylmethyl)-4-[(2E)-3-phenylprop-2-en-1-yl]piperazine	C(\C=C\C1=CC=CC=C1)N1CCN(CC1)C(C1=CC=CC=C1)C1=CC=CC=C1	InChI=1S/C26H28N2/c1-4-11-23(12-5-1)13-10-18-27-19-21-28(22-20-27)26(24-14-6-2-7-15-24)25-16-8-3-9-17-25/h1-17,26H,18-22H2/b13-10+	C26H28N2	368.524	368.22524891	68	717	157	1	0.01636812	0
826	DTXSID8022822	Cinoxacin	28657-80-9	VDUWPHTZYNWKRN-UHFFFAOYSA-N	1-Ethyl-4-oxo-1,4-dihydro-7H-[1,3]dioxolo[4,5-g]cinnoline-3-carboxylic acid	CCN1N=C(C(O)=O)C(=O)C2=CC3=C(OCO3)C=C12	InChI=1S/C12H10N2O5/c1-2-14-7-4-9-8(18-5-19-9)3-6(7)11(15)10(13-14)12(16)17/h3-4H,2,5H2,1H3,(H,16,17)	C12H10N2O5	262.221	262.05897143	65	123	188	1	0.17527464	0
827	DTXSID3022825	Cisapride	81098-60-4	DCSUBABJRXZOMT-UHFFFAOYSA-N	4-Amino-5-chloro-N-{1-[3-(4-fluorophenoxy)propyl]-3-methoxypiperidin-4-yl}-2-methoxybenzamide	COC1CN(CCCOC2=CC=C(F)C=C2)CCC1NC(=O)C1=CC(Cl)=C(N)C=C1OC	InChI=1/C23H29ClFN3O4/c1-30-21-13-19(26)18(24)12-17(21)23(29)27-20-8-10-28(14-22(20)31-2)9-3-11-32-16-6-4-15(25)5-7-16/h4-7,12-13,20,22H,3,8-11,14,26H2,1-2H3,(H,27,29)	C23H29ClFN3O4	465.95	465.18306229999996	59	1442	78	1	0.0050877629999999995	0
828	DTXSID8022828	Cladribine	4291-63-8	PTOAARAWEBMLNO-KVQBGUIXSA-N	2-Chloro-2'-deoxyadenosine	NC1=NC(Cl)=NC2=C1N=CN2[C@H]1C[C@H](O)[C@@H](CO)O1	InChI=1S/C10H12ClN5O3/c11-10-14-8(12)7-9(15-10)16(3-13-7)6-1-4(18)5(2-17)19-6/h3-6,17-18H,1-2H2,(H2,12,14,15)/t4-,5+,6+/m0/s1	C10H12ClN5O3	285.69	285.062867	75	1401	175	9	0.022227764	0
829	DTXSID3022829	Clarithromycin	81103-11-9	AGOYDEPGAOXOCK-KCBOHYOISA-N	(3R,4S,5S,6R,7R,9R,11R,12R,13S,14R)-6-{[(2S,3R,4S,6R)-4-(Dimethylamino)-3-hydroxy-6-methyloxan-2-yl]oxy}-14-ethyl-12,13-dihydroxy-4-{[(2R,4R,5S,6S)-5-hydroxy-4-methoxy-4,6-dimethyloxan-2-yl]oxy}-7-met hoxy-3,5,7,9,11,13-hexamethyl-1-oxacyclotetradecane-2,10-dione (non-preferred name)	CC[C@H]1OC(=O)[C@H](C)[C@@H](O[C@H]2C[C@@](C)(OC)[C@@H](O)[C@H](C)O2)[C@H](C)[C@@H](O[C@@H]2O[C@H](C)C[C@@H]([C@H]2O)N(C)C)[C@@](C)(C[C@@H](C)C(=O)[C@H](C)[C@@H](O)[C@]1(C)O)OC	InChI=1S/C38H69NO13/c1-15-26-38(10,45)31(42)21(4)28(40)19(2)17-37(9,47-14)33(52-35-29(41)25(39(11)12)16-20(3)48-35)22(5)30(23(6)34(44)50-26)51-27-18-36(8,46-13)32(43)24(7)49-27/h19-27,29-33,35,41-43,45H,15-18H2,1-14H3/t19-,20-,21+,22+,23-,24+,25+,26-,27+,29-,30+,31-,32+,33-,35+,36-,37-,38-/m1/s1	C38H69NO13	747.9639999999999	747.4768912860001	106	5466	180	6	0.03592351	0
830	DTXSID7022833	Clenbuterol	37148-27-9	STJMRWALKKWQGH-UHFFFAOYSA-N	1-(4-Amino-3,5-dichlorophenyl)-2-(tert-butylamino)ethan-1-ol	CC(C)(C)NCC(O)C1=CC(Cl)=C(N)C(Cl)=C1	InChI=1/C12H18Cl2N2O/c1-12(2,3)16-6-10(17)7-4-8(13)11(15)9(14)5-7/h4-5,10,16-17H,6,15H2,1-3H3	C12H18Cl2N2O	277.19	276.0796186	73	1307	129	1	0.15312868	0
831	DTXSID7022835	Clidinium bromide	3485-62-9	GKEGFOKQMZHVOW-UHFFFAOYSA-M	3-{[Hydroxy(diphenyl)acetyl]oxy}-1-methyl-1-azabicyclo[2.2.2]octan-1-ium bromide	[Br-].C[N+]12CCC(CC1)C(C2)OC(=O)C(O)(C1=CC=CC=C1)C1=CC=CC=C1	InChI=1/C22H26NO3.BrH/c1-23-14-12-17(13-15-23)20(16-23)26-21(24)22(25,18-8-4-2-5-9-18)19-10-6-3-7-11-19;/h2-11,17,20,25H,12-16H2,1H3;1H/q+1;/p-1	C22H26BrNO3	432.358	431.10960700000004	37	42	105	1	0.05881372	0
832	DTXSID7022837	Clioquinol	130-26-7	QCDFBFJGMNKBDO-UHFFFAOYSA-N	5-Chloro-7-iodoquinolin-8-ol	OC1=C2N=CC=CC2=C(Cl)C=C1I	InChI=1S/C9H5ClINO/c10-6-4-7(11)9(13)8-5(6)2-1-3-12-8/h1-4,13H	C9H5ClINO	305.5	304.91044	90	921	204	1	0.16497679999999998	0
833	DTXSID6022842	Clomethiazole	533-45-9	PCLITLDOTJTVDJ-UHFFFAOYSA-N	5-(2-Chloroethyl)-4-methyl-1,3-thiazole	CC1=C(CCCl)SC=N1	InChI=1S/C6H8ClNS/c1-5-6(2-3-7)9-4-8-5/h4H,2-3H2,1H3	C6H8ClNS	161.65	161.0065981	60	769	110	1	0.8205135	1
834	DTXSID1022843	Clomiphene	911-45-5	GKIRPKYJQBWNGO-UHFFFAOYSA-N	2-[4-(2-Chloro-1,2-diphenylethenyl)phenoxy]-N,N-diethylethan-1-amine	CCN(CC)CCOC1=CC=C(C=C1)C(=C(Cl)C1=CC=CC=C1)C1=CC=CC=C1	InChI=1S/C26H28ClNO/c1-3-28(4-2)19-20-29-24-17-15-22(16-18-24)25(21-11-7-5-8-12-21)26(27)23-13-9-6-10-14-23/h5-18H,3-4,19-20H2,1-2H3	C26H28ClNO	405.97	405.1859422	69	4990	65	1	0.008740544	0
835	DTXSID6022844	Clomipramine	303-49-1	GDLIGKIOYRNHDA-UHFFFAOYSA-N	3-(3-Chloro-10,11-dihydro-5H-dibenzo[b,f]azepin-5-yl)-N,N-dimethylpropan-1-amine	CN(C)CCCN1C2=CC=CC=C2CCC2=CC=C(Cl)C=C12	InChI=1S/C19H23ClN2/c1-21(2)12-5-13-22-18-7-4-3-6-15(18)8-9-16-10-11-17(20)14-19(16)22/h3-4,6-7,10-11,14H,5,8-9,12-13H2,1-2H3	C19H23ClN2	314.86	314.1549764	83	2723	163	1	0.008286029	0
836	DTXSID6022846	Clonidine	4205-90-7	GJSURZIOUXUGAL-UHFFFAOYSA-N	N-(2,6-Dichlorophenyl)-4,5-dihydro-1H-imidazol-2-amine	ClC1=CC=CC(Cl)=C1NC1=NCCN1	InChI=1S/C9H9Cl2N3/c10-6-2-1-3-7(11)8(6)14-9-12-4-5-13-9/h1-3H,4-5H2,(H2,12,13,14)	C9H9Cl2N3	230.09	229.01735269999998	89	12808	205	2	0.05574599	0
837	DTXSID1022847	Clopamide	636-54-4	LBXHRAWDUMTPSE-UHFFFAOYSA-N	4-Chloro-N-(2,6-dimethylpiperidin-1-yl)-3-sulfamoylbenzamide	CC1CCCC(C)N1NC(=O)C1=CC=C(Cl)C(=C1)S(N)(=O)=O	InChI=1/C14H20ClN3O3S/c1-9-4-3-5-10(2)18(9)17-14(19)11-6-7-12(15)13(8-11)22(16,20)21/h6-10H,3-5H2,1-2H3,(H,17,19)(H2,16,20,21)	C14H20ClN3O3S	345.84	345.09139039999997	53	307	88	1	0.019762933	0
838	DTXSID0022850	Clortermine	10389-73-8	HXCXASJHZQXCKK-UHFFFAOYSA-N	1-(2-Chlorophenyl)-2-methylpropan-2-amine	CC(C)(N)CC1=CC=CC=C1Cl	InChI=1S/C10H14ClN/c1-10(2,12)7-8-5-3-4-6-9(8)11/h3-6H,7,12H2,1-2H3	C10H14ClN	183.68	183.0814772	35	-	45	1	0.4685021	0
839	DTXSID5022851	Clothiapine	2058-52-8	KAAZGXDPUNNEFN-UHFFFAOYSA-N	2-Chloro-11-(4-methylpiperazin-1-yl)dibenzo[b,f][1,4]thiazepine	CN1CCN(CC1)C1=NC2=C(SC3=C1C=C(Cl)C=C3)C=CC=C2	InChI=1S/C18H18ClN3S/c1-21-8-10-22(11-9-21)18-14-12-13(19)6-7-16(14)23-17-5-3-2-4-15(17)20-18/h2-7,12H,8-11H2,1H3	C18H18ClN3S	343.87	343.09099649999996	55	23	78	1	0.016393363	0
840	DTXSID0022854	Cloxazolam	24166-13-0	ZIXNZOBDFKSQTC-UHFFFAOYSA-N	10-Chloro-11b-(2-chlorophenyl)-2,3,7,11b-tetrahydro[1,3]oxazolo[3,2-d][1,4]benzodiazepin-6(5H)-one	ClC1=CC2=C(NC(=O)CN3CCOC23C2=C(Cl)C=CC=C2)C=C1	InChI=1/C17H14Cl2N2O2/c18-11-5-6-15-13(9-11)17(12-3-1-2-4-14(12)19)21(7-8-23-17)10-16(22)20-15/h1-6,9H,7-8,10H2,(H,20,22)	C17H14Cl2N2O2	349.21	348.0432331	46	18	46	1	0.23476439999999998	0
841	DTXSID5022855	Clozapine	5786-21-0	QZUDBNBUXVUHMW-UHFFFAOYSA-N	8-Chloro-11-(4-methylpiperazin-1-yl)-5H-dibenzo[b,e][1,4]diazepine	CN1CCN(CC1)C1=NC2=CC(Cl)=CC=C2NC2=C1C=CC=C2	InChI=1S/C18H19ClN4/c1-22-8-10-23(11-9-22)18-14-4-2-3-5-15(14)20-16-7-6-13(19)12-17(16)21-18/h2-7,12,20H,8-11H2,1H3	C18H19ClN4	326.83	326.12982430000005	99	7216	302	2	0.016748011	0
842	DTXSID5022857	Cortisone	53-06-5	MFYSYFVPBJMHGN-ZPOLXVRWSA-N	17,21-Dihydroxypregn-4-ene-3,11,20-trione	[H][C@@]12CC[C@](O)(C(=O)CO)[C@@]1(C)CC(=O)[C@@]1([H])[C@@]2([H])CCC2=CC(=O)CC[C@]12C	InChI=1S/C21H28O5/c1-19-7-5-13(23)9-12(19)3-4-14-15-6-8-21(26,17(25)11-22)20(15,2)10-16(24)18(14)19/h9,14-15,18,22,26H,3-8,10-11H2,1-2H3/t14-,15-,18+,19-,20-,21-/m0/s1	C21H28O5	360.45	360.19367400199997	91	19436	171	1	0.0028122066999999996	0
843	DTXSID0022858	Cortisone acetate	50-04-4	ITRJWOMZKQRYTA-RFZYENFJSA-N	17-Hydroxy-3,11,20-trioxopregn-4-en-21-yl acetate	[H][C@@]12CC[C@](O)(C(=O)COC(C)=O)[C@@]1(C)CC(=O)[C@@]1([H])[C@@]2([H])CCC2=CC(=O)CC[C@]12C	InChI=1S/C23H30O6/c1-13(24)29-12-19(27)23(28)9-7-17-16-5-4-14-10-15(25)6-8-21(14,2)20(16)18(26)11-22(17,23)3/h10,16-17,20,28H,4-9,11-12H2,1-3H3/t16-,17-,20+,21-,22-,23-/m0/s1	C23H30O6	402.48699999999997	402.204238686	57	20009	152	-	0.0062100887	0
844	DTXSID9022861	Cyclacillin	3485-14-1	HGBLNBBNRORJKI-WCABBAIRSA-N	(2S,5R,6R)-6-[(1-Aminocyclohexane-1-carbonyl)amino]-3,3-dimethyl-7-oxo-4-thia-1-azabicyclo[3.2.0]heptane-2-carboxylic acid	CC1(C)S[C@@H]2[C@H](NC(=O)C3(N)CCCCC3)C(=O)N2[C@H]1C(O)=O	InChI=1S/C15H23N3O4S/c1-14(2)9(12(20)21)18-10(19)8(11(18)23-14)17-13(22)15(16)6-4-3-5-7-15/h8-9,11H,3-7,16H2,1-2H3,(H,17,22)(H,20,21)/t8-,9+,11-/m1/s1	C15H23N3O4S	341.43	341.140927407	53	70	67	1	0.0041380823	0
845	DTXSID4022862	Cyclandelate	456-59-7	WZHCOOQXZCIUNC-UHFFFAOYSA-N	3,3,5-Trimethylcyclohexyl hydroxy(phenyl)acetate	CC1CC(CC(C)(C)C1)OC(=O)C(O)C1=CC=CC=C1	InChI=1/C17H24O3/c1-12-9-14(11-17(2,3)10-12)20-16(19)15(18)13-7-5-4-6-8-13/h4-8,12,14-15,18H,9-11H2,1-3H3	C17H24O3	276.376	276.172544633	66	139	115	1	0.0018797815	0
846	DTXSID4022866	Cyclofenil	2624-43-3	GVOUFPWUYJWQSK-UHFFFAOYSA-N	(Cyclohexylidenemethylene)di(4,1-phenylene) diacetate	CC(=O)OC1=CC=C(C=C1)C(=C1CCCCC1)C1=CC=C(OC(C)=O)C=C1	InChI=1S/C23H24O4/c1-16(24)26-21-12-8-19(9-13-21)23(18-6-4-3-5-7-18)20-10-14-22(15-11-20)27-17(2)25/h8-15H,3-7H2,1-2H3	C23H24O4	364.441	364.167459253	50	180	97	1	0.007816553	0
847	DTXSID4022868	Cyclopenthiazide	742-20-1	BKYKPTRYDKTTJY-UHFFFAOYSA-N	6-Chloro-3-(cyclopentylmethyl)-1,1-dioxo-1,2,3,4-tetrahydro-1lambda~6~,2,4-benzothiadiazine-7-sulfonamide	NS(=O)(=O)C1=C(Cl)C=C2NC(CC3CCCC3)NS(=O)(=O)C2=C1	InChI=1/C13H18ClN3O4S2/c14-9-6-10-12(7-11(9)22(15,18)19)23(20,21)17-13(16-10)5-8-3-1-2-4-8/h6-8,13,16-17H,1-5H2,(H2,15,18,19)	C13H18ClN3O4S2	379.87	379.04272610000004	53	136	86	1	0.030711591	0
848	DTXSID8022870	Cycloserine	68-41-7	DYDCUQKUCUHJBH-UWTATZPHSA-N	(4R)-4-Amino-1,2-oxazolidin-3-one	N[C@@H]1CONC1=O	InChI=1S/C3H6N2O2/c4-2-1-7-5-3(2)6/h2H,1,4H2,(H,5,6)/t2-/m1/s1	C3H6N2O2	102.09299999999999	102.042927441	65	2319	262	1	0.5800771	1
849	DTXSID3022871	Cyclothiazide	2259-96-3	BOCUKUHCLICSIY-UHFFFAOYSA-N	3-(Bicyclo[2.2.1]hept-5-en-2-yl)-6-chloro-1,1-dioxo-1,2,3,4-tetrahydro-1lambda~6~,2,4-benzothiadiazine-7-sulfonamide	NS(=O)(=O)C1=C(Cl)C=C2NC(NS(=O)(=O)C2=C1)C1CC2CC1C=C2	InChI=1/C14H16ClN3O4S2/c15-10-5-11-13(6-12(10)23(16,19)20)24(21,22)18-14(17-11)9-4-7-1-2-8(9)3-7/h1-2,5-9,14,17-18H,3-4H2,(H2,16,19,20)	C14H16ClN3O4S2	389.87	389.02707610000004	62	343	123	1	0.037788300000000004	0
850	DTXSID8022872	Cyproheptadine	129-03-3	JJCFRYNCJDLXIK-UHFFFAOYSA-N	4-(5H-Dibenzo[a,d][7]annulen-5-ylidene)-1-methylpiperidine	CN1CCC(CC1)=C1C2=C(C=CC=C2)C=CC2=C1C=CC=C2	InChI=1S/C21H21N/c1-22-14-12-18(13-15-22)21-19-8-4-2-6-16(19)10-11-17-7-3-5-9-20(17)21/h2-11H,12-15H2,1H3	C21H21N	287.406	287.16739968	76	2140	145	1	0.020510942	0
851	DTXSID3022873	Cyproterone	2098-66-0	DUSHUSLJJMDGTE-ZJPMUUANSA-N	(1R,3aS,3bR,7aR,8aS,8bS,8cS,10aS)-1-Acetyl-5-chloro-1-hydroxy-8b,10a-dimethyl-2,3,3a,3b,7a,8,8a,8b,8c,9,10,10a-dodecahydrocyclopenta[a]cyclopropa[g]phenanthren-7(1H)-one	CC(=O)[C@@]1(O)CC[C@H]2[C@@H]3C=C(Cl)C4=CC(=O)[C@@H]5C[C@@H]5[C@]4(C)[C@H]3CC[C@]12C	InChI=1S/C22H27ClO3/c1-11(24)22(26)7-5-14-12-9-18(23)17-10-19(25)13-8-16(13)21(17,3)15(12)4-6-20(14,22)2/h9-10,12-16,26H,4-8H2,1-3H3/t12-,13+,14-,15-,16-,20-,21-,22-/m0/s1	C22H27ClO3	374.91	374.1648724	46	1661	47	1	0.0063964427	0
852	DTXSID3022875	Cysteamine	60-23-1	UFULAYFCSOUIOV-UHFFFAOYSA-N	2-Aminoethane-1-thiol	NCCS	InChI=1S/C2H7NS/c3-1-2-4/h4H,1-3H2	C2H7NS	77.15	77.029920403	67	2905	173	20	0.7695495	1
853	DTXSID3022877	Cytarabine	147-94-4	UHDGCWIWMRVCDJ-CCXZUQQUSA-N	4-Amino-1-beta-D-arabinofuranosylpyrimidin-2(1H)-one	NC1=NC(=O)N(C=C1)[C@@H]1O[C@H](CO)[C@@H](O)[C@@H]1O	InChI=1S/C9H13N3O5/c10-5-1-2-12(9(16)11-5)8-7(15)6(14)4(3-13)17-8/h1-2,4,6-8,13-15H,3H2,(H2,10,11,16)/t4-,6-,7+,8-/m1/s1	C9H13N3O5	243.21900000000002	243.085520531	96	13607	269	18	0.019527495	0
854	DTXSID2022880	Danazol	17230-88-5	POZRVZJJTULAOH-LHZXLZLDSA-N	(1R,3aS,3bR,10aR,10bS,12aS)-1-Ethynyl-10a,12a-dimethyl-2,3,3a,3b,4,5,10,10a,10b,11,12,12a-dodecahydro-1H-cyclopenta[7,8]phenanthro[3,2-d][1,2]oxazol-1-ol	C[C@]12CC[C@H]3[C@@H](CCC4=CC5=C(C[C@]34C)C=NO5)[C@@H]1CC[C@@]2(O)C#C	InChI=1S/C22H27NO2/c1-4-22(24)10-8-18-16-6-5-15-11-19-14(13-23-25-19)12-20(15,2)17(16)7-9-21(18,22)3/h1,11,13,16-18,24H,5-10,12H2,2-3H3/t16-,17+,18+,20+,21+,22+/m1/s1	C22H27NO2	337.463	337.204179113	92	2239	118	6	0.002095759	0
855	DTXSID7022883	Daunorubicin	20830-81-3	STQGQHZAVUOBTE-VGBVRHCVSA-N	(1S,3S)-3-Acetyl-3,5,12-trihydroxy-10-methoxy-6,11-dioxo-1,2,3,4,6,11-hexahydrotetracen-1-yl 3-amino-2,3,6-trideoxy-alpha-L-lyxo-hexopyranoside	COC1=C2C(=O)C3=C(C(O)=C4C[C@](O)(C[C@H](O[C@H]5C[C@H](N)[C@H](O)[C@H](C)O5)C4=C3O)C(C)=O)C(=O)C2=CC=C1	InChI=1S/C27H29NO10/c1-10-22(30)14(28)7-17(37-10)38-16-9-27(35,11(2)29)8-13-19(16)26(34)21-20(24(13)32)23(31)12-5-4-6-15(36-3)18(12)25(21)33/h4-6,10,14,16-17,22,30,32,34-35H,7-9,28H2,1-3H3/t10-,14-,16-,17-,22+,27-/m0/s1	C27H29NO10	527.526	527.1791461380001	76	7486	191	2	0.041960895	0
856	DTXSID2022886	Decamethonium bromide	541-22-0	HLXQFVXURMXRPU-UHFFFAOYSA-L	N~1~,N~1~,N~1~,N~10~,N~10~,N~10~-Hexamethyldecane-1,10-bis(aminium) dibromide	[Br-].[Br-].C[N+](C)(C)CCCCCCCCCC[N+](C)(C)C	InChI=1S/C16H38N2.2BrH/c1-17(2,3)15-13-11-9-7-8-10-12-14-16-18(4,5)6;;/h7-16H2,1-6H3;2*1H/q+2;;/p-2	C16H38Br2N2	418.30199999999996	416.140175	40	237	79	1	0.057572603	0
857	DTXSID2022888	Dehydrocholic acid	81-23-2	OHXPGWPVLFPUSM-KLRNGDHRSA-N	3,7,12-Trioxo-5beta-cholan-24-oic acid	[H][C@@]1(CC[C@@]2([H])[C@]3([H])C(=O)C[C@]4([H])CC(=O)CC[C@]4(C)[C@@]3([H])CC(=O)[C@]12C)[C@H](C)CCC(O)=O	InChI=1S/C24H34O5/c1-13(4-7-21(28)29)16-5-6-17-22-18(12-20(27)24(16,17)3)23(2)9-8-15(25)10-14(23)11-19(22)26/h13-14,16-18,22H,4-12H2,1-3H3,(H,28,29)/t13-,14+,16-,17+,18+,22+,23+,24-/m1/s1	C24H34O5	402.531	402.240624195	62	474	116	1	0.034443617	0
858	DTXSID6022892	Delavirdine	136817-59-9	WHBIGIKBNXZKFE-UHFFFAOYSA-N	N-[2-(4-{3-[(Propan-2-yl)amino]pyridin-2-yl}piperazine-1-carbonyl)-1H-indol-5-yl]methanesulfonamide	CC(C)NC1=CC=CN=C1N1CCN(CC1)C(=O)C1=CC2=CC(NS(C)(=O)=O)=CC=C2N1	InChI=1S/C22H28N6O3S/c1-15(2)24-19-5-4-8-23-21(19)27-9-11-28(12-10-27)22(29)20-14-16-13-17(26-32(3,30)31)6-7-18(16)25-20/h4-8,13-15,24-26H,9-12H2,1-3H3	C22H28N6O3S	456.57	456.19435996	39	193	104	1	0.03362748	0
859	DTXSID6022894	Deoxycorticosterone acetate	56-47-3	VPGRYOFKCNULNK-ACXQXYJUSA-N	3,20-Dioxopregn-4-en-21-yl acetate	CC(=O)OCC(=O)[C@H]1CC[C@H]2[C@@H]3CCC4=CC(=O)CC[C@]4(C)[C@H]3CC[C@]12C	InChI=1S/C23H32O4/c1-14(24)27-13-21(26)20-7-6-18-17-5-4-15-12-16(25)8-10-22(15,2)19(17)9-11-23(18,20)3/h12,17-20H,4-11,13H2,1-3H3/t17-,18-,19-,20+,22-,23-/m0/s1	C23H32O4	372.505	372.23005951	54	609	127	1	0.0035827756	0
860	DTXSID1022897	Deslanoside	17598-65-1	OBATZBGFDSVCJD-LALPQLPRSA-N	3beta-{[beta-D-Glucopyranosyl-(1->4)-2,6-dideoxy-beta-D-ribo-hexopyranosyl-(1->4)-2,6-dideoxy-beta-D-ribo-hexopyranosyl-(1->4)-2,6-dideoxy-beta-D-ribo-hexopyranosyl]oxy}-12beta,14-dihydroxy-5beta-card -20(22)-enolide	C[C@H]1O[C@H](C[C@H](O)[C@@H]1O[C@H]1C[C@H](O)[C@H](O[C@H]2C[C@H](O)[C@H](O[C@@H]3O[C@H](CO)[C@@H](O)[C@H](O)[C@H]3O)[C@@H](C)O2)[C@@H](C)O1)O[C@H]1CC[C@@]2(C)[C@H](CC[C@@H]3[C@@H]2C[C@@H](O)[C@]2(C)[C@H](CC[C@]32O)C2=CC(=O)OC2)C1	InChI=1S/C47H74O19/c1-20-41(64-36-16-30(50)42(21(2)60-36)65-37-17-31(51)43(22(3)61-37)66-44-40(56)39(55)38(54)32(18-48)63-44)29(49)15-35(59-20)62-25-8-10-45(4)24(13-25)6-7-27-28(45)14-33(52)46(5)26(9-11-47(27,46)57)23-12-34(53)58-19-23/h12,20-22,24-33,35-44,48-52,54-57H,6-11,13-19H2,1-5H3/t20-,21-,22-,24-,25+,26-,27-,28+,29+,30+,31+,32-,33-,35+,36+,37+,38-,39+,40-,41-,42-,43-,44+,45+,46+,47+/m1/s1	C47H74O19	943.09	942.482430163	41	271	49	1	0.02274713	0
861	DTXSID6022898	Desogestrel	54024-22-5	RPLCPCMSCLEKRS-BPIQYHPVSA-N	(1R,3aS,3bS,9aR,9bS,11aS)-11a-Ethyl-1-ethynyl-10-methylidene-2,3,3a,3b,4,5,7,8,9,9a,9b,10,11,11a-tetradecahydro-1H-cyclopenta[a]phenanthren-1-ol (non-preferred name)	CC[C@]12CC(=C)[C@H]3[C@@H](CCC4=CCCC[C@H]34)[C@@H]1CC[C@@]2(O)C#C	InChI=1S/C22H30O/c1-4-21-14-15(3)20-17-9-7-6-8-16(17)10-11-18(20)19(21)12-13-22(21,23)5-2/h2,8,17-20,23H,3-4,6-7,9-14H2,1H3/t17-,18-,19-,20+,21-,22-/m0/s1	C22H30O	310.481	310.229665586	59	1329	106	2	0.0016470551000000002	0
862	DTXSID8022901	Dexamethasone acetate	1177-87-3	AKUJBENLRBOFTD-RPRRAYFGSA-N	9-Fluoro-11beta,17-dihydroxy-16alpha-methyl-3,20-dioxopregna-1,4-dien-21-yl acetate	C[C@@H]1C[C@H]2[C@@H]3CCC4=CC(=O)C=C[C@]4(C)[C@@]3(F)[C@@H](O)C[C@]2(C)[C@@]1(O)C(=O)COC(C)=O	InChI=1S/C24H31FO6/c1-13-9-18-17-6-5-15-10-16(27)7-8-21(15,3)23(17,25)19(28)11-22(18,4)24(13,30)20(29)12-31-14(2)26/h7-8,10,13,17-19,28,30H,5-6,9,11-12H2,1-4H3/t13-,17+,18+,19+,21+,22+,23+,24+/m1/s1	C24H31FO6	434.504	434.210466881	69	96	115	1	0.01828745	0
863	DTXSID3022902	Dexamethasone dipropionate	55541-30-5	CIWBQSYVNNPZIQ-PKWREOPISA-N	9-Fluoro-11-hydroxy-16-methyl-3,20-dioxo-11beta,16alpha-pregna-1,4-diene-17,21-diyl dipropanoate	CCC(=O)OCC(=O)[C@@]1(OC(=O)CC)[C@H](C)C[C@H]2[C@@H]3CCC4=CC(=O)C=C[C@]4(C)[C@@]3(F)[C@@H](O)C[C@]12C	InChI=1S/C28H37FO7/c1-6-23(33)35-15-22(32)28(36-24(34)7-2)16(3)12-20-19-9-8-17-13-18(30)10-11-25(17,4)27(19,29)21(31)14-26(20,28)5/h10-11,13,16,19-21,31H,6-9,12,14-15H2,1-5H3/t16-,19+,20+,21+,25+,26+,27+,28+/m1/s1	C28H37FO7	504.595	504.252331694	30	7	43	-	0.03256899	0
864	DTXSID3022904	Dexamethasone valerate	33755-46-3	SNHRLVCMMWUAJD-OMPPIWKSSA-N	9-Fluoro-11beta,21-dihydroxy-16alpha-methyl-3,20-dioxopregna-1,4-dien-17-yl pentanoate	CCCCC(=O)O[C@@]1([C@H](C)C[C@H]2[C@@H]3CCC4=CC(=O)C=C[C@]4(C)[C@@]3(F)[C@@H](O)C[C@]12C)C(=O)CO	InChI=1S/C27H37FO6/c1-5-6-7-23(33)34-27(22(32)15-29)16(2)12-20-19-9-8-17-13-18(30)10-11-24(17,3)26(19,28)21(31)14-25(20,27)4/h10-11,13,16,19-21,29,31H,5-9,12,14-15H2,1-4H3/t16-,19+,20+,21+,24+,25+,26+,27+/m1/s1	C27H37FO6	476.585	476.257417074	32	8	38	-	0.023593694	0
865	DTXSID3022906	Dexpanthenol	81-13-0	SNPLKNRPJHDVJA-ZETCQYMHSA-N	(2R)-2,4-Dihydroxy-N-(3-hydroxypropyl)-3,3-dimethylbutanamide	CC(C)(CO)[C@@H](O)C(=O)NCCCO	InChI=1S/C9H19NO4/c1-9(2,6-12)7(13)8(14)10-4-3-5-11/h7,11-13H,3-6H2,1-2H3,(H,10,14)/t7-/m0/s1	C9H19NO4	205.25400000000002	205.13140809599997	99	186	144	54	0.059720725	0
866	DTXSID7022910	D-Glucose	50-99-7	GZCGUPFRVQAUEE-SLPGGIOYSA-N	D-Glucose	OC[C@@H](O)[C@@H](O)[C@H](O)[C@@H](O)C=O	InChI=1S/C6H12O6/c7-1-3(9)5(11)6(12)4(10)2-8/h1,3-6,8-12H,2H2/t3-,4+,5+,6+/m0/s1	C6H12O6	180.15599999999998	180.063388106	124	280169	-	232	0.07825717	0
867	DTXSID7022914	Diazoxide	364-98-7	GDLBFKVLRPITMI-UHFFFAOYSA-N	7-Chloro-3-methyl-1lambda~6~,2,4-benzothiadiazine-1,1(2H)-dione	CC1=NS(=O)(=O)C2=C(N1)C=CC(=C2)Cl	InChI=1S/C8H7ClN2O2S/c1-5-10-7-3-2-6(9)4-8(7)14(12,13)11-5/h2-4H,1H3,(H,10,11)	C8H7ClN2O2S	230.67	229.99167630000002	77	2643	265	8	0.23965973	0
868	DTXSID2022915	Dibekacin	34493-98-6	JJCQSGDBDPYCEO-XVZSLQNASA-N	(1R,2S,3S,4R,6S)-4,6-Diamino-3-[(3-amino-3-deoxy-alpha-D-glucopyranosyl)oxy]-2-hydroxycyclohexyl 2,6-diamino-2,3,4,6-tetradeoxy-alpha-D-erythro-hexopyranoside	NC[C@@H]1CC[C@@H](N)[C@@H](O[C@@H]2[C@@H](N)C[C@@H](N)[C@H](O[C@H]3O[C@H](CO)[C@@H](O)[C@H](N)[C@H]3O)[C@H]2O)O1	InChI=1S/C18H37N5O8/c19-4-6-1-2-7(20)17(28-6)30-15-8(21)3-9(22)16(14(15)27)31-18-13(26)11(23)12(25)10(5-24)29-18/h6-18,24-27H,1-5,19-23H2/t6-,7+,8-,9+,10+,11-,12+,13+,14-,15+,16-,17+,18+/m0/s1	C18H37N5O8	451.52099999999996	451.264213171	39	470	65	1	0.0065226555	0
869	DTXSID1022922	Dichlorphenamide	120-97-8	GJQPMPFPNINLKP-UHFFFAOYSA-N	4,5-Dichlorobenzene-1,3-disulfonamide	NS(=O)(=O)C1=CC(Cl)=C(Cl)C(=C1)S(N)(=O)=O	InChI=1S/C6H6Cl2N2O4S2/c7-4-1-3(15(9,11)12)2-5(6(4)8)16(10,13)14/h1-2H,(H2,9,11,12)(H2,10,13,14)	C6H6Cl2N2O4S2	305.14	303.9146044	67	149	154	2	0.05863574	0
870	DTXSID1022926	Dicyclomine	77-19-0	CURUTKGFNZGFSE-UHFFFAOYSA-N	2-(Diethylamino)ethyl [1,1'-bi(cyclohexane)]-1-carboxylate	CCN(CC)CCOC(=O)C1(CCCCC1)C1CCCCC1	InChI=1S/C19H35NO2/c1-3-20(4-2)15-16-22-18(21)19(13-9-6-10-14-19)17-11-7-5-8-12-17/h17H,3-16H2,1-2H3	C19H35NO2	309.494	309.266779371	66	349	121	1	0.0022972226	0
871	DTXSID6022927	2',3'-Dideoxyinosine	69655-05-6	BXZVVICBKDXVGW-NKWVEPMBSA-N	9-[(2R,5S)-5-(Hydroxymethyl)oxolan-2-yl]-1,9-dihydro-6H-purin-6-one	OC[C@@H]1CC[C@@H](O1)N1C=NC2=C1N=CNC2=O	InChI=1S/C10H12N4O3/c15-3-6-1-2-7(17-6)14-5-13-8-9(14)11-4-12-10(8)16/h4-7,15H,1-3H2,(H,11,12,16)/t6-,7+/m0/s1	C10H12N4O3	236.231	236.090940262	90	1931	207	3	0.017095983000000002	0
872	DTXSID5022932	Diflunisal	22494-42-4	HUPFGZXOMWLGNK-UHFFFAOYSA-N	2',4'-Difluoro-4-hydroxy[1,1'-biphenyl]-3-carboxylic acid	OC(=O)C1=C(O)C=CC(=C1)C1=C(F)C=C(F)C=C1	InChI=1S/C13H8F2O3/c14-8-2-3-9(11(15)6-8)7-1-4-12(16)10(5-7)13(17)18/h1-6,16H,(H,17,18)	C13H8F2O3	250.201	250.04415044400002	76	469	218	3	0.19678971	0
873	DTXSID0022933	Digitoxin	71-63-6	WDJUZGPOPHTGOT-XUDUSOBPSA-N	3beta-{[2,6-Dideoxy-beta-D-ribo-hexopyranosyl-(1->4)-2,6-dideoxy-beta-D-ribo-hexopyranosyl-(1->4)-2,6-dideoxy-beta-D-ribo-hexopyranosyl]oxy}-14-hydroxy-5beta-card-20(22)-enolide	C[C@H]1O[C@H](C[C@H](O)[C@@H]1O)O[C@H]1[C@@H](O)C[C@H](O[C@H]2[C@@H](O)C[C@H](O[C@H]3CC[C@@]4(C)[C@H](CC[C@@H]5[C@@H]4CC[C@]4(C)[C@H](CC[C@]54O)C4=CC(=O)OC4)C3)O[C@@H]2C)O[C@@H]1C	InChI=1S/C41H64O13/c1-20-36(46)29(42)16-34(49-20)53-38-22(3)51-35(18-31(38)44)54-37-21(2)50-33(17-30(37)43)52-25-8-11-39(4)24(15-25)6-7-28-27(39)9-12-40(5)26(10-13-41(28,40)47)23-14-32(45)48-19-23/h14,20-22,24-31,33-38,42-44,46-47H,6-13,15-19H2,1-5H3/t20-,21-,22-,24-,25+,26-,27+,28-,29+,30+,31+,33+,34+,35+,36-,37-,38-,39+,40-,41+/m1/s1	C41H64O13	764.95	764.434692121	91	2256	119	4	0.033265233	0
874	DTXSID5022934	Digoxin	20830-75-5	LTMHDMANZUZIPE-PUGKRICDSA-N	3beta-{[2,6-Dideoxy-beta-D-ribo-hexopyranosyl-(1->4)-2,6-dideoxy-beta-D-ribo-hexopyranosyl-(1->4)-2,6-dideoxy-beta-D-ribo-hexopyranosyl]oxy}-12beta,14-dihydroxy-5beta-card-20(22)-enolide	C[C@H]1O[C@H](C[C@H](O)[C@@H]1O)O[C@H]1[C@@H](O)C[C@H](O[C@H]2[C@@H](O)C[C@H](O[C@H]3CC[C@@]4(C)[C@H](CC[C@@H]5[C@@H]4C[C@@H](O)[C@]4(C)[C@H](CC[C@]54O)C4=CC(=O)OC4)C3)O[C@@H]2C)O[C@@H]1C	InChI=1S/C41H64O14/c1-19-36(47)28(42)15-34(50-19)54-38-21(3)52-35(17-30(38)44)55-37-20(2)51-33(16-29(37)43)53-24-8-10-39(4)23(13-24)6-7-26-27(39)14-31(45)40(5)25(9-11-41(26,40)48)22-12-32(46)49-18-22/h12,19-21,23-31,33-38,42-45,47-48H,6-11,13-18H2,1-5H3/t19-,20-,21-,23-,24+,25-,26-,27+,28+,29+,30+,31-,33+,34+,35+,36-,37-,38-,39+,40+,41+/m1/s1	C41H64O14	780.949	780.429606741	118	10800	155	9	0.021110177	0
875	DTXSID0022935	Dihydralazine	484-23-1	VQKLRVZQQYVIJW-UHFFFAOYSA-N	1,4-Dihydrazinylphthalazine	NNC1=C2C=CC=CC2=C(NN)N=N1	InChI=1S/C8H10N6/c9-11-7-5-3-1-2-4-6(5)8(12-10)14-13-7/h1-4H,9-10H2,(H,11,13)(H,12,14)	C8H10N6	190.21	190.096694346	48	393	86	1	0.064796865	0
876	DTXSID5022938	Dihydrotachysterol	67-96-9	ILYCWAKSDCYMBB-OPCMSESCSA-N	(3S,5E,7E,10S,22E)-9,10-Secoergosta-5,7,22-trien-3-ol	CC(C)[C@@H](C)\C=C\[C@@H](C)[C@H]1CC[C@H]2\C(CCC[C@]12C)=C\C=C1/C[C@@H](O)CC[C@@H]1C	InChI=1S/C28H46O/c1-19(2)20(3)9-10-22(5)26-15-16-27-23(8-7-17-28(26,27)6)12-13-24-18-25(29)14-11-21(24)4/h9-10,12-13,19-22,25-27,29H,7-8,11,14-18H2,1-6H3/b10-9+,23-12+,24-13+/t20-,21-,22+,25-,26+,27-,28+/m0/s1	C28H46O	398.675	398.35486610099997	48	703	36	1	0.13068932	0
877	DTXSID9022940	(+)-Diltiazem	42399-41-7	HSUGRBWQSSZJOP-RTWAWAEBSA-N	(2S,3S)-5-[2-(Dimethylamino)ethyl]-2-(4-methoxyphenyl)-4-oxo-2,3,4,5-tetrahydro-1,5-benzothiazepin-3-yl acetate	COC1=CC=C(C=C1)[C@@H]1SC2=CC=CC=C2N(CCN(C)C)C(=O)[C@@H]1OC(C)=O	InChI=1S/C22H26N2O4S/c1-15(25)28-20-21(16-9-11-17(27-4)12-10-16)29-19-8-6-5-7-18(19)24(22(20)26)14-13-23(2)3/h5-12,20-21H,13-14H2,1-4H3/t20-,21+/m1/s1	C22H26N2O4S	414.52	414.16132849900004	70	6002	134	1	0.013669698999999999	0
878	DTXSID4022941	Dimetacrine	4757-55-5	RYQOGSFEJBUZBX-UHFFFAOYSA-N	3-(9,9-Dimethylacridin-10(9H)-yl)-N,N-dimethylpropan-1-amine	CN(C)CCCN1C2=CC=CC=C2C(C)(C)C2=C1C=CC=C2	InChI=1S/C20H26N2/c1-20(2)16-10-5-7-12-18(16)22(15-9-14-21(3)4)19-13-8-6-11-17(19)20/h5-8,10-13H,9,14-15H2,1-4H3	C20H26N2	294.442	294.209598845	46	2	62	1	0.010916114	0
879	DTXSID9022944	Metocurine iodide	7601-55-0	DIGFQJFCDPKEPF-OIUSMDOTSA-L	6,6',7',12'-Tetramethoxy-2,2,2',2'-tetramethyltubocuraran-2,2'-diium diiodide	[I-].[I-].COC1=CC=C2C[C@@H]3C4=C(CC[N+]3(C)C)C=C(OC)C(OC)=C4OC3=CC=C(C[C@H]4C5=C(CC[N+]4(C)C)C=C(OC)C(OC1=C2)=C5)C=C3	InChI=1S/C40H48N2O6.2HI/c1-41(2)17-15-27-22-34(44-6)36-24-30(27)31(41)19-25-9-12-29(13-10-25)47-40-38-28(23-37(45-7)39(40)46-8)16-18-42(3,4)32(38)20-26-11-14-33(43-5)35(21-26)48-36;;/h9-14,21-24,31-32H,15-20H2,1-8H3;2*1H/q+2;;/p-2/t31-,32+;;/m0../s1	C40H48I2N2O6	906.6410000000001	906.1601800000001	28	123	34	-	0.01508981	0
880	DTXSID9022946	Dinoprost	551-11-1	PXGPLTODNUVGFL-YNNPMVKQSA-N	(5Z,13E,15S)-9alpha,11alpha,15-Trihydroxyprosta-5,13-dien-1-oic acid	CCCCC[C@H](O)\C=C\[C@H]1[C@H](O)C[C@H](O)[C@@H]1C\C=C/CCCC(O)=O	InChI=1S/C20H34O5/c1-2-3-6-9-15(21)12-13-17-16(18(22)14-19(17)23)10-7-4-5-8-11-20(24)25/h4,7,12-13,15-19,21-23H,2-3,5-6,8-11,14H2,1H3,(H,24,25)/b7-4-,13-12+/t15-,16+,17+,18-,19+/m0/s1	C20H34O5	354.48699999999997	354.240624195	65	10626	105	2	0.0037597715999999996	0
881	DTXSID4022947	Dinoprostone	363-24-6	XEYBRNLFEZDVAW-ARSRFYASSA-N	(5Z,13E,15S)-11alpha,15-Dihydroxy-9-oxoprosta-5,13-dien-1-oic acid	CCCCC[C@H](O)\C=C\[C@H]1[C@H](O)CC(=O)[C@@H]1C\C=C/CCCC(O)=O	InChI=1S/C20H32O5/c1-2-3-6-9-15(21)12-13-17-16(18(22)14-19(17)23)10-7-4-5-8-11-20(24)25/h4,7,12-13,15-17,19,21,23H,2-3,5-6,8-11,14H2,1H3,(H,24,25)/b7-4-,13-12+/t15-,16+,17+,19+/m0/s1	C20H32O5	352.471	352.22497413	73	26208	168	2	0.0030852556	0
882	DTXSID9022948	Diphemanil methylsulfate	62-97-5	BREMLQBSKCSNNH-UHFFFAOYSA-M	4-(Diphenylmethylidene)-1,1-dimethylpiperidin-1-ium methyl sulfate	COS([O-])(=O)=O.C[N+]1(C)CCC(CC1)=C(C1=CC=CC=C1)C1=CC=CC=C1	InChI=1S/C20H24N.CH4O4S/c1-21(2)15-13-19(14-16-21)20(17-9-5-3-6-10-17)18-11-7-4-8-12-18;1-5-6(2,3)4/h3-12H,13-16H2,1-2H3;1H3,(H,2,3,4)/q+1;/p-1	C21H27NO4S	389.51	389.16607952699997	42	67	80	1	0.14089352	0
883	DTXSID4022949	Diphenhydramine	58-73-1	ZZVUWRFHKOJYTH-UHFFFAOYSA-N	2-(Diphenylmethoxy)-N,N-dimethylethan-1-amine	CN(C)CCOC(C1=CC=CC=C1)C1=CC=CC=C1	InChI=1S/C17H21NO/c1-18(2)13-14-19-17(15-9-5-3-6-10-15)16-11-7-4-8-12-16/h3-12,17H,13-14H2,1-2H3	C17H21NO	255.361	255.16231430000002	112	3759	193	12	0.009893358	0
884	DTXSID3022950	Diphenidol	972-02-1	OGAKLTJNUQRZJU-UHFFFAOYSA-N	1,1-Diphenyl-4-(piperidin-1-yl)butan-1-ol	OC(CCCN1CCCCC1)(C1=CC=CC=C1)C1=CC=CC=C1	InChI=1S/C21H27NO/c23-21(19-11-4-1-5-12-19,20-13-6-2-7-14-20)15-10-18-22-16-8-3-9-17-22/h1-2,4-7,11-14,23H,3,8-10,15-18H2	C21H27NO	309.453	309.209264493	57	34	91	1	0.02646184	0
885	DTXSID8022955	Dithiazanine iodide	514-73-8	MNQDKWZEUULFPX-UHFFFAOYSA-M	3-Ethyl-2-[5-(3-ethyl-1,3-benzothiazol-2(3H)-ylidene)penta-1,3-dien-1-yl]-1,3-benzothiazol-3-ium iodide	[I-].CCN1C(SC2=C1C=CC=C2)=CC=CC=CC1=[N+](CC)C2=C(S1)C=CC=C2	InChI=1S/C23H23N2S2.HI/c1-3-24-18-12-8-10-14-20(18)26-22(24)16-6-5-7-17-23-25(4-2)19-13-9-11-15-21(19)27-23;/h5-17H,3-4H2,1-2H3;1H/q+1;/p-1	C23H23IN2S2	518.48	518.03474	49	193	30	1	0.09247649	0
886	DTXSID3022958	DL-Dobutamine	34368-04-2	JRWZLRBJNMZMFE-UHFFFAOYSA-N	4-(2-{[4-(4-Hydroxyphenyl)butan-2-yl]amino}ethyl)benzene-1,2-diol	CC(CCC1=CC=C(O)C=C1)NCCC1=CC(O)=C(O)C=C1	InChI=1/C18H23NO3/c1-13(2-3-14-4-7-16(20)8-5-14)19-11-10-15-6-9-17(21)18(22)12-15/h4-9,12-13,19-22H,2-3,10-11H2,1H3	C18H23NO3	301.38599999999997	301.167793605	51	5827	98	2	0.12564233	0
887	DTXSID2022967	Doxifluridine	3094-09-05 00:00:00	ZWAOHEXOSAUJHY-ZIYNGMLESA-N	5'-Deoxy-5-fluorouridine	C[C@H]1O[C@H]([C@H](O)[C@@H]1O)N1C=C(F)C(=O)NC1=O	InChI=1S/C9H11FN2O5/c1-3-5(13)6(14)8(17-3)12-2-4(10)7(15)11-9(12)16/h2-3,5-6,8,13-14H,1H3,(H,11,15,16)/t3-,5-,6-,8-/m1/s1	C9H11FN2O5	246.19400000000002	246.065199625	53	707	159	1	0.029625027999999998	0
888	DTXSID7022968	Doxofylline	69975-86-6	HWXIGFIVGWUZAO-UHFFFAOYSA-N	7-[(1,3-Dioxolan-2-yl)methyl]-1,3-dimethyl-3,7-dihydro-1H-purine-2,6-dione	CN1C2=C(N(CC3OCCO3)C=N2)C(=O)N(C)C1=O	InChI=1S/C11H14N4O4/c1-13-9-8(10(16)14(2)11(13)17)15(6-12-9)5-7-18-3-4-19-7/h6-7H,3-5H2,1-2H3	C11H14N4O4	266.257	266.101504947	49	64	125	1	0.08031839	0
889	DTXSID6022973	Droperidol	548-73-2	RMEDXOLNCUSCGS-UHFFFAOYSA-N	1-{1-[4-(4-Fluorophenyl)-4-oxobutyl]-1,2,3,6-tetrahydropyridin-4-yl}-1,3-dihydro-2H-benzimidazol-2-one	FC1=CC=C(C=C1)C(=O)CCCN1CCC(=CC1)N1C(=O)NC2=CC=CC=C12	InChI=1S/C22H22FN3O2/c23-17-9-7-16(8-10-17)21(27)6-3-13-25-14-11-18(12-15-25)26-20-5-2-1-4-19(20)24-22(26)28/h1-2,4-5,7-11H,3,6,12-15H2,(H,24,28)	C22H22FN3O2	379.435	379.16960512300005	78	1950	210	4	0.009244889000000001	0
890	DTXSID1022974	Dydrogesterone	152-62-5	JGMOKGBVKVMRFX-HQZYFCCVSA-N	9beta,10alpha-Pregna-4,6-diene-3,20-dione	[H][C@@]12CC[C@H](C(C)=O)[C@@]1(C)CC[C@]1([H])[C@@]2([H])C=CC2=CC(=O)CC[C@@]12C	InChI=1S/C21H28O2/c1-13(22)17-6-7-18-16-5-4-14-12-15(23)8-10-20(14,2)19(16)9-11-21(17,18)3/h4-5,12,16-19H,6-11H2,1-3H3/t16-,17+,18-,19+,20+,21+/m0/s1	C21H28O2	312.453	312.208930142	61	429	108	1	0.005874783000000001	0
891	DTXSID6022975	Dyphylline	479-18-5	KSCFJBIXMNOVSH-UHFFFAOYSA-N	7-(2,3-Dihydroxypropyl)-1,3-dimethyl-3,7-dihydro-1H-purine-2,6-dione	CN1C2=C(N(CC(O)CO)C=N2)C(=O)N(C)C1=O	InChI=1/C10H14N4O4/c1-12-8-7(9(17)13(2)10(12)18)14(5-11-8)3-6(16)4-15/h5-6,15-16H,3-4H2,1-2H3	C10H14N4O4	254.24599999999998	254.101504947	83	112	211	2	0.15289569	0
892	DTXSID6022977	Ethylenediaminetetraacetic acid	60-00-4	KCXVZYZYPLLWCC-UHFFFAOYSA-N	2,2',2'',2'''-(Ethane-1,2-diyldinitrilo)tetraacetic acid	OC(=O)CN(CCN(CC(O)=O)CC(O)=O)CC(O)=O	InChI=1S/C10H16N2O8/c13-7(14)3-11(4-8(15)16)1-2-12(5-9(17)18)6-10(19)20/h1-6H2,(H,13,14)(H,15,16)(H,17,18)(H,19,20)	C10H16N2O8	292.244	292.090665483	139	25251	257	2305	0.04145217	0
893	DTXSID1022978	Edrophonium chloride	116-38-1	BXKDSDJJOVIHMX-UHFFFAOYSA-N	N-Ethyl-3-hydroxy-N,N-dimethylanilinium chloride	[Cl-].CC[N+](C)(C)C1=CC(O)=CC=C1	InChI=1S/C10H15NO.ClH/c1-4-11(2,3)9-6-5-7-10(12)8-9;/h5-8H,4H2,1-3H3;1H	C10H16ClNO	201.69	201.0920418	38	953	132	2	0.10038489	0
894	DTXSID5022980	Emetine	483-18-1	AUVVAXYIELKVAI-CKBKHPSWSA-N	6',7',10,11-Tetramethoxy-1'beta-emetan	[H][C@]1(C[C@H]2C[C@]3([H])N(CCC4=C3C=C(OC)C(OC)=C4)C[C@@H]2CC)NCCC2=CC(OC)=C(OC)C=C12	InChI=1S/C29H40N2O4/c1-6-18-17-31-10-8-20-14-27(33-3)29(35-5)16-23(20)25(31)12-21(18)11-24-22-15-28(34-4)26(32-2)13-19(22)7-9-30-24/h13-16,18,21,24-25,30H,6-12,17H2,1-5H3/t18-,21-,24+,25-/m0/s1	C29H40N2O4	480.649	480.298807776	60	1647	95	1	0.022447198999999998	0
895	DTXSID0022981	Emorfazone	38957-41-4	URJQOOISAKEBKW-UHFFFAOYSA-N	4-Ethoxy-2-methyl-5-(morpholin-4-yl)pyridazin-3(2H)-one	CCOC1=C(C=NN(C)C1=O)N1CCOCC1	InChI=1S/C11H17N3O3/c1-3-17-10-9(8-12-13(2)11(10)15)14-4-6-16-7-5-14/h8H,3-7H2,1-2H3	C11H17N3O3	239.275	239.126991419	43	16	47	1	0.29882723	0
896	DTXSID5022982	Enalapril	75847-73-3	GBXSMTUPTTWBMN-XIRDDKMYSA-N	N-[(2S)-1-Ethoxy-1-oxo-4-phenylbutan-2-yl]-L-alanyl-L-proline	CCOC(=O)[C@H](CCC1=CC=CC=C1)N[C@@H](C)C(=O)N1CCC[C@H]1C(O)=O	InChI=1S/C20H28N2O5/c1-3-27-20(26)16(12-11-15-8-5-4-6-9-15)21-14(2)18(23)22-13-7-10-17(22)19(24)25/h4-6,8-9,14,16-17,21H,3,7,10-13H2,1-2H3,(H,24,25)/t14-,16-,17-/m0/s1	C20H28N2O5	376.45300000000003	376.19982201	67	5838	121	1	0.0025301576	0
897	DTXSID5022984	Enoxacin	74011-58-8	IDYZIJYBMGIQMJ-UHFFFAOYSA-N	1-Ethyl-6-fluoro-4-oxo-7-(piperazin-1-yl)-1,4-dihydro-1,8-naphthyridine-3-carboxylic acid	CCN1C=C(C(O)=O)C(=O)C2=CC(F)=C(N=C12)N1CCNCC1	InChI=1S/C15H17FN4O3/c1-2-19-8-10(15(22)23)12(21)9-7-11(16)14(18-13(9)19)20-5-3-17-4-6-20/h7-8,17H,2-6H2,1H3,(H,22,23)	C15H17FN4O3	320.324	320.128468586	75	602	207	1	0.05696073	0
898	DTXSID5022986	Epinephrine	51-43-4	UCTWMZQNUQWSLP-VIFPVBQESA-N	4-[(1R)-1-Hydroxy-2-(methylamino)ethyl]benzene-1,2-diol	CNC[C@H](O)C1=CC=C(O)C(O)=C1	InChI=1S/C9H13NO3/c1-10-5-9(13)6-2-3-7(11)8(12)4-6/h2-4,9-13H,5H2,1H3/t9-/m0/s1	C9H13NO3	183.207	183.08954328299998	104	53222	178	102	0.23888046	0
899	DTXSID4022991	Erythromycin	114-07-8	ULGZDMOVFRHVEP-RWJQBGPGSA-N	(3R,4S,5S,6R,7R,9R,11R,12R,13S,14R)-6-{[(2S,3R,4S,6R)-4-(Dimethylamino)-3-hydroxy-6-methyloxan-2-yl]oxy}-14-ethyl-7,12,13-trihydroxy-4-{[(2R,4R,5S,6S)-5-hydroxy-4-methoxy-4,6-dimethyloxan-2-yl]oxy}-3, 5,7,9,11,13-hexamethyl-1-oxacyclotetradecane-2,10-dione (non-preferred name)	CC[C@H]1OC(=O)[C@H](C)[C@@H](O[C@H]2C[C@@](C)(OC)[C@@H](O)[C@H](C)O2)[C@H](C)[C@@H](O[C@@H]2O[C@H](C)C[C@@H]([C@H]2O)N(C)C)[C@](C)(O)C[C@@H](C)C(=O)[C@H](C)[C@@H](O)[C@]1(C)O	InChI=1S/C37H67NO13/c1-14-25-37(10,45)30(41)20(4)27(39)18(2)16-35(8,44)32(51-34-28(40)24(38(11)12)15-19(3)47-34)21(5)29(22(6)33(43)49-25)50-26-17-36(9,46-13)31(42)23(7)48-26/h18-26,28-32,34,40-42,44-45H,14-17H2,1-13H3/t18-,19-,20+,21+,22-,23+,24+,25-,26+,28-,29+,30-,31+,32-,34+,35-,36-,37-/m1/s1	C37H67NO13	733.937	733.461241221	129	15323	235	18	0.052409500000000005	0
900	DTXSID4022993	Erythromycin ethylsuccinate	1264-62-6	NSYZCCDSJNWWJL-YXOIYICCSA-N	(2S,3R,4S,6R)-4-(Dimethylamino)-2-{[(3R,4S,5S,6R,7R,9R,11R,12R,13S,14R)-14-ethyl-7,12,13-trihydroxy-4-{[(2R,4R,5S,6S)-5-hydroxy-4-methoxy-4,6-dimethyloxan-2-yl]oxy}-3,5,7,9,11,13-hexamethyl-2,10-dioxo -1-oxacyclotetradecan-6-yl]oxy}-6-methyloxan-3-yl ethyl butanedioate (non-preferred name)	CCOC(=O)CCC(=O)O[C@H]1[C@H](O[C@@H]2[C@@H](C)[C@H](O[C@H]3C[C@@](C)(OC)[C@@H](O)[C@H](C)O3)[C@@H](C)C(=O)O[C@H](CC)[C@@](C)(O)[C@H](O)[C@@H](C)C(=O)[C@H](C)C[C@@]2(C)O)O[C@H](C)C[C@@H]1N(C)C	InChI=1S/C43H75NO16/c1-15-29-43(11,52)36(48)24(5)33(47)22(3)20-41(9,51)38(25(6)34(26(7)39(50)57-29)59-32-21-42(10,53-14)37(49)27(8)56-32)60-40-35(28(44(12)13)19-23(4)55-40)58-31(46)18-17-30(45)54-16-2/h22-29,32,34-38,40,48-49,51-52H,15-21H2,1-14H3/t22-,23-,24+,25+,26-,27+,28+,29-,32+,34+,35-,36-,37+,38-,40+,41-,42-,43-/m1/s1	C43H75NO16	862.064	861.508585339	44	514	103	-	0.05263266	0
901	DTXSID9022994	Erythromycin propionate	134-36-1	TYQXKHPOXXXCTP-CSLYCKPJSA-N	(2S,3R,4S,6R)-4-(Dimethylamino)-2-{[(3R,4S,5S,6R,7R,9R,11R,12R,13S,14R)-14-ethyl-7,12,13-trihydroxy-4-{[(2R,4R,5S,6S)-5-hydroxy-4-methoxy-4,6-dimethyloxan-2-yl]oxy}-3,5,7,9,11,13-hexamethyl-2,10-dioxo -1-oxacyclotetradecan-6-yl]oxy}-6-methyloxan-3-yl propanoate (non-preferred name)	CC[C@H]1OC(=O)[C@H](C)[C@@H](O[C@H]2C[C@@](C)(OC)[C@@H](O)[C@H](C)O2)[C@H](C)[C@@H](O[C@@H]2O[C@H](C)C[C@@H]([C@H]2OC(=O)CC)N(C)C)[C@](C)(O)C[C@@H](C)C(=O)[C@H](C)[C@@H](O)[C@]1(C)O	InChI=1S/C40H71NO14/c1-15-27-40(11,48)33(44)22(5)30(43)20(3)18-38(9,47)35(55-37-32(53-28(42)16-2)26(41(12)13)17-21(4)50-37)23(6)31(24(7)36(46)52-27)54-29-19-39(10,49-14)34(45)25(8)51-29/h20-27,29,31-35,37,44-45,47-48H,15-19H2,1-14H3/t20-,21-,22+,23+,24-,25+,26+,27-,29+,31+,32-,33-,34+,35-,37+,38-,39-,40-/m1/s1	C40H71NO14	790.0010000000001	789.48745597	37	53	65	-	0.03595996	0
902	DTXSID9022998	Estradiol benzoate	50-50-0	UYIFTLBWAOGQBI-BZDYCCQFSA-N	17beta-Hydroxyestra-1,3,5(10)-trien-3-yl benzoate	[H][C@@]12CC[C@H](O)[C@@]1(C)CC[C@]1([H])C3=C(CC[C@@]21[H])C=C(OC(=O)C1=CC=CC=C1)C=C3	InChI=1S/C25H28O3/c1-25-14-13-20-19-10-8-18(28-24(27)16-5-3-2-4-6-16)15-17(19)7-9-21(20)22(25)11-12-23(25)26/h2-6,8,10,15,20-23,26H,7,9,11-14H2,1H3/t20-,21-,22+,23+,25+/m1/s1	C25H28O3	376.496	376.20384476199996	63	886	111	2	0.004827678	0
903	DTXSID4022999	Estradiol cypionate	313-06-4	UOACKFBJUYNSLK-XRKIENNPSA-N	3-Hydroxyestra-1(10),2,4-trien-17beta-yl 3-cyclopentylpropanoate	C[C@]12CC[C@H]3[C@@H](CCC4=CC(O)=CC=C34)[C@@H]1CC[C@@H]2OC(=O)CCC1CCCC1	InChI=1S/C26H36O3/c1-26-15-14-21-20-10-8-19(27)16-18(20)7-9-22(21)23(26)11-12-24(26)29-25(28)13-6-17-4-2-3-5-17/h8,10,16-17,21-24,27H,2-7,9,11-15H2,1H3/t21-,22-,23+,24+,26+/m1/s1	C26H36O3	396.57099999999997	396.266445019	60	169	90	5	0.005059898	0
904	DTXSID8023000	Estradiol dipropionate	113-38-2	JQIYNMYZKRGDFK-RUFWAXPRSA-N	17beta-Estra-1(10),2,4-triene-3,17-diyl dipropanoate	CCC(=O)O[C@H]1CC[C@H]2[C@@H]3CCC4=CC(OC(=O)CC)=CC=C4[C@H]3CC[C@]12C	InChI=1S/C24H32O4/c1-4-22(25)27-16-7-9-17-15(14-16)6-8-19-18(17)12-13-24(3)20(19)10-11-21(24)28-23(26)5-2/h7,9,14,18-21H,4-6,8,10-13H2,1-3H3/t18-,19-,20+,21+,24+/m1/s1	C24H32O4	384.51599999999996	384.23005951	44	153	55	1	0.00414744	0
905	DTXSID3023001	Estradiol enanthate	4956-37-0	RFWTZQAOOLFXAY-BZDYCCQFSA-N	3-Hydroxyestra-1(10),2,4-trien-17beta-yl heptanoate	CCCCCCC(=O)O[C@H]1CC[C@H]2[C@@H]3CCC4=CC(O)=CC=C4[C@H]3CC[C@]12C	InChI=1S/C25H36O3/c1-3-4-5-6-7-24(27)28-23-13-12-22-21-10-8-17-16-18(26)9-11-19(17)20(21)14-15-25(22,23)2/h9,11,16,20-23,26H,3-8,10,12-15H2,1-2H3/t20-,21-,22+,23+,25+/m1/s1	C25H36O3	384.56	384.266445019	38	13	80	1	0.0072919726	0
906	DTXSID8023004	Estradiol valerate	979-32-8	RSEPBGGWRJCQGY-RBRWEJTLSA-N	3-Hydroxyestra-1(10),2,4-trien-17beta-yl pentanoate	CCCCC(=O)O[C@H]1CC[C@H]2[C@@H]3CCC4=CC(O)=CC=C4[C@H]3CC[C@]12C	InChI=1S/C23H32O3/c1-3-4-5-22(25)26-21-11-10-20-19-8-6-15-14-16(24)7-9-17(15)18(19)12-13-23(20,21)2/h7,9,14,18-21,24H,3-6,8,10-13H2,1-2H3/t18-,19-,20+,21+,23+/m1/s1	C23H32O3	356.506	356.23514489	48	864	110	2	0.003242582	0
907	DTXSID3023005	Estropipate	7280-37-7	HZEQBCVBILBTEP-ZFINNJDLSA-N	17-Oxoestra-1,3,5(10)-trien-3-yl hydrogen sulfate--piperazine (1/1)	C1CNCCN1.C[C@]12CC[C@H]3[C@@H](CCC4=C3C=CC(OS(O)(=O)=O)=C4)[C@@H]1CCC2=O	InChI=1S/C18H22O5S.C4H10N2/c1-18-9-8-14-13-5-3-12(23-24(20,21)22)10-11(13)2-4-15(14)16(18)6-7-17(18)19;1-2-6-4-3-5-1/h3,5,10,14-16H,2,4,6-9H2,1H3,(H,20,21,22);5-6H,1-4H2/t14-,15-,16+,18+;/m1./s1	C22H32N2O5S	436.57	436.203193312	40	41	78	2	0.015218377	0
908	DTXSID3023007	Ethamivan	304-84-7	BQJODPIMMWWMFC-UHFFFAOYSA-N	N,N-Diethyl-4-hydroxy-3-methoxybenzamide	CCN(CC)C(=O)C1=CC(OC)=C(O)C=C1	InChI=1S/C12H17NO3/c1-4-13(5-2)12(15)9-6-7-10(14)11(8-9)16-3/h6-8,14H,4-5H2,1-3H3	C12H17NO3	223.27200000000002	223.12084341099998	62	21	136	1	0.08972916	0
909	DTXSID2023010	Ethchlorvynol	113-18-8	ZEHYJZXQEQOSON-UHFFFAOYSA-N	1-Chloro-3-ethylpent-1-en-4-yn-3-ol	CCC(O)(C=CCl)C#C	InChI=1/C7H9ClO/c1-3-7(9,4-2)5-6-8/h1,5-6,9H,4H2,2H3	C7H9ClO	144.6	144.0341926	44	235	14	1	0.70280033	1
910	DTXSID7023011	Ethebenecid	1213-06-5	UACOQEQOBAQRDQ-UHFFFAOYSA-N	4-(Diethylsulfamoyl)benzoic acid	CCN(CC)S(=O)(=O)C1=CC=C(C=C1)C(O)=O	InChI=1S/C11H15NO4S/c1-3-12(4-2)17(15,16)10-7-5-9(6-8-10)11(13)14/h5-8H,3-4H2,1-2H3,(H,13,14)	C11H15NO4S	257.3	257.072179141	46	4	98	1	0.36950564	0
911	DTXSID2023016	Ethisterone	434-03-7	CHNXZKVNWQUJIB-CEGNMAFCSA-N	17-Hydroxy-17alpha-pregn-4-en-20-yn-3-one	[H][C@@]12CC[C@@](O)(C#C)[C@@]1(C)CC[C@@]1([H])[C@@]2([H])CCC2=CC(=O)CC[C@]12C	InChI=1S/C21H28O2/c1-4-21(23)12-9-18-16-6-5-14-13-15(22)7-10-19(14,2)17(16)8-11-20(18,21)3/h1,13,16-18,23H,5-12H2,2-3H3/t16-,17+,18+,19+,20+,21+/m1/s1	C21H28O2	312.453	312.208930142	78	181	112	1	0.0013868213	0
912	DTXSID7023019	Ethosuximide	77-67-8	HAPOVYFOVVWLRS-UHFFFAOYSA-N	3-Ethyl-3-methylpyrrolidine-2,5-dione	CCC1(C)CC(=O)NC1=O	InChI=1/C7H11NO2/c1-3-7(2)4-5(9)8-6(7)10/h3-4H2,1-2H3,(H,8,9,10)	C7H11NO2	141.17	141.078978598	82	899	189	1	0.3774134	0
913	DTXSID6023020	Ethotoin	86-35-1	SZQIFWWUIBRPBZ-UHFFFAOYSA-N	3-Ethyl-5-phenylimidazolidine-2,4-dione	CCN1C(=O)NC(C1=O)C1=CC=CC=C1	InChI=1/C11H12N2O2/c1-2-13-10(14)9(12-11(13)15)8-6-4-3-5-7-8/h3-7,9H,2H2,1H3,(H,12,15)	C11H12N2O2	204.229	204.089877634	66	19	90	1	0.12268916	0
914	DTXSID1023021	Ethoxzolamide	452-35-7	OUZWUKMCLIBBOG-UHFFFAOYSA-N	6-Ethoxy-1,3-benzothiazole-2-sulfonamide	CCOC1=CC=C2N=C(SC2=C1)S(N)(=O)=O	InChI=1S/C9H10N2O3S2/c1-2-14-6-3-4-7-8(5-6)15-9(11-7)16(10,12)13/h3-5H,2H2,1H3,(H2,10,12,13)	C9H10N2O3S2	258.31	258.013284538	58	178	134	-	0.31320290000000006	0
915	DTXSID6023024	Ethylestrenol	965-90-2	AOXRBFRFYPMWLR-XGXHKTLJSA-N	17alpha-19-Norpregn-4-en-17-ol	CC[C@]1(O)CC[C@H]2[C@@H]3CCC4=CCCC[C@@H]4[C@H]3CC[C@]12C	InChI=1S/C20H32O/c1-3-20(21)13-11-18-17-9-8-14-6-4-5-7-15(14)16(17)10-12-19(18,20)2/h6,15-18,21H,3-5,7-13H2,1-2H3/t15-,16+,17+,18-,19-,20-/m0/s1	C20H32O	288.475	288.24531565	53	229	51	2	0.0032263397999999998	0
916	DTXSID1023027	Etidocaine	36637-18-0	VTUSIVBDOCDNHS-UHFFFAOYSA-N	N-(2,6-Dimethylphenyl)-2-[ethyl(propyl)amino]butanamide	CCCN(CC)C(CC)C(=O)NC1=C(C)C=CC=C1C	InChI=1/C17H28N2O/c1-6-12-19(8-3)15(7-2)17(20)18-16-13(4)10-9-11-14(16)5/h9-11,15H,6-8,12H2,1-5H3,(H,18,20)	C17H28N2O	276.42400000000004	276.22016353	53	287	70	2	0.008957148	0
917	DTXSID6023028	Etidronic acid	2809-21-4	DBVJJBKOTRCVKF-UHFFFAOYSA-N	(1-Hydroxyethane-1,1-diyl)bis(phosphonic acid)	CC(O)(P(O)(O)=O)P(O)(O)=O	InChI=1S/C2H8O7P2/c1-2(3,10(4,5)6)11(7,8)9/h3H,1H3,(H2,4,5,6)(H2,7,8,9)	C2H8O7P2	206.02700000000002	205.97452659400003	114	2674	158	657	0.06484464	0
918	DTXSID0023030	Etizolam	40054-69-1	VMZUTJCNQWMAGF-UHFFFAOYSA-N	4-(2-Chlorophenyl)-2-ethyl-9-methyl-6H-thieno[3,2-f][1,2,4]triazolo[4,3-a][1,4]diazepine	CCC1=CC2=C(S1)N1C(C)=NN=C1CN=C2C1=CC=CC=C1Cl	InChI=1S/C17H15ClN4S/c1-3-11-8-13-16(12-6-4-5-7-14(12)18)19-9-15-21-20-10(2)22(15)17(13)23-11/h4-8H,3,9H2,1-2H3	C17H15ClN4S	342.85	342.0705954	51	55	89	4	0.10650849	0
919	DTXSID5023031	Etofylline	519-37-9	NWPRCRWQMGIBOT-UHFFFAOYSA-N	7-(2-Hydroxyethyl)-1,3-dimethyl-3,7-dihydro-1H-purine-2,6-dione	CN1C2=C(N(CCO)C=N2)C(=O)N(C)C1=O	InChI=1S/C9H12N4O3/c1-11-7-6(8(15)12(2)9(11)16)13(3-4-14)5-10-7/h5,14H,3-4H2,1-2H3	C9H12N4O3	224.22	224.090940262	56	46	181	1	0.067793936	0
920	DTXSID0023032	Etofylline clofibrate	54504-70-0	KYAKGJDISSNVPZ-UHFFFAOYSA-N	2-(1,3-Dimethyl-2,6-dioxo-1,2,3,6-tetrahydro-7H-purin-7-yl)ethyl 2-(4-chlorophenoxy)-2-methylpropanoate	CN1C2=C(N(CCOC(=O)C(C)(C)OC3=CC=C(Cl)C=C3)C=N2)C(=O)N(C)C1=O	InChI=1S/C19H21ClN4O5/c1-19(2,29-13-7-5-12(20)6-8-13)17(26)28-10-9-24-11-21-15-14(24)16(25)23(4)18(27)22(15)3/h5-8,11H,9-10H2,1-4H3	C19H21ClN4O5	420.85	420.12004749999994	41	30	61	1	0.034918457	0
921	DTXSID5023033	Etomidate	33125-97-2	NPUKDXXFDDZOKR-UHFFFAOYSA-N	Ethyl 1-(1-phenylethyl)-1H-imidazole-5-carboxylate	CCOC(=O)C1=CN=CN1C(C)C1=CC=CC=C1	InChI=1/C14H16N2O2/c1-3-18-14(17)13-9-15-10-16(13)11(2)12-7-5-4-6-8-12/h4-11H,3H2,1-2H3	C14H16N2O2	244.294	244.121177763	68	1734	138	1	0.021333545	0
922	DTXSID5023035	Etoposide	33419-42-0	VJJPUSNTGOMMGY-MRVIYFEKSA-N	(5S,5aR,8aR,9R)-9-(4-Hydroxy-3,5-dimethoxyphenyl)-8-oxo-5,5a,6,8,8a,9-hexahydro-2H-furo[3',4':6,7]naphtho[2,3-d][1,3]dioxol-5-yl 4,6-O-[(1R)-ethylidene]-beta-D-glucopyranoside	[H][C@]12COC(=O)[C@]1([H])[C@H](C1=CC(OC)=C(O)C(OC)=C1)C1=CC3=C(OCO3)C=C1[C@H]2O[C@]1([H])O[C@]2([H])CO[C@@H](C)O[C@@]2([H])[C@H](O)[C@H]1O	InChI=1S/C29H32O13/c1-11-36-9-20-27(40-11)24(31)25(32)29(41-20)42-26-14-7-17-16(38-10-39-17)6-13(14)21(22-15(26)8-37-28(22)33)12-4-18(34-2)23(30)19(5-12)35-3/h4-7,11,15,20-22,24-27,29-32H,8-10H2,1-3H3/t11-,15+,20-,21-,22+,24-,25-,26-,27-,29+/m1/s1	C29H32O13	588.562	588.18429109	90	15298	220	6	0.07760513	0
923	DTXSID0023036	Etretinate	54350-48-0	HQMNCQVAMBCHCO-DJRRULDNSA-N	Ethyl (2E,4E,6E,8E)-9-(4-methoxy-2,3,6-trimethylphenyl)-3,7-dimethylnona-2,4,6,8-tetraenoate	CCOC(=O)\C=C(/C)\C=C\C=C(/C)\C=C\C1=C(C)C(C)=C(OC)C=C1C	InChI=1S/C23H30O3/c1-8-26-23(24)14-17(3)11-9-10-16(2)12-13-21-18(4)15-22(25-7)20(6)19(21)5/h9-15H,8H2,1-7H3/b11-9+,13-12+,16-10+,17-14+	C23H30O3	354.49	354.21949482599996	55	1332	103	2	0.025598854	0
924	DTXSID5023037	Exemestane	107868-30-4	BFYIZQONLCFLEV-DAELLWKTSA-N	6-Methylideneandrosta-1,4-diene-3,17-dione	C[C@]12CC[C@H]3[C@@H](CC(=C)C4=CC(=O)C=C[C@]34C)[C@@H]1CCC2=O	InChI=1S/C20H24O2/c1-12-10-14-15-4-5-18(22)20(15,3)9-7-16(14)19(2)8-6-13(21)11-17(12)19/h6,8,11,14-16H,1,4-5,7,9-10H2,2-3H3/t14-,15-,16-,19+,20-/m0/s1	C20H24O2	296.41	296.177630013	66	634	160	3	0.029846668	0
925	DTXSID0023038	Famciclovir	104227-87-4	GGXKWVWZWMLJEH-UHFFFAOYSA-N	2-[(Acetyloxy)methyl]-4-(2-amino-9H-purin-9-yl)butyl acetate (non-preferred name)	CC(=O)OCC(CCN1C=NC2=C1N=C(N)N=C2)COC(C)=O	InChI=1S/C14H19N5O4/c1-9(20)22-6-11(7-23-10(2)21)3-4-19-8-17-12-5-16-14(15)18-13(12)19/h5,8,11H,3-4,6-7H2,1-2H3,(H2,15,16,18)	C14H19N5O4	321.337	321.143704112	60	500	210	2	0.005051523400000001	0
926	DTXSID5023039	Famotidine	76824-35-6	XUFQPHANEAPEMJ-UHFFFAOYSA-N	3-[({2-[(Diaminomethylidene)amino]-1,3-thiazol-4-yl}methyl)sulfanyl]-N'-sulfamoylpropanimidamide	NC(N)=NC1=NC(CSCCC(N)=NS(N)(=O)=O)=CS1	InChI=1S/C8H15N7O2S3/c9-6(15-20(12,16)17)1-2-18-3-5-4-19-8(13-5)14-7(10)11/h4H,1-3H2,(H2,9,15)(H2,12,16,17)(H4,10,11,13,14)	C8H15N7O2S3	337.44	337.044936273	95	1534	95	1	0.05713039599999999	0
927	DTXSID9023041	Felbamate	25451-15-4	WKGXYQFOCVYPAC-UHFFFAOYSA-N	2-Phenylpropane-1,3-diyl dicarbamate	NC(=O)OCC(COC(N)=O)C1=CC=CC=C1	InChI=1S/C11H14N2O4/c12-10(14)16-6-9(7-17-11(13)15)8-4-2-1-3-5-8/h1-5,9H,6-7H2,(H2,12,14)(H2,13,15)	C11H14N2O4	238.243	238.09535693900003	84	392	200	4	0.00990507	0
928	DTXSID4023042	Felodipine	72509-76-3	RZTAMFZIAATZDJ-UHFFFAOYSA-N	Ethyl methyl 4-(2,3-dichlorophenyl)-2,6-dimethyl-1,4-dihydropyridine-3,5-dicarboxylate	CCOC(=O)C1=C(C)NC(C)=C(C1C1=CC=CC(Cl)=C1Cl)C(=O)OC	InChI=1/C18H19Cl2NO4/c1-5-25-18(23)14-10(3)21-9(2)13(17(22)24-4)15(14)11-7-6-8-12(19)16(11)20/h6-8,15,21H,5H2,1-4H3	C18H19Cl2NO4	384.25	383.06911349999996	66	1152	228	2	0.050309002	0
929	DTXSID9023043	Fenbufen	36330-85-5	ZPAKPRAICRBAOD-UHFFFAOYSA-N	4-([1,1'-Biphenyl]-4-yl)-4-oxobutanoic acid	OC(=O)CCC(=O)C1=CC=C(C=C1)C1=CC=CC=C1	InChI=1S/C16H14O3/c17-15(10-11-16(18)19)14-8-6-13(7-9-14)12-4-2-1-3-5-12/h1-9H,10-11H2,(H,18,19)	C16H14O3	254.285	254.094294311	73	172	185	1	0.00888288	0
930	DTXSID4023044	Fenfluramine	458-24-2	DBGIVFWFUFKIQN-UHFFFAOYSA-N	N-Ethyl-1-[3-(trifluoromethyl)phenyl]propan-2-amine	CCNC(C)CC1=CC(=CC=C1)C(F)(F)F	InChI=1/C12H16F3N/c1-3-16-9(2)7-10-5-4-6-11(8-10)12(13,14)15/h4-6,8-9,16H,3,7H2,1-2H3	C12H16F3N	231.262	231.123484008	70	2989	73	1	0.047118753	0
931	DTXSID9023049	Fentanyl	437-38-7	PJMPHNIQZUBGLI-UHFFFAOYSA-N	N-Phenyl-N-[1-(2-phenylethyl)piperidin-4-yl]propanamide	CCC(=O)N(C1CCN(CCC2=CC=CC=C2)CC1)C1=CC=CC=C1	InChI=1S/C22H28N2O/c1-2-22(25)24(20-11-7-4-8-12-20)21-14-17-23(18-15-21)16-13-19-9-5-3-6-10-19/h3-12,21H,2,13-18H2,1H3	C22H28N2O	336.47900000000004	336.22016353	96	12145	94	21	0.018848300000000002	0
932	DTXSID8023050	Fentiazac	18046-21-4	JIEKMACRVQTPRC-UHFFFAOYSA-N	[4-(4-Chlorophenyl)-2-phenyl-1,3-thiazol-5-yl]acetic acid	OC(=O)CC1=C(N=C(S1)C1=CC=CC=C1)C1=CC=C(Cl)C=C1	InChI=1S/C17H12ClNO2S/c18-13-8-6-11(7-9-13)16-14(10-15(20)21)22-17(19-16)12-4-2-1-3-5-12/h1-9H,10H2,(H,20,21)	C17H12ClNO2S	329.8	329.02772749999997	53	44	61	1	0.029148817	0
933	DTXSID3023051	Feprazone	30748-29-9	RBBWCVQDXDFISW-UHFFFAOYSA-N	4-(3-Methylbut-2-en-1-yl)-1,2-diphenylpyrazolidine-3,5-dione	CC(C)=CCC1C(=O)N(N(C1=O)C1=CC=CC=C1)C1=CC=CC=C1	InChI=1S/C20H20N2O2/c1-15(2)13-14-18-19(23)21(16-9-5-3-6-10-16)22(20(18)24)17-11-7-4-8-12-17/h3-13,18H,14H2,1-2H3	C20H20N2O2	320.392	320.15247789200004	50	72	72	1	0.32911295	0
934	DTXSID8023054	Flecainide	54143-55-4	DJBNUMBKLMJRSA-UHFFFAOYSA-N	N-[(Piperidin-2-yl)methyl]-2,5-bis(2,2,2-trifluoroethoxy)benzamide	FC(F)(F)COC1=CC(C(=O)NCC2CCCCN2)=C(OCC(F)(F)F)C=C1	InChI=1/C17H20F6N2O3/c18-16(19,20)9-27-12-4-5-14(28-10-17(21,22)23)13(7-12)15(26)25-8-11-3-1-2-6-24-11/h4-5,7,11,24H,1-3,6,8-10H2,(H,25,26)	C17H20F6N2O3	414.348	414.13781149	62	1554	161	1	0.006352633199999999	0
935	DTXSID3023057	Floxuridine	50-91-9	ODKNJVUHOIMIIZ-RRKCRQDMSA-N	2'-Deoxy-5-fluorouridine	OC[C@H]1O[C@H](C[C@@H]1O)N1C=C(F)C(=O)NC1=O	InChI=1S/C9H11FN2O5/c10-4-2-12(9(16)11-8(4)15)7-1-5(14)6(3-13)17-7/h2,5-7,13-14H,1,3H2,(H,11,15,16)/t5-,6+,7+/m0/s1	C9H11FN2O5	246.19400000000002	246.065199625	62	3377	193	1	0.064312965	0
936	DTXSID3023059	Flucytosine	2022-85-7	XRECTZIEBJDKEO-UHFFFAOYSA-N	4-Amino-5-fluoropyrimidin-2(1H)-one	C1=NC(=O)NC(=C1F)N	InChI=1S/C4H4FN3O/c5-2-1-7-4(9)8-3(2)6/h1H,(H3,6,7,8,9)	C4H4FN3O	129.094	129.033839924	78	2469	282	1	0.81866395	1
937	DTXSID7023061	Fludrocortisone	127-31-1	AAXVEMMRQDVLJB-BULBTXNYSA-N	9-Fluoro-11beta,17,21-trihydroxypregn-4-ene-3,20-dione	C[C@]12C[C@H](O)[C@@]3(F)[C@@H](CCC4=CC(=O)CC[C@]34C)[C@@H]1CC[C@]2(O)C(=O)CO	InChI=1S/C21H29FO5/c1-18-7-5-13(24)9-12(18)3-4-15-14-6-8-20(27,17(26)11-23)19(14,2)10-16(25)21(15,18)22/h9,14-16,23,25,27H,3-8,10-11H2,1-2H3/t14-,15-,16-,18-,19-,20-,21-/m0/s1	C21H29FO5	380.45599999999996	380.199902197	61	1562	78	1	0.002919197	0
938	DTXSID7023063	Flufenamic acid	530-78-9	LPEPZBJOKDYZAD-UHFFFAOYSA-N	2-[3-(Trifluoromethyl)anilino]benzoic acid	OC(=O)C1=C(NC2=CC(=CC=C2)C(F)(F)F)C=CC=C1	InChI=1S/C14H10F3NO2/c15-14(16,17)9-4-3-5-10(8-9)18-12-7-2-1-6-11(12)13(19)20/h1-8,18H,(H,19,20)	C14H10F3NO2	281.23400000000004	281.066363055	91	916	259	1	0.10723436	0
939	DTXSID2023064	Flumazenil	78755-81-4	OFBIFZUFASYYRE-UHFFFAOYSA-N	Ethyl 8-fluoro-5-methyl-6-oxo-5,6-dihydro-4H-imidazo[1,5-a][1,4]benzodiazepine-3-carboxylate	CCOC(=O)C1=C2CN(C)C(=O)C3=CC(F)=CC=C3N2C=N1	InChI=1S/C15H14FN3O3/c1-3-22-15(21)13-12-7-18(2)14(20)10-6-9(16)4-5-11(10)19(12)8-17-13/h4-6,8H,3,7H2,1-2H3	C15H14FN3O3	303.293	303.101919486	67	3314	225	2	0.08498329	0
940	DTXSID7023067	Fluoxetine	54910-89-3	RTHCYVBBDHJXIQ-UHFFFAOYSA-N	N-Methyl-3-phenyl-3-[4-(trifluoromethyl)phenoxy]propan-1-amine	CNCCC(OC1=CC=C(C=C1)C(F)(F)F)C1=CC=CC=C1	InChI=1/C17H18F3NO/c1-21-12-11-16(13-5-3-2-4-6-13)22-15-9-7-14(8-10-15)17(18,19)20/h2-10,16,21H,11-12H2,1H3	C17H18F3NO	309.332	309.134048693	94	8127	174	7	0.004933715	0
941	DTXSID2023068	Fluphenazine	69-23-8	PLDUPXSUYLZYBN-UHFFFAOYSA-N	2-(4-{3-[2-(Trifluoromethyl)-10H-phenothiazin-10-yl]propyl}piperazin-1-yl)ethan-1-ol	OCCN1CCN(CCCN2C3=CC=CC=C3SC3=CC=C(C=C23)C(F)(F)F)CC1	InChI=1S/C22H26F3N3OS/c23-22(24,25)17-6-7-21-19(16-17)28(18-4-1-2-5-20(18)30-21)9-3-8-26-10-12-27(13-11-26)14-15-29/h1-2,4-7,16,29H,3,8-15H2	C22H26F3N3OS	437.53	437.174868132	74	2376	166	1	0.005743384399999999	0
942	DTXSID1023071	Flurazepam	17617-23-1	SAADBVWGJQAEFS-UHFFFAOYSA-N	7-Chloro-1-[2-(diethylamino)ethyl]-5-(2-fluorophenyl)-1,3-dihydro-2H-1,4-benzodiazepin-2-one	CCN(CC)CCN1C2=C(C=C(Cl)C=C2)C(=NCC1=O)C1=C(F)C=CC=C1	InChI=1S/C21H23ClFN3O/c1-3-25(4-2)11-12-26-19-10-9-15(22)13-17(19)21(24-14-20(26)27)16-7-5-6-8-18(16)23/h5-10,13H,3-4,11-12,14H2,1-2H3	C21H23ClFN3O	387.88	387.1513682	73	778	74	1	0.03564608	0
943	DTXSID6023076	Fonazine	7456-24-8	VWNWVCJGUMZDIU-UHFFFAOYSA-N	10-[2-(Dimethylamino)propyl]-N,N-dimethyl-10H-phenothiazine-2-sulfonamide	CC(CN1C2=CC=CC=C2SC2=C1C=C(C=C2)S(=O)(=O)N(C)C)N(C)C	InChI=1/C19H25N3O2S2/c1-14(20(2)3)13-22-16-8-6-7-9-18(16)25-19-11-10-15(12-17(19)22)26(23,24)21(4)5/h6-12,14H,13H2,1-5H3	C19H25N3O2S2	391.55	391.138819405	44	6	43	1	0.12751165	0
944	DTXSID5023081	D-Fructose	57-48-7	BJHIKXHVCXFQLS-UYFOZJQFSA-N	D-Fructose	OC[C@@H](O)[C@@H](O)[C@H](O)C(=O)CO	InChI=1S/C6H12O6/c7-1-3(9)5(11)6(12)4(10)2-8/h3,5-9,11-12H,1-2H2/t3-,5-,6-/m1/s1	C6H12O6	180.15599999999998	180.063388106	91	15000	213	3	0.1799604	0
945	DTXSID0023084	Fursultiamine	804-30-8	JTLXCMOFVBXEKD-UHFFFAOYSA-N	N-[(4-Amino-2-methylpyrimidin-5-yl)methyl]-N-(5-hydroxy-3-{[(oxolan-2-yl)methyl]disulfanyl}pent-2-en-2-yl)formamide	CC(N(CC1=C(N)N=C(C)N=C1)C=O)=C(CCO)SSCC1CCCO1	InChI=1/C17H26N4O3S2/c1-12(16(5-6-22)26-25-10-15-4-3-7-24-15)21(11-23)9-14-8-19-13(2)20-17(14)18/h8,11,15,22H,3-7,9-10H2,1-2H3,(H2,18,19,20)	C17H26N4O3S2	398.54	398.144633061	39	107	-	1	0.014856398	0
946	DTXSID5023085	Fusaric acid	536-69-6	DGMPVYSXXIOGJY-UHFFFAOYSA-N	5-Butylpyridine-2-carboxylic acid	CCCCC1=CN=C(C=C1)C(O)=O	InChI=1S/C10H13NO2/c1-2-3-4-8-5-6-9(10(12)13)11-7-8/h5-7H,2-4H2,1H3,(H,12,13)	C10H13NO2	179.21900000000002	179.09462866299998	76	237	152	-	0.2079531	0
947	DTXSID0023088	D-â€‹Galactose	59-23-4	GZCGUPFRVQAUEE-KCDKBNATSA-N	D-Galactose	OC[C@@H](O)[C@H](O)[C@H](O)[C@@H](O)C=O	InChI=1S/C6H12O6/c7-1-3(9)5(11)6(12)4(10)2-8/h1,3-6,8-12H,2H2/t3-,4+,5+,6-/m0/s1	C6H12O6	180.15599999999998	180.063388106	67	15395	-	3	0.07825717	0
948	DTXSID5023089	Gallamine triethiodide	65-29-2	REEUVFCVXKWOFE-UHFFFAOYSA-K	2-{2,3-Bis[2-(triethylazaniumyl)ethoxy]phenoxy}-N,N,N-triethylethan-1-aminium triiodide	[I-].[I-].[I-].CC[N+](CC)(CC)CCOC1=CC=CC(OCC[N+](CC)(CC)CC)=C1OCC[N+](CC)(CC)CC	InChI=1S/C30H60N3O3.3HI/c1-10-31(11-2,12-3)22-25-34-28-20-19-21-29(35-26-23-32(13-4,14-5)15-6)30(28)36-27-24-33(16-7,17-8)18-9;;;/h19-21H,10-18,22-27H2,1-9H3;3*1H/q+3;;;/p-3	C30H60I3N3O3	891.541	891.1768800000001	45	1424	107	1	0.0061612130000000005	0
949	DTXSID4023094	Gestrinone	16320-04-0	BJJXHLWLUDYTGC-ANULTFPQSA-N	(1R,3aS,3bS,11aS)-11a-Ethyl-1-ethynyl-1-hydroxy-1,2,3,3a,3b,4,5,8,9,11a-decahydro-7H-cyclopenta[a]phenanthren-7-one (non-preferred name)	CC[C@]12C=CC3=C4CCC(=O)C=C4CC[C@H]3[C@@H]1CC[C@@]2(O)C#C	InChI=1S/C21H24O2/c1-3-20-11-9-17-16-8-6-15(22)13-14(16)5-7-18(17)19(20)10-12-21(20,23)4-2/h2,9,11,13,18-19,23H,3,5-8,10,12H2,1H3/t18-,19+,20+,21+/m1/s1	C21H24O2	308.421	308.177630013	40	190	69	1	0.005403965699999999	0
950	DTXSID9023095	Gliclazide	21187-98-4	BOVGTQGAOIONJV-UHFFFAOYSA-N	N-[(Hexahydrocyclopenta[c]pyrrol-2(1H)-yl)carbamoyl]-4-methylbenzene-1-sulfonamide	CC1=CC=C(C=C1)S(=O)(=O)NC(=O)NN1CC2CCCC2C1	InChI=1/C15H21N3O3S/c1-11-5-7-14(8-6-11)22(20,21)17-15(19)16-18-9-12-3-2-4-13(12)10-18/h5-8,12-13H,2-4,9-10H2,1H3,(H2,16,17,19)	C15H21N3O3S	323.41	323.13036272200003	64	782	185	3	0.0054186582999999995	0
951	DTXSID4023096	Gliquidone	33342-05-1	LLJFMFZYVVLQKT-UHFFFAOYSA-N	N-(Cyclohexylcarbamoyl)-4-[2-(7-methoxy-4,4-dimethyl-1,3-dioxo-3,4-dihydroisoquinolin-2(1H)-yl)ethyl]benzene-1-sulfonamide	COC1=CC=C2C(=C1)C(=O)N(CCC1=CC=C(C=C1)S(=O)(=O)NC(=O)NC1CCCCC1)C(=O)C2(C)C	InChI=1S/C27H33N3O6S/c1-27(2)23-14-11-20(36-3)17-22(23)24(31)30(25(27)32)16-15-18-9-12-21(13-10-18)37(34,35)29-26(33)28-19-7-5-4-6-8-19/h9-14,17,19H,4-8,15-16H2,1-3H3,(H2,28,29,33)	C27H33N3O6S	527.64	527.209006969	48	87	159	1	0.014497906000000001	0
952	DTXSID9023097	Glisoxepide	25046-79-1	ZKUDBRCEOBOWLF-UHFFFAOYSA-N	N-[2-(4-{[(Azepan-1-yl)carbamoyl]sulfamoyl}phenyl)ethyl]-5-methyl-1,2-oxazole-3-carboxamide	CC1=CC(=NO1)C(=O)NCCC1=CC=C(C=C1)S(=O)(=O)NC(=O)NN1CCCCCC1	InChI=1S/C20H27N5O5S/c1-15-14-18(23-30-15)19(26)21-11-10-16-6-8-17(9-7-16)31(28,29)24-20(27)22-25-12-4-2-3-5-13-25/h6-9,14H,2-5,10-13H2,1H3,(H,21,26)(H2,22,24,27)	C20H27N5O5S	449.53	449.17329016300005	48	5	51	1	0.03616658	0
953	DTXSID6023101	Glutathione	70-18-8	RWSXRVCMGQZWBV-WDSKDSINSA-N	L-gamma-Glutamyl-L-cysteinylglycine	N[C@@H](CCC(=O)N[C@@H](CS)C(=O)NCC(O)=O)C(O)=O	InChI=1S/C10H17N3O6S/c11-5(10(18)19)1-2-7(14)13-6(4-20)9(17)12-3-8(15)16/h5-6,20H,1-4,11H2,(H,12,17)(H,13,14)(H,15,16)(H,18,19)/t5-,6-/m0/s1	C10H17N3O6S	307.32	307.08380645299997	76	49576	549	1	0.009514689	0
954	DTXSID1023102	Glutethimide	77-21-4	JMBQKKAJIKAWKF-UHFFFAOYSA-N	3-Ethyl-3-phenylpiperidine-2,6-dione	CCC1(CCC(=O)NC1=O)C1=CC=CC=C1	InChI=1/C13H15NO2/c1-2-13(10-6-4-3-5-7-10)9-8-11(15)14-12(13)16/h3-7H,2,8-9H2,1H3,(H,14,15,16)	C13H15NO2	217.268	217.110278727	69	799	68	1	0.02868113	0
955	DTXSID6023103	Glybuzole	1492-02-0	NMWQEPCLNXHPDX-UHFFFAOYSA-N	N-(5-tert-Butyl-1,3,4-thiadiazol-2-yl)benzenesulfonamide	CC(C)(C)C1=NN=C(NS(=O)(=O)C2=CC=CC=C2)S1	InChI=1S/C12H15N3O2S2/c1-12(2,3)10-13-14-11(18-10)15-19(16,17)9-7-5-4-6-8-9/h4-8H,1-3H3,(H,14,15)	C12H15N3O2S2	297.39	297.060569083	43	1	46	1	0.19705483	0
956	DTXSID6023109	Glycopyrrolate bromide	596-51-0	VPNYRYCIDCJBOM-UHFFFAOYSA-M	3-{[Cyclopentyl(hydroxy)phenylacetyl]oxy}-1,1-dimethylpyrrolidin-1-ium bromide	[Br-].C[N+]1(C)CCC(C1)OC(=O)C(O)(C1CCCC1)C1=CC=CC=C1	InChI=1/C19H28NO3.BrH/c1-20(2)13-12-17(14-20)23-18(21)19(22,16-10-6-7-11-16)15-8-4-3-5-9-15;/h3-5,8-9,16-17,22H,6-7,10-14H2,1-2H3;1H/q+1;/p-1	C19H28BrNO3	398.341	397.125257	51	1636	129	16	0.017739207	0
957	DTXSID5023110	Gossypol	303-45-7	QBKSWRVVCFFDOT-UHFFFAOYSA-N	1,1',6,6',7,7'-Hexahydroxy-3,3'-dimethyl-5,5'-di(propan-2-yl)[2,2'-binaphthalene]-8,8'-dicarbaldehyde	CC(C)C1=C(O)C(O)=C(C=O)C2=C(O)C(=C(C)C=C12)C1=C(O)C2=C(C=O)C(O)=C(O)C(C(C)C)=C2C=C1C	InChI=1S/C30H30O8/c1-11(2)19-15-7-13(5)21(27(35)23(15)17(9-31)25(33)29(19)37)22-14(6)8-16-20(12(3)4)30(38)26(34)18(10-32)24(16)28(22)36/h7-12,33-38H,1-6H3	C30H30O8	518.562	518.194067926	64	1688	287	1	0.037063867	0
958	DTXSID0023113	2-Methoxyphenol	90-05-1	LHGVFZTZFXWLCP-UHFFFAOYSA-N	2-Methoxyphenol	COC1=C(O)C=CC=C1	InChI=1S/C7H8O2/c1-9-7-5-3-2-4-6(7)8/h2-5,8H,1H3	C7H8O2	124.139	124.052429498	143	1091	246	2	0.3023128	0
959	DTXSID5023114	Guaifenesin	93-14-1	HSRJKNPTNIJEKV-UHFFFAOYSA-N	3-(2-Methoxyphenoxy)propane-1,2-diol	COC1=CC=CC=C1OCC(O)CO	InChI=1/C10H14O4/c1-13-9-4-2-3-5-10(9)14-7-8(12)6-11/h2-5,8,11-12H,6-7H2,1H3	C10H14O4	198.218	198.08920893099997	108	541	201	42	0.29214644	0
960	DTXSID9023122	Hexobarbital	56-29-1	UYXAWHWODHRRMR-UHFFFAOYSA-N	5-(Cyclohex-1-en-1-yl)-2-hydroxy-1,5-dimethylpyrimidine-4,6(1H,5H)-dione	CC1(C(=O)NC(=O)N(C1=O)C)C2=CCCCC2	InChI=1/C12H16N2O3/c1-12(8-6-4-3-5-7-8)9(15)13-11(17)14(2)10(12)16/h6H,3-5,7H2,1-2H3,(H,13,15,17)	C12H16N2O3	236.271	236.116092383	72	2517	82	1	0.026577800000000002	0
961	DTXSID4023123	Hexocyclium	115-63-9	NSILVESQCSUIAJ-UHFFFAOYSA-M	4-(2-Cyclohexyl-2-hydroxy-2-phenylethyl)-1,1-dimethylpiperazin-1-ium methyl sulfate	COS([O-])(=O)=O.C[N+]1(C)CCN(CC(O)(C2CCCCC2)C2=CC=CC=C2)CC1	InChI=1/C20H33N2O.CH4O4S/c1-22(2)15-13-21(14-16-22)17-20(23,18-9-5-3-6-10-18)19-11-7-4-8-12-19;1-5-6(2,3)4/h3,5-6,9-10,19,23H,4,7-8,11-17H2,1-2H3;1H3,(H,2,3,4)/q+1;/p-1	C21H36N2O5S	428.59	428.234493441	39	16	40	1	0.043380946	0
962	DTXSID4023125	Histamine	51-45-6	NTYJJOPFIAHURM-UHFFFAOYSA-N	2-(1H-Imidazol-5-yl)ethan-1-amine	NCCC1=CN=CN1	InChI=1S/C5H9N3/c6-2-1-5-3-7-4-8-5/h3-4H,1-2,6H2,(H,7,8)	C5H9N3	111.148	111.07964730200001	84	40279	343	12	0.61954784	1
963	DTXSID9023128	Hycanthone	3105-97-3	MFZWMTSUNYWVBU-UHFFFAOYSA-N	1-{[2-(Diethylamino)ethyl]amino}-4-(hydroxymethyl)-9H-thioxanthen-9-one	CCN(CC)CCNC1=CC=C(CO)C2=C1C(=O)C1=CC=CC=C1S2	InChI=1S/C20H24N2O2S/c1-3-22(4-2)12-11-21-16-10-9-14(13-23)20-18(16)19(24)15-7-5-6-8-17(15)25-20/h5-10,21,23H,3-4,11-13H2,1-2H3	C20H24N2O2S	356.48	356.155849195	58	235	128	1	0.11819449	0
964	DTXSID3023132	Hydroflumethiazide	135-09-1	DMDGGSIALPNSEE-UHFFFAOYSA-N	1,1-Dioxo-6-(trifluoromethyl)-1,2,3,4-tetrahydro-1lambda~6~,2,4-benzothiadiazine-7-sulfonamide	NS(=O)(=O)C1=C(C=C2NCNS(=O)(=O)C2=C1)C(F)(F)F	InChI=1S/C8H8F3N3O4S2/c9-8(10,11)4-1-5-7(2-6(4)19(12,15)16)20(17,18)14-3-13-5/h1-2,13-14H,3H2,(H2,12,15,16)	C8H8F3N3O4S2	331.28	330.990832587	69	164	170	1	0.058494835999999995	0
965	DTXSID8023137	Hydroxyzine	68-88-2	ZQDWXGKKHFNSQK-UHFFFAOYSA-N	2-(2-{4-[(4-Chlorophenyl)(phenyl)methyl]piperazin-1-yl}ethoxy)ethan-1-ol	OCCOCCN1CCN(CC1)C(C1=CC=CC=C1)C1=CC=C(Cl)C=C1	InChI=1/C21H27ClN2O2/c22-20-8-6-19(7-9-20)21(18-4-2-1-3-5-18)24-12-10-23(11-13-24)14-16-26-17-15-25/h1-9,21,25H,10-17H2	C21H27ClN2O2	374.91	374.1761058	75	1369	125	6	0.013029486000000002	0
966	DTXSID7023140	Ibuprofen piconol	64622-45-3	ACEWLPOYLGNNHV-UHFFFAOYSA-N	(Pyridin-2-yl)methyl 2-[4-(2-methylpropyl)phenyl]propanoate	CC(C)CC1=CC=C(C=C1)C(C)C(=O)OCC1=NC=CC=C1	InChI=1/C19H23NO2/c1-14(2)12-16-7-9-17(10-8-16)15(3)19(21)22-13-18-6-4-5-11-20-18/h4-11,14-15H,12-13H2,1-3H3	C19H23NO2	297.39799999999997	297.172878985	34	5	79	-	0.0033876002000000002	0
967	DTXSID2023143	Imipenem	64221-86-9	ZSKVGTPCRGIANV-ZXFLCMHBSA-N	(5R,6S)-6-[(1R)-1-Hydroxyethyl]-3-({2-[(iminomethyl)amino]ethyl}sulfanyl)-7-oxo-1-azabicyclo[3.2.0]hept-2-ene-2-carboxylic acid	CC(C1C2CC(=C(N2C1=O)C(=O)O)SCCN=CN)O	InChI=1S/C12H17N3O4S/c1-6(16)9-7-4-8(20-3-2-14-5-13)10(12(18)19)15(7)11(9)17/h5-7,9,16H,2-4H2,1H3,(H2,13,14)(H,18,19)/t6-,7-,9-/m1/s1	C12H17N3O4S	299.35	299.093977213	55	3692	124	1	0.019093454	0
968	DTXSID7023148	Iocarmic acid	10397-75-8	SMQYOVYWPWASGU-UHFFFAOYSA-N	3,3'-[(1,6-Dioxohexane-1,6-diyl)diazanediyl]bis[2,4,6-triiodo-5-(methylcarbamoyl)benzoic acid]	CNC(=O)C1=C(I)C(C(O)=O)=C(I)C(NC(=O)CCCCC(=O)NC2=C(I)C(C(=O)NC)=C(I)C(C(O)=O)=C2I)=C1I	InChI=1S/C24H20I6N4O8/c1-31-21(37)9-13(25)11(23(39)40)17(29)19(15(9)27)33-7(35)5-3-4-6-8(36)34-20-16(28)10(22(38)32-2)14(26)12(18(20)30)24(41)42/h3-6H2,1-2H3,(H,31,37)(H,32,38)(H,33,35)(H,34,36)(H,39,40)(H,41,42)	C24H20I6N4O8	1253.871	1253.55493	37	4	35	-	0.040789723	0
969	DTXSID2023149	Iocetamic acid	16034-77-8	GSVQIUGOUKJHRC-UHFFFAOYSA-N	3-[Acetyl(3-amino-2,4,6-triiodophenyl)amino]-2-methylpropanoic acid	CC(CN(C(C)=O)C1=C(I)C=C(I)C(N)=C1I)C(O)=O	InChI=1/C12H13I3N2O3/c1-5(12(19)20)4-17(6(2)18)11-8(14)3-7(13)10(16)9(11)15/h3,5H,4,16H2,1-2H3,(H,19,20)	C12H13I3N2O3	613.96	613.80603	53	1	58	-	0.043635517	0
970	DTXSID1023150	Iodamide	440-58-4	VVDGWALACJEJKG-UHFFFAOYSA-N	3-Acetamido-5-(acetamidomethyl)-2,4,6-triiodobenzoic acid	CC(=O)NCC1=C(I)C(C(O)=O)=C(I)C(NC(C)=O)=C1I	InChI=1S/C12H11I3N2O4/c1-4(18)16-3-6-8(13)7(12(20)21)10(15)11(9(6)14)17-5(2)19/h3H2,1-2H3,(H,16,18)(H,17,19)(H,20,21)	C12H11I3N2O4	627.943	627.78529	48	142	73	-	0.04394108	0
971	DTXSID6023153	Iodipamide	606-17-7	FFINMCNLQNTKLU-UHFFFAOYSA-N	3,3'-[(1,6-Dioxohexane-1,6-diyl)diazanediyl]bis(2,4,6-triiodobenzoic acid)	OC(=O)C1=C(I)C(NC(=O)CCCCC(=O)NC2=C(I)C(C(O)=O)=C(I)C=C2I)=C(I)C=C1I	InChI=1S/C20H14I6N2O6/c21-7-5-9(23)17(15(25)13(7)19(31)32)27-11(29)3-1-2-4-12(30)28-18-10(24)6-8(22)14(16(18)26)20(33)34/h5-6H,1-4H2,(H,27,29)(H,28,30)(H,31,32)(H,33,34)	C20H14I6N2O6	1139.767	1139.51201	48	858	102	1	0.0057623684	0
972	DTXSID6023155	Iodoquinol	83-73-8	UXZFQZANDVDGMM-UHFFFAOYSA-N	5,7-Diiodoquinolin-8-ol	OC1=C2N=CC=CC2=C(I)C=C1I	InChI=1S/C9H5I2NO/c10-6-4-7(11)9(13)8-5(6)2-1-3-12-8/h1-4,13H	C9H5I2NO	396.954	396.84605	81	288	180	2	0.25929716	0
973	DTXSID6023157	Iohexol	66108-95-0	NTHXOOBQLCIOLC-UHFFFAOYSA-N	5-[Acetyl(2,3-dihydroxypropyl)amino]-N~1~,N~3~-bis(2,3-dihydroxypropyl)-2,4,6-triiodobenzene-1,3-dicarboxamide	CC(=O)N(CC(O)CO)C1=C(I)C(C(=O)NCC(O)CO)=C(I)C(C(=O)NCC(O)CO)=C1I	InChI=1/C19H26I3N3O9/c1-8(29)25(4-11(32)7-28)17-15(21)12(18(33)23-2-9(30)5-26)14(20)13(16(17)22)19(34)24-3-10(31)6-27/h9-11,26-28,30-32H,2-7H2,1H3,(H,23,33)(H,24,34)	C19H26I3N3O9	821.1419999999999	820.88031	78	4463	137	2	0.057781518	0
974	DTXSID1023158	Iopamidol	60166-93-0	XQZXYNRDCRIARQ-LURJTMIESA-N	N~1~,N~3~-Bis(1,3-dihydroxypropan-2-yl)-5-{[(2S)-2-hydroxypropanoyl]amino}-2,4,6-triiodobenzene-1,3-dicarboxamide	C[C@H](O)C(=O)NC1=C(I)C(C(=O)NC(CO)CO)=C(I)C(C(=O)NC(CO)CO)=C1I	InChI=1S/C17H22I3N3O8/c1-6(28)15(29)23-14-12(19)9(16(30)21-7(2-24)3-25)11(18)10(13(14)20)17(31)22-8(4-26)5-27/h6-8,24-28H,2-5H2,1H3,(H,21,30)(H,22,31)(H,23,29)/t6-/m0/s1	C17H22I3N3O8	777.0889999999999	776.8541	62	2532	108	12	0.07840899	0
975	DTXSID6023159	Iopanoic acid	96-83-3	OIRFJRBSRORBCM-UHFFFAOYSA-N	2-[(3-Amino-2,4,6-triiodophenyl)methyl]butanoic acid	CCC(CC1=C(I)C=C(I)C(N)=C1I)C(O)=O	InChI=1/C11H12I3NO2/c1-2-5(11(16)17)3-6-7(12)4-8(13)10(15)9(6)14/h4-5H,2-3,15H2,1H3,(H,16,17)	C11H12I3NO2	570.935	570.80021	81	532	151	1	0.043164432	0
976	DTXSID0023163	Iopromide	73334-07-3	DGAIEPBNLOQYER-UHFFFAOYSA-N	N~1~,N~3~-Bis(2,3-dihydroxypropyl)-2,4,6-triiodo-5-(2-methoxyacetamido)-N~1~-methylbenzene-1,3-dicarboxamide	COCC(=O)NC1=C(I)C(C(=O)NCC(O)CO)=C(I)C(C(=O)N(C)CC(O)CO)=C1I	InChI=1/C18H24I3N3O8/c1-24(4-9(28)6-26)18(31)12-13(19)11(17(30)22-3-8(27)5-25)14(20)16(15(12)21)23-10(29)7-32-2/h8-9,25-28H,3-7H2,1-2H3,(H,22,30)(H,23,29)	C18H24I3N3O8	791.1160000000001	790.86975	76	1443	114	2	0.040762007	0
977	DTXSID0023169	Irbesartan	138402-11-6	YOSHYTLCDANDAN-UHFFFAOYSA-N	2-Butyl-3-{[2'-(1H-tetrazol-5-yl)[1,1'-biphenyl]-4-yl]methyl}-1,3-diazaspiro[4.4]non-1-en-4-one	CCCCC1=NC2(CCCC2)C(=O)N1CC3=CC=C(C=C3)C4=CC=CC=C4C5=NNN=N5	InChI=1S/C25H28N6O/c1-2-3-10-22-26-25(15-6-7-16-25)24(32)31(22)17-18-11-13-19(14-12-18)20-8-4-5-9-21(20)23-27-29-30-28-23/h4-5,8-9,11-14H,2-3,6-7,10,15-17H2,1H3,(H,27,28,29,30)	C25H28N6O	428.54	428.232459546	85	1098	236	3	0.015922158999999998	0
978	DTXSID9023170	Isocaine	94-14-4	PUYOAVGNCWPANW-UHFFFAOYSA-N	2-Methylpropyl 4-aminobenzoate	CC(C)COC(=O)C1=CC=C(N)C=C1	InChI=1S/C11H15NO2/c1-8(2)7-14-11(13)9-3-5-10(12)6-4-9/h3-6,8H,7,12H2,1-2H3	C11H15NO2	193.24599999999998	193.110278727	50	1910	99	-	0.05139503	0
979	DTXSID4023171	Isocarboxazid	59-63-2	XKFPYPQQHFEXRZ-UHFFFAOYSA-N	N'-Benzyl-5-methyl-1,2-oxazole-3-carbohydrazide	CC1=CC(=NO1)C(=O)NNCC1=CC=CC=C1	InChI=1S/C12H13N3O2/c1-9-7-11(15-17-9)12(16)14-13-8-10-5-3-2-4-6-10/h2-7,13H,8H2,1H3,(H,14,16)	C12H13N3O2	231.255	231.10077667099998	69	356	111	-	0.16657186	0
980	DTXSID9023174	Isopropamide	7492-32-2	JTPUMZTWMWIVPA-UHFFFAOYSA-O	4-Amino-N-methyl-4-oxo-3,3-diphenyl-N,N-di(propan-2-yl)butan-1-aminium	CC(C)[N+](C)(CCC(C(N)=O)(C1=CC=CC=C1)C1=CC=CC=C1)C(C)C	InChI=1S/C23H32N2O/c1-18(2)25(5,19(3)4)17-16-23(22(24)26,20-12-8-6-9-13-20)21-14-10-7-11-15-21/h6-15,18-19H,16-17H2,1-5H3,(H-,24,26)/p+1	C23H33N2O	353.529	353.258740111	51	-	80	1	0.015600532	0
981	DTXSID4023175	Isoproterenol	7683-59-2	JWZZKOKVBUJMES-UHFFFAOYSA-N	4-{1-Hydroxy-2-[(propan-2-yl)amino]ethyl}benzene-1,2-diol	CC(C)NCC(O)C1=CC=C(O)C(O)=C1	InChI=1/C11H17NO3/c1-7(2)12-6-11(15)8-3-4-9(13)10(14)5-8/h3-5,7,11-15H,6H2,1-2H3	C11H17NO3	211.261	211.12084341099998	67	29368	157	-	0.10890466	0
982	DTXSID9023176	Isosorbide 5-mononitrate	16051-77-7	YWXYYJSYQOXTPL-SLPGGIOYSA-N	1,4:3,6-Dianhydro-5-O-nitro-D-glucitol	[H][C@]12OC[C@@H](O[N+]([O-])=O)[C@@]1([H])OC[C@@H]2O	InChI=1S/C6H9NO6/c8-3-1-11-6-4(13-7(9)10)2-12-5(3)6/h3-6,8H,1-2H2/t3-,4+,5+,6+/m0/s1	C6H9NO6	191.139	191.042987014	55	820	115	2	0.028775394	0
983	DTXSID4023179	Isradipine	75695-93-1	HMJIYCCIJYRONP-UHFFFAOYSA-N	Methyl propan-2-yl 4-(2,1,3-benzoxadiazol-4-yl)-2,6-dimethyl-1,4-dihydropyridine-3,5-dicarboxylate	COC(=O)C1=C(C)NC(C)=C(C1C1=CC=CC2=NON=C12)C(=O)OC(C)C	InChI=1/C19H21N3O5/c1-9(2)26-19(24)15-11(4)20-10(3)14(18(23)25-5)16(15)12-7-6-8-13-17(12)22-27-21-13/h6-9,16,20H,1-5H3	C19H21N3O5	371.39300000000003	371.148120788	56	1328	193	-	0.05522594	0
984	DTXSID3023180	Itraconazole	84625-61-6	VHVPQPYKVGDNFY-ZPGVKDDISA-N	2-(Butan-2-yl)-4-(4-{4-[4-({(2R,4S)-2-(2,4-dichlorophenyl)-2-[(1H-1,2,4-triazol-1-yl)methyl]-1,3-dioxolan-4-yl}methoxy)phenyl]piperazin-1-yl}phenyl)-2,4-dihydro-3H-1,2,4-triazol-3-one	CCC(C)N1N=CN(C1=O)C1=CC=C(C=C1)N1CCN(CC1)C1=CC=C(OC[C@H]2CO[C@@](CN3C=NC=N3)(O2)C2=C(Cl)C=C(Cl)C=C2)C=C1	InChI=1S/C35H38Cl2N8O4/c1-3-25(2)45-34(46)44(24-40-45)29-7-5-27(6-8-29)41-14-16-42(17-15-41)28-9-11-30(12-10-28)47-19-31-20-48-35(49-31,21-43-23-38-22-39-43)32-13-4-26(36)18-33(32)37/h4-13,18,22-25,31H,3,14-17,19-21H2,1-2H3/t25?,31-,35-/m0/s1	C35H38Cl2N8O4	705.64	704.2393071	66	4931	112	1	0.023680747000000002	0
985	DTXSID8023181	Ivermectin B1a	71827-03-7	AZSNMRSAGSSBNP-XPNPUAGNSA-N	[2'R,2a(3)E,4E,5'S,6S,6'R,7S,8E,11R,15S,17aR,20R,20aR,20bS]-6'-[(2S)-Butan-2-yl]-20,20b-dihydroxy-5',6,8,19-tetramethyl-17-oxo-6,10,11,14,15,17,17a,20,20a,20b-decahydro-2H,7H-spiro[11,15-methanofuro[4 ,3,2-pq][2,6]benzodioxacyclooctadecine-13,2'-oxan]-7-yl 2,6-dideoxy-4-O-(2,6-dideoxy-3-O-methyl-alpha-L-arabino-hexopyranosyl)-3-O-methyl-alpha-L-arabino-hexopyranoside	CC[C@H](C)[C@H]1O[C@]2(CC[C@@H]1C)C[C@@H]1C[C@@H](C\C=C(C)\[C@@H](O[C@H]3C[C@H](OC)[C@@H](O[C@H]4C[C@H](OC)[C@@H](O)[C@H](C)O4)[C@H](C)O3)[C@@H](C)\C=C\C=C3/CO[C@@H]4[C@H](O)C(C)=C[C@@H](C(=O)O1)[C@]34O)O2	InChI=1S/C48H74O14/c1-11-25(2)43-28(5)17-18-47(62-43)23-34-20-33(61-47)16-15-27(4)42(26(3)13-12-14-32-24-55-45-40(49)29(6)19-35(46(51)58-34)48(32,45)52)59-39-22-37(54-10)44(31(8)57-39)60-38-21-36(53-9)41(50)30(7)56-38/h12-15,19,25-26,28,30-31,33-45,49-50,52H,11,16-18,20-24H2,1-10H3/b13-12+,27-15+,32-14+/t25-,26-,28-,30-,31-,33+,34-,35-,36-,37-,38-,39-,40+,41-,42-,43+,44-,45+,47+,48+/m0/s1	C48H74O14	875.1060000000001	874.5078570630001	42	8	110	-	0.21214402	0
986	DTXSID8023183	Josamycin	16846-24-5	XJSFLOJWULLJQS-HTYUZQQASA-N	(2S,3R,4R,6S)-6-{[(2R,3S,4R,5R,6S)-6-{[(4R,6S,7R,9R,10R,11E,13E,16R)-4-(Acetyloxy)-10-hydroxy-5-methoxy-9,16-dimethyl-2-oxo-7-(2-oxoethyl)-1-oxacyclohexadeca-11,13-dien-6-yl]oxy}-4-(dimethylamino)-5-h ydroxy-2-methyloxan-3-yl]oxy}-4-hydroxy-2,4-dimethyloxan-3-yl 3-methylbutanoate (non-preferred name)	COC1[C@@H](CC(=O)O[C@H](C)C\C=C\C=C\[C@H](O)[C@H](C)C[C@H](CC=O)[C@@H]1O[C@@H]1O[C@H](C)[C@@H](O[C@H]2C[C@@](C)(O)[C@H](OC(=O)CC(C)C)[C@H](C)O2)[C@@H]([C@H]1O)N(C)C)OC(C)=O	InChI=1S/C42H69NO15/c1-23(2)19-32(47)56-40-27(6)53-34(22-42(40,8)50)57-37-26(5)54-41(36(49)35(37)43(9)10)58-38-29(17-18-44)20-24(3)30(46)16-14-12-13-15-25(4)52-33(48)21-31(39(38)51-11)55-28(7)45/h12-14,16,18,23-27,29-31,34-41,46,49-50H,15,17,19-22H2,1-11H3/b13-12+,16-14+/t24-,25-,26-,27+,29+,30+,31-,34+,35-,36-,37-,38+,39?,40-,41+,42-/m1/s1	C42H69NO15	828.0060000000001	827.466720526	57	222	15	-	0.0333741	0
987	DTXSID8023185	Kanamycin B	4696-76-8	SKKLOUVUUNMCJE-FQSMHNGLSA-N	(1R,2S,3S,4R,6S)-4,6-Diamino-3-[(3-amino-3-deoxy-alpha-D-glucopyranosyl)oxy]-2-hydroxycyclohexyl 2,6-diamino-2,6-dideoxy-alpha-D-glucopyranoside	NC[C@H]1O[C@H](O[C@@H]2[C@@H](N)C[C@@H](N)[C@H](O[C@H]3O[C@H](CO)[C@@H](O)[C@H](N)[C@H]3O)[C@H]2O)[C@H](N)[C@@H](O)[C@@H]1O	InChI=1S/C18H37N5O10/c19-2-6-11(26)12(27)9(23)17(30-6)32-15-4(20)1-5(21)16(14(15)29)33-18-13(28)8(22)10(25)7(3-24)31-18/h4-18,24-29H,1-3,19-23H2/t4-,5+,6+,7+,8-,9+,10+,11+,12+,13+,14-,15+,16-,17+,18+/m0/s1	C18H37N5O10	483.519	483.254042411	46	60	86	1	0.0075791776000000005	0
988	DTXSID8023187	Ketamine	6740-88-1	YQEZLKZALYSWHR-UHFFFAOYSA-N	2-(2-Chlorophenyl)-2-(methylamino)cyclohexan-1-one	CNC1(CCCCC1=O)C1=C(Cl)C=CC=C1	InChI=1/C13H16ClNO/c1-15-13(9-5-4-8-12(13)16)10-6-2-3-7-11(10)14/h2-3,6-7,15H,4-5,8-9H2,1H3	C13H16ClNO	237.73	237.0920418	84	10263	70	13	0.14763305	0
989	DTXSID3023188	Ketanserin	74050-98-9	FPCCSQOGAWCVBH-UHFFFAOYSA-N	3-{2-[4-(4-Fluorobenzoyl)piperidin-1-yl]ethyl}quinazoline-2,4(1H,3H)-dione	FC1=CC=C(C=C1)C(=O)C1CCN(CCN2C(=O)NC3=CC=CC=C3C2=O)CC1	InChI=1S/C22H22FN3O3/c23-17-7-5-15(6-8-17)20(27)16-9-11-25(12-10-16)13-14-26-21(28)18-3-1-2-4-19(18)24-22(26)29/h1-8,16H,9-14H2,(H,24,29)	C22H22FN3O3	395.434	395.164519743	60	2884	174	-	0.038751363999999996	0
990	DTXSID7023190	Ketotifen	34580-13-7	ZCVMWBYGMWKGHF-UHFFFAOYSA-N	4-(1-Methylpiperidin-4-ylidene)-4,9-dihydro-10H-benzo[4,5]cyclohepta[1,2-b]thiophen-10-one	CN1CCC(CC1)=C1C2=C(SC=C2)C(=O)CC2=CC=CC=C12	InChI=1S/C19H19NOS/c1-20-9-6-13(7-10-20)18-15-5-3-2-4-14(15)12-17(21)19-16(18)8-11-22-19/h2-5,8,11H,6-7,9-10,12H2,1H3	C19H19NOS	309.43	309.11873541	60	1100	137	1	0.014805585	0
991	DTXSID7023192	Lactic acid	50-21-5	JVTAAEKCZFNVCJ-UHFFFAOYSA-N	2-Hydroxypropanoic acid	CC(O)C(O)=O	InChI=1/C3H6O3/c1-2(4)3(5)6/h2,4H,1H3,(H,5,6)	C3H6O3	90.07799999999999	90.031694053	179	36623	413	2782	0.4494397	0
992	DTXSID2023193	Lactose	63-42-3	GUBGYTABKSRVRQ-DCSYEGIMSA-N	4-O-beta-D-Galactopyranosyl-beta-D-glucopyranose	[H][C@]1(O[C@@H]2O[C@H](CO)[C@H](O)[C@H](O)[C@H]2O)[C@H](O)[C@@H](O)[C@H](O)O[C@@H]1CO	InChI=1S/C12H22O11/c13-1-3-5(15)6(16)9(19)12(22-3)23-10-4(2-14)21-11(20)8(18)7(10)17/h3-20H,1-2H2/t3-,4-,5+,6+,7-,8-,9-,10-,11-,12+/m1/s1	C12H22O11	342.29699999999997	342.116211528	106	10502	-	468	0.0056796369999999995	0
993	DTXSID7023194	Lamivudine	134678-17-4	JTEGQNOMFQHVDC-RQJHMYQMSA-N	4-Amino-1-[(2S,5R)-2-(hydroxymethyl)-1,3-oxathiolan-5-yl]pyrimidin-2(1H)-one	NC1=NC(=O)N(C=C1)[C@H]1CS[C@@H](CO)O1	InChI=1S/C8H11N3O3S/c9-5-1-2-11(8(13)10-5)6-4-15-7(3-12)14-6/h1-2,6-7,12H,3-4H2,(H2,9,10,13)/t6-,7+/m1/s1	C8H11N3O3S	229.25	229.05211239999997	70	5870	60	2	0.076303095	0
994	DTXSID2023195	Lamotrigine	84057-84-1	PYZRQGJRPPTADH-UHFFFAOYSA-N	6-(2,3-Dichlorophenyl)-1,2,4-triazine-3,5-diamine	NC1=NC(N)=C(N=N1)C1=CC=CC(Cl)=C1Cl	InChI=1S/C9H7Cl2N5/c10-5-3-1-2-4(6(5)11)7-8(12)14-9(13)16-15-7/h1-3H,(H4,12,13,14,16)	C9H7Cl2N5	256.09	255.0078506	83	2683	225	3	0.27886713	0
995	DTXSID7023196	Lanatoside A	17575-20-1	YFGQJKBUXPKSAW-XBBQASNWSA-N	3-{[beta-D-Glucopyranosyl-(1->4)-3-O-acetyl-2,6-dideoxy-beta-D-ribo-hexopyranosyl-(1->4)-2,6-dideoxy-beta-D-ribo-hexopyranosyl-(1->4)-2,6-dideoxy-beta-D-ribo-hexopyranosyl]oxy}-14-hydroxy-5beta-card-2 0(22)-enolide	C[C@H]1O[C@H](C[C@H](O)[C@@H]1O[C@H]1C[C@H](O)[C@H](O[C@H]2C[C@H](OC(C)=O)[C@H](O[C@@H]3O[C@H](CO)[C@@H](O)[C@H](O)[C@H]3O)[C@@H](C)O2)[C@@H](C)O1)OC1CC[C@@]2(C)[C@H](CC[C@@H]3[C@@H]2CC[C@]2(C)[C@H](CC[C@]32O)C2=CC(=O)OC2)C1	InChI=1S/C49H76O19/c1-22-43(66-38-18-33(53)44(23(2)61-38)67-39-19-34(63-25(4)51)45(24(3)62-39)68-46-42(57)41(56)40(55)35(20-50)65-46)32(52)17-37(60-22)64-28-9-12-47(5)27(16-28)7-8-31-30(47)10-13-48(6)29(11-14-49(31,48)58)26-15-36(54)59-21-26/h15,22-24,27-35,37-46,50,52-53,55-58H,7-14,16-21H2,1-6H3/t22-,23-,24-,27-,28?,29-,30+,31-,32+,33+,34+,35-,37+,38+,39+,40-,41+,42-,43-,44-,45-,46+,47+,48-,49+…	C49H76O19	969.128	968.498080227	33	13	11	-	0.03169456	0
996	DTXSID2023197	Lanatoside B	17575-21-2	XVAPNQFQPDAROQ-KBADXSOQSA-N	3-{[beta-D-Glucopyranosyl-(1->4)-3-O-acetyl-2,6-dideoxy-beta-D-ribo-hexopyranosyl-(1->4)-2,6-dideoxy-beta-D-ribo-hexopyranosyl-(1->4)-2,6-dideoxy-beta-D-ribo-hexopyranosyl]oxy}-14,16beta-dihydroxycard -20(22)-enolide	C[C@H]1O[C@H](C[C@H](O)[C@@H]1O[C@H]1C[C@H](O)[C@H](O[C@H]2C[C@H](OC(C)=O)[C@H](O[C@@H]3O[C@H](CO)[C@@H](O)[C@H](O)[C@H]3O)[C@@H](C)O2)[C@@H](C)O1)OC1CC[C@@]2(C)C(CC[C@@H]3[C@@H]2CC[C@]2(C)[C@H]([C@@H](O)C[C@]32O)C2=CC(=O)OC2)C1	InChI=1S/C49H76O20/c1-21-43(67-37-16-31(53)44(22(2)62-37)68-38-17-33(64-24(4)51)45(23(3)63-38)69-46-42(58)41(57)40(56)34(19-50)66-46)30(52)15-36(61-21)65-27-9-11-47(5)26(14-27)7-8-29-28(47)10-12-48(6)39(25-13-35(55)60-20-25)32(54)18-49(29,48)59/h13,21-23,26-34,36-46,50,52-54,56-59H,7-12,14-20H2,1-6H3/t21-,22-,23-,26?,27?,28+,29-,30+,31+,32+,33+,34-,36+,37+,38+,39+,40-,41+,42-,43-,44-,45-,46+,47+,…	C49H76O20	985.127	984.492994847	28	-	6	-	0.029788047	0
997	DTXSID7023198	Lanatoside C	17575-22-3	JAYAGJDXJIDEKI-PTGWOZRBSA-N	3beta-{[beta-D-Glucopyranosyl-(1->4)-3-O-acetyl-2,6-dideoxy-beta-D-ribo-hexopyranosyl-(1->4)-2,6-dideoxy-beta-D-ribo-hexopyranosyl-(1->4)-2,6-dideoxy-beta-D-ribo-hexopyranosyl]oxy}-12beta,14-dihydroxy -5beta-card-20(22)-enolide	C[C@H]1O[C@H](C[C@H](O)[C@@H]1O[C@H]1C[C@H](O)[C@H](O[C@H]2C[C@H](OC(C)=O)[C@H](O[C@@H]3O[C@H](CO)[C@@H](O)[C@H](O)[C@H]3O)[C@@H](C)O2)[C@@H](C)O1)O[C@H]1CC[C@@]2(C)[C@H](CC[C@@H]3[C@@H]2C[C@@H](O)[C@]2(C)[C@H](CC[C@]32O)C2=CC(=O)OC2)C1	InChI=1S/C49H76O20/c1-21-43(67-38-17-32(53)44(22(2)62-38)68-39-18-33(64-24(4)51)45(23(3)63-39)69-46-42(58)41(57)40(56)34(19-50)66-46)31(52)16-37(61-21)65-27-9-11-47(5)26(14-27)7-8-29-30(47)15-35(54)48(6)28(10-12-49(29,48)59)25-13-36(55)60-20-25/h13,21-23,26-35,37-46,50,52-54,56-59H,7-12,14-20H2,1-6H3/t21-,22-,23-,26-,27+,28-,29-,30+,31+,32+,33+,34-,35-,37+,38+,39+,40-,41+,42-,43-,44-,45-,46+,47+,…	C49H76O20	985.127	984.492994847	42	167	51	-	0.03705108	0
998	DTXSID4023200	Lansoprazole	103577-45-3	MJIHNNLFOKEZEW-UHFFFAOYSA-N	2-{[3-Methyl-4-(2,2,2-trifluoroethoxy)pyridin-2-yl]methanesulfinyl}-1H-benzimidazole	CC1=C(CS(=O)C2=NC3=CC=CC=C3N2)N=CC=C1OCC(F)(F)F	InChI=1/C16H14F3N3O2S/c1-10-13(20-7-6-14(10)24-9-16(17,18)19)8-25(23)15-21-11-4-2-3-5-12(11)22-15/h2-7H,8-9H2,1H3,(H,21,22)	C16H14F3N3O2S	369.36	369.075882366	91	1955	272	2	0.033213407	0
999	DTXSID9023201	Leflunomide	75706-12-6	VHOGYURTWQBHIL-UHFFFAOYSA-N	5-Methyl-N-[4-(trifluoromethyl)phenyl]-1,2-oxazole-4-carboxamide	CC1=C(C=NO1)C(=O)NC1=CC=C(C=C1)C(F)(F)F	InChI=1S/C12H9F3N2O2/c1-7-10(6-16-19-7)11(18)17-9-4-2-8(3-5-9)12(13,14)15/h2-6H,1H3,(H,17,18)	C12H9F3N2O2	270.211	270.061612027	74	1306	258	3	0.16660973	0
1000	DTXSID4023202	Letrozole	112809-51-5	HPJKCIUCZWXJDR-UHFFFAOYSA-N	4,4'-[(1H-1,2,4-Triazol-1-yl)methylene]dibenzonitrile	N#CC1=CC=C(C=C1)C(N1C=NC=N1)C1=CC=C(C=C1)C#N	InChI=1S/C17H11N5/c18-9-13-1-5-15(6-2-13)17(22-12-20-11-21-22)16-7-3-14(10-19)4-8-16/h1-8,11-12,17H	C17H11N5	285.31	285.10144537400004	93	1546	218	1	0.027502805	0
1001	DTXSID9023205	Levallorphan	152-02-3	OZYUPQUCAUTOBP-QXAKKESOSA-N	17-(Prop-2-en-1-yl)morphinan-3-ol	OC1=CC2=C(C[C@@H]3[C@@H]4CCCC[C@]24CCN3CC=C)C=C1	InChI=1S/C19H25NO/c1-2-10-20-11-9-19-8-4-3-5-16(19)18(20)12-14-6-7-15(21)13-17(14)19/h2,6-7,13,16,18,21H,1,3-5,8-12H2/t16-,18+,19+/m0/s1	C19H25NO	283.415	283.19361442900004	60	401	41	-	0.009222329	0
1002	DTXSID9023209	Levodopa	59-92-7	WTDRDQBEARUVNC-LURJTMIESA-N	3-Hydroxy-L-tyrosine	N[C@@H](CC1=CC=C(O)C(O)=C1)C(O)=O	InChI=1S/C9H11NO4/c10-6(9(13)14)3-5-1-2-7(11)8(12)4-5/h1-2,4,6,11-12H,3,10H2,(H,13,14)/t6-/m0/s1	C9H11NO4	197.19	197.068807838	101	23184	296	3	0.014356136	0
1003	DTXSID8023214	Levothyroxine	51-48-9	XUIIKFGFIJCVMT-LBPRGKRZSA-N	O-(4-Hydroxy-3,5-diiodophenyl)-3,5-diiodo-L-tyrosine	N[C@@H](CC1=CC(I)=C(OC2=CC(I)=C(O)C(I)=C2)C(I)=C1)C(O)=O	InChI=1S/C15H11I4NO4/c16-8-4-7(5-9(17)13(8)21)24-14-10(18)1-6(2-11(14)19)3-12(20)15(22)23/h1-2,4-5,12,21H,3,20H2,(H,22,23)/t12-/m0/s1	C15H11I4NO4	776.8739999999999	776.68669	100	35034	249	-	0.014372587	0
1004	DTXSID8023216	3,5,3'-Triiodothyronine	6893-02-03 00:00:00	AUYYCJSJGJYCDS-LBPRGKRZSA-N	O-(4-Hydroxy-3-iodophenyl)-3,5-diiodo-L-tyrosine	N[C@@H](CC1=CC(I)=C(OC2=CC(I)=C(O)C=C2)C(I)=C1)C(O)=O	InChI=1S/C15H12I3NO4/c16-9-6-8(1-2-13(9)20)23-14-10(17)3-7(4-11(14)18)5-12(19)15(21)22/h1-4,6,12,20H,5,19H2,(H,21,22)/t12-/m0/s1	C15H12I3NO4	650.977	650.7900400000001	88	24286	210	1	0.015690356000000003	0
1005	DTXSID3023219	Lobeline	90-69-7	MXYUKLILVYORSK-HBMCJLEFSA-N	2-{(2R,6S)-6-[(2S)-2-Hydroxy-2-phenylethyl]-1-methylpiperidin-2-yl}-1-phenylethan-1-one	CN1[C@H](C[C@H](O)C2=CC=CC=C2)CCC[C@@H]1CC(=O)C1=CC=CC=C1	InChI=1S/C22H27NO2/c1-23-19(15-21(24)17-9-4-2-5-10-17)13-8-14-20(23)16-22(25)18-11-6-3-7-12-18/h2-7,9-12,19-21,24H,8,13-16H2,1H3/t19-,20+,21-/m0/s1	C22H27NO2	337.463	337.204179113	54	470	86	-	0.0035962462	0
1006	DTXSID7023221	Lofexidine	31036-80-3	KSMAGQUYOIHWFS-UHFFFAOYSA-N	2-[1-(2,6-Dichlorophenoxy)ethyl]-4,5-dihydro-1H-imidazole	CC(OC1=C(Cl)C=CC=C1Cl)C1=NCCN1	InChI=1/C11H12Cl2N2O/c1-7(11-14-5-6-15-11)16-10-8(12)3-2-4-9(10)13/h2-4,7H,5-6H2,1H3,(H,14,15)	C11H12Cl2N2O	259.13	258.0326684	39	117	98	-	0.007611840999999999	0
1007	DTXSID2023222	Lomustine	13010-47-4	GQYIWUVLTXOXAJ-UHFFFAOYSA-N	N-(2-Chloroethyl)-N'-cyclohexyl-N-nitrosourea	ClCCN(N=O)C(=O)NC1CCCCC1	InChI=1S/C9H16ClN3O2/c10-6-7-13(12-15)9(14)11-8-4-2-1-3-5-8/h8H,1-7H2,(H,11,14)	C9H16ClN3O2	233.7	233.09310449999998	74	1804	159	24	0.127538	0
1008	DTXSID2023224	Loratadine	79794-75-5	JCCNYMKQOSZNPW-UHFFFAOYSA-N	Ethyl 4-(8-chloro-5,6-dihydro-11H-benzo[5,6]cyclohepta[1,2-b]pyridin-11-ylidene)piperidine-1-carboxylate	CCOC(=O)N1CCC(CC1)=C1C2=C(CCC3=C1N=CC=C3)C=C(Cl)C=C2	InChI=1S/C22H23ClN2O2/c1-2-27-22(26)25-12-9-15(10-13-25)20-19-8-7-18(23)14-17(19)6-5-16-4-3-11-24-21(16)20/h3-4,7-8,11,14H,2,5-6,9-10,12-13H2,1H3	C22H23ClN2O2	382.89	382.1448057	91	1055	270	1	0.007191539	0
1009	DTXSID7023225	Lorazepam	846-49-1	DIWRORZWFLOCLC-UHFFFAOYSA-N	7-Chloro-5-(2-chlorophenyl)-3-hydroxy-1,3-dihydro-2H-1,4-benzodiazepin-2-one	OC1N=C(C2=CC=CC=C2Cl)C2=CC(Cl)=CC=C2NC1=O	InChI=1/C15H10Cl2N2O2/c16-8-5-6-12-10(7-8)13(19-15(21)14(20)18-12)9-3-1-2-4-11(9)17/h1-7,15,21H,(H,18,20)	C15H10Cl2N2O2	321.16	320.011933	97	2679	106	42	0.034691215	0
1010	DTXSID7023227	Losartan	114798-26-4	PSIFNNKUMBGKDQ-UHFFFAOYSA-N	(2-Butyl-4-chloro-1-{[2'-(1H-tetrazol-5-yl)[1,1'-biphenyl]-4-yl]methyl}-1H-imidazol-5-yl)methanol	CCCCC1=NC(=C(N1CC2=CC=C(C=C2)C3=CC=CC=C3C4=NNN=N4)CO)Cl	InChI=1S/C22H23ClN6O/c1-2-3-8-20-24-21(23)19(14-30)29(20)13-15-9-11-16(12-10-15)17-6-4-5-7-18(17)22-25-27-28-26-22/h4-7,9-12,30H,2-3,8,13-14H2,1H3,(H,25,26,27,28)	C22H23ClN6O	422.92	422.16218710000004	85	6173	204	-	0.044692457000000005	0
1011	DTXSID1023231	Lysergide	50-37-3	VAYOSLLFUXYJDT-RDTXWAMCSA-N	N,N-Diethyl-6-methyl-9,10-didehydroergoline-8beta-carboxamide	CCN(CC)C(=O)[C@H]1CN(C)[C@@H]2CC3=CNC4=CC=CC(=C34)C2=C1	InChI=1S/C20H25N3O/c1-4-23(5-2)20(24)14-9-16-15-7-6-8-17-19(15)13(11-21-17)10-18(16)22(3)12-14/h6-9,11,14,18,21H,4-5,10,12H2,1-3H3/t14-,18-/m1/s1	C20H25N3O	323.44	323.199762437	75	4729	172	54	0.012564182	0
1012	DTXSID6023232	L-â€‹Lysine	56-87-1	KDXKERNSBIXSRK-YFKPBYRVSA-N	L-Lysine	NCCCC[C@H](N)C(O)=O	InChI=1S/C6H14N2O2/c7-4-2-1-3-5(8)6(9)10/h5H,1-4,7-8H2,(H,9,10)/t5-/m0/s1	C6H14N2O2	146.19	146.105527699	85	35629	342	-	0.06365484	0
1013	DTXSID1023239	Mebutamate	64-55-1	LEROTMJVBFSIMP-UHFFFAOYSA-N	2-[(Carbamoyloxy)methyl]-2,3-dimethylpentyl carbamate (non-preferred name)	CCC(C)C(C)(COC(N)=O)COC(N)=O	InChI=1/C10H20N2O4/c1-4-7(2)10(3,5-15-8(11)13)6-16-9(12)14/h7H,4-6H2,1-3H3,(H2,11,13)(H2,12,14)	C10H20N2O4	232.28	232.142307132	51	-	59	-	0.013204724	0
1014	DTXSID0023240	Mecamylamine	60-40-2	IMYZQPCYWPFTAG-UHFFFAOYSA-N	N,2,3,3-Tetramethylbicyclo[2.2.1]heptan-2-amine	CNC1(C)C2CCC(C2)C1(C)C	InChI=1/C11H21N/c1-10(2)8-5-6-9(7-8)11(10,3)12-4/h8-9,12H,5-7H2,1-4H3	C11H21N	167.296	167.16739968	56	1837	95	1	0.06535578	0
1015	DTXSID5023243	Mefenamic acid	61-68-7	HYYBABOKPJLUIN-UHFFFAOYSA-N	2-(2,3-Dimethylanilino)benzoic acid	CC1=C(C)C(NC2=C(C=CC=C2)C(O)=O)=CC=C1	InChI=1S/C15H15NO2/c1-10-6-5-9-13(11(10)2)16-14-8-4-3-7-12(14)15(17)18/h3-9,16H,1-2H3,(H,17,18)	C15H15NO2	241.29	241.110278727	109	980	244	1	0.2066474	0
1016	DTXSID0023244	(2R,3R,4R,5S)-6-(Methylamino)hexane-1,2,3,4,5-pentol	6284-40-8	MBBZMMPHUWSWHV-BDVNFPICSA-N	1-Deoxy-1-(methylamino)-D-glucitol	CNC[C@H](O)[C@@H](O)[C@H](O)[C@H](O)CO	InChI=1S/C7H17NO5/c1-8-2-4(10)6(12)7(13)5(11)3-9/h4-13H,2-3H2,1H3/t4-,5+,6+,7+/m0/s1	C7H17NO5	195.215	195.110672651	85	3557	153	3	0.25858474	0
1017	DTXSID5023247	Menadiol	481-85-6	ZJTLZYDQJHKRMQ-UHFFFAOYSA-N	2-Methylnaphthalene-1,4-diol	CC1=C(O)C2=CC=CC=C2C(O)=C1	InChI=1S/C11H10O2/c1-7-6-10(12)8-4-2-3-5-9(8)11(7)13/h2-6,12-13H,1H3	C11H10O2	174.199	174.068079562	43	89	85	-	0.16406438	0
1018	DTXSID4023252	Mepenzolate bromide	76-90-4	JRRNZNSGDSFFIR-UHFFFAOYSA-M	3-{[Hydroxy(diphenyl)acetyl]oxy}-1,1-dimethylpiperidin-1-ium bromide	[Br-].C[N+]1(C)CCCC(C1)OC(=O)C(O)(C1=CC=CC=C1)C1=CC=CC=C1	InChI=1/C21H26NO3.BrH/c1-22(2)15-9-14-19(16-22)25-20(23)21(24,17-10-5-3-6-11-17)18-12-7-4-8-13-18;/h3-8,10-13,19,24H,9,14-16H2,1-2H3;1H/q+1;/p-1	C21H26BrNO3	420.347	419.109607	42	16	96	-	0.056997538	0
1019	DTXSID4023254	Mephenesin	59-47-2	JWDYCNIAQWPBHD-UHFFFAOYSA-N	3-(2-Methylphenoxy)propane-1,2-diol	CC1=CC=CC=C1OCC(O)CO	InChI=1/C10H14O3/c1-8-4-2-3-5-10(8)13-7-9(12)6-11/h2-5,9,11-12H,6-7H2,1H3	C10H14O3	182.21900000000002	182.094294311	61	554	137	-	0.25944245	0
1020	DTXSID9023255	Mephenoxalone	70-07-5	ZMNSRFNUONFLSP-UHFFFAOYSA-N	5-[(2-Methoxyphenoxy)methyl]-1,3-oxazolidin-2-one	COC1=CC=CC=C1OCC1CNC(=O)O1	InChI=1/C11H13NO4/c1-14-9-4-2-3-5-10(9)15-7-8-6-12-11(13)16-8/h2-5,8H,6-7H2,1H3,(H,12,13)	C11H13NO4	223.22799999999998	223.084457903	50	26	71	-	0.030035704	0
1021	DTXSID4023258	Mephobarbital	115-38-8	ALARQZQTBTVLJV-UHFFFAOYSA-N	5-Ethyl-1-methyl-5-phenyl-1,3-diazinane-2,4,6-trione	CCC1(C(=O)NC(=O)N(C)C1=O)C1=CC=CC=C1	InChI=1/C13H14N2O3/c1-3-13(9-7-5-4-6-8-9)10(16)14-12(18)15(2)11(13)17/h4-8H,3H2,1-2H3,(H,14,16,18)	C13H14N2O3	246.266	246.10044231900002	69	166	72	-	0.20216057	0
1022	DTXSID8023260	Meprednisone	1247-42-3	PIDANAQULIKBQS-RNUIGHNZSA-N	17,21-Dihydroxy-16beta-methylpregna-1,4-diene-3,11,20-trione	C[C@H]1C[C@H]2[C@@H]3CCC4=CC(=O)C=C[C@]4(C)[C@H]3C(=O)C[C@]2(C)[C@@]1(O)C(=O)CO	InChI=1S/C22H28O5/c1-12-8-16-15-5-4-13-9-14(24)6-7-20(13,2)19(15)17(25)10-21(16,3)22(12,27)18(26)11-23/h6-7,9,12,15-16,19,23,27H,4-5,8,10-11H2,1-3H3/t12-,15-,16-,19+,20-,21-,22-/m0/s1	C22H28O5	372.461	372.19367400199997	42	30	83	-	0.011774719	0
1023	DTXSID3023261	Meprobamate	57-53-4	NPPQSCRMBWNHMW-UHFFFAOYSA-N	2-[(Carbamoyloxy)methyl]-2-methylpentyl carbamate (non-preferred name)	CCCC(C)(COC(N)=O)COC(N)=O	InChI=1S/C9H18N2O4/c1-3-4-9(2,5-14-7(10)12)6-15-8(11)13/h3-6H2,1-2H3,(H2,10,12)(H2,11,13)	C9H18N2O4	218.253	218.126657068	100	3149	83	1	0.012690513999999998	0
1024	DTXSID8023262	Mequitazine	29216-28-2	HOKDBMAJZXIPGC-UHFFFAOYSA-N	10-[(1-Azabicyclo[2.2.2]octan-3-yl)methyl]-10H-phenothiazine	C(C1CN2CCC1CC2)N1C2=CC=CC=C2SC2=C1C=CC=C2	InChI=1/C20H22N2S/c1-3-7-19-17(5-1)22(18-6-2-4-8-20(18)23-19)14-16-13-21-11-9-15(16)10-12-21/h1-8,15-16H,9-14H2	C20H22N2S	322.47	322.15036989	52	91	117	-	0.010523975	0
1025	DTXSID3023265	Mesoridazine	5588-33-0	SLVMESMUVMCQIY-UHFFFAOYSA-N	2-(Methanesulfinyl)-10-[2-(1-methylpiperidin-2-yl)ethyl]-10H-phenothiazine	CN1CCCCC1CCN1C2=CC=CC=C2SC2=C1C=C(C=C2)S(C)=O	InChI=1/C21H26N2OS2/c1-22-13-6-5-7-16(22)12-14-23-18-8-3-4-9-20(18)25-21-11-10-17(26(2)24)15-19(21)23/h3-4,8-11,15-16H,5-7,12-14H2,1-2H3	C21H26N2OS2	386.57	386.148655813	58	125	91	1	0.012467086	0
1026	DTXSID3023269	Metaxalone	1665-48-1	IMWZZHHPURKASS-UHFFFAOYSA-N	5-[(3,5-Dimethylphenoxy)methyl]-1,3-oxazolidin-2-one	CC1=CC(OCC2CNC(=O)O2)=CC(C)=C1	InChI=1/C12H15NO3/c1-8-3-9(2)5-10(4-8)15-7-11-6-13-12(14)16-11/h3-5,11H,6-7H2,1-2H3,(H,13,14)	C12H15NO3	221.25599999999997	221.105193347	77	22	171	-	0.022139132000000002	0
1027	DTXSID2023270	Metformin	657-24-9	XZWYZXLIPXDOLR-UHFFFAOYSA-N	N,N-Dimethyltriimidodicarbonic diamide	CN(C)C(=N)N=C(N)N	InChI=1S/C4H11N5/c1-9(2)4(7)8-3(5)6/h1-2H3,(H5,5,6,7,8)	C4H11N5	129.167	129.101445374	105	9230	195	1	0.60256505	1
1028	DTXSID7023271	Methacholine chloride	62-51-1	JHPHVAVFUYTVCL-UHFFFAOYSA-M	2-(Acetyloxy)-N,N,N-trimethylpropan-1-aminium chloride	[Cl-].CC(C[N+](C)(C)C)OC(C)=O	InChI=1/C8H18NO2.ClH/c1-7(11-8(2)10)6-9(3,4)5;/h7H,6H2,1-5H3;1H/q+1;/p-1	C8H18ClNO2	195.69	195.1026065	47	5102	117	1	0.15926912	0
1029	DTXSID2023276	Methandrostenolone	72-63-9	XWALNWXLMVGSFR-HLXURNFRSA-N	17beta-Hydroxy-17alpha-methylandrosta-1,4-dien-3-one	C[C@]1(O)CC[C@H]2[C@@H]3CCC4=CC(=O)C=C[C@]4(C)[C@H]3CC[C@]12C	InChI=1S/C20H28O2/c1-18-9-6-14(21)12-13(18)4-5-15-16(18)7-10-19(2)17(15)8-11-20(19,3)22/h6,9,12,15-17,22H,4-5,7-8,10-11H2,1-3H3/t15-,16+,17+,18+,19+,20+/m1/s1	C20H28O2	300.442	300.208930142	63	802	151	2	0.006607175	0
1030	DTXSID7023277	Methantheline bromide	53-46-3	PQMWYJDJHJQZDE-UHFFFAOYSA-M	N,N-Diethyl-N-methyl-2-[(9H-xanthene-9-carbonyl)oxy]ethan-1-aminium bromide	[Br-].CC[N+](C)(CC)CCOC(=O)C1C2=CC=CC=C2OC2=C1C=CC=C2	InChI=1S/C21H26NO3.BrH/c1-4-22(3,5-2)14-15-24-21(23)20-16-10-6-8-12-18(16)25-19-13-9-7-11-17(19)20;/h6-13,20H,4-5,14-15H2,1-3H3;1H/q+1;/p-1	C21H26BrNO3	420.347	419.109607	40	346	49	-	0.027254999	0
1031	DTXSID7023279	Methaqualone	72-44-6	JEYCTXHKTXCGPB-UHFFFAOYSA-N	2-Methyl-3-(2-methylphenyl)quinazolin-4(3H)-one	CC1=C(C=CC=C1)N1C(C)=NC2=CC=CC=C2C1=O	InChI=1S/C16H14N2O/c1-11-7-3-6-10-15(11)18-12(2)17-14-9-5-4-8-13(14)16(18)19/h3-10H,1-2H3	C16H14N2O	250.301	250.11061307900002	74	778	87	-	0.4882276	0
1032	DTXSID6023280	Metharbital	50-11-3	FWJKNZONDWOGMI-UHFFFAOYSA-N	5,5-Diethyl-1-methyl-1,3-diazinane-2,4,6-trione	CCC1(CC)C(=O)NC(=O)N(C)C1=O	InChI=1S/C9H14N2O3/c1-4-9(5-2)6(12)10-8(14)11(3)7(9)13/h4-5H2,1-3H3,(H,10,12,14)	C9H14N2O3	198.222	198.10044231900002	60	6	63	-	0.09835312	0
1033	DTXSID1023281	Methazolamide	554-57-4	FLOSMHQXBMRNHR-UHFFFAOYSA-N	N-(3-Methyl-5-sulfamoyl-1,3,4-thiadiazol-2(3H)-ylidene)acetamide	CN1N=C(SC1=NC(C)=O)S(N)(=O)=O	InChI=1S/C5H8N4O3S2/c1-3(10)7-4-9(2)8-5(13-4)14(6,11)12/h1-2H3,(H2,6,11,12)	C5H8N4O3S2	236.26	236.00378248200002	63	257	237	1	0.1545366	0
1034	DTXSID1023283	Methergine	113-42-8	UNBRKDKAWYKMIV-QWQRMKEZSA-N	N-[(2S)-1-Hydroxybutan-2-yl]-6-methyl-9,10-didehydroergoline-8beta-carboxamide	CC[C@@H](CO)NC(=O)[C@H]1CN(C)[C@@H]2CC3=CNC4=CC=CC(=C34)C2=C1	InChI=1S/C20H25N3O2/c1-3-14(11-24)22-20(25)13-7-16-15-5-4-6-17-19(15)12(9-21-17)8-18(16)23(2)10-13/h4-7,9,13-14,18,21,24H,3,8,10-11H2,1-2H3,(H,22,25)/t13-,14+,18-/m1/s1	C20H25N3O2	339.439	339.19467705700004	64	477	93	-	0.0077908933	0
1035	DTXSID6023286	Methocarbamol	532-03-6	GNXFOGHNGIVQEH-UHFFFAOYSA-N	2-Hydroxy-3-(2-methoxyphenoxy)propyl carbamate	COC1=CC=CC=C1OCC(O)COC(N)=O	InChI=1/C11H15NO5/c1-15-9-4-2-3-5-10(9)16-6-8(13)7-17-11(12)14/h2-5,8,13H,6-7H2,1H3,(H2,12,14)	C11H15NO5	241.243	241.09502258700002	95	202	193	1	0.02410388	0
1036	DTXSID0023292	Methoxyphenamine	93-30-1	OEHAYUOVELTAPG-UHFFFAOYSA-N	1-(2-Methoxyphenyl)-N-methylpropan-2-amine	CNC(C)CC1=CC=CC=C1OC	InChI=1/C11H17NO/c1-9(12-2)8-10-6-4-5-7-11(10)13-3/h4-7,9,12H,8H2,1-3H3	C11H17NO	179.263	179.13101417099998	43	41	59	-	0.053611755	0
1037	DTXSID5023293	Methsuximide	77-41-8	AJXPJJZHWIXJCJ-UHFFFAOYSA-N	1,3-Dimethyl-3-phenylpyrrolidine-2,5-dione	CN1C(=O)CC(C)(C1=O)C1=CC=CC=C1	InChI=1/C12H13NO2/c1-12(9-6-4-3-5-7-9)8-10(14)13(2)11(12)15/h3-7H,8H2,1-2H3	C12H13NO2	203.24099999999999	203.09462866299998	61	55	89	-	0.46729183	0
1038	DTXSID0023294	Methyldigoxin	30685-43-9	IYJMSDVSVHDVGT-PEQKVOOWSA-N	3beta-{[2,6-Dideoxy-4-O-methyl-beta-D-ribo-hexopyranosyl-(1->4)-2,6-dideoxy-beta-D-ribo-hexopyranosyl-(1->4)-2,6-dideoxy-beta-D-ribo-hexopyranosyl]oxy}-12beta,14-dihydroxy-5beta-card-20(22)-enolide	CO[C@H]1[C@@H](O)C[C@H](O[C@H]2[C@@H](O)C[C@H](O[C@H]3[C@@H](O)C[C@H](O[C@H]4CC[C@@]5(C)[C@H](CC[C@@H]6[C@@H]5C[C@@H](O)[C@]5(C)[C@H](CC[C@]65O)C5=CC(=O)OC5)C4)O[C@@H]3C)O[C@@H]2C)O[C@@H]1C	InChI=1S/C42H66O14/c1-20-37(49-6)29(43)16-35(51-20)55-39-22(3)53-36(18-31(39)45)56-38-21(2)52-34(17-30(38)44)54-25-9-11-40(4)24(14-25)7-8-27-28(40)15-32(46)41(5)26(10-12-42(27,41)48)23-13-33(47)50-19-23/h13,20-22,24-32,34-39,43-46,48H,7-12,14-19H2,1-6H3/t20-,21-,22-,24-,25+,26-,27-,28+,29+,30+,31+,32-,34+,35+,36+,37-,38-,39-,40+,41+,42+/m1/s1	C42H66O14	794.9760000000001	794.445256805	45	158	36	-	0.025357187000000003	0
1039	DTXSID5023295	Methyldopa	555-30-6	CJCSPKMFHVPWAR-JTQLQIEISA-N	3-Hydroxy-alpha-methyl-L-tyrosine	C[C@](N)(CC1=CC=C(O)C(O)=C1)C(O)=O	InChI=1S/C10H13NO4/c1-10(11,9(14)15)5-6-2-3-7(12)8(13)4-6/h2-4,12-13H,5,11H2,1H3,(H,14,15)/t10-/m0/s1	C10H13NO4	211.217	211.084457903	77	5668	212	-	0.022031962999999998	0
1040	DTXSID0023296	Methylene blue	61-73-4	CXKWCBBOMKCUKX-UHFFFAOYSA-M	3,7-Bis(dimethylamino)phenothiazin-5-ium chloride	CN(C)C1=CC2=C(C=C1)N=C3C=CC(=[N+](C)C)C=C3S2.[Cl-]	InChI=1S/C16H18N3S.ClH/c1-18(2)11-5-7-13-15(9-11)20-16-10-12(19(3)4)6-8-14(16)17-13;/h5-10H,1-4H3;1H/q+1;/p-1	C16H18ClN3S	319.85	319.09099649999996	103	8316	132	138	0.17593929	0
1041	DTXSID0023298	Methylperone	3575-80-2	DKMFBWQBDIGMHM-UHFFFAOYSA-N	1-(4-Fluorophenyl)-4-(4-methylpiperidin-1-yl)butan-1-one	CC1CCN(CCCC(=O)C2=CC=C(F)C=C2)CC1	InChI=1S/C16H22FNO/c1-13-8-11-18(12-9-13)10-2-3-16(19)14-4-6-15(17)7-5-14/h4-7,13H,2-3,8-12H2,1H3	C16H22FNO	263.356	263.168542495	57	88	74	-	0.0035967827	0
1042	DTXSID7023300	Methylprednisolone	83-43-2	VHRSUDSXCMQTMA-PJHHCJLFSA-N	11beta,17,21-Trihydroxy-6alpha-methylpregna-1,4-diene-3,20-dione	C[C@H]1C[C@H]2[C@@H]3CC[C@](O)(C(=O)CO)[C@@]3(C)C[C@H](O)[C@@H]2[C@@]2(C)C=CC(=O)C=C12	InChI=1S/C22H30O5/c1-12-8-14-15-5-7-22(27,18(26)11-23)21(15,3)10-17(25)19(14)20(2)6-4-13(24)9-16(12)20/h4,6,9,12,14-15,17,19,23,25,27H,5,7-8,10-11H2,1-3H3/t12-,14-,15-,17-,19+,20-,21-,22-/m0/s1	C22H30O5	374.477	374.20932406599997	96	17781	181	-	0.027043074	0
1043	DTXSID7023302	Methylprednisolone acetate	53-36-1	PLBHSZGDDKCEHR-LFYFAGGJSA-N	11beta,17-Dihydroxy-6alpha-methyl-3,20-dioxopregna-1,4-dien-21-yl acetate	C[C@H]1C[C@H]2[C@@H]3CC[C@](O)(C(=O)COC(C)=O)[C@@]3(C)C[C@H](O)[C@@H]2[C@@]2(C)C=CC(=O)C=C12	InChI=1S/C24H32O6/c1-13-9-16-17-6-8-24(29,20(28)12-30-14(2)25)23(17,4)11-19(27)21(16)22(3)7-5-15(26)10-18(13)22/h5,7,10,13,16-17,19,21,27,29H,6,8-9,11-12H2,1-4H3/t13-,16-,17-,19-,21+,22-,23-,24-/m0/s1	C24H32O6	416.514	416.21988875	52	682	76	6	0.022296667000000003	0
1044	DTXSID2023307	Methysergide	361-37-5	KPJZHOPZRAFDTN-ZRGWGRIASA-N	N-[(2S)-1-Hydroxybutan-2-yl]-1,6-dimethyl-9,10-didehydroergoline-8beta-carboxamide	[H][C@@]12CC3=CN(C)C4=C3C(=CC=C4)C1=C[C@H](CN2C)C(=O)N[C@@H](CC)CO	InChI=1S/C21H27N3O2/c1-4-15(12-25)22-21(26)14-8-17-16-6-5-7-18-20(16)13(10-23(18)2)9-19(17)24(3)11-14/h5-8,10,14-15,19,25H,4,9,11-12H2,1-3H3,(H,22,26)/t14-,15+,19-/m1/s1	C21H27N3O2	353.466	353.210327121	60	2867	65	-	0.01233539	0
1045	DTXSID2023309	Metoprolol	51384-51-1	IUBSYMUCCVWXPE-UHFFFAOYSA-N	1-[4-(2-Methoxyethyl)phenoxy]-3-[(propan-2-yl)amino]propan-2-ol	COCCC1=CC=C(OCC(O)CNC(C)C)C=C1	InChI=1/C15H25NO3/c1-12(2)16-10-14(17)11-19-15-6-4-13(5-7-15)8-9-18-3/h4-7,12,14,16-17H,8-11H2,1-3H3	C15H25NO3	267.369	267.18344366900004	107	6790	157	-	0.009990156	0
1046	DTXSID1023310	Metrizamide	31112-62-6	BAQCROVBDNBEEB-UBYUBLNFSA-N	2-{3-Acetamido-5-[acetyl(methyl)amino]-2,4,6-triiodobenzamido}-2-deoxy-D-glucopyranose	CN(C(C)=O)C1=C(I)C(NC(C)=O)=C(I)C(C(=O)N[C@H]2C(O)O[C@H](CO)[C@@H](O)[C@@H]2O)=C1I	InChI=1S/C18H22I3N3O8/c1-5(26)22-12-9(19)8(10(20)14(11(12)21)24(3)6(2)27)17(30)23-13-16(29)15(28)7(4-25)32-18(13)31/h7,13,15-16,18,25,28-29,31H,4H2,1-3H3,(H,22,26)(H,23,30)/t7-,13-,15-,16-,18?/m1/s1	C18H22I3N3O8	789.1	788.8541	48	1701	58	-	0.02173835	0
1047	DTXSID6023313	Methyclothiazide	135-07-9	CESYKOGBSMNBPD-UHFFFAOYSA-N	6-Chloro-3-(chloromethyl)-2-methyl-1,1-dioxo-1,2,3,4-tetrahydro-1lambda~6~,2,4-benzothiadiazine-7-sulfonamide	CN1C(CCl)NC2=CC(Cl)=C(C=C2S1(=O)=O)S(N)(=O)=O	InChI=1/C9H11Cl2N3O4S2/c1-14-9(4-10)13-6-2-5(11)7(19(12,15)16)3-8(6)20(14,17)18/h2-3,9,13H,4H2,1H3,(H2,12,15,16)	C9H11Cl2N3O4S2	360.22	358.95680360000006	63	123	104	-	0.038098186	0
1048	DTXSID1023314	Metyrapone	54-36-4	FJLBFSROUSIWMA-UHFFFAOYSA-N	2-Methyl-1,2-di(pyridin-3-yl)propan-1-one	CC(C)(C(=O)C1=CN=CC=C1)C1=CN=CC=C1	InChI=1S/C14H14N2O/c1-14(2,12-6-4-8-16-10-12)13(17)11-5-3-7-15-9-11/h3-10H,1-2H3	C14H14N2O	226.27900000000002	226.11061307900002	81	3275	171	-	0.11557552	0
1049	DTXSID6023315	Metyrosine	672-87-7	NHTGHBARYWONDQ-JTQLQIEISA-N	alpha-Methyl-L-tyrosine	C[C@](N)(CC1=CC=C(O)C=C1)C(O)=O	InChI=1S/C10H13NO3/c1-10(11,9(13)14)6-7-2-4-8(12)5-3-7/h2-5,12H,6,11H2,1H3,(H,13,14)/t10-/m0/s1	C10H13NO3	195.218	195.08954328299998	52	1119	126	1	0.091056705	0
1050	DTXSID1023316	Mezlocillin	51481-65-3	YPBATNHYBCGSSN-VWPFQQQWSA-N	(2S,5R,6R)-6-{[(2R)-2-{[3-(Methanesulfonyl)-2-oxoimidazolidine-1-carbonyl]amino}-2-phenylacetyl]amino}-3,3-dimethyl-7-oxo-4-thia-1-azabicyclo[3.2.0]heptane-2-carboxylic acid	CC1(C)S[C@@H]2[C@H](NC(=O)[C@H](NC(=O)N3CCN(C3=O)S(C)(=O)=O)C3=CC=CC=C3)C(=O)N2[C@H]1C(O)=O	InChI=1S/C21H25N5O8S2/c1-21(2)14(18(29)30)26-16(28)13(17(26)35-21)22-15(27)12(11-7-5-4-6-8-11)23-19(31)24-9-10-25(20(24)32)36(3,33)34/h4-8,12-14,17H,9-10H2,1-3H3,(H,22,27)(H,23,31)(H,29,30)/t12-,13-,14+,17-/m1/s1	C21H25N5O8S2	539.58	539.114455133	46	639	76	-	0.0069172980000000005	0
1051	DTXSID6023317	Mianserin	24219-97-4	UEQUQVLFIPOEMF-UHFFFAOYSA-N	2-Methyl-1,2,3,4,10,14b-hexahydrodibenzo[c,f]pyrazino[1,2-a]azepine	CN1CCN2C(C1)C1=CC=CC=C1CC1=C2C=CC=C1	InChI=1/C18H20N2/c1-19-10-11-20-17-9-5-3-7-15(17)12-14-6-2-4-8-16(14)18(20)13-19/h2-9,18H,10-13H2,1H3	C18H20N2	264.372	264.16264865200003	70	2374	132	-	0.017806798000000002	0
1052	DTXSID6023319	Miconazole	22916-47-8	BYBLEWFAAKGYCD-UHFFFAOYSA-N	1-{2-(2,4-Dichlorophenyl)-2-[(2,4-dichlorophenyl)methoxy]ethyl}-1H-imidazole	ClC1=CC=C(COC(CN2C=CN=C2)C2=CC=C(Cl)C=C2Cl)C(Cl)=C1	InChI=1/C18H14Cl4N2O/c19-13-2-1-12(16(21)7-13)10-25-18(9-24-6-5-23-11-24)15-4-3-14(20)8-17(15)22/h1-8,11,18H,9-10H2	C18H14Cl4N2O	416.12	413.98602389999996	94	1893	205	1	0.012137502	0
1053	DTXSID5023322	Mifepristone	84371-65-3	VKHAHZOOUSRJNA-GCNJZUOMSA-N	(1S,3aS,3bS,10R,11aS)-10-[4-(Dimethylamino)phenyl]-1-hydroxy-11a-methyl-1-(prop-1-yn-1-yl)-1,2,3,3a,3b,4,5,8,9,10,11,11a-dodecahydro-7H-cyclopenta[a]phenanthren-7-one (non-preferred name)	CC#C[C@]1(O)CC[C@H]2[C@@H]3CCC4=CC(=O)CCC4=C3[C@H](C[C@]12C)C1=CC=C(C=C1)N(C)C	InChI=1S/C29H35NO2/c1-5-15-29(32)16-14-26-24-12-8-20-17-22(31)11-13-23(20)27(24)25(18-28(26,29)2)19-6-9-21(10-7-19)30(3)4/h6-7,9-10,17,24-26,32H,8,11-14,16,18H2,1-4H3/t24-,25+,26-,28-,29-/m0/s1	C29H35NO2	429.60400000000004	429.266779371	98	5503	219	2	0.013944626000000002	0
1054	DTXSID0023323	Miglitol	72432-03-2	IBAQFPQHRJAVAV-ULAWRXDQSA-N	(2R,3R,4R,5S)-1-(2-Hydroxyethyl)-2-(hydroxymethyl)piperidine-3,4,5-triol	OCCN1C[C@H](O)[C@@H](O)[C@H](O)[C@H]1CO	InChI=1S/C8H17NO5/c10-2-1-9-3-6(12)8(14)7(13)5(9)4-11/h5-8,10-14H,1-4H2/t5-,6+,7-,8-/m1/s1	C8H17NO5	207.226	207.110672651	52	197	133	-	0.037681043	0
1055	DTXSID5023324	Milrinone	78415-72-2	PZRHRDRVRGEVNW-UHFFFAOYSA-N	2-Methyl-6-oxo-1,6-dihydro[3,4'-bipyridine]-5-carbonitrile	CC1=C(C=C(C#N)C(=O)N1)C1=CC=NC=C1	InChI=1S/C12H9N3O/c1-8-11(9-2-4-14-5-3-9)6-10(7-13)12(16)15-8/h2-6H,1H3,(H,15,16)	C12H9N3O	211.22400000000002	211.07456192200002	75	1250	234	1	0.16864666	0
1056	DTXSID0023325	Mirtazapine	61337-67-5	RONZAEMNMFQXRA-UHFFFAOYSA-N	2-Methyl-1,2,3,4,10,14b-hexahydropyrazino[2,1-a]pyrido[2,3-c][2]benzazepine	CN1CCN2C(C1)C1=CC=CC=C1CC1=C2N=CC=C1	InChI=1/C17H19N3/c1-19-9-10-20-16(12-19)15-7-3-2-5-13(15)11-14-6-4-8-18-17(14)20/h2-8,16H,9-12H2,1H3	C17H19N3	265.36	265.15789762400004	70	1104	198	2	0.0074576734999999995	0
1057	DTXSID0023329	Modafinil	68693-11-8	YFGHCGITMMYXAQ-UHFFFAOYSA-N	2-(Diphenylmethanesulfinyl)acetamide	NC(=O)CS(=O)C(C1=CC=CC=C1)C1=CC=CC=C1	InChI=1/C15H15NO2S/c16-14(17)11-19(18)15(12-7-3-1-4-8-12)13-9-5-2-6-10-13/h1-10,15H,11H2,(H2,16,17)	C15H15NO2S	273.35	273.082349901	60	1041	162	2	0.009469867	0
1058	DTXSID4023333	Mometasone furoate	83919-23-7	WOFMFGQZHJDGCX-ZULDAHANSA-N	9,21-Dichloro-11beta-hydroxy-16alpha-methyl-3,20-dioxopregna-1,4-dien-17-yl furan-2-carboxylate	C[C@@H]1C[C@H]2[C@@H]3CCC4=CC(=O)C=C[C@]4(C)[C@@]3(Cl)[C@@H](O)C[C@]2(C)[C@@]1(OC(=O)C1=CC=CO1)C(=O)CCl	InChI=1S/C27H30Cl2O6/c1-15-11-19-18-7-6-16-12-17(30)8-9-24(16,2)26(18,29)21(31)13-25(19,3)27(15,22(32)14-28)35-23(33)20-5-4-10-34-20/h4-5,8-10,12,15,18-19,21,31H,6-7,11,13-14H2,1-3H3/t15-,18+,19+,21+,24+,25+,26+,27+/m1/s1	C27H30Cl2O6	521.43	520.1419441	53	-	131	2	0.012552321000000002	0
1059	DTXSID3023340	Mycophenolate mofetil	128794-94-5	RTGDFNSFWBGLEC-SYZQJQIISA-N	2-(Morpholin-4-yl)ethyl (4E)-6-(4-hydroxy-6-methoxy-7-methyl-3-oxo-1,3-dihydro-2-benzofuran-5-yl)-4-methylhex-4-enoate	COC1=C(C)C2=C(C(=O)OC2)C(O)=C1C\C=C(/C)CCC(=O)OCCN1CCOCC1	InChI=1S/C23H31NO7/c1-15(5-7-19(25)30-13-10-24-8-11-29-12-9-24)4-6-17-21(26)20-18(14-31-23(20)27)16(2)22(17)28-3/h4,26H,5-14H2,1-3H3/b15-4+	C23H31NO7	433.501	433.210052342	56	-	183	2	0.019423276	0
1060	DTXSID3023342	Nadolol	42200-33-9	VWPOSFSPZNDTMJ-UCWKZMIHSA-N	(2R,3S)-5-[3-(tert-Butylamino)-2-hydroxypropoxy]-1,2,3,4-tetrahydronaphthalene-2,3-diol	CC(C)(C)NCC(O)COC1=CC=CC2=C1C[C@H](O)[C@H](O)C2	InChI=1S/C17H27NO4/c1-17(2,3)18-9-12(19)10-22-16-6-4-5-11-7-14(20)15(21)8-13(11)16/h4-6,12,14-15,18-21H,7-10H2,1-3H3/t12?,14-,15+/m1/s1	C17H27NO4	309.406	309.194008353	80	778	141	-	0.021059215	0
1061	DTXSID8023345	Nalbuphine	20594-83-6	NETZHAKZCGBWSS-CEDHKZHLSA-N	17-(Cyclobutylmethyl)-5alpha-4,5-epoxymorphinan-3,6alpha,14-triol	O[C@H]1CC[C@@]2(O)[C@H]3CC4=C5C(O[C@@H]1[C@@]25CCN3CC1CCC1)=C(O)C=C4	InChI=1S/C21H27NO4/c23-14-5-4-13-10-16-21(25)7-6-15(24)19-20(21,17(13)18(14)26-19)8-9-22(16)11-12-2-1-3-12/h4-5,12,15-16,19,23-25H,1-3,6-11H2/t15-,16+,19-,20-,21+/m0/s1	C21H27NO4	357.45	357.194008353	55	631	69	1	0.024996668	0
1062	DTXSID8023347	Nalmefene	55096-26-9	WJBLNOPPDWQMCH-MBPVOVBZSA-N	17-(Cyclopropylmethyl)-6-methylidene-5alpha-4,5-epoxymorphinan-3,14-diol	OC1=C2O[C@H]3C(=C)CC[C@@]4(O)[C@H]5CC(C=C1)=C2[C@@]34CCN5CC1CC1	InChI=1S/C21H25NO3/c1-12-6-7-21(24)16-10-14-4-5-15(23)18-17(14)20(21,19(12)25-18)8-9-22(16)11-13-2-3-13/h4-5,13,16,19,23-24H,1-3,6-11H2/t16-,19+,20+,21-/m1/s1	C21H25NO3	339.435	339.18344366900004	45	257	67	1	0.06999048599999999	0
1063	DTXSID8023349	Naloxone	465-65-6	UZHSEJADLWPNLE-GRGSLBFTSA-N	3,14-Dihydroxy-17-(prop-2-en-1-yl)-5alpha-4,5-epoxymorphinan-6-one	OC1=C2O[C@H]3C(=O)CC[C@@]4(O)[C@H]5CC(C=C1)=C2[C@@]34CCN5CC=C	InChI=1S/C19H21NO4/c1-2-8-20-9-7-18-15-11-3-4-12(21)16(15)24-17(18)13(22)5-6-19(18,23)14(20)10-11/h2-4,14,17,21,23H,1,5-10H2/t14-,17+,18+,19-/m1/s1	C19H21NO4	327.38	327.14705816	71	17627	99	13	0.069895476	0
1064	DTXSID7023350	Nandrolone	434-22-0	NPAGDVCDWIYMMC-IZPLOLCNSA-N	17beta-Hydroxyestr-4-en-3-one	C[C@]12CC[C@H]3[C@@H](CCC4=CC(=O)CC[C@H]34)[C@@H]1CC[C@@H]2O	InChI=1S/C18H26O2/c1-18-9-8-14-13-5-3-12(19)10-11(13)2-4-15(14)16(18)6-7-17(18)20/h10,13-17,20H,2-9H2,1H3/t13-,14+,15+,16-,17-,18-/m0/s1	C18H26O2	274.404	274.193280077	87	2704	114	2	0.0041299164	0
1065	DTXSID7023352	Nandrolone decanoate	360-70-3	JKWKMORAXJQQSR-MOPIKTETSA-N	3-Oxoestr-4-en-17beta-yl decanoate	CCCCCCCCCC(=O)O[C@H]1CC[C@H]2[C@@H]3CCC4=CC(=O)CC[C@@H]4[C@H]3CC[C@]12C	InChI=1S/C28H44O3/c1-3-4-5-6-7-8-9-10-27(30)31-26-16-15-25-24-13-11-20-19-21(29)12-14-22(20)23(24)17-18-28(25,26)2/h19,22-26H,3-18H2,1-2H3/t22-,23+,24+,25-,26-,28-/m0/s1	C28H44O3	428.657	428.329045277	52	488	84	-	0.016040713	0
1066	DTXSID2023353	Nandrolone phenpropionate	62-90-8	UBWXUGDQUBIEIZ-QNTYDACNSA-N	3-Oxoestr-4-en-17beta-yl 3-phenylpropanoate	C[C@]12CC[C@H]3[C@@H](CCC4=CC(=O)CC[C@H]34)[C@@H]1CC[C@@H]2OC(=O)CCC1=CC=CC=C1	InChI=1S/C27H34O3/c1-27-16-15-22-21-11-9-20(28)17-19(21)8-10-23(22)24(27)12-13-25(27)30-26(29)14-7-18-5-3-2-4-6-18/h2-6,17,21-25H,7-16H2,1H3/t21-,22+,23+,24-,25-,27-/m0/s1	C27H34O3	406.566	406.250794955	50	302	66	-	0.00500077	0
1067	DTXSID7023356	Nedocromil	69049-73-6	RQTOOFIXOKYGAN-UHFFFAOYSA-N	9-Ethyl-4,6-dioxo-10-propyl-6,9-dihydro-4H-pyrano[3,2-g]quinoline-2,8-dicarboxylic acid	CCCC1=C2N(CC)C(=CC(=O)C2=CC2=C1OC(=CC2=O)C(O)=O)C(O)=O	InChI=1S/C19H17NO7/c1-3-5-9-16-10(13(21)7-12(18(23)24)20(16)4-2)6-11-14(22)8-15(19(25)26)27-17(9)11/h6-8H,3-5H2,1-2H3,(H,23,24)(H,25,26)	C19H17NO7	371.345	371.10050189099996	45	676	107	-	0.07306817	0
1068	DTXSID1023362	Nialamide	51-12-7	NOIIUHRQUVNIDD-UHFFFAOYSA-N	N-Benzyl-3-[2-(pyridine-4-carbonyl)hydrazinyl]propanamide	O=C(CCNNC(=O)C1=CC=NC=C1)NCC1=CC=CC=C1	InChI=1S/C16H18N4O2/c21-15(18-12-13-4-2-1-3-5-13)8-11-19-20-16(22)14-6-9-17-10-7-14/h1-7,9-10,19H,8,11-12H2,(H,18,21)(H,20,22)	C16H18N4O2	298.346	298.142975836	67	1461	144	-	0.0040439665	0
1069	DTXSID6023363	Nicardipine	55985-32-5	ZBBHBTPTTSWHBA-UHFFFAOYSA-N	2-[Benzyl(methyl)amino]ethyl methyl 2,6-dimethyl-4-(3-nitrophenyl)-1,4-dihydropyridine-3,5-dicarboxylate	COC(=O)C1=C(C)NC(C)=C(C1C1=CC=CC(=C1)[N+]([O-])=O)C(=O)OCCN(C)CC1=CC=CC=C1	InChI=1/C26H29N3O6/c1-17-22(25(30)34-4)24(20-11-8-12-21(15-20)29(32)33)23(18(2)27-17)26(31)35-14-13-28(3)16-19-9-6-5-7-10-19/h5-12,15,24,27H,13-14,16H2,1-4H3	C26H29N3O6	479.533	479.205635666	58	2429	181	-	0.0076441765000000005	0
1070	DTXSID1023364	Niceritrol	5868-05-03 00:00:00	KUEUWHJGRZKESU-UHFFFAOYSA-N	2,2-Bis{[(pyridine-3-carbonyl)oxy]methyl}propane-1,3-diyl dipyridine-3-carboxylate	O=C(OCC(COC(=O)C1=CC=CN=C1)(COC(=O)C1=CC=CN=C1)COC(=O)C1=CC=CN=C1)C1=CC=CN=C1	InChI=1S/C29H24N4O8/c34-25(21-5-1-9-30-13-21)38-17-29(18-39-26(35)22-6-2-10-31-14-22,19-40-27(36)23-7-3-11-32-15-23)20-41-28(37)24-8-4-12-33-16-24/h1-16H,17-20H2	C29H24N4O8	556.531	556.159413749	38	55	41	-	0.006728053	0
1071	DTXSID6023365	Nicofuranose	15351-13-0	FUWFSXZKBMCSKF-ZASNTINBSA-N	1,3,4,6-Tetra-O-(pyridine-3-carbonyl)-beta-D-fructofuranose	O[C@]1(COC(=O)C2=CN=CC=C2)O[C@H](COC(=O)C2=CN=CC=C2)[C@@H](OC(=O)C2=CN=CC=C2)[C@@H]1OC(=O)C1=CN=CC=C1	InChI=1S/C30H24N4O10/c35-26(19-5-1-9-31-13-19)40-17-23-24(42-28(37)21-7-3-11-33-15-21)25(43-29(38)22-8-4-12-34-16-22)30(39,44-23)18-41-27(36)20-6-2-10-32-14-20/h1-16,23-25,39H,17-18H2/t23-,24-,25+,30-/m1/s1	C30H24N4O10	600.54	600.149242989	42	6	49	-	0.018677324	0
1072	DTXSID6023367	Nicotinyl alcohol	100-55-0	MVQVNTPHUGQQHK-UHFFFAOYSA-N	(Pyridin-3-yl)methanol	OCC1=CC=CN=C1	InChI=1S/C6H7NO/c8-5-6-2-1-3-7-4-6/h1-4,8H,5H2	C6H7NO	109.12799999999999	109.052763849	87	163	204	-	0.19199648	0
1073	DTXSID1023368	Niflumic acid	4394-00-7	JZFPYUNJRRFVQU-UHFFFAOYSA-N	2-[3-(Trifluoromethyl)anilino]pyridine-3-carboxylic acid	OC(=O)C1=CC=CN=C1NC1=CC=CC(=C1)C(F)(F)F	InChI=1S/C13H9F3N2O2/c14-13(15,16)8-3-1-4-9(7-8)18-11-10(12(19)20)5-2-6-17-11/h1-7H,(H,17,18)(H,19,20)	C13H9F3N2O2	282.222	282.061612027	83	628	262	-	0.09718019	0
1074	DTXSID6023369	Nimetazepam	2011-67-8	GWUSZQUVEVMBPI-UHFFFAOYSA-N	1-Methyl-7-nitro-5-phenyl-1,3-dihydro-2H-1,4-benzodiazepin-2-one	CN1C2=CC=C(C=C2C(=NCC1=O)C1=CC=CC=C1)[N+]([O-])=O	InChI=1S/C16H13N3O3/c1-18-14-8-7-12(19(21)22)9-13(14)16(17-10-15(18)20)11-5-3-2-4-6-11/h2-9H,10H2,1H3	C16H13N3O3	295.298	295.095691291	62	13	66	-	0.16600972	0
1075	DTXSID5023370	Nimodipine	66085-59-4	UIAGMCDKSXEBJQ-UHFFFAOYSA-N	2-Methoxyethyl propan-2-yl 2,6-dimethyl-4-(3-nitrophenyl)-1,4-dihydropyridine-3,5-dicarboxylate	COCCOC(=O)C1=C(C)NC(C)=C(C1C1=CC(=CC=C1)[N+]([O-])=O)C(=O)OC(C)C	InChI=1/C21H26N2O7/c1-12(2)30-21(25)18-14(4)22-13(3)17(20(24)29-10-9-28-5)19(18)15-7-6-8-16(11-15)23(26)27/h6-8,11-12,19,22H,9-10H2,1-5H3	C21H26N2O7	418.44599999999997	418.174001185	70	2533	284	2	0.01783529	0
1076	DTXSID0023371	Nisoldipine	63675-72-9	VKQFCGNPDRICFG-UHFFFAOYSA-N	Methyl 2-methylpropyl 2,6-dimethyl-4-(2-nitrophenyl)-1,4-dihydropyridine-3,5-dicarboxylate	COC(=O)C1=C(C)NC(C)=C(C1C1=CC=CC=C1[N+]([O-])=O)C(=O)OCC(C)C	InChI=1/C20H24N2O6/c1-11(2)10-28-20(24)17-13(4)21-12(3)16(19(23)27-5)18(17)14-8-6-7-9-15(14)22(25)26/h6-9,11,18,21H,10H2,1-5H3	C20H24N2O6	388.42	388.163436501	65	4038	181	-	0.04550898	0
1077	DTXSID5023372	Nitrazepam	146-22-5	KJONHKAYOJNZEC-UHFFFAOYSA-N	7-Nitro-5-phenyl-1,3-dihydro-2H-1,4-benzodiazepin-2-one	[O-][N+](=O)C1=CC=C2NC(=O)CN=C(C3=CC=CC=C3)C2=C1	InChI=1S/C15H11N3O3/c19-14-9-16-15(10-4-2-1-3-5-10)12-8-11(18(20)21)6-7-13(12)17-14/h1-8H,9H2,(H,17,19)	C15H11N3O3	281.27099999999996	281.080041226	89	764	114	-	0.31035188	0
1078	DTXSID0023373	Nitrendipine	39562-70-4	PVHUJELLJLJGLN-UHFFFAOYSA-N	Ethyl methyl 2,6-dimethyl-4-(3-nitrophenyl)-1,4-dihydropyridine-3,5-dicarboxylate	CCOC(=O)C1=C(C)NC(C)=C(C1C1=CC=CC(=C1)[N+]([O-])=O)C(=O)OC	InChI=1/C18H20N2O6/c1-5-26-18(22)15-11(3)19-10(2)14(17(21)25-4)16(15)12-7-6-8-13(9-12)20(23)24/h6-9,16,19H,5H2,1-4H3	C18H20N2O6	360.366	360.132136372	67	2073	272	-	0.04979354	0
1079	DTXSID5023376	Nizatidine	76963-41-2	SGXXNSQHWDMGGP-UHFFFAOYSA-N	N~1~-{2-[({2-[(Dimethylamino)methyl]-1,3-thiazol-4-yl}methyl)sulfanyl]ethyl}-N'~1~-methyl-2-nitroethene-1,1-diamine	CNC(NCCSCC1=CSC(CN(C)C)=N1)=C[N+]([O-])=O	InChI=1S/C12H21N5O2S2/c1-13-11(6-17(18)19)14-4-5-20-8-10-9-21-12(15-10)7-16(2)3/h6,9,13-14H,4-5,7-8H2,1-3H3	C12H21N5O2S2	331.45	331.11366728400003	67	306	43	1	0.06731874	0
1080	DTXSID0023377	Nomifensine	24526-64-5	XXPANQJNYNUNES-UHFFFAOYSA-N	2-Methyl-4-phenyl-1,2,3,4-tetrahydroisoquinolin-8-amine	CN1CC(C2=CC=CC=C2)C2=CC=CC(N)=C2C1	InChI=1/C16H18N2/c1-18-10-14(12-6-3-2-4-7-12)13-8-5-9-16(17)15(13)11-18/h2-9,14H,10-11,17H2,1H3	C16H18N2	238.334	238.146998588	66	1064	152	-	0.055895655999999995	0
1081	DTXSID5023378	Norepinephrine	51-41-2	SFLSHLFXELFNJZ-QMMMGPOBSA-N	4-[(1R)-2-Amino-1-hydroxyethyl]benzene-1,2-diol	NC[C@H](O)C1=CC=C(O)C(O)=C1	InChI=1S/C8H11NO3/c9-4-8(12)5-1-2-6(10)7(11)3-5/h1-3,8,10-12H,4,9H2/t8-/m0/s1	C8H11NO3	169.18	169.073893218	82	82904	201	-	0.18875918	0
1082	DTXSID9023380	Norethindrone	68-22-4	VIKNJXKGJWUCNN-XGXHKTLJSA-N	17-Hydroxy-17alpha-19-norpregn-4-en-20-yn-3-one	C[C@]12CC[C@H]3[C@@H](CCC4=CC(=O)CC[C@H]34)[C@@H]1CC[C@@]2(O)C#C	InChI=1S/C20H26O2/c1-3-20(22)11-9-18-17-6-4-13-12-14(21)5-7-15(13)16(17)8-10-19(18,20)2/h1,12,15-18,22H,4-11H2,2H3/t15-,16+,17+,18-,19-,20-/m0/s1	C20H26O2	298.426	298.193280077	128	4248	149	1	0.0018945335999999999	0
1083	DTXSID4023381	Norethindrone acetate	51-98-9	IMONTRJLAWHYGT-ZCPXKWAGSA-N	3-Oxo-17alpha-19-norpregn-4-en-20-yn-17-yl acetate	[H][C@@]12CC[C@@](OC(C)=O)(C#C)[C@@]1(C)CC[C@]1([H])[C@@]3([H])CCC(=O)C=C3CC[C@@]21[H]	InChI=1S/C22H28O3/c1-4-22(25-14(2)23)12-10-20-19-7-5-15-13-16(24)6-8-17(15)18(19)9-11-21(20,22)3/h1,13,17-20H,5-12H2,2-3H3/t17-,18+,19+,20-,21-,22-/m0/s1	C22H28O3	340.463	340.203844762	69	4762	100	1	0.00078862906	0
1084	DTXSID4023385	Noscapine	128-62-1	AKNNEGZIBPJZJG-MSOLQXFVSA-N	(3S)-6,7-Dimethoxy-3-[(5R)-4-methoxy-6-methyl-5,6,7,8-tetrahydro-2H-[1,3]dioxolo[4,5-g]isoquinolin-5-yl]-2-benzofuran-1(3H)-one	COC1=CC=C2[C@H](OC(=O)C2=C1OC)[C@@H]1N(C)CCC2=C1C(OC)=C1OCOC1=C2	InChI=1S/C22H23NO7/c1-23-8-7-11-9-14-20(29-10-28-14)21(27-4)15(11)17(23)18-12-5-6-13(25-2)19(26-3)16(12)22(24)30-18/h5-6,9,17-18H,7-8,10H2,1-4H3/t17-,18+/m1/s1	C22H23NO7	413.426	413.147452085	75	395	126	-	0.11036283	0
1085	DTXSID4023387	Nylidrin	447-41-6	PTGXAUBQBSGPKF-UHFFFAOYSA-N	4-{1-Hydroxy-2-[(4-phenylbutan-2-yl)amino]propyl}phenol	CC(CCC1=CC=CC=C1)NC(C)C(O)C1=CC=C(O)C=C1	InChI=1/C19H25NO2/c1-14(8-9-16-6-4-3-5-7-16)20-15(2)19(22)17-10-12-18(21)13-11-17/h3-7,10-15,19-22H,8-9H2,1-2H3	C19H25NO2	299.414	299.188529049	53	153	94	1	0.004553765	0
1086	DTXSID9023388	Olanzapine	132539-06-1	KVWDHTXUZHCGIO-UHFFFAOYSA-N	2-Methyl-4-(4-methylpiperazin-1-yl)-10H-thieno[2,3-b][1,5]benzodiazepine	CN1CCN(CC1)C1=NC2=C(NC3=C1C=C(C)S3)C=CC=C2	InChI=1S/C17H20N4S/c1-12-11-13-16(21-9-7-20(2)8-10-21)18-14-5-3-4-6-15(14)19-17(13)22-12/h3-6,11,19H,7-10H2,1-2H3	C17H20N4S	312.44	312.140867834	82	4904	225	2	0.033384173999999996	0
1087	DTXSID8023393	Ondansetron	99614-02-5	FELGMEQIXOGIFQ-UHFFFAOYSA-N	9-Methyl-3-[(2-methyl-1H-imidazol-1-yl)methyl]-1,2,3,9-tetrahydro-4H-carbazol-4-one	CN1C2=C(C3=CC=CC=C13)C(=O)C(CN1C=CN=C1C)CC2	InChI=1/C18H19N3O/c1-12-19-9-10-21(12)11-13-7-8-16-17(18(13)22)14-5-3-4-6-15(14)20(16)2/h3-6,9-10,13H,7-8,11H2,1-2H3	C18H19N3O	293.37	293.152812244	64	2761	192	3	0.07242301	0
1088	DTXSID8023395	Orlistat	96829-58-2	AHLBNYSZXLDEJQ-FWEHEUNISA-N	(2S)-1-[(2S,3S)-3-Hexyl-4-oxooxetan-2-yl]tridecan-2-yl N-formyl-L-leucinate	CCCCCCCCCCC[C@@H](C[C@@H]1OC(=O)[C@H]1CCCCCC)OC(=O)[C@H](CC(C)C)NC=O	InChI=1S/C29H53NO5/c1-5-7-9-11-12-13-14-15-16-18-24(34-29(33)26(30-22-31)20-23(3)4)21-27-25(28(32)35-27)19-17-10-8-6-2/h22-27H,5-21H2,1-4H3,(H,30,31)/t24-,25-,26-,27-/m0/s1	C29H53NO5	495.745	495.39237381099997	58	1099	146	2	0.014267445	0
1089	DTXSID3023398	Oxamniquine	21738-42-1	XCGYUJZMCCFSRP-UHFFFAOYSA-N	(7-Nitro-2-{[(propan-2-yl)amino]methyl}-1,2,3,4-tetrahydroquinolin-6-yl)methanol	CC(C)NCC1CCC2=CC(CO)=C(C=C2N1)[N+]([O-])=O	InChI=1/C14H21N3O3/c1-9(2)15-7-12-4-3-10-5-11(8-18)14(17(19)20)6-13(10)16-12/h5-6,9,12,15-16,18H,3-4,7-8H2,1-2H3	C14H21N3O3	279.34	279.15829154799997	59	430	75	-	0.03832802	0
1090	DTXSID9023411	Oxyphenisatin acetate	115-33-3	PHPUXYRXPHEJDF-UHFFFAOYSA-N	(2-Oxo-2,3-dihydro-1H-indole-3,3-diyl)di(4,1-phenylene) diacetate	CC(=O)OC1=CC=C(C=C1)C1(C(=O)NC2=CC=CC=C12)C1=CC=C(OC(C)=O)C=C1	InChI=1S/C24H19NO5/c1-15(26)29-19-11-7-17(8-12-19)24(18-9-13-20(14-10-18)30-16(2)27)21-5-3-4-6-22(21)25-23(24)28/h3-14H,1-2H3,(H,25,28)	C24H19NO5	401.418	401.126322716	43	64	72	-	0.03528732	0
1091	DTXSID9023413	Paclitaxel	33069-62-4	RCINICONZNJXQF-MZXODVADSA-N	4,10beta-Bis(acetyloxy)-13alpha-{[(2R,3S)-3-benzamido-2-hydroxy-3-phenylpropanoyl]oxy}-1,7beta-dihydroxy-9-oxo-4alpha,5beta-5,20-epoxytax-11-en-2alpha-yl benzoate	CC(=O)O[C@@H]1C2=C(C)[C@H](C[C@@](O)([C@@H](OC(=O)C3=CC=CC=C3)[C@@H]3[C@@]4(CO[C@@H]4C[C@H](O)[C@@]3(C)C1=O)OC(C)=O)C2(C)C)OC(=O)[C@H](O)[C@@H](NC(=O)C1=CC=CC=C1)C1=CC=CC=C1	InChI=1S/C47H51NO14/c1-25-31(60-43(56)36(52)35(28-16-10-7-11-17-28)48-41(54)29-18-12-8-13-19-29)23-47(57)40(61-42(55)30-20-14-9-15-21-30)38-45(6,32(51)22-33-46(38,24-58-33)62-27(3)50)39(53)37(59-26(2)49)34(25)44(47,4)5/h7-21,31-33,35-38,40,51-52,57H,22-24H2,1-6H3,(H,48,54)/t31-,32-,33+,35-,36+,37+,38-,40-,45+,46-,47+/m0/s1	C47H51NO14	853.918	853.3309553260001	86	22139	313	6	0.06353372	0
1092	DTXSID4023414	Pamidronic acid	40391-99-9	WRUUGTRCQOWXEG-UHFFFAOYSA-N	(3-Amino-1-hydroxypropane-1,1-diyl)bis(phosphonic acid)	NCCC(O)(P(O)(O)=O)P(O)(O)=O	InChI=1S/C3H11NO7P2/c4-2-1-3(5,12(6,7)8)13(9,10)11/h5H,1-2,4H2,(H2,6,7,8)(H2,9,10,11)	C3H11NO7P2	235.06900000000002	235.001075694	47	1995	124	-	0.14796877	0
1093	DTXSID9023415	Pancuronium bromide	15500-66-0	NPIJXCQZLFKBMV-YTGGZNJNSA-L	3alpha,17beta-Bis(acetyloxy)-2beta,16beta-bis(1-methylpiperidin-1-ium-1-yl)-5alpha-androstane dibromide	[Br-].[Br-].CC(=O)O[C@H]1[C@H](C[C@H]2[C@@H]3CC[C@H]4C[C@H](OC(C)=O)[C@H](C[C@]4(C)[C@H]3CC[C@]12C)[N+]1(C)CCCCC1)[N+]1(C)CCCCC1	InChI=1S/C35H60N2O4.2BrH/c1-24(38)40-32-21-26-13-14-27-28(35(26,4)23-31(32)37(6)19-11-8-12-20-37)15-16-34(3)29(27)22-30(33(34)41-25(2)39)36(5)17-9-7-10-18-36;;/h26-33H,7-23H2,1-6H3;2*1H/q+2;;/p-2/t26-,27+,28-,29-,30-,31-,32-,33-,34-,35-;;/m0../s1	C35H60Br2N2O4	732.683	730.291984	50	2156	87	1	0.05541876	0
1094	DTXSID4023416	Pantoprazole	102625-70-7	IQPSEEYGBUAQFF-UHFFFAOYSA-N	5-(Difluoromethoxy)-2-[(3,4-dimethoxypyridin-2-yl)methanesulfinyl]-1H-benzimidazole	COC1=C(OC)C(CS(=O)C2=NC3=C(N2)C=CC(OC(F)F)=C3)=NC=C1	InChI=1/C16H15F2N3O4S/c1-23-13-5-6-19-12(14(13)24-2)8-26(22)16-20-10-4-3-9(25-15(17)18)7-11(10)21-16/h3-7,15H,8H2,1-2H3,(H,20,21)	C16H15F2N3O4S	383.37	383.075133475	68	1136	157	2	0.013724625	0
1095	DTXSID9023419	Paraldehyde	123-63-7	SQYNKIJPMDEDEG-UHFFFAOYSA-N	2,4,6-Trimethyl-1,3,5-trioxane	CC1OC(C)OC(C)O1	InChI=1S/C6H12O3/c1-4-7-5(2)9-6(3)8-4/h4-6H,1-3H3	C6H12O3	132.159	132.078644246	111	376	110	1	0.203203	0
1096	DTXSID8023422	Paramethasone acetate	1597-82-6	HYRKAAMZBDSJFJ-LFDBJOOHSA-N	6alpha-Fluoro-11beta,17-dihydroxy-16alpha-methyl-3,20-dioxopregna-1,4-dien-21-yl acetate	C[C@@H]1C[C@H]2[C@@H]3C[C@H](F)C4=CC(=O)C=C[C@]4(C)[C@H]3[C@@H](O)C[C@]2(C)[C@@]1(O)C(=O)COC(C)=O	InChI=1S/C24H31FO6/c1-12-7-16-15-9-18(25)17-8-14(27)5-6-22(17,3)21(15)19(28)10-23(16,4)24(12,30)20(29)11-31-13(2)26/h5-6,8,12,15-16,18-19,21,28,30H,7,9-11H2,1-4H3/t12-,15+,16+,18+,19+,21-,22+,23+,24+/m1/s1	C24H31FO6	434.504	434.210466881	42	18	37	-	0.02906087	0
1097	DTXSID3023425	Paroxetine	61869-08-7	AHOUBRCZNHFOSL-YOEHRIQHSA-N	(3S,4R)-3-{[(2H-1,3-Benzodioxol-5-yl)oxy]methyl}-4-(4-fluorophenyl)piperidine	FC1=CC=C(C=C1)[C@@H]1CCNC[C@H]1COC1=CC=C2OCOC2=C1	InChI=1S/C19H20FNO3/c20-15-3-1-13(2-4-15)17-7-8-21-10-14(17)11-22-16-5-6-18-19(9-16)24-12-23-18/h1-6,9,14,17,21H,7-8,10-12H2/t14-,17-/m0/s1	C19H20FNO3	329.371	329.142721671	82	3689	157	1	0.01183933	0
1098	DTXSID8023426	Paroxypropione	70-70-2	RARSHUDCJQSEFJ-UHFFFAOYSA-N	1-(4-Hydroxyphenyl)propan-1-one	CCC(=O)C1=CC=C(O)C=C1	InChI=1S/C9H10O2/c1-2-9(11)7-3-5-8(10)6-4-7/h3-6,10H,2H2,1H3	C9H10O2	150.17700000000002	150.068079562	66	355	166	-	0.63210297	1
1099	DTXSID3023427	Pemoline	2152-34-3	NRNCYVBFPDDJNE-UHFFFAOYSA-N	2-Amino-5-phenyl-1,3-oxazol-4(5H)-one	NC1=NC(=O)C(O1)C1=CC=CC=C1	InChI=1/C9H8N2O2/c10-9-11-8(12)7(13-9)6-4-2-1-3-5-6/h1-5,7H,(H2,10,11,12)	C9H8N2O2	176.175	176.05857750599998	69	461	6	-	0.18076888	0
1100	DTXSID2023430	Pentaerythritol tetranitrate	78-11-5	TZRXHJWUDPFEEY-UHFFFAOYSA-N	2,2-Bis[(nitrooxy)methyl]propane-1,3-diyl dinitrate	[O-][N+](=O)OCC(CO[N+]([O-])=O)(CO[N+]([O-])=O)CO[N+]([O-])=O	InChI=1S/C5H8N4O12/c10-6(11)18-1-5(2-19-7(12)13,3-20-8(14)15)4-21-9(16)17/h1-4H2	C5H8N4O12	316.135	316.013871714	116	437	70	78	0.08196306	0
1101	DTXSID2023434	Pentetic acid	67-43-6	QPCDCPDFJACHGM-UHFFFAOYSA-N	N,N-Bis{2-[bis(carboxymethyl)amino]ethyl}glycine	OC(=O)CN(CCN(CC(O)=O)CC(O)=O)CCN(CC(O)=O)CC(O)=O	InChI=1S/C14H23N3O10/c18-10(19)5-15(1-3-16(6-11(20)21)7-12(22)23)2-4-17(8-13(24)25)9-14(26)27/h1-9H2,(H,18,19)(H,20,21)(H,22,23)(H,24,25)(H,26,27)	C14H23N3O10	393.349	393.138343953	103	7487	182	114	0.02295649	0
1102	DTXSID7023435	Pentobarbital	76-74-4	WEXRUCMBJFQVBZ-UHFFFAOYSA-N	5-Ethyl-2-hydroxy-5-(pentan-2-yl)pyrimidine-4,6(1H,5H)-dione	CCCC(C)C1(C(=O)NC(=O)NC1=O)CC	InChI=1/C11H18N2O3/c1-4-6-7(3)11(5-2)8(14)12-10(16)13-9(11)15/h7H,4-6H2,1-3H3,(H2,12,13,14,15,16)	C11H18N2O3	226.27599999999998	226.13174244799998	94	10028	126	-	0.26463267	0
1103	DTXSID2023436	Pentostatin	53910-25-1	FPVKHBSQESCIEP-JQCXWYLXSA-N	(8R)-3-(2-Deoxy-beta-D-erythro-pentofuranosyl)-3,6,7,8-tetrahydroimidazo[4,5-d][1,3]diazepin-8-ol	C1C(C(OC1N2C=NC3=C2NC=NCC3O)CO)O	InChI=1S/C11H16N4O4/c16-3-8-6(17)1-9(19-8)15-5-14-10-7(18)2-12-4-13-11(10)15/h4-9,16-18H,1-3H2,(H,12,13)/t6-,7+,8+,9+/m0/s1	C11H16N4O4	268.27299999999997	268.11715501099997	52	937	102	4	0.045788199999999994	0
1104	DTXSID7023437	3,7-Dihydro-3,7-dimethyl-1-(5-oxohexyl)-1H-Purine-2,6-dione	6493-05-06 00:00:00	BYPFEZZEUUWMEJ-UHFFFAOYSA-N	3,7-Dimethyl-1-(5-oxohexyl)-3,7-dihydro-1H-purine-2,6-dione	CN1C=NC2=C1C(=O)N(CCCCC(C)=O)C(=O)N2C	InChI=1S/C13H18N4O3/c1-9(18)6-4-5-7-17-12(19)10-11(14-8-15(10)2)16(3)13(17)20/h8H,4-7H2,1-3H3	C13H18N4O3	278.312	278.137890456	99	3871	234	1	0.05176419	0
1105	DTXSID6023440	Perindopril	82834-16-0	IPVQLZZIHOAWMC-QXKUPLGCSA-N	(2S,3aS,7aS)-1-[(2S)-2-{[(2S)-1-Ethoxy-1-oxopentan-2-yl]amino}propanoyl]octahydro-1H-indole-2-carboxylic acid (non-preferred name)	CCC[C@H](N[C@@H](C)C(=O)N1[C@H]2CCCC[C@H]2C[C@H]1C(O)=O)C(=O)OCC	InChI=1S/C19H32N2O5/c1-4-8-14(19(25)26-5-2)20-12(3)17(22)21-15-10-7-6-9-13(15)11-16(21)18(23)24/h12-16,20H,4-11H2,1-3H3,(H,23,24)/t12-,13-,14-,15-,16-/m0/s1	C19H32N2O5	368.474	368.23112213800005	56	1558	116	-	0.004214316599999999	0
1106	DTXSID1023441	Perphenazine	58-39-9	RGCVKNLCSQQDEP-UHFFFAOYSA-N	2-{4-[3-(2-Chloro-10H-phenothiazin-10-yl)propyl]piperazin-1-yl}ethan-1-ol	OCCN1CCN(CCCN2C3=CC=CC=C3SC3=C2C=C(Cl)C=C3)CC1	InChI=1S/C21H26ClN3OS/c22-17-6-7-21-19(16-17)25(18-4-1-2-5-20(18)27-21)9-3-8-23-10-12-24(13-11-23)14-15-26/h1-2,4-7,16,26H,3,8-15H2	C21H26ClN3OS	403.97	403.1485113	85	1544	239	1	0.018398345	0
1107	DTXSID6023442	Phenacemide	63-98-9	XPFRXWCVYUEORT-UHFFFAOYSA-N	N-Carbamoyl-2-phenylacetamide	NC(=O)NC(=O)CC1=CC=CC=C1	InChI=1S/C9H10N2O2/c10-9(13)11-8(12)6-7-4-2-1-3-5-7/h1-5H,6H2,(H3,10,11,12,13)	C9H10N2O2	178.19099999999997	178.07422757	66	60	115	1	0.08649391	0
1108	DTXSID5023453	Phenindione	83-12-5	NFBAXHOPROOJAW-UHFFFAOYSA-N	2-Phenyl-1H-indene-1,3(2H)-dione	O=C1C(C(=O)C2=CC=CC=C12)C1=CC=CC=C1	InChI=1S/C15H10O2/c16-14-11-8-4-5-9-12(11)15(17)13(14)10-6-2-1-3-7-10/h1-9,13H	C15H10O2	222.243	222.068079562	64	859	181	-	0.04725024	0
1109	DTXSID0023458	Phenoxybenzamine	59-96-1	QZVCTJOXCFMACW-UHFFFAOYSA-N	N-Benzyl-N-(2-chloroethyl)-1-phenoxypropan-2-amine	CC(COC1=CC=CC=C1)N(CCCl)CC1=CC=CC=C1	InChI=1/C18H22ClNO/c1-16(15-21-18-10-6-3-7-11-18)20(13-12-19)14-17-8-4-2-5-9-17/h2-11,16H,12-15H2,1H3	C18H22ClNO	303.83	303.138992	66	4935	142	3	0.22578099999999998	0
1110	DTXSID4023460	Phensuximide	86-34-0	WLWFNJKHKGIJNW-UHFFFAOYSA-N	1-Methyl-3-phenylpyrrolidine-2,5-dione	CN1C(=O)CC(C1=O)C1=CC=CC=C1	InChI=1/C11H11NO2/c1-12-10(13)7-9(11(12)14)8-5-3-2-4-6-8/h2-6,9H,7H2,1H3	C11H11NO2	189.21400000000003	189.078978598	57	34	89	-	0.5598979000000001	1
1111	DTXSID4023462	Phentolamine	50-60-2	MRBDMNSDAVCSSF-UHFFFAOYSA-N	3-{[(4,5-Dihydro-1H-imidazol-2-yl)methyl](4-methylphenyl)amino}phenol	CC1=CC=C(C=C1)N(CC1=NCCN1)C1=CC(O)=CC=C1	InChI=1S/C17H19N3O/c1-13-5-7-14(8-6-13)20(12-17-18-9-10-19-17)15-3-2-4-16(21)11-15/h2-8,11,21H,9-10,12H2,1H3,(H,18,19)	C17H19N3O	281.35900000000004	281.152812244	66	8971	164	-	0.23152897	0
1112	DTXSID9023463	DL-Phenylalanine	150-30-1	COLNVLDHVKWLRT-UHFFFAOYSA-N	Phenylalanine	NC(CC1=CC=CC=C1)C(O)=O	InChI=1/C9H11NO2/c10-8(9(11)12)6-7-4-2-1-3-5-7/h1-5,8H,6,10H2,(H,11,12)	C9H11NO2	165.192	165.078978598	76	21410	242	-	0.01604101	0
1113	DTXSID8023470	Phthalylsulfathiazole	85-73-4	PBMSWVPMRUJMPE-UHFFFAOYSA-N	2-({4-[(1,3-Thiazol-2-yl)sulfamoyl]phenyl}carbamoyl)benzoic acid	OC(=O)C1=C(C=CC=C1)C(=O)NC1=CC=C(C=C1)S(=O)(=O)NC1=NC=CS1	InChI=1S/C17H13N3O5S2/c21-15(13-3-1-2-4-14(13)16(22)23)19-11-5-7-12(8-6-11)27(24,25)20-17-18-9-10-26-17/h1-10H,(H,18,20)(H,19,21)(H,22,23)	C17H13N3O5S2	403.43	403.029662879	69	90	158	1	0.014669627	0
1114	DTXSID3023471	Physostigmine	57-47-6	PIJVFDBKTWXHHD-HIFRSBDPSA-N	(3aS,8aR)-1,3a,8-Trimethyl-1,2,3,3a,8,8a-hexahydropyrrolo[2,3-b]indol-5-yl methylcarbamate	CNC(=O)OC1=CC2=C(C=C1)N(C)[C@H]1N(C)CC[C@@]21C	InChI=1S/C15H21N3O2/c1-15-7-8-17(3)13(15)18(4)12-6-5-10(9-11(12)15)20-14(19)16-2/h5-6,9,13H,7-8H2,1-4H3,(H,16,19)/t13-,15+/m1/s1	C15H21N3O2	275.35200000000003	275.163376928	89	5997	178	-	0.0055874290000000005	0
1115	DTXSID8023472	Phytonadione	84-80-0	MBWXNTAXLNYFJB-NKFFZRIASA-N	2-Methyl-3-[(2E,7R,11R)-3,7,11,15-tetramethylhexadec-2-en-1-yl]naphthalene-1,4-dione	CC(C)CCC[C@@H](C)CCC[C@@H](C)CCC\C(C)=C\CC1=C(C)C(=O)C2=C(C=CC=C2)C1=O	InChI=1S/C31H46O2/c1-22(2)12-9-13-23(3)14-10-15-24(4)16-11-17-25(5)20-21-27-26(6)30(32)28-18-7-8-19-29(28)31(27)33/h7-8,18-20,22-24H,9-17,21H2,1-6H3/b25-20+/t23-,24-/m1/s1	C31H46O2	450.707	450.349780721	76	1444	130	1	0.011055648000000001	0
1116	DTXSID8023474	1-(1-(4,4-bis(4-fluorophenyl)butyl)-4-piperidinyl)-1,3-dihydro-2H-Benzimidazol-2-one	2062-78-4	YVUQSNJEYSNKRX-UHFFFAOYSA-N	1-{1-[4,4-Bis(4-fluorophenyl)butyl]piperidin-4-yl}-1,3-dihydro-2H-benzimidazol-2-one	FC1=CC=C(C=C1)C(CCCN1CCC(CC1)N1C(=O)NC2=C1C=CC=C2)C1=CC=C(F)C=C1	InChI=1S/C28H29F2N3O/c29-22-11-7-20(8-12-22)25(21-9-13-23(30)14-10-21)4-3-17-32-18-15-24(16-19-32)33-27-6-2-1-5-26(27)31-28(33)34/h1-2,5-14,24-25H,3-4,15-19H2,(H,31,34)	C28H29F2N3O	461.55699999999996	461.22786889199995	92	1674	230	1	0.0070031880000000005	0
1117	DTXSID8023476	Pindolol	13523-86-9	JZQKKSLKJUAGIC-UHFFFAOYSA-N	1-[(1H-Indol-4-yl)oxy]-3-[(propan-2-yl)amino]propan-2-ol	CC(C)NCC(O)COC1=C2C=CNC2=CC=C1	InChI=1/C14H20N2O2/c1-10(2)16-8-11(17)9-18-14-5-3-4-13-12(14)6-7-15-13/h3-7,10-11,15-17H,8-9H2,1-2H3	C14H20N2O2	248.326	248.152477892	89	3607	212	-	0.0040068924	0
1118	DTXSID8023478	Pipecuronium bromide	52212-02-9	TXWBOBJCRVVBJF-YTGGZNJNSA-L	3alpha,17beta-Bis(acetyloxy)-2beta,16beta-bis(4,4-dimethylpiperazin-4-ium-1-yl)-5alpha-androstane dibromide	[Br-].[Br-].CC(=O)O[C@H]1[C@H](C[C@H]2[C@@H]3CC[C@H]4C[C@H](OC(C)=O)[C@H](C[C@]4(C)[C@H]3CC[C@]12C)N1CC[N+](C)(C)CC1)N1CC[N+](C)(C)CC1	InChI=1S/C35H62N4O4.2BrH/c1-24(40)42-32-21-26-9-10-27-28(35(26,4)23-31(32)37-15-19-39(7,8)20-16-37)11-12-34(3)29(27)22-30(33(34)43-25(2)41)36-13-17-38(5,6)18-14-36;;/h26-33H,9-23H2,1-8H3;2*1H/q+2;;/p-2/t26-,27+,28-,29-,30-,31-,32-,33-,34-,35-;;/m0../s1	C35H62Br2N4O4	762.7130000000001	760.3137820000001	31	205	40	-	0.027963817000000002	0
1119	DTXSID3023479	Pipemidic acid	51940-44-4	JOHZPMXAZQZXHR-UHFFFAOYSA-N	8-Ethyl-5-oxo-2-(piperazin-1-yl)-5,8-dihydropyrido[2,3-d]pyrimidine-6-carboxylic acid	CCN1C=C(C(O)=O)C(=O)C2=C1N=C(N=C2)N1CCNCC1	InChI=1S/C14H17N5O3/c1-2-18-8-10(13(21)22)11(20)9-7-16-14(17-12(9)18)19-5-3-15-4-6-19/h7-8,15H,2-6H2,1H3,(H,21,22)	C14H17N5O3	303.322	303.133139427	69	222	157	-	0.11933187	0
1120	DTXSID2023480	Pipenzolate bromide	125-51-9	XEDCWWFPZMHXCM-UHFFFAOYSA-M	1-Ethyl-3-{[hydroxy(diphenyl)acetyl]oxy}-1-methylpiperidin-1-ium bromide	[Br-].CC[N+]1(C)CCCC(C1)OC(=O)C(O)(C1=CC=CC=C1)C1=CC=CC=C1	InChI=1/C22H28NO3.BrH/c1-3-23(2)16-10-15-20(17-23)26-21(24)22(25,18-11-6-4-7-12-18)19-13-8-5-9-14-19;/h4-9,11-14,20,25H,3,10,15-17H2,1-2H3;1H/q+1;/p-1	C22H28BrNO3	434.374	433.12525700000003	42	8	73	-	0.04061973	0
1121	DTXSID7023481	Piperacetazine	3819-00-9	BTFMCMVEUCGQDX-UHFFFAOYSA-N	1-(10-{3-[4-(2-Hydroxyethyl)piperidin-1-yl]propyl}-10H-phenothiazin-2-yl)ethan-1-one	CC(=O)C1=CC2=C(SC3=CC=CC=C3N2CCCN2CCC(CCO)CC2)C=C1	InChI=1S/C24H30N2O2S/c1-18(28)20-7-8-24-22(17-20)26(21-5-2-3-6-23(21)29-24)13-4-12-25-14-9-19(10-15-25)11-16-27/h2-3,5-8,17,19,27H,4,9-16H2,1H3	C24H30N2O2S	410.58	410.202799388	52	8	85	-	0.0072095990000000006	0
1122	DTXSID7023485	Pipobroman	54-91-1	NJBFOOCLYDNZJN-UHFFFAOYSA-N	1,1'-(Piperazine-1,4-diyl)bis(3-bromopropan-1-one)	BrCCC(=O)N1CCN(CC1)C(=O)CCBr	InChI=1S/C10H16Br2N2O2/c11-3-1-9(15)13-5-7-14(8-6-13)10(16)2-4-12/h1-8H2	C10H16Br2N2O2	356.05800000000005	353.957854	54	80	128	1	0.047531784	0
1123	DTXSID7023487	Pirenzepine	28797-61-7	RMHMFHUVIITRHF-UHFFFAOYSA-N	11-[(4-Methylpiperazin-1-yl)acetyl]-5,11-dihydro-6H-pyrido[2,3-b][1,4]benzodiazepin-6-one	CN1CCN(CC(=O)N2C3=CC=CC=C3C(=O)NC3=C2N=CC=C3)CC1	InChI=1S/C19H21N5O2/c1-22-9-11-23(12-10-22)13-17(25)24-16-7-3-2-5-14(16)19(26)21-15-6-4-8-20-18(15)24/h2-8H,9-13H2,1H3,(H,21,26)	C19H21N5O2	351.41	351.16952493599996	59	3701	125	-	0.041170776	0
1124	DTXSID2023488	Piretanide	55837-27-9	UJEWTUDSLQGTOA-UHFFFAOYSA-N	4-Phenoxy-3-(pyrrolidin-1-yl)-5-sulfamoylbenzoic acid	NS(=O)(=O)C1=C(OC2=CC=CC=C2)C(=CC(=C1)C(O)=O)N1CCCC1	InChI=1S/C17H18N2O5S/c18-25(22,23)15-11-12(17(20)21)10-14(19-8-4-5-9-19)16(15)24-13-6-2-1-3-7-13/h1-3,6-7,10-11H,4-5,8-9H2,(H,20,21)(H2,18,22,23)	C17H18N2O5S	362.4	362.09364286199997	56	225	95	-	0.00844872	0
1125	DTXSID6023490	Pizotyline	15574-96-6	FIADGNVRKBPQEU-UHFFFAOYSA-N	4-(9,10-Dihydro-4H-benzo[4,5]cyclohepta[1,2-b]thiophen-4-ylidene)-1-methylpiperidine	CN1CCC(CC1)=C1C2=C(CCC3=CC=CC=C13)SC=C2	InChI=1S/C19H21NS/c1-20-11-8-15(9-12-20)19-16-5-3-2-4-14(16)6-7-18-17(19)10-13-21-18/h2-5,10,13H,6-9,11-12H2,1H3	C19H21NS	295.44	295.139470854	59	248	133	-	0.007194221	0
1126	DTXSID6023492	Plicamycin	18378-89-7	CFCUWKMKBJTWLW-GWRQQDNDSA-N	(1S)-5-Deoxy-1-C-[(3S)-7-{[2,6-dideoxy-3-O-(2,6-dideoxy-beta-D-arabino-hexopyranosyl)-beta-D-lyxo-hexopyranosyl]oxy}-3-{[2,6-dideoxy-3-C-methyl-beta-D-ribo-hexopyranosyl-(1->3)-2,6-dideoxy-beta-D-arab ino-hexopyranosyl-(1->3)-2,6-dideoxy-beta-D-arabino-hexopyranosyl]oxy}-5,10-dihydroxy-6-methyl-4-oxo-1,2,3,4-tetrahydroanthracen-2-yl]-1-O-methyl-D-xylulose	CO[C@@H](C1CC2=CC3=C(C(O)=C(C)C(O[C@H]4C[C@@H](O[C@H]5C[C@@H](O)[C@H](O)[C@@H](C)O5)[C@@H](O)[C@@H](C)O4)=C3)C(O)=C2C(=O)[C@H]1O[C@H]1C[C@@H](O[C@H]2C[C@@H](O[C@H]3C[C@](C)(O)[C@H](O)[C@@H](C)O3)[C@H](O)[C@@H](C)O2)[C@H](O)[C@@H](C)O1)C(=O)[C@@H](O)[C@@H](C)O	InChI=1S/C52H76O24/c1-18-29(72-34-14-30(43(58)21(4)68-34)73-33-13-28(54)42(57)20(3)67-33)12-26-10-25-11-27(49(66-9)48(63)41(56)19(2)53)50(47(62)39(25)46(61)38(26)40(18)55)76-36-16-31(44(59)23(6)70-36)74-35-15-32(45(60)22(5)69-35)75-37-17-52(8,65)51(64)24(7)71-37/h10,12,19-24,27-28,30-37,41-45,49-51,53-61,64-65H,11,13-17H2,1-9H3/t19-,20-,21-,22-,23-,24-,27?,28-,30-,31-,32-,33+,34+,35+,36+,37+,41+,…	C52H76O24	1085.156	1084.472653327	46	1007	23	1	0.036776662	0
1127	DTXSID1023495	Pralidoxime chloride	51-15-0	HIGSLXSBYYMVKI-UHFFFAOYSA-N	2-[(E)-(Hydroxyimino)methyl]-1-methylpyridin-1-ium chloride	[Cl-].C[N+]1=C(\C=N\O)C=CC=C1	InChI=1S/C7H8N2O.ClH/c1-9-5-3-2-4-7(9)6-8-10;/h2-6H,1H3;1H	C7H9ClN2O	172.61	172.0403406	46	574	87	2	0.29027970000000003	0
1128	DTXSID6023496	Pramipexole	104632-26-0	FASDKYOPVNHBLU-ZETCQYMHSA-N	(6S)-N~6~-Propyl-4,5,6,7-tetrahydro-1,3-benzothiazole-2,6-diamine	CCCN[C@H]1CCC2=C(C1)SC(N)=N2	InChI=1S/C10H17N3S/c1-2-5-12-7-3-4-8-9(6-7)14-10(11)13-8/h7,12H,2-6H2,1H3,(H2,11,13)/t7-/m0/s1	C10H17N3S	211.33	211.114318733	52	825	154	2	0.010868043	0
1129	DTXSID1023497	Pranoprofen	52549-17-4	TVQZAMVBTVNYLA-UHFFFAOYSA-N	2-(5H-[1]Benzopyrano[2,3-b]pyridin-7-yl)propanoic acid	CC(C(O)=O)C1=CC2=C(OC3=NC=CC=C3C2)C=C1	InChI=1/C15H13NO3/c1-9(15(17)18)10-4-5-13-12(7-10)8-11-3-2-6-16-14(11)19-13/h2-7,9H,8H2,1H3,(H,17,18)	C15H13NO3	255.273	255.08954328299998	43	92	123	-	0.01618269	0
1130	DTXSID3023502	Prednisolone acetate	52-21-1	LRJOMUJRLNCICJ-JZYPGELDSA-N	11beta,17-Dihydroxy-3,20-dioxopregna-1,4-dien-21-yl acetate	[H][C@@]12CC[C@](O)(C(=O)COC(C)=O)[C@@]1(C)C[C@H](O)[C@@]1([H])[C@@]2([H])CCC2=CC(=O)C=C[C@]12C	InChI=1S/C23H30O6/c1-13(24)29-12-19(27)23(28)9-7-17-16-5-4-14-10-15(25)6-8-21(14,2)20(16)18(26)11-22(17,23)3/h6,8,10,16-18,20,26,28H,4-5,7,9,11-12H2,1-3H3/t16-,17-,18-,20+,21-,22-,23-/m0/s1	C23H30O6	402.48699999999997	402.204238686	50	510	112	1	0.007391065400000001	0
1131	DTXSID8023505	Prednisolone tebutate	7681-14-3	HUMXXHTVHHLNRO-KAJVQRHHSA-N	11beta,17-Dihydroxy-3,20-dioxopregna-1,4-dien-21-yl 3,3-dimethylbutanoate	[H][C@@]12CC[C@](O)(C(=O)COC(=O)CC(C)(C)C)[C@@]1(C)C[C@H](O)[C@@]1([H])[C@@]2([H])CCC2=CC(=O)C=C[C@]12C	InChI=1S/C27H38O6/c1-24(2,3)14-22(31)33-15-21(30)27(32)11-9-19-18-7-6-16-12-17(28)8-10-25(16,4)23(18)20(29)13-26(19,27)5/h8,10,12,18-20,23,29,32H,6-7,9,11,13-15H2,1-5H3/t18-,19-,20-,23+,25-,26-,27-/m0/s1	C27H38O6	458.595	458.266838944	37	19	39	-	0.0118424	0
1132	DTXSID3023508	Prifinium bromide	4630-95-9	UCGJZJXOPSNTGZ-UHFFFAOYSA-M	3-(Diphenylmethylidene)-1,1-diethyl-2-methylpyrrolidin-1-ium bromide	[Br-].CC[N+]1(CC)CCC(C1C)=C(C1=CC=CC=C1)C1=CC=CC=C1	InChI=1/C22H28N.BrH/c1-4-23(5-2)17-16-21(18(23)3)22(19-12-8-6-9-13-19)20-14-10-7-11-15-20;/h6-15,18H,4-5,16-17H2,1-3H3;1H/q+1;/p-1	C22H28BrN	386.37699999999995	385.140513	38	4	74	-	0.057251185	0
1133	DTXSID7023510	Primidone	125-33-7	DQMZLTXERSFNPB-UHFFFAOYSA-N	5-Ethyl-5-phenyl-1,3-diazinane-4,6-dione	CCC1(C(=O)NCNC1=O)C1=CC=CC=C1	InChI=1S/C12H14N2O2/c1-2-12(9-6-4-3-5-7-9)10(15)13-8-14-11(12)16/h3-7H,2,8H2,1H3,(H,13,15)(H,14,16)	C12H14N2O2	218.25599999999997	218.10552769900002	116	1337	255	1	0.06935862	0
1134	DTXSID7023512	Procainamide	51-06-9	REQCZEXYDRLIBE-UHFFFAOYSA-N	4-Amino-N-[2-(diethylamino)ethyl]benzamide	CCN(CC)CCNC(=O)C1=CC=C(N)C=C1	InChI=1S/C13H21N3O/c1-3-16(4-2)10-9-15-13(17)11-5-7-12(14)8-6-11/h5-8H,3-4,9-10,14H2,1-2H3,(H,15,17)	C13H21N3O	235.331	235.168462308	69	3479	196	-	0.05509755	0
1135	DTXSID7023516	Proglumide	6620-60-6	DGMKFQYCZXERLX-UHFFFAOYSA-N	N~2~-Benzoyl-N,N-dipropyl-alpha-glutamine	CCCN(CCC)C(=O)C(CCC(O)=O)NC(=O)C1=CC=CC=C1	InChI=1/C18H26N2O4/c1-3-12-20(13-4-2)18(24)15(10-11-16(21)22)19-17(23)14-8-6-5-7-9-14/h5-9,15H,3-4,10-13H2,1-2H3,(H,19,23)(H,21,22)	C18H26N2O4	334.416	334.189257325	53	784	182	-	0.004501879	0
1136	DTXSID7023518	Promethazine	60-87-7	PWWVAXIEGOYWEE-UHFFFAOYSA-N	N,N-Dimethyl-1-(10H-phenothiazin-10-yl)propan-2-amine	CC(CN1C2=C(SC3=C1C=CC=C3)C=CC=C2)N(C)C	InChI=1/C17H20N2S/c1-13(18(2)3)12-19-14-8-4-6-10-16(14)20-17-11-7-5-9-15(17)19/h4-11,13H,12H2,1-3H3	C17H20N2S	284.42	284.134719826	89	2947	149	10	0.02078411	0
1137	DTXSID2023519	Propantheline bromide	50-34-0	XLBIBBZXLMYSFF-UHFFFAOYSA-M	N-Methyl-N-(propan-2-yl)-N-{2-[(9H-xanthene-9-carbonyl)oxy]ethyl}propan-2-aminium bromide	[Br-].CC(C)[N+](C)(CCOC(=O)C1C2=CC=CC=C2OC2=C1C=CC=C2)C(C)C	InChI=1S/C23H30NO3.BrH/c1-16(2)24(5,17(3)4)14-15-26-23(25)22-18-10-6-8-12-20(18)27-21-13-9-7-11-19(21)22;/h6-13,16-17,22H,14-15H2,1-5H3;1H/q+1;/p-1	C23H30BrNO3	448.401	447.140907	60	570	123	1	0.014356762	0
1138	DTXSID6023523	Propofol	2078-54-8	OLBCVFGFOZPWHH-UHFFFAOYSA-N	2,6-Di(propan-2-yl)phenol	CC(C)C1=CC=CC(C(C)C)=C1O	InChI=1S/C12H18O/c1-8(2)10-6-5-7-11(9(3)4)12(10)13/h5-9,13H,1-4H3	C12H18O	178.275	178.13576519999998	126	12591	254	12	0.071466506	0
1139	DTXSID1023526	(+/-) Propylhexedrine	101-40-6	JCRIVQIOJSSCQD-UHFFFAOYSA-N	1-Cyclohexyl-N-methylpropan-2-amine	CNC(C)CC1CCCCC1	InChI=1/C10H21N/c1-9(11-2)8-10-6-4-3-5-7-10/h9-11H,3-8H2,1-2H3	C10H21N	155.285	155.16739968	56	8	61	-	0.040380507999999996	0
1140	DTXSID6023529	Propyphenazone	479-92-5	PXWLVJLKJGVOKE-UHFFFAOYSA-N	1,5-Dimethyl-2-phenyl-4-(propan-2-yl)-1,2-dihydro-3H-pyrazol-3-one	CC(C)C1=C(C)N(C)N(C1=O)C1=CC=CC=C1	InChI=1S/C14H18N2O/c1-10(2)13-11(3)15(4)16(14(13)17)12-8-6-5-7-9-12/h5-10H,1-4H3	C14H18N2O	230.31099999999998	230.141913208	82	120	112	-	0.048847407	0
1141	DTXSID5023532	Proscillaridin	466-06-8	MYEJFUXQJGHEQK-ALRJYLEOSA-N	3beta-[(6-Deoxy-alpha-L-mannopyranosyl)oxy]-14-hydroxybufa-4,20,22-trienolide	C[C@@H]1O[C@@H](O[C@H]2CC[C@]3(C)[C@H]4CC[C@]5(C)[C@H](CC[C@]5(O)[C@@H]4CCC3=C2)C2=COC(=O)C=C2)[C@H](O)[C@H](O)[C@H]1O	InChI=1S/C30H42O8/c1-16-24(32)25(33)26(34)27(37-16)38-19-8-11-28(2)18(14-19)5-6-22-21(28)9-12-29(3)20(10-13-30(22,29)35)17-4-7-23(31)36-15-17/h4,7,14-16,19-22,24-27,32-35H,5-6,8-13H2,1-3H3/t16-,19-,20+,21-,22+,24-,25+,26+,27-,28-,29+,30-/m0/s1	C30H42O8	530.658	530.287968312	55	90	51	-	0.008882314	0
1142	DTXSID0023533	Protirelin	24305-27-9	XNSAINXGIQZQOO-SRVKXCTJSA-N	5-Oxo-L-prolyl-L-histidyl-L-prolinamide	NC(=O)[C@@H]1CCCN1C(=O)[C@H](CC1=CN=CN1)NC(=O)[C@@H]1CCC(=O)N1	InChI=1S/C16H22N6O4/c17-14(24)12-2-1-5-22(12)16(26)11(6-9-7-18-8-19-9)21-15(25)10-3-4-13(23)20-10/h7-8,10-12H,1-6H2,(H2,17,24)(H,18,19)(H,20,23)(H,21,25)/t10-,11-,12-/m0/s1	C16H22N6O4	362.39	362.170253212	60	12690	94	2	0.011297076999999999	0
1143	DTXSID5023536	Proxyphylline	603-00-9	KYHQZNGJUGFTGR-UHFFFAOYSA-N	7-(2-Hydroxypropyl)-1,3-dimethyl-3,7-dihydro-1H-purine-2,6-dione	CC(O)CN1C=NC2=C1C(=O)N(C)C(=O)N2C	InChI=1/C10H14N4O3/c1-6(15)4-14-5-11-8-7(14)9(16)13(3)10(17)12(8)2/h5-6,15H,4H2,1-3H3	C10H14N4O3	238.247	238.10659032700002	66	44	116	-	0.07930684	0
1144	DTXSID9023540	Pyridostigmine bromide	101-26-8	VNYBTNPBYXSMOO-UHFFFAOYSA-M	3-[(Dimethylcarbamoyl)oxy]-1-methylpyridin-1-ium bromide	[Br-].CN(C)C(=O)OC1=CC=C[N+](C)=C1	InChI=1S/C9H13N2O2.BrH/c1-10(2)9(12)13-8-5-4-6-11(3)7-8;/h4-7H,1-3H3;1H/q+1;/p-1	C9H13BrN2O2	261.119	260.01604100000003	56	1531	156	2	0.06855872	0
1145	DTXSID4023541	Pyridoxine	65-23-6	LXNHXLLTXMVWPM-UHFFFAOYSA-N	4,5-Bis(hydroxymethyl)-2-methylpyridin-3-ol	CC1=C(O)C(CO)=C(CO)C=N1	InChI=1S/C8H11NO3/c1-5-8(12)7(4-11)6(3-10)2-9-5/h2,10-12H,3-4H2,1H3	C8H11NO3	169.18	169.073893218	108	9892	194	1	0.3343618	0
1146	DTXSID9023542	Pyrilamine	91-84-9	YECBIJXISLIIDS-UHFFFAOYSA-N	N~1~-[(4-Methoxyphenyl)methyl]-N~2~,N~2~-dimethyl-N~1~-(pyridin-2-yl)ethane-1,2-diamine	COC1=CC=C(CN(CCN(C)C)C2=NC=CC=C2)C=C1	InChI=1S/C17H23N3O/c1-19(2)12-13-20(17-6-4-5-11-18-17)14-15-7-9-16(21-3)10-8-15/h4-11H,12-14H2,1-3H3	C17H23N3O	285.39099999999996	285.184112373	78	1763	140	-	0.09012702	0
1147	DTXSID4023545	Pyrvinium pamoate	3546-41-6	OOPDAHSJBRZRPH-UHFFFAOYSA-L	Bis{6-(dimethylamino)-2-[(E)-2-(2,5-dimethyl-1-phenyl-1H-pyrrol-3-yl)ethenyl]-1-methylquinolin-1-ium} 4,4'-methylenebis(3-hydroxynaphthalene-2-carboxylate)	CC1=CC(=C(N1C2=CC=CC=C2)C)C=CC3=[N+](C4=C(C=C3)C=C(C=C4)N(C)C)C.CC1=CC(=C(N1C2=CC=CC=C2)C)C=CC3=[N+](C4=C(C=C3)C=C(C=C4)N(C)C)C.C1=CC=C2C(=C1)C=C(C(=C2CC3=C(C(=CC4=CC=CC=C43)C(=O)O)[O-])[O-])C(=O)O	InChI=1S/2C26H28N3.C23H16O6/c2*1-19-17-21(20(2)29(19)24-9-7-6-8-10-24)11-13-23-14-12-22-18-25(27(3)4)15-16-26(22)28(23)5;24-20-16(14-7-3-1-5-12(14)9-18(20)22(26)27)11-17-15-8-4-2-6-13(15)10-19(21(17)25)23(28)29/h2*6-18H,1-5H3;1-10,24-25H,11H2,(H,26,27)(H,28,29)/q2*+1;/p-2	C75H70N6O6	1151.421	1150.535683998	31	107	44	-	0.00862515	0
1148	DTXSID9023546	Quetiapine	111974-69-7	URKOMYMAXPYINW-UHFFFAOYSA-N	2-{2-[4-(Dibenzo[b,f][1,4]thiazepin-11-yl)piperazin-1-yl]ethoxy}ethan-1-ol	OCCOCCN1CCN(CC1)C1=NC2=C(SC3=C1C=CC=C3)C=CC=C2	InChI=1S/C21H25N3O2S/c25-14-16-26-15-13-23-9-11-24(12-10-23)21-17-5-1-3-7-19(17)27-20-8-4-2-6-18(20)22-21/h1-8,25H,9-16H2	C21H25N3O2S	383.51	383.166748231	69	-	144	9	0.022694826	0
1149	DTXSID9023548	Quinethazone	73-49-4	AGMMTXLNIQSRCG-UHFFFAOYSA-N	7-Chloro-2-ethyl-4-oxo-1,2,3,4-tetrahydroquinazoline-6-sulfonamide	CCC1NC(=O)C2=CC(=C(Cl)C=C2N1)S(N)(=O)=O	InChI=1/C10H12ClN3O3S/c1-2-9-13-7-4-6(11)8(18(12,16)17)3-5(7)10(15)14-9/h3-4,9,13H,2H2,1H3,(H,14,15)(H2,12,16,17)	C10H12ClN3O3S	289.73	289.0287901	60	44	78	-	0.14183438	0
1150	DTXSID4023549	Quinidine	56-54-2	LOUPRKONTZGTKE-LHHVKLHASA-N	(9S)-6'-Methoxycinchonan-9-ol	[H][C@@]1(C[C@@H]2CC[N@]1C[C@@H]2C=C)[C@@H](O)C1=CC=NC2=C1C=C(OC)C=C2	InChI=1S/C20H24N2O2/c1-3-13-12-22-9-7-14(13)10-19(22)20(23)16-6-8-21-18-5-4-15(24-2)11-17(16)18/h3-6,8,11,13-14,19-20,23H,1,7,9-10,12H2,2H3/t13-,14-,19+,20-/m0/s1	C20H24N2O2	324.42400000000004	324.18377802099997	82	6118	169	-	0.002124995	0
1151	DTXSID3023550	Raloxifene	84449-90-1	GZUITABIAKMVPG-UHFFFAOYSA-N	[6-Hydroxy-2-(4-hydroxyphenyl)-1-benzothiophen-3-yl]{4-[2-(piperidin-1-yl)ethoxy]phenyl}methanone	OC1=CC=C(C=C1)C1=C(C(=O)C2=CC=C(OCCN3CCCCC3)C=C2)C2=CC=C(O)C=C2S1	InChI=1S/C28H27NO4S/c30-21-8-4-20(5-9-21)28-26(24-13-10-22(31)18-25(24)34-28)27(32)19-6-11-23(12-7-19)33-17-16-29-14-2-1-3-15-29/h4-13,18,30-31H,1-3,14-17H2	C28H27NO4S	473.59	473.16607952699997	65	2415	174	3	0.009177148000000001	0
1152	DTXSID8023551	Ramipril	87333-19-5	HDACQVRGBOVJII-JBDAPHQKSA-N	(2S,3aS,6aS)-1-[(2S)-2-{[(2S)-1-Ethoxy-1-oxo-4-phenylbutan-2-yl]amino}propanoyl]octahydrocyclopenta[b]pyrrole-2-carboxylic acid (non-preferred name)	CCOC(=O)[C@H](CCC1=CC=CC=C1)N[C@@H](C)C(=O)N1[C@H]2CCC[C@H]2C[C@H]1C(O)=O	InChI=1S/C23H32N2O5/c1-3-30-23(29)18(13-12-16-8-5-4-6-9-16)24-15(2)21(26)25-19-11-7-10-17(19)14-20(25)22(27)28/h4-6,8-9,15,17-20,24H,3,7,10-14H2,1-2H3,(H,27,28)/t15-,17-,18-,19-,20-/m0/s1	C23H32N2O5	416.51800000000003	416.23112213800005	68	1899	184	2	0.0042300224	0
1153	DTXSID3023552	Repaglinide	135062-02-1	FAEKWTJYAYMJKF-QHCPKHFHSA-N	2-Ethoxy-4-[2-({(1S)-3-methyl-1-[2-(piperidin-1-yl)phenyl]butyl}amino)-2-oxoethyl]benzoic acid	CCOC1=C(C=CC(CC(=O)N[C@@H](CC(C)C)C2=C(C=CC=C2)N2CCCCC2)=C1)C(O)=O	InChI=1S/C27H36N2O4/c1-4-33-25-17-20(12-13-22(25)27(31)32)18-26(30)28-23(16-19(2)3)21-10-6-7-11-24(21)29-14-8-5-9-15-29/h6-7,10-13,17,19,23H,4-5,8-9,14-16,18H2,1-3H3,(H,28,30)(H,31,32)/t23-/m0/s1	C27H36N2O4	452.595	452.26750764699995	61	465	189	2	0.009236008	0
1154	DTXSID3023554	Rescinnamine	24815-24-5	SZLZWPPUNLXJEA-QEGASFHISA-N	Methyl 11,17alpha-dimethoxy-18beta-{[(2E)-3-(3,4,5-trimethoxyphenyl)prop-2-enoyl]oxy}-3beta,20alpha-yohimban-16beta-carboxylate	[H][C@]12C[C@@H](OC(=O)\C=C\C3=CC(OC)=C(OC)C(OC)=C3)[C@H](OC)[C@@H](C(=O)OC)[C@@]1([H])C[C@@]1([H])N(CCC3=C1NC1=C3C=CC(OC)=C1)C2	InChI=1S/C35H42N2O9/c1-40-21-8-9-22-23-11-12-37-18-20-15-29(46-30(38)10-7-19-13-27(41-2)33(43-4)28(14-19)42-3)34(44-5)31(35(39)45-6)24(20)17-26(37)32(23)36-25(22)16-21/h7-10,13-14,16,20,24,26,29,31,34,36H,11-12,15,17-18H2,1-6H3/b10-7+/t20-,24+,26-,29-,31+,34+/m1/s1	C35H42N2O9	634.726	634.28903094	55	37	67	-	0.052344173	0
1155	DTXSID3023556	Retinol	68-26-8	FPIPGXGPPPQFEQ-OVSJKPMPSA-N	Retinol	C\C(=C/CO)\C=C\C=C(/C)\C=C\C1=C(C)CCCC1(C)C	InChI=1S/C20H30O/c1-16(8-6-9-17(2)13-15-21)11-12-19-18(3)10-7-14-20(19,4)5/h6,8-9,11-13,21H,7,10,14-15H2,1-5H3/b9-6+,12-11+,16-8+,17-13+	C20H30O	286.459	286.229665586	117	23721	212	16	0.0039801	0
1156	DTXSID8023557	Ribavirin	36791-04-5	IWUCXVSUMQZMFG-AFCXAGJDSA-N	1-beta-D-Ribofuranosyl-1H-1,2,4-triazole-3-carboxamide	NC(=O)C1=NN(C=N1)[C@@H]1O[C@H](CO)[C@@H](O)[C@H]1O	InChI=1S/C8H12N4O5/c9-6(16)7-10-2-12(11-7)8-5(15)4(14)3(1-13)17-8/h2-5,8,13-15H,1H2,(H2,9,16)/t3-,4-,5-,8-/m1/s1	C8H12N4O5	244.207	244.080769502	90	9886	222	5	0.023412317000000002	0
1157	DTXSID2023565	Rizatriptan	144034-80-0	ULFRLSNUDGIQQP-UHFFFAOYSA-N	N,N-Dimethyl-2-{5-[(1H-1,2,4-triazol-1-yl)methyl]-1H-indol-3-yl}ethan-1-amine	CN(C)CCC1=CNC2=CC=C(CN3C=NC=N3)C=C12	InChI=1S/C15H19N5/c1-19(2)6-5-13-8-17-15-4-3-12(7-14(13)15)9-20-11-16-10-18-20/h3-4,7-8,10-11,17H,5-6,9H2,1-2H3	C15H19N5	269.35200000000003	269.164045632	43	303	131	2	0.11914471	0
1158	DTXSID7023566	Rocuronium bromide	119302-91-9	OYTJKRAYGYRUJK-FMCCZJBLSA-M	17beta-(Acetyloxy)-3alpha-hydroxy-2beta-(morpholin-4-yl)-16beta-[1-(prop-2-en-1-yl)pyrrolidin-1-ium-1-yl]-5alpha-androstane bromide	[Br-].CC(=O)O[C@H]1[C@H](C[C@H]2[C@@H]3CC[C@H]4C[C@H](O)[C@H](C[C@]4(C)[C@H]3CC[C@]12C)N1CCOCC1)[N+]1(CC=C)CCCC1	InChI=1S/C32H53N2O4.BrH/c1-5-14-34(15-6-7-16-34)28-20-26-24-9-8-23-19-29(36)27(33-12-17-37-18-13-33)21-32(23,4)25(24)10-11-31(26,3)30(28)38-22(2)35;/h5,23-30,36H,1,6-21H2,2-4H3;1H/q+1;/p-1/t23-,24+,25-,26-,27-,28-,29-,30-,31-,32-;/m0./s1	C32H53BrN2O4	609.69	608.318871	35	1500	92	1	0.023006171000000002	0
1159	DTXSID2023567	Rofecoxib	162011-90-7	RZJQGNCSTQAWON-UHFFFAOYSA-N	4-[4-(Methanesulfonyl)phenyl]-3-phenylfuran-2(5H)-one	CS(=O)(=O)C1=CC=C(C=C1)C1=C(C(=O)OC1)C1=CC=CC=C1	InChI=1S/C17H14O4S/c1-22(19,20)14-9-7-12(8-10-14)15-11-21-17(18)16(15)13-5-3-2-4-6-13/h2-10H,11H2,1H3	C17H14O4S	314.36	314.061280105	74	1753	216	2	0.10251537	0
1160	DTXSID2023569	Rosiglitazone maleate	155141-29-0	SUFUKZSWUHZXAV-BTJKTKAUSA-N	(2Z)-But-2-enedioic acid--5-[(4-{2-[methyl(pyridin-2-yl)amino]ethoxy}phenyl)methyl]-1,3-thiazolidine-2,4-dione (1/1)	OC(=O)\C=C/C(O)=O.CN(CCOC1=CC=C(CC2SC(=O)NC2=O)C=C1)C1=CC=CC=N1	InChI=1/C18H19N3O3S.C4H4O4/c1-21(16-4-2-3-9-19-16)10-11-24-14-7-5-13(6-8-14)12-15-17(22)20-18(23)25-15;5-3(6)1-2-4(7)8/h2-9,15H,10-12H2,1H3,(H,20,22,23);1-2H,(H,5,6)(H,7,8)/b;2-1-	C22H23N3O7S	473.5	473.125671267	41	3864	85	1	0.008570373000000001	0
1161	DTXSID6023571	Salmeterol	89365-50-4	GIIZNNXWQWCKIB-UHFFFAOYSA-N	2-(Hydroxymethyl)-4-(1-hydroxy-2-{[6-(4-phenylbutoxy)hexyl]amino}ethyl)phenol	OCC1=C(O)C=CC(=C1)C(O)CNCCCCCCOCCCCC1=CC=CC=C1	InChI=1/C25H37NO4/c27-20-23-18-22(13-14-24(23)28)25(29)19-26-15-7-1-2-8-16-30-17-9-6-12-21-10-4-3-5-11-21/h3-5,10-11,13-14,18,25-29H,1-2,6-9,12,15-17,19-20H2	C25H37NO4	415.574	415.272258675	61	-	160	1	0.009866475999999999	0
1162	DTXSID1023572	Salsalate	552-94-3	WVYADZUPLLSGPU-UHFFFAOYSA-N	2-[(2-Hydroxybenzoyl)oxy]benzoic acid	OC(=O)C1=C(OC(=O)C2=C(O)C=CC=C2)C=CC=C1	InChI=1S/C14H10O5/c15-11-7-3-1-5-9(11)14(18)19-12-8-4-2-6-10(12)13(16)17/h1-8,15H,(H,16,17)	C14H10O5	258.22900000000004	258.052823422	57	138	164	4	0.18365443	0
1163	DTXSID1023576	Sennoside A	81-27-6	IPQVTOJGNYVQEO-KGFNBKMBSA-N	(9R,9'R)-5,5'-Bis(beta-D-glucopyranosyloxy)-4,4'-dihydroxy-10,10'-dioxo-9,9',10,10'-tetrahydro[9,9'-bianthracene]-2,2'-dicarboxylic acid	OC[C@H]1O[C@@H](OC2=CC=CC3=C2C(=O)C2=C(C=C(C=C2O)C(O)=O)[C@@H]3[C@@H]2C3=C(C(O[C@@H]4O[C@H](CO)[C@@H](O)[C@H](O)[C@H]4O)=CC=C3)C(=O)C3=C2C=C(C=C3O)C(O)=O)[C@H](O)[C@@H](O)[C@@H]1O	InChI=1S/C42H38O20/c43-11-23-31(47)35(51)37(53)41(61-23)59-21-5-1-3-15-25(17-7-13(39(55)56)9-19(45)27(17)33(49)29(15)21)26-16-4-2-6-22(60-42-38(54)36(52)32(48)24(12-44)62-42)30(16)34(50)28-18(26)8-14(40(57)58)10-20(28)46/h1-10,23-26,31-32,35-38,41-48,51-54H,11-12H2,(H,55,56)(H,57,58)/t23-,24-,25-,26-,31-,32-,35+,36+,37-,38-,41-,42-/m1/s1	C42H38O20	862.7460000000001	862.1956436239999	40	280	90	1	0.029811233	0
1164	DTXSID0023581	Simvastatin	79902-63-9	RYMZZMVNJRMUDD-HGQWONQESA-N	(1S,3R,7S,8S,8aR)-8-{2-[(2R,4R)-4-Hydroxy-6-oxooxan-2-yl]ethyl}-3,7-dimethyl-1,2,3,7,8,8a-hexahydronaphthalen-1-yl 2,2-dimethylbutanoate	CCC(C)(C)C(=O)O[C@H]1C[C@@H](C)C=C2C=C[C@H](C)[C@H](CC[C@@H]3C[C@@H](O)CC(=O)O3)[C@@H]12	InChI=1S/C25H38O5/c1-6-25(4,5)24(28)30-21-12-15(2)11-17-8-7-16(3)20(23(17)21)10-9-19-13-18(26)14-22(27)29-19/h7-8,11,15-16,18-21,23,26H,6,9-10,12-14H2,1-5H3/t15-,16-,18+,19+,20-,21-,23-/m0/s1	C25H38O5	418.574	418.271924324	117	6604	280	2	0.031088262999999998	0
1165	DTXSID5023582	Sirolimus	53123-88-9	QFJCIRLUMZQUOT-HPLJOQBZSA-N	(3S,6R,7E,9R,10R,12R,14S,15E,17E,19E,21S,23S,26R,27R,34aS)-9,27-Dihydroxy-3-{(2R)-1-[(1S,3R,4R)-4-hydroxy-3-methoxycyclohexyl]propan-2-yl}-10,21-dimethoxy-6,8,12,14,20,26-hexamethyl-9,10,12,13,14,21,2 2,23,24,25,26,27,32,33,34,34a-hexadecahydro-3H-23,27-epoxypyrido[2,1-c][1,4]oxazacyclohentriacontine-1,5,11,28,29(4H,6H,31H)-pentone	[H][C@@]12CC[C@@H](C)[C@@](O)(O1)C(=O)C(=O)N1CCCC[C@@]1([H])C(=O)O[C@@]([H])(CC(=O)[C@H](C)\C=C(C)\[C@@H](O)[C@@H](OC)C(=O)[C@H](C)C[C@H](C)\C=C\C=C\C=C(C)\[C@H](C2)OC)[C@H](C)C[C@@H]1CC[C@@H](O)[C@@H](C1)OC	InChI=1S/C51H79NO13/c1-30-16-12-11-13-17-31(2)42(61-8)28-38-21-19-36(7)51(60,65-38)48(57)49(58)52-23-15-14-18-39(52)50(59)64-43(33(4)26-37-20-22-40(53)44(27-37)62-9)29-41(54)32(3)25-35(6)46(56)47(63-10)45(55)34(5)24-30/h11-13,16-17,25,30,32-34,36-40,42-44,46-47,53,56,60H,14-15,18-24,26-29H2,1-10H3/b13-11+,16-12+,31-17+,35-25+/t30-,32-,33-,34-,36-,37+,38+,39+,40-,42+,43+,44-,46-,47+,51-/m1/s1	C51H79NO13	914.187	913.555141608	68	15324	161	3	0.18124494	0
1166	DTXSID5023584	Sitosterol alpha1	474-40-8	LPZCCMIISIBREI-JXMPMKKESA-N	(24Z)-4alpha-Methyl-5alpha-stigmasta-7,24(28)-dien-3beta-ol	C\C=C(\CC[C@@H](C)[C@H]1CC[C@H]2C3=CC[C@H]4[C@H](C)[C@@H](O)CC[C@]4(C)[C@H]3CC[C@]12C)C(C)C	InChI=1S/C30H50O/c1-8-22(19(2)3)10-9-20(4)24-13-14-26-23-11-12-25-21(5)28(31)16-18-30(25,7)27(23)15-17-29(24,26)6/h8,11,19-21,24-28,31H,9-10,12-18H2,1-7H3/b22-8-/t20-,21+,24-,25+,26+,27+,28+,29-,30+/m1/s1	C30H50O	426.72900000000004	426.38616623	25	-	30	-	0.03427261	0
1167	DTXSID5023586	Sofalcone	64506-49-6	GFWRVVCDTLRWPK-KPKJPENVSA-N	{5-[(3-Methylbut-2-en-1-yl)oxy]-2-[(2E)-3-{4-[(3-methylbut-2-en-1-yl)oxy]phenyl}prop-2-enoyl]phenoxy}acetic acid	CC(C)=CCOC1=CC=C(\C=C\C(=O)C2=CC=C(OCC=C(C)C)C=C2OCC(O)=O)C=C1	InChI=1S/C27H30O6/c1-19(2)13-15-31-22-8-5-21(6-9-22)7-12-25(28)24-11-10-23(32-16-14-20(3)4)17-26(24)33-18-27(29)30/h5-14,17H,15-16,18H2,1-4H3,(H,29,30)/b12-7+	C27H30O6	450.531	450.204238686	37	73	82	-	0.0071983635	0
1168	DTXSID0023587	Sorbinil	68367-52-2	LXANPKRCLVQAOG-NSHDSACASA-N	(4S)-6-Fluoro-2,3-dihydrospiro[[1]benzopyran-4,4'-imidazolidine]-2',5'-dione	FC1=CC2=C(OCC[C@]22NC(=O)NC2=O)C=C1	InChI=1S/C11H9FN2O3/c12-6-1-2-8-7(5-6)11(3-4-17-8)9(15)13-10(16)14-11/h1-2,5H,3-4H2,(H2,13,14,15,16)/t11-/m0/s1	C11H9FN2O3	236.202	236.059720321	39	417	65	-	0.026994526	0
1169	DTXSID0023589	Sotalol	3930-20-9	ZBMZVLHSJCTVON-UHFFFAOYSA-N	N-(4-{1-Hydroxy-2-[(propan-2-yl)amino]ethyl}phenyl)methanesulfonamide	CC(C)NCC(O)C1=CC=C(NS(C)(=O)=O)C=C1	InChI=1/C12H20N2O3S/c1-9(2)13-8-12(15)10-4-6-11(7-5-10)14-18(3,16)17/h4-7,9,12-15H,8H2,1-3H3	C12H20N2O3S	272.36	272.11946368599996	70	1966	127	-	0.00734362	0
1170	DTXSID9023590	Sparfloxacin	110871-86-8	DZZWHBIBMUVIIW-DTORHVGOSA-N	5-Amino-1-cyclopropyl-7-[(3R,5S)-3,5-dimethylpiperazin-1-yl]-6,8-difluoro-4-oxo-1,4-dihydroquinoline-3-carboxylic acid	C[C@H]1CN(C[C@@H](C)N1)C1=C(F)C2=C(C(N)=C1F)C(=O)C(=CN2C1CC1)C(O)=O	InChI=1/C19H22F2N4O3/c1-8-5-24(6-9(2)23-8)17-13(20)15(22)12-16(14(17)21)25(10-3-4-10)7-11(18(12)26)19(27)28/h7-10,23H,3-6,22H2,1-2H3,(H,27,28)/t8-,9+	C19H22F2N4O3	392.407	392.16599691	65	593	133	-	0.028331727	0
1171	DTXSID4023591	Sparteine	90-39-1	SLRCCWJSBJZJBV-ZQDZILKHSA-N	Sparteine	[H][C@]12CN3CCCC[C@@]3([H])[C@]([H])(CN3CCCC[C@]13[H])C2	InChI=1S/C15H26N2/c1-3-7-16-11-13-9-12(14(16)5-1)10-17-8-4-2-6-15(13)17/h12-15H,1-11H2/t12-,13-,14-,15+/m0/s1	C15H26N2	234.387	234.209598845	57	891	-	1	0.007244438000000001	0
1172	DTXSID4023593	Spiclomazine hydrochloride	27007-85-8	JRSBQVOEILNXGS-UHFFFAOYSA-N	8-[3-(2-Chloro-10H-phenothiazin-10-yl)propyl]-1-thia-4,8-diazaspiro[4.5]decan-3-one--hydrogen chloride (1/1)	Cl.ClC1=CC2=C(SC3=C(C=CC=C3)N2CCCN2CCC3(CC2)NC(=O)CS3)C=C1	InChI=1S/C22H24ClN3OS2.ClH/c23-16-6-7-20-18(14-16)26(17-4-1-2-5-19(17)29-20)11-3-10-25-12-8-22(9-13-25)24-21(27)15-28-22;/h1-2,4-7,14H,3,8-13,15H2,(H,24,27);1H	C22H25Cl2N3OS2	482.48	481.0816102	25	-	23	-	0.024638652999999996	0
1173	DTXSID4023595	Spiramycin II	24916-51-6	ZPCCSZFPOXBNDL-TXJOLGFOSA-N	(4R,5S,6S,7R,9R,10R,11E,13E,16R)-6-{[(2S,3R,4R,5S,6R)-5-{[(2S,4R,5S,6S)-4,5-Dihydroxy-4,6-dimethyloxan-2-yl]oxy}-4-(dimethylamino)-3-hydroxy-6-methyloxan-2-yl]oxy}-10-{[(2S,5S,6R)-5-(dimethylamino)-6- methyloxan-2-yl]oxy}-5-methoxy-9,16-dimethyl-2-oxo-7-(2-oxoethyl)-1-oxacyclohexadeca-11,13-dien-4-yl acetate (non-preferred name)	CO[C@H]1[C@@H](CC(=O)O[C@H](C)C\C=C\C=C\[C@H](O[C@@H]2CC[C@@H]([C@@H](C)O2)N(C)C)[C@H](C)C[C@H](CC=O)[C@@H]1O[C@@H]1O[C@H](C)[C@@H](O[C@H]2C[C@@](C)(O)[C@@H](O)[C@H](C)O2)[C@@H]([C@H]1O)N(C)C)OC(C)=O	InChI=1S/C45H76N2O15/c1-25-22-31(20-21-48)41(62-44-39(51)38(47(10)11)40(28(4)58-44)61-37-24-45(7,53)43(52)29(5)57-37)42(54-12)34(59-30(6)49)23-35(50)55-26(2)16-14-13-15-17-33(25)60-36-19-18-32(46(8)9)27(3)56-36/h13-15,17,21,25-29,31-34,36-44,51-53H,16,18-20,22-24H2,1-12H3/b14-13+,17-15+/t25-,26-,27-,28-,29+,31+,32+,33+,34-,36-,37+,38-,39-,40-,41+,42+,43+,44+,45-/m1/s1	C45H76N2O15	885.102	884.524569755	35	35	12	-	0.03780079	0
1174	DTXSID6023600	Strychnine	57-24-9	QMGVPVSNSZLJIA-FVWCLLPLSA-N	(19S)-Strychnidin-10-one	[H][C@]12C[C@@]3([H])C4=CCO[C@@]5([H])CC(=O)N6C7=C(C=CC=C7)[C@@]1(CCN2C4)[C@]6([H])[C@@]35[H]	InChI=1S/C21H22N2O2/c24-18-10-16-19-13-9-17-21(6-7-22(17)11-12(13)5-8-25-16)14-3-1-2-4-15(14)23(18)20(19)21/h1-5,13,16-17,19-20H,6-11H2/t13-,16-,17-,19-,20-,21+/m0/s1	C21H22N2O2	334.41900000000004	334.168127956	126	4448	104	175	0.010136485	0
1175	DTXSID6023602	Butanedioic acid	110-15-6	KDYFGRWQOYBRFD-UHFFFAOYSA-N	Butanedioic acid	OC(=O)CCC(O)=O	InChI=1S/C4H6O4/c5-3(6)1-2-4(7)8/h1-2H2,(H,5,6)(H,7,8)	C4H6O4	118.088	118.026608673	147	3198	594	150	0.017767488999999997	0
1176	DTXSID1023603	Succinylcholine chloride	71-27-2	YOEWQQVKRJEPAE-UHFFFAOYSA-L	2,2'-[(1,4-Dioxobutane-1,4-diyl)bis(oxy)]bis(N,N,N-trimethylethan-1-aminium) dichloride	[Cl-].[Cl-].C[N+](C)(C)CCOC(=O)CCC(=O)OCC[N+](C)(C)C	InChI=1S/C14H30N2O4.2ClH/c1-15(2,3)9-11-19-13(17)7-8-14(18)20-12-10-16(4,5)6;;/h7-12H2,1-6H3;2*1H/q+2;;/p-2	C14H30Cl2N2O4	361.3	360.15826289999995	35	6270	83	1	0.006618589	0
1177	DTXSID1023605	Sulbactam	68373-14-8	FKENQMMABCRJMK-RITPCOANSA-N	(2S,5R)-3,3-Dimethyl-4,4,7-trioxo-4lambda~6~-thia-1-azabicyclo[3.2.0]heptane-2-carboxylic acid	CC1(C)[C@@H](N2[C@@H](CC2=O)S1(=O)=O)C(O)=O	InChI=1S/C8H11NO5S/c1-8(2)6(7(11)12)9-4(10)3-5(9)15(8,13)14/h5-6H,3H2,1-2H3,(H,11,12)/t5-,6+/m1/s1	C8H11NO5S	233.24	233.035793632	54	1497	144	1	0.037991463999999996	0
1178	DTXSID6023606	Sulfacytine	17784-12-2	SIBQAECNSSQUOD-UHFFFAOYSA-N	4-Amino-N-(1-ethyl-2-oxo-1,2-dihydropyrimidin-4-yl)benzene-1-sulfonamide	CCN1C=CC(NS(=O)(=O)C2=CC=C(N)C=C2)=NC1=O	InChI=1S/C12H14N4O3S/c1-2-16-8-7-11(14-12(16)17)15-20(18,19)10-5-3-9(13)4-6-10/h3-8H,2,13H2,1H3,(H,14,15,17)	C12H14N4O3S	294.33	294.078661501	43	-	51	-	0.2982347	0
1179	DTXSID1023607	Sulfadimethoxine	122-11-2	ZZORFUFYDOWNEF-UHFFFAOYSA-N	4-Amino-N-(2,6-dimethoxypyrimidin-4-yl)benzene-1-sulfonamide	COC1=NC(OC)=NC(NS(=O)(=O)C2=CC=C(N)C=C2)=C1	InChI=1S/C12H14N4O4S/c1-19-11-7-10(14-12(15-11)20-2)16-21(17,18)9-5-3-8(13)4-6-9/h3-7H,13H2,1-2H3,(H,14,15,16)	C12H14N4O4S	310.33	310.073576121	96	710	227	3	0.08738908	0
1180	DTXSID6023608	Sulfadoxine	2447-57-6	PJSFRIWCGOHTNF-UHFFFAOYSA-N	4-Amino-N-(5,6-dimethoxypyrimidin-4-yl)benzene-1-sulfonamide	COC1=NC=NC(NS(=O)(=O)C2=CC=C(N)C=C2)=C1OC	InChI=1S/C12H14N4O4S/c1-19-10-11(14-7-15-12(10)20-2)16-21(17,18)9-5-3-8(13)4-6-9/h3-7H,13H2,1-2H3,(H,14,15,16)	C12H14N4O4S	310.33	310.073576121	83	2001	173	1	0.10849649	0
1181	DTXSID1023609	Sulfaguanidine	57-67-0	BRBKOPJOKNSWSG-UHFFFAOYSA-N	4-Amino-N-carbamimidoylbenzene-1-sulfonamide	C1=CC(=CC=C1N)S(=O)(=O)N=C(N)N	InChI=1S/C7H10N4O2S/c8-5-1-3-6(4-2-5)14(12,13)11-7(9)10/h1-4H,8H2,(H4,9,10,11)	C7H10N4O2S	214.24	214.052446752	82	235	204	-	0.14875472	0
1182	DTXSID5023611	Sulfamethoxypyridazine	80-35-3	VLYWMPOKSSWJAL-UHFFFAOYSA-N	4-Amino-N-(6-methoxypyridazin-3-yl)benzene-1-sulfonamide	COC1=CC=C(NS(=O)(=O)C2=CC=C(N)C=C2)N=N1	InChI=1S/C11H12N4O3S/c1-18-11-7-6-10(13-14-11)15-19(16,17)9-4-2-8(12)3-5-9/h2-7H,12H2,1H3,(H,13,15)	C11H12N4O3S	280.3	280.063011436	73	664	180	-	0.11718884	0
1183	DTXSID0023612	Sulfamerazine	127-79-7	QPPBRPIAZZHUNT-UHFFFAOYSA-N	4-Amino-N-(4-methylpyrimidin-2-yl)benzene-1-sulfonamide	CC1=CC=NC(NS(=O)(=O)C2=CC=C(N)C=C2)=N1	InChI=1S/C11H12N4O2S/c1-8-6-7-13-11(14-8)15-18(16,17)10-4-2-9(12)3-5-10/h2-7H,12H2,1H3,(H,13,14,15)	C11H12N4O2S	264.3	264.068096816	96	442	213	-	0.3117502	0
1184	DTXSID5023613	Sulfameter	651-06-9	GPTONYMQFTZPKC-UHFFFAOYSA-N	4-Amino-N-(5-methoxypyrimidin-2-yl)benzene-1-sulfonamide	COC1=CN=C(NS(=O)(=O)C2=CC=C(N)C=C2)N=C1	InChI=1S/C11H12N4O3S/c1-18-9-6-13-11(14-7-9)15-19(16,17)10-4-2-8(12)3-5-10/h2-7H,12H2,1H3,(H,13,14,15)	C11H12N4O3S	280.3	280.063011436	72	4769	188	-	0.13079911	0
1185	DTXSID5023615	Sulfamethizole	144-82-1	VACCAVUAMIDAGB-UHFFFAOYSA-N	4-Amino-N-(5-methyl-1,3,4-thiadiazol-2-yl)benzene-1-sulfonamide	CC1=NN=C(NS(=O)(=O)C2=CC=C(N)C=C2)S1	InChI=1S/C9H10N4O2S2/c1-6-11-12-9(16-6)13-17(14,15)8-4-2-7(10)3-5-8/h2-5H,10H2,1H3,(H,12,13)	C9H10N4O2S2	270.33	270.024517926	114	293	192	-	0.38568738	0
1186	DTXSID0023616	Sulfamethomidine	3772-76-7	QKLSCPPJEVXONT-UHFFFAOYSA-N	4-Amino-N-(6-methoxy-2-methylpyrimidin-4-yl)benzene-1-sulfonamide	COC1=NC(C)=NC(NS(=O)(=O)C2=CC=C(N)C=C2)=C1	InChI=1S/C12H14N4O3S/c1-8-14-11(7-12(15-8)19-2)16-20(17,18)10-5-3-9(13)4-6-10/h3-7H,13H2,1-2H3,(H,14,15,16)	C12H14N4O3S	294.33	294.078661501	46	1383	36	-	0.22745386	0
1187	DTXSID0023618	Sulfinpyrazone	57-96-5	MBGGBVCUIVRRBF-UHFFFAOYSA-N	4-[2-(Benzenesulfinyl)ethyl]-1,2-diphenylpyrazolidine-3,5-dione	O=C1C(CCS(=O)C2=CC=CC=C2)C(=O)N(N1C1=CC=CC=C1)C1=CC=CC=C1	InChI=1/C23H20N2O3S/c26-22-21(16-17-29(28)20-14-8-3-9-15-20)23(27)25(19-12-6-2-7-13-19)24(22)18-10-4-1-5-11-18/h1-15,21H,16-17H2	C23H20N2O3S	404.48	404.11946368599996	62	1063	187	-	0.029806733	0
1188	DTXSID4023620	Sulfisoxazole acetal	80-74-0	JFNWFXVFBDDWCX-UHFFFAOYSA-N	N-(4-Aminobenzene-1-sulfonyl)-N-(3,4-dimethyl-1,2-oxazol-5-yl)acetamide	CC(=O)N(C1=C(C)C(C)=NO1)S(=O)(=O)C1=CC=C(N)C=C1	InChI=1S/C13H15N3O4S/c1-8-9(2)15-20-13(8)16(10(3)17)21(18,19)12-6-4-11(14)5-7-12/h4-7H,14H2,1-3H3	C13H15N3O4S	309.34	309.078327149	44	945	58	-	0.22172832	0
1189	DTXSID4023622	Sulfanilamide	63-74-1	FDDDEECHVMSUSB-UHFFFAOYSA-N	4-Aminobenzene-1-sulfonamide	NC1=CC=C(C=C1)S(N)(=O)=O	InChI=1S/C6H8N2O2S/c7-5-1-3-6(4-2-5)11(8,9)10/h1-4H,7H2,(H2,8,9,10)	C6H8N2O2S	172.2	172.03064868	138	6167	295	5	0.7625181999999999	1
1190	DTXSID4023624	Sulindac	38194-50-2	MLKXDPUZXIRXEP-MFOYZWKCSA-N	[(1E)-5-Fluoro-1-{[4-(methanesulfinyl)phenyl]methylidene}-2-methyl-1H-inden-3-yl]acetic acid	CC1=C(CC(O)=O)C2=C(C=CC(F)=C2)\C1=C/C1=CC=C(C=C1)S(C)=O	InChI=1/C20H17FO3S/c1-12-17(9-13-3-6-15(7-4-13)25(2)24)16-8-5-14(21)10-19(16)18(12)11-20(22)23/h3-10H,11H2,1-2H3,(H,22,23)/b17-9-	C20H17FO3S	356.41	356.088243744	80	1283	204	2	0.057121545	0
1191	DTXSID4023626	Sulthiame	61-56-3	HMHVCUVYZFYAJI-UHFFFAOYSA-N	4-(1,1-Dioxo-1lambda~6~,2-thiazinan-2-yl)benzene-1-sulfonamide	NS(=O)(=O)C1=CC=C(C=C1)N1CCCCS1(=O)=O	InChI=1S/C10H14N2O4S2/c11-18(15,16)10-5-3-9(4-6-10)12-7-1-2-8-17(12,13)14/h3-6H,1-2,7-8H2,(H2,11,15,16)	C10H14N2O4S2	290.35	290.039499287	53	75	69	-	0.10459906	0
1192	DTXSID4023628	Sumatriptan	103628-46-2	KQKPFRSPSRPDEB-UHFFFAOYSA-N	1-{3-[2-(Dimethylamino)ethyl]-1H-indol-5-yl}-N-methylmethanesulfonamide	CNS(=O)(=O)CC1=CC=C2NC=C(CCN(C)C)C2=C1	InChI=1S/C14H21N3O2S/c1-15-20(18,19)10-11-4-5-14-13(8-11)12(9-16-14)6-7-17(2)3/h4-5,8-9,15-16H,6-7,10H2,1-3H3	C14H21N3O2S	295.4	295.135448102	64	2083	118	2	0.071508765	0
1193	DTXSID9023629	Syrosingopine	84-36-6	ZCDNRPPFBQDQHR-SSYATKPKSA-N	Methyl 18beta-({4-[(ethoxycarbonyl)oxy]-3,5-dimethoxybenzoyl}oxy)-11,17alpha-dimethoxy-3beta,20alpha-yohimban-16beta-carboxylate	CCOC(=O)OC1=C(OC)C=C(C=C1OC)C(=O)O[C@@H]1C[C@@H]2CN3CCC4=C(NC5=C4C=CC(OC)=C5)[C@H]3C[C@@H]2[C@@H]([C@H]1OC)C(=O)OC	InChI=1S/C35H42N2O11/c1-7-46-35(40)48-31-26(42-3)12-18(13-27(31)43-4)33(38)47-28-14-19-17-37-11-10-22-21-9-8-20(41-2)15-24(21)36-30(22)25(37)16-23(19)29(32(28)44-5)34(39)45-6/h8-9,12-13,15,19,23,25,28-29,32,36H,7,10-11,14,16-17H2,1-6H3/t19-,23+,25-,28-,29+,32+/m1/s1	C35H42N2O11	666.7239999999999	666.27886018	46	35	67	-	0.052352697000000004	0
1194	DTXSID8023630	Talbutal	115-44-6	BJVVMKUXKQHWJK-UHFFFAOYSA-N	5-(Butan-2-yl)-5-(prop-2-en-1-yl)-1,3-diazinane-2,4,6-trione	CCC(C)C1(CC=C)C(=O)NC(=O)NC1=O	InChI=1/C11H16N2O3/c1-4-6-11(7(3)5-2)8(14)12-10(16)13-9(11)15/h4,7H,1,5-6H2,2-3H3,(H2,12,13,14,15,16)	C11H16N2O3	224.26	224.116092383	59	3	47	-	0.20119125	0
1195	DTXSID8023632	L-Tartaric acid	87-69-4	FEWJPZIEWOKRBE-JCYAYHJZSA-N	(2R,3R)-2,3-Dihydroxybutanedioic acid	O[C@H]([C@@H](O)C(O)=O)C(O)=O	InChI=1S/C4H6O6/c5-1(3(7)8)2(6)4(9)10/h1-2,5-6H,(H,7,8)(H,9,10)/t1-,2-/m1/s1	C4H6O6	150.086	150.016437913	131	1002	647	186	0.021633476000000002	0
1196	DTXSID8023636	Telmisartan	144701-48-4	RMMXLENWKUUMAY-UHFFFAOYSA-N	4'-[(1,7'-Dimethyl-2'-propyl-1H,3'H-[2,5'-bibenzimidazol]-3'-yl)methyl][1,1'-biphenyl]-2-carboxylic acid	CCCC1=NC2=C(C=C(C=C2C)C2=NC3=CC=CC=C3N2C)N1CC1=CC=C(C=C1)C1=CC=CC=C1C(O)=O	InChI=1S/C33H30N4O2/c1-4-9-30-35-31-21(2)18-24(32-34-27-12-7-8-13-28(27)36(32)3)19-29(31)37(30)20-22-14-16-23(17-15-22)25-10-5-6-11-26(25)33(38)39/h5-8,10-19H,4,9,20H2,1-3H3,(H,38,39)	C33H30N4O2	514.629	514.236876222	74	1376	234	2	0.025198191	0
1197	DTXSID8023638	Teniposide	29767-20-2	NRUKOCRGYNPUPR-NFIYYIGVSA-N	(8aR,9R)-9-(4-Hydroxy-3,5-dimethoxyphenyl)-8-oxo-5,5a,6,8,8a,9-hexahydro-2H-furo[3',4':6,7]naphtho[2,3-d][1,3]dioxol-5-yl 4,6-O-[(thiophen-2-yl)methylidene]-beta-D-glucopyranoside	COC1=CC(=CC(OC)=C1O)[C@H]1[C@@H]2C(COC2=O)C(O[C@@H]2O[C@@H]3COC(O[C@H]3[C@H](O)[C@H]2O)C2=CC=CS2)C2=CC3=C(OCO3)C=C12	InChI=1S/C32H32O13S/c1-37-19-6-13(7-20(38-2)25(19)33)23-14-8-17-18(42-12-41-17)9-15(14)28(16-10-39-30(36)24(16)23)44-32-27(35)26(34)29-21(43-32)11-40-31(45-29)22-4-3-5-46-22/h3-9,16,21,23-24,26-29,31-35H,10-12H2,1-2H3/t16?,21-,23-,24+,26-,27-,28?,29-,31?,32+/m1/s1	C32H32O13S	656.66	656.156362264	57	992	17	4	0.06342062	0
1198	DTXSID2023640	Terbinafine	91161-71-6	DOMXUEMWDBAQBQ-WEVVVXLNSA-N	(2E)-N,6,6-Trimethyl-N-[(naphthalen-1-yl)methyl]hept-2-en-4-yn-1-amine	CN(C\C=C\C#CC(C)(C)C)CC1=CC=CC2=CC=CC=C12	InChI=1S/C21H25N/c1-21(2,3)15-8-5-9-16-22(4)17-19-13-10-12-18-11-6-7-14-20(18)19/h5-7,9-14H,16-17H2,1-4H3/b9-5+	C21H25N	291.438	291.198699809	71	1538	147	1	0.036467522	0
1199	DTXSID2023642	Terfenadine	50679-08-8	GUGOEEXESWIERI-UHFFFAOYSA-N	1-(4-tert-Butylphenyl)-4-{4-[hydroxy(diphenyl)methyl]piperidin-1-yl}butan-1-ol	CC(C)(C)C1=CC=C(C=C1)C(O)CCCN1CCC(CC1)C(O)(C1=CC=CC=C1)C1=CC=CC=C1	InChI=1/C32H41NO2/c1-31(2,3)26-18-16-25(17-19-26)30(34)15-10-22-33-23-20-29(21-24-33)32(35,27-11-6-4-7-12-27)28-13-8-5-9-14-28/h4-9,11-14,16-19,29-30,34-35H,10,15,20-24H2,1-3H3	C32H41NO2	471.685	471.313729564	80	1500	178	1	0.0030508041	0
1200	DTXSID7023643	Terpin	80-53-5	RBNWAMSGVWEHFP-UHFFFAOYSA-N	4-(2-Hydroxypropan-2-yl)-1-methylcyclohexan-1-ol	CC(C)(O)C1CCC(C)(O)CC1	InChI=1S/C10H20O2/c1-9(2,11)8-4-6-10(3,12)7-5-8/h8,11-12H,4-7H2,1-3H3	C10H20O2	172.268	172.146329884	59	30	117	-	0.104870945	0
1201	DTXSID2023644	Testolactone	968-93-4	BPEWUONYVDABNZ-DZBHQSCQSA-N	(4aS,4bR,10aR,10bS,12aS)-10a,12a-Dimethyl-3,4,4a,5,6,10a,10b,11,12,12a-decahydro-2H-phenanthro[2,1-b]pyran-2,8(4bH)-dione	C[C@]12CC[C@H]3[C@@H](CCC4=CC(=O)C=C[C@]34C)[C@@H]1CCC(=O)O2	InChI=1S/C19H24O3/c1-18-9-7-13(20)11-12(18)3-4-14-15(18)8-10-19(2)16(14)5-6-17(21)22-19/h7,9,11,14-16H,3-6,8,10H2,1-2H3/t14-,15+,16+,18+,19+/m1/s1	C19H24O3	300.39799999999997	300.172544633	54	177	65	1	0.015991807	0
1202	DTXSID6023650	Thiamphenicol glycinate hydrochloride	2611-61-2	DKXJDBJNAXSJDH-MHDYBILJSA-N	(2R,3R)-2-(2,2-Dichloroacetamido)-3-hydroxy-3-[4-(methanesulfonyl)phenyl]propyl glycinate--hydrogen chloride (1/1)	Cl.CS(=O)(=O)C1=CC=C(C=C1)[C@@H](O)[C@@H](COC(=O)CN)NC(=O)C(Cl)Cl	InChI=1S/C14H18Cl2N2O6S.ClH/c1-25(22,23)9-4-2-8(3-5-9)12(20)10(7-24-11(19)6-17)18-14(21)13(15)16;/h2-5,10,12-13,20H,6-7,17H2,1H3,(H,18,21);1H/t10-,12-;/m1./s1	C14H19Cl3N2O6S	449.72	448.00294060000004	28	10	51	-	0.0026810765000000003	0
1203	DTXSID6023652	6-Thioguanine	154-42-7	WYWHKKSPHMUBEB-UHFFFAOYSA-N	2-Amino-1,7-dihydro-6H-purine-6-thione	C1=NC2=C(N1)C(=S)N=C(N2)N	InChI=1S/C5H5N5S/c6-5-9-3-2(4(11)10-5)7-1-8-3/h1H,(H4,6,7,8,9,10,11)	C5H5N5S	167.19	167.026566355	92	2448	304	6	0.35330809999999996	0
1204	DTXSID6023656	Thioridazine	50-52-2	KLBQZWRITKRQQV-UHFFFAOYSA-N	10-[2-(1-Methylpiperidin-2-yl)ethyl]-2-(methylsulfanyl)-10H-phenothiazine	CSC1=CC2=C(SC3=CC=CC=C3N2CCC2CCCCN2C)C=C1	InChI=1/C21H26N2S2/c1-22-13-6-5-7-16(22)12-14-23-18-8-3-4-9-20(18)25-21-11-10-17(24-2)15-19(21)23/h3-4,8-11,15-16H,5-7,12-14H2,1-2H3	C21H26N2S2	370.57	370.15374119300003	76	2318	154	-	0.008836567	0
1205	DTXSID6023658	Thiothixene	5591-45-7	GFBKORZTTCHDGY-UHFFFAOYSA-N	N,N-Dimethyl-9-[3-(4-methylpiperazin-1-yl)propylidene]-9H-thioxanthene-2-sulfonamide	CN(C)S(=O)(=O)C1=CC2=C(SC3=CC=CC=C3C2=CCCN2CCN(C)CC2)C=C1	InChI=1S/C23H29N3O2S2/c1-24(2)30(27,28)18-10-11-23-21(17-18)19(20-7-4-5-9-22(20)29-23)8-6-12-26-15-13-25(3)14-16-26/h4-5,7-11,17H,6,12-16H2,1-3H3	C23H29N3O2S2	443.62	443.17011953400004	61	333	40	1	0.03734699	0
1206	DTXSID0023660	Thiphenamil	82-99-5	WHLUQAYNVOGZST-UHFFFAOYSA-N	S-[2-(Diethylamino)ethyl] diphenylethanethioate	CCN(CC)CCSC(=O)C(C1=CC=CC=C1)C1=CC=CC=C1	InChI=1S/C20H25NOS/c1-3-21(4-2)15-16-23-20(22)19(17-11-7-5-8-12-17)18-13-9-6-10-14-18/h5-14,19H,3-4,15-16H2,1-2H3	C20H25NOS	327.49	327.165685603	33	19	44	-	0.022419155	0
1207	DTXSID5023661	Thymidine	50-89-5	IQFYYKKMVGJFEH-XLPZGREQSA-N	Thymidine	CC1=CN([C@H]2C[C@H](O)[C@@H](CO)O2)C(=O)NC1=O	InChI=1S/C10H14N2O5/c1-5-3-12(10(16)11-9(5)15)8-2-6(14)7(4-13)17-8/h3,6-8,13-14H,2,4H2,1H3,(H,11,15,16)/t6-,7+,8+/m0/s1	C10H14N2O5	242.231	242.090271559	77	32941	221	1	0.14920342	0
1208	DTXSID5023665	Tiaprofenic acid	33005-95-7	GUHPRPJDBZHYCJ-UHFFFAOYSA-N	2-(5-Benzoylthiophen-2-yl)propanoic acid	CC(C(O)=O)C1=CC=C(S1)C(=O)C1=CC=CC=C1	InChI=1/C14H12O3S/c1-9(14(16)17)11-7-8-12(18-11)13(15)10-5-3-2-4-6-10/h2-9H,1H3,(H,16,17)	C14H12O3S	260.31	260.05071542	58	261	120	1	0.027634232999999998	0
[truncated: 5,967 more rows]
